# Supplementary material for: Decoding immune cell dynamics in ischemic stroke: insights from single-cell RNA sequencing analysis
Source: Front Aging Neurosci. 2025 Apr 15;17:1549518. doi: 10.3389/fnagi.2025.1549518 (PMC12037566; doi:10.3389/fnagi.2025.1549518)
Supplement: Supplementary file 2 [file Table_1.XLSX]

## Sheet: CellsClinical
Supplementary Data Table S1: Summary of cellsclinical characteristics of human cases.
cells	Sample	DataSet	Patient	Group	Average Age	Sex
GSM7018579_AACACGTAGAAGGCCT-1	GSM7018579	GSE224273	Sample1_scRNAseq_Symptomatic	Case	70	Male
GSM7018579_AACTCAGCATCAGTCA-1	GSM7018579	GSE224273	Sample1_scRNAseq_Symptomatic	Case	70	Male
GSM7018579_AACTTTCGTAGCGTCC-1	GSM7018579	GSE224273	Sample1_scRNAseq_Symptomatic	Case	70	Male
GSM7018579_AAGACCTAGTTAGCGG-1	GSM7018579	GSE224273	Sample1_scRNAseq_Symptomatic	Case	70	Male
GSM7018579_AAGCCGCTCGTTACAG-1	GSM7018579	GSE224273	Sample1_scRNAseq_Symptomatic	Case	70	Male
GSM7018579_AAGCCGCTCTGTCAAG-1	GSM7018579	GSE224273	Sample1_scRNAseq_Symptomatic	Case	70	Male
GSM7018579_AATCCAGCAGCCTATA-1	GSM7018579	GSE224273	Sample1_scRNAseq_Symptomatic	Case	70	Male
GSM7018579_AATCGGTCAACGATCT-1	GSM7018579	GSE224273	Sample1_scRNAseq_Symptomatic	Case	70	Male
GSM7018579_ACATACGGTACTTAGC-1	GSM7018579	GSE224273	Sample1_scRNAseq_Symptomatic	Case	70	Male
GSM7018579_ACCAGTATCCTAGTGA-1	GSM7018579	GSE224273	Sample1_scRNAseq_Symptomatic	Case	70	Male
GSM7018579_ACCCACTTCTTTCCTC-1	GSM7018579	GSE224273	Sample1_scRNAseq_Symptomatic	Case	70	Male
GSM7018579_ACGAGGACAAGCTGGA-1	GSM7018579	GSE224273	Sample1_scRNAseq_Symptomatic	Case	70	Male
GSM7018579_ACGAGGACACAAGTAA-1	GSM7018579	GSE224273	Sample1_scRNAseq_Symptomatic	Case	70	Male
GSM7018579_ACGATGTAGTGGTAGC-1	GSM7018579	GSE224273	Sample1_scRNAseq_Symptomatic	Case	70	Male
GSM7018579_ACGATGTTCTGGCGAC-1	GSM7018579	GSE224273	Sample1_scRNAseq_Symptomatic	Case	70	Male
GSM7018579_ACGCCGAAGCGCTTAT-1	GSM7018579	GSE224273	Sample1_scRNAseq_Symptomatic	Case	70	Male
GSM7018579_ACGGGCTTCGCCAGCA-1	GSM7018579	GSE224273	Sample1_scRNAseq_Symptomatic	Case	70	Male
GSM7018579_ACTATCTCAACTGCTA-1	GSM7018579	GSE224273	Sample1_scRNAseq_Symptomatic	Case	70	Male
GSM7018579_ACTGATGGTCATTAGC-1	GSM7018579	GSE224273	Sample1_scRNAseq_Symptomatic	Case	70	Male
GSM7018579_ACTGCTCGTTATGCGT-1	GSM7018579	GSE224273	Sample1_scRNAseq_Symptomatic	Case	70	Male
GSM7018579_ACTTACTCATCGACGC-1	GSM7018579	GSE224273	Sample1_scRNAseq_Symptomatic	Case	70	Male
GSM7018579_ACTTTCAAGCCAACAG-1	GSM7018579	GSE224273	Sample1_scRNAseq_Symptomatic	Case	70	Male
GSM7018579_AGAGCGATCAAGGCTT-1	GSM7018579	GSE224273	Sample1_scRNAseq_Symptomatic	Case	70	Male
GSM7018579_AGATCTGGTTGAGGTG-1	GSM7018579	GSE224273	Sample1_scRNAseq_Symptomatic	Case	70	Male
GSM7018579_AGCGTATTCTGCTGCT-1	GSM7018579	GSE224273	Sample1_scRNAseq_Symptomatic	Case	70	Male
GSM7018579_AGCTCCTGTACTCGCG-1	GSM7018579	GSE224273	Sample1_scRNAseq_Symptomatic	Case	70	Male
GSM7018579_AGCTTGATCACCCTCA-1	GSM7018579	GSE224273	Sample1_scRNAseq_Symptomatic	Case	70	Male
GSM7018579_AGGCCGTTCTGACCTC-1	GSM7018579	GSE224273	Sample1_scRNAseq_Symptomatic	Case	70	Male
GSM7018579_AGGGATGAGACTACAA-1	GSM7018579	GSE224273	Sample1_scRNAseq_Symptomatic	Case	70	Male
GSM7018579_AGGGATGTCCAATGGT-1	GSM7018579	GSE224273	Sample1_scRNAseq_Symptomatic	Case	70	Male
GSM7018579_AGGTCATCACTTGGAT-1	GSM7018579	GSE224273	Sample1_scRNAseq_Symptomatic	Case	70	Male
GSM7018579_AGTAGTCAGGATATAC-1	GSM7018579	GSE224273	Sample1_scRNAseq_Symptomatic	Case	70	Male
GSM7018579_AGTAGTCGTCCGTTAA-1	GSM7018579	GSE224273	Sample1_scRNAseq_Symptomatic	Case	70	Male
GSM7018579_AGTCTTTTCGTCTGAA-1	GSM7018579	GSE224273	Sample1_scRNAseq_Symptomatic	Case	70	Male
GSM7018579_AGTGTCAAGTCAAGCG-1	GSM7018579	GSE224273	Sample1_scRNAseq_Symptomatic	Case	70	Male
GSM7018579_AGTTGGTGTGATAAAC-1	GSM7018579	GSE224273	Sample1_scRNAseq_Symptomatic	Case	70	Male
GSM7018579_ATAACGCAGTACCGGA-1	GSM7018579	GSE224273	Sample1_scRNAseq_Symptomatic	Case	70	Male
GSM7018579_ATAACGCGTCAAACTC-1	GSM7018579	GSE224273	Sample1_scRNAseq_Symptomatic	Case	70	Male
GSM7018579_ATAAGAGTCAAACCGT-1	GSM7018579	GSE224273	Sample1_scRNAseq_Symptomatic	Case	70	Male
GSM7018579_ATCATCTGTGGTGTAG-1	GSM7018579	GSE224273	Sample1_scRNAseq_Symptomatic	Case	70	Male
GSM7018579_ATCGAGTCACGAGAGT-1	GSM7018579	GSE224273	Sample1_scRNAseq_Symptomatic	Case	70	Male
GSM7018579_ATTATCCAGTGTCCAT-1	GSM7018579	GSE224273	Sample1_scRNAseq_Symptomatic	Case	70	Male
GSM7018579_ATTATCCCAATAAGCA-1	GSM7018579	GSE224273	Sample1_scRNAseq_Symptomatic	Case	70	Male
GSM7018579_ATTATCCCACATTAGC-1	GSM7018579	GSE224273	Sample1_scRNAseq_Symptomatic	Case	70	Male
GSM7018579_ATTCTACGTGCAGGTA-1	GSM7018579	GSE224273	Sample1_scRNAseq_Symptomatic	Case	70	Male
GSM7018579_CAACCTCCAAGTACCT-1	GSM7018579	GSE224273	Sample1_scRNAseq_Symptomatic	Case	70	Male
GSM7018579_CAACTAGCACGAAATA-1	GSM7018579	GSE224273	Sample1_scRNAseq_Symptomatic	Case	70	Male
GSM7018579_CAAGAAACATTGGTAC-1	GSM7018579	GSE224273	Sample1_scRNAseq_Symptomatic	Case	70	Male
GSM7018579_CAAGATCAGACCCACC-1	GSM7018579	GSE224273	Sample1_scRNAseq_Symptomatic	Case	70	Male
GSM7018579_CAAGATCCAATCTACG-1	GSM7018579	GSE224273	Sample1_scRNAseq_Symptomatic	Case	70	Male
GSM7018579_CAAGTTGGTGACTACT-1	GSM7018579	GSE224273	Sample1_scRNAseq_Symptomatic	Case	70	Male
GSM7018579_CACAAACAGTGAAGAG-1	GSM7018579	GSE224273	Sample1_scRNAseq_Symptomatic	Case	70	Male
GSM7018579_CACACAAAGATCGGGT-1	GSM7018579	GSE224273	Sample1_scRNAseq_Symptomatic	Case	70	Male
GSM7018579_CACACAAGTCATACTG-1	GSM7018579	GSE224273	Sample1_scRNAseq_Symptomatic	Case	70	Male
GSM7018579_CACACCTGTCTGGAGA-1	GSM7018579	GSE224273	Sample1_scRNAseq_Symptomatic	Case	70	Male
GSM7018579_CACCACTGTTTGTGTG-1	GSM7018579	GSE224273	Sample1_scRNAseq_Symptomatic	Case	70	Male
GSM7018579_CACCAGGAGCGACGTA-1	GSM7018579	GSE224273	Sample1_scRNAseq_Symptomatic	Case	70	Male
GSM7018579_CACCTTGGTGTTAAGA-1	GSM7018579	GSE224273	Sample1_scRNAseq_Symptomatic	Case	70	Male
GSM7018579_CAGCTAAAGTGTACTC-1	GSM7018579	GSE224273	Sample1_scRNAseq_Symptomatic	Case	70	Male
GSM7018579_CAGCTAAGTCTCTTTA-1	GSM7018579	GSE224273	Sample1_scRNAseq_Symptomatic	Case	70	Male
GSM7018579_CAGCTGGCACCAGATT-1	GSM7018579	GSE224273	Sample1_scRNAseq_Symptomatic	Case	70	Male
GSM7018579_CAGGTGCGTGAGGGTT-1	GSM7018579	GSE224273	Sample1_scRNAseq_Symptomatic	Case	70	Male
GSM7018579_CATATTCTCTCCAACC-1	GSM7018579	GSE224273	Sample1_scRNAseq_Symptomatic	Case	70	Male
GSM7018579_CATCAAGAGTTATCGC-1	GSM7018579	GSE224273	Sample1_scRNAseq_Symptomatic	Case	70	Male
GSM7018579_CATCAAGTCCTCGCAT-1	GSM7018579	GSE224273	Sample1_scRNAseq_Symptomatic	Case	70	Male
GSM7018579_CATCAGACACTCAGGC-1	GSM7018579	GSE224273	Sample1_scRNAseq_Symptomatic	Case	70	Male
GSM7018579_CATCGAATCCCAAGTA-1	GSM7018579	GSE224273	Sample1_scRNAseq_Symptomatic	Case	70	Male
GSM7018579_CATGCCTGTCGAACAG-1	GSM7018579	GSE224273	Sample1_scRNAseq_Symptomatic	Case	70	Male
GSM7018579_CATTATCAGGAGTCTG-1	GSM7018579	GSE224273	Sample1_scRNAseq_Symptomatic	Case	70	Male
GSM7018579_CCATTCGTCTTATCTG-1	GSM7018579	GSE224273	Sample1_scRNAseq_Symptomatic	Case	70	Male
GSM7018579_CCGTACTCAATGGATA-1	GSM7018579	GSE224273	Sample1_scRNAseq_Symptomatic	Case	70	Male
GSM7018579_CCGTACTTCGTGACAT-1	GSM7018579	GSE224273	Sample1_scRNAseq_Symptomatic	Case	70	Male
GSM7018579_CCGTTCAAGATAGGAG-1	GSM7018579	GSE224273	Sample1_scRNAseq_Symptomatic	Case	70	Male
GSM7018579_CCTACACTCAGTGTTG-1	GSM7018579	GSE224273	Sample1_scRNAseq_Symptomatic	Case	70	Male
GSM7018579_CCTAGCTTCTAGCACA-1	GSM7018579	GSE224273	Sample1_scRNAseq_Symptomatic	Case	70	Male
GSM7018579_CCTCAGTCACTGTTAG-1	GSM7018579	GSE224273	Sample1_scRNAseq_Symptomatic	Case	70	Male
GSM7018579_CCTCTGAAGCCACTAT-1	GSM7018579	GSE224273	Sample1_scRNAseq_Symptomatic	Case	70	Male
GSM7018579_CCTCTGAAGGGAGTAA-1	GSM7018579	GSE224273	Sample1_scRNAseq_Symptomatic	Case	70	Male
GSM7018579_CCTTCGACAGCGAACA-1	GSM7018579	GSE224273	Sample1_scRNAseq_Symptomatic	Case	70	Male
GSM7018579_CGAACATGTCGCATCG-1	GSM7018579	GSE224273	Sample1_scRNAseq_Symptomatic	Case	70	Male
GSM7018579_CGACTTCGTATCACCA-1	GSM7018579	GSE224273	Sample1_scRNAseq_Symptomatic	Case	70	Male
GSM7018579_CGAGAAGTCTGCAGTA-1	GSM7018579	GSE224273	Sample1_scRNAseq_Symptomatic	Case	70	Male
GSM7018579_CGAGCACGTCGAAAGC-1	GSM7018579	GSE224273	Sample1_scRNAseq_Symptomatic	Case	70	Male
GSM7018579_CGATGTAGTATAGTAG-1	GSM7018579	GSE224273	Sample1_scRNAseq_Symptomatic	Case	70	Male
GSM7018579_CGCGTTTCAGACGTAG-1	GSM7018579	GSE224273	Sample1_scRNAseq_Symptomatic	Case	70	Male
GSM7018579_CGCGTTTTCTGGGCCA-1	GSM7018579	GSE224273	Sample1_scRNAseq_Symptomatic	Case	70	Male
GSM7018579_CGCTGGAGTTTAGCTG-1	GSM7018579	GSE224273	Sample1_scRNAseq_Symptomatic	Case	70	Male
GSM7018579_CGGAGCTAGCAGACTG-1	GSM7018579	GSE224273	Sample1_scRNAseq_Symptomatic	Case	70	Male
GSM7018579_CGGAGCTTCTGTCAAG-1	GSM7018579	GSE224273	Sample1_scRNAseq_Symptomatic	Case	70	Male
GSM7018579_CGGAGTCCAGGTCTCG-1	GSM7018579	GSE224273	Sample1_scRNAseq_Symptomatic	Case	70	Male
GSM7018579_CGGTTAAGTTCAACCA-1	GSM7018579	GSE224273	Sample1_scRNAseq_Symptomatic	Case	70	Male
GSM7018579_CGGTTAATCTCTAGGA-1	GSM7018579	GSE224273	Sample1_scRNAseq_Symptomatic	Case	70	Male
GSM7018579_CGTAGCGAGCAAATCA-1	GSM7018579	GSE224273	Sample1_scRNAseq_Symptomatic	Case	70	Male
GSM7018579_CGTAGGCAGTACTTGC-1	GSM7018579	GSE224273	Sample1_scRNAseq_Symptomatic	Case	70	Male
GSM7018579_CGTCACTAGGCAAAGA-1	GSM7018579	GSE224273	Sample1_scRNAseq_Symptomatic	Case	70	Male
GSM7018579_CGTCACTTCGCGCCAA-1	GSM7018579	GSE224273	Sample1_scRNAseq_Symptomatic	Case	70	Male
GSM7018579_CGTCAGGAGGCTCATT-1	GSM7018579	GSE224273	Sample1_scRNAseq_Symptomatic	Case	70	Male
GSM7018579_CGTGTAATCTCCGGTT-1	GSM7018579	GSE224273	Sample1_scRNAseq_Symptomatic	Case	70	Male
GSM7018579_CGTTAGAGTGTGACGA-1	GSM7018579	GSE224273	Sample1_scRNAseq_Symptomatic	Case	70	Male
GSM7018579_CGTTGGGTCAGCCTAA-1	GSM7018579	GSE224273	Sample1_scRNAseq_Symptomatic	Case	70	Male
GSM7018579_CTAATGGGTGATAAAC-1	GSM7018579	GSE224273	Sample1_scRNAseq_Symptomatic	Case	70	Male
GSM7018579_CTACACCCACAGAGGT-1	GSM7018579	GSE224273	Sample1_scRNAseq_Symptomatic	Case	70	Male
GSM7018579_CTACATTAGAAAGTGG-1	GSM7018579	GSE224273	Sample1_scRNAseq_Symptomatic	Case	70	Male
GSM7018579_CTACGTCCATCTCCCA-1	GSM7018579	GSE224273	Sample1_scRNAseq_Symptomatic	Case	70	Male
GSM7018579_CTCATTACACACCGAC-1	GSM7018579	GSE224273	Sample1_scRNAseq_Symptomatic	Case	70	Male
GSM7018579_CTCGGGAAGCGTTGCC-1	GSM7018579	GSE224273	Sample1_scRNAseq_Symptomatic	Case	70	Male
GSM7018579_CTCGTACAGCTCTCGG-1	GSM7018579	GSE224273	Sample1_scRNAseq_Symptomatic	Case	70	Male
GSM7018579_CTCTACGCAATGGTCT-1	GSM7018579	GSE224273	Sample1_scRNAseq_Symptomatic	Case	70	Male
GSM7018579_CTGAAGTCAGGCGATA-1	GSM7018579	GSE224273	Sample1_scRNAseq_Symptomatic	Case	70	Male
GSM7018579_CTGAAGTGTTCACGGC-1	GSM7018579	GSE224273	Sample1_scRNAseq_Symptomatic	Case	70	Male
GSM7018579_CTGCCTAAGACATAAC-1	GSM7018579	GSE224273	Sample1_scRNAseq_Symptomatic	Case	70	Male
GSM7018579_CTGCCTATCTTTACGT-1	GSM7018579	GSE224273	Sample1_scRNAseq_Symptomatic	Case	70	Male
GSM7018579_CTGGTCTAGAAGGTTT-1	GSM7018579	GSE224273	Sample1_scRNAseq_Symptomatic	Case	70	Male
GSM7018579_CTTAACTAGGACAGCT-1	GSM7018579	GSE224273	Sample1_scRNAseq_Symptomatic	Case	70	Male
GSM7018579_CTTAACTCAAGTCTAC-1	GSM7018579	GSE224273	Sample1_scRNAseq_Symptomatic	Case	70	Male
GSM7018579_CTTACCGAGAATTCCC-1	GSM7018579	GSE224273	Sample1_scRNAseq_Symptomatic	Case	70	Male
GSM7018579_GACCTGGAGGCCCTCA-1	GSM7018579	GSE224273	Sample1_scRNAseq_Symptomatic	Case	70	Male
GSM7018579_GACCTGGTCCAGAAGG-1	GSM7018579	GSE224273	Sample1_scRNAseq_Symptomatic	Case	70	Male
GSM7018579_GACGCGTCATTAGCCA-1	GSM7018579	GSE224273	Sample1_scRNAseq_Symptomatic	Case	70	Male
GSM7018579_GACGGCTGTGCTTCTC-1	GSM7018579	GSE224273	Sample1_scRNAseq_Symptomatic	Case	70	Male
GSM7018579_GACGGCTGTTTCCACC-1	GSM7018579	GSE224273	Sample1_scRNAseq_Symptomatic	Case	70	Male
GSM7018579_GACGTGCAGAGTTGGC-1	GSM7018579	GSE224273	Sample1_scRNAseq_Symptomatic	Case	70	Male
GSM7018579_GAGCAGAGTACTCAAC-1	GSM7018579	GSE224273	Sample1_scRNAseq_Symptomatic	Case	70	Male
GSM7018579_GAGCAGAGTGGCGAAT-1	GSM7018579	GSE224273	Sample1_scRNAseq_Symptomatic	Case	70	Male
GSM7018579_GAGCAGATCCTTTCTC-1	GSM7018579	GSE224273	Sample1_scRNAseq_Symptomatic	Case	70	Male
GSM7018579_GAGGTGAGTGGTCCGT-1	GSM7018579	GSE224273	Sample1_scRNAseq_Symptomatic	Case	70	Male
GSM7018579_GAGGTGATCTTGAGAC-1	GSM7018579	GSE224273	Sample1_scRNAseq_Symptomatic	Case	70	Male
GSM7018579_GATCAGTCAACGATGG-1	GSM7018579	GSE224273	Sample1_scRNAseq_Symptomatic	Case	70	Male
GSM7018579_GATCGATAGTGCCATT-1	GSM7018579	GSE224273	Sample1_scRNAseq_Symptomatic	Case	70	Male
GSM7018579_GATCGATCAAACCTAC-1	GSM7018579	GSE224273	Sample1_scRNAseq_Symptomatic	Case	70	Male
GSM7018579_GATCGCGCAGAGTGTG-1	GSM7018579	GSE224273	Sample1_scRNAseq_Symptomatic	Case	70	Male
GSM7018579_GATGAAACATACTCTT-1	GSM7018579	GSE224273	Sample1_scRNAseq_Symptomatic	Case	70	Male
GSM7018579_GATTCAGAGACGCTTT-1	GSM7018579	GSE224273	Sample1_scRNAseq_Symptomatic	Case	70	Male
GSM7018579_GATTCAGAGATCCCGC-1	GSM7018579	GSE224273	Sample1_scRNAseq_Symptomatic	Case	70	Male
GSM7018579_GATTCAGTCCAACCAA-1	GSM7018579	GSE224273	Sample1_scRNAseq_Symptomatic	Case	70	Male
GSM7018579_GCAGTTATCGTTACAG-1	GSM7018579	GSE224273	Sample1_scRNAseq_Symptomatic	Case	70	Male
GSM7018579_GCATACATCGCCAGCA-1	GSM7018579	GSE224273	Sample1_scRNAseq_Symptomatic	Case	70	Male
GSM7018579_GCATGTATCGTACCGG-1	GSM7018579	GSE224273	Sample1_scRNAseq_Symptomatic	Case	70	Male
GSM7018579_GCCAAATTCTTTACAC-1	GSM7018579	GSE224273	Sample1_scRNAseq_Symptomatic	Case	70	Male
GSM7018579_GCCTCTAAGCTTATCG-1	GSM7018579	GSE224273	Sample1_scRNAseq_Symptomatic	Case	70	Male
GSM7018579_GCGACCAAGGTGGGTT-1	GSM7018579	GSE224273	Sample1_scRNAseq_Symptomatic	Case	70	Male
GSM7018579_GCGCAGTGTGCCTGCA-1	GSM7018579	GSE224273	Sample1_scRNAseq_Symptomatic	Case	70	Male
GSM7018579_GCGGGTTTCTGTTTGT-1	GSM7018579	GSE224273	Sample1_scRNAseq_Symptomatic	Case	70	Male
GSM7018579_GCTCTGTTCTTCGAGA-1	GSM7018579	GSE224273	Sample1_scRNAseq_Symptomatic	Case	70	Male
GSM7018579_GCTGCAGTCAGTTCGA-1	GSM7018579	GSE224273	Sample1_scRNAseq_Symptomatic	Case	70	Male
GSM7018579_GCTTCCAGTCCAACTA-1	GSM7018579	GSE224273	Sample1_scRNAseq_Symptomatic	Case	70	Male
GSM7018579_GCTTGAACAGGCAGTA-1	GSM7018579	GSE224273	Sample1_scRNAseq_Symptomatic	Case	70	Male
GSM7018579_GGAAAGCAGACGACGT-1	GSM7018579	GSE224273	Sample1_scRNAseq_Symptomatic	Case	70	Male
GSM7018579_GGCAATTTCAATACCG-1	GSM7018579	GSE224273	Sample1_scRNAseq_Symptomatic	Case	70	Male
GSM7018579_GGCAATTTCTGGTGTA-1	GSM7018579	GSE224273	Sample1_scRNAseq_Symptomatic	Case	70	Male
GSM7018579_GGCTGGTGTAACGCGA-1	GSM7018579	GSE224273	Sample1_scRNAseq_Symptomatic	Case	70	Male
GSM7018579_GGCTGGTTCGTGACAT-1	GSM7018579	GSE224273	Sample1_scRNAseq_Symptomatic	Case	70	Male
GSM7018579_GGGAGATGTATGGTTC-1	GSM7018579	GSE224273	Sample1_scRNAseq_Symptomatic	Case	70	Male
GSM7018579_GGGATGAGTTAGAACA-1	GSM7018579	GSE224273	Sample1_scRNAseq_Symptomatic	Case	70	Male
GSM7018579_GGGCACTAGAGTGACC-1	GSM7018579	GSE224273	Sample1_scRNAseq_Symptomatic	Case	70	Male
GSM7018579_GGGCACTGTGGAAAGA-1	GSM7018579	GSE224273	Sample1_scRNAseq_Symptomatic	Case	70	Male
GSM7018579_GGGCATCGTGTCCTCT-1	GSM7018579	GSE224273	Sample1_scRNAseq_Symptomatic	Case	70	Male
GSM7018579_GGGTTGCAGAGACTAT-1	GSM7018579	GSE224273	Sample1_scRNAseq_Symptomatic	Case	70	Male
GSM7018579_GTATCTTCATCAGTAC-1	GSM7018579	GSE224273	Sample1_scRNAseq_Symptomatic	Case	70	Male
GSM7018579_GTCAAGTCAGGACGTA-1	GSM7018579	GSE224273	Sample1_scRNAseq_Symptomatic	Case	70	Male
GSM7018579_GTCACAAAGATGTGGC-1	GSM7018579	GSE224273	Sample1_scRNAseq_Symptomatic	Case	70	Male
GSM7018579_GTCATTTCACATGGGA-1	GSM7018579	GSE224273	Sample1_scRNAseq_Symptomatic	Case	70	Male
GSM7018579_GTCCTCACAATAAGCA-1	GSM7018579	GSE224273	Sample1_scRNAseq_Symptomatic	Case	70	Male
GSM7018579_GTCGTAATCGCATGAT-1	GSM7018579	GSE224273	Sample1_scRNAseq_Symptomatic	Case	70	Male
GSM7018579_GTGAAGGGTCATCGGC-1	GSM7018579	GSE224273	Sample1_scRNAseq_Symptomatic	Case	70	Male
GSM7018579_GTGAAGGGTTACGACT-1	GSM7018579	GSE224273	Sample1_scRNAseq_Symptomatic	Case	70	Male
GSM7018579_GTGCAGCGTGATGCCC-1	GSM7018579	GSE224273	Sample1_scRNAseq_Symptomatic	Case	70	Male
GSM7018579_GTGGGTCTCGCTTAGA-1	GSM7018579	GSE224273	Sample1_scRNAseq_Symptomatic	Case	70	Male
GSM7018579_GTTCGGGAGAAGATTC-1	GSM7018579	GSE224273	Sample1_scRNAseq_Symptomatic	Case	70	Male
GSM7018579_TAAACCGGTTCTGAAC-1	GSM7018579	GSE224273	Sample1_scRNAseq_Symptomatic	Case	70	Male
GSM7018579_TAAACCGTCGACAGCC-1	GSM7018579	GSE224273	Sample1_scRNAseq_Symptomatic	Case	70	Male
GSM7018579_TAAGAGAGTAGGAGTC-1	GSM7018579	GSE224273	Sample1_scRNAseq_Symptomatic	Case	70	Male
GSM7018579_TAAGCGTGTGTGACGA-1	GSM7018579	GSE224273	Sample1_scRNAseq_Symptomatic	Case	70	Male
GSM7018579_TACACGAGTGAGTATA-1	GSM7018579	GSE224273	Sample1_scRNAseq_Symptomatic	Case	70	Male
GSM7018579_TACACGATCGATAGAA-1	GSM7018579	GSE224273	Sample1_scRNAseq_Symptomatic	Case	70	Male
GSM7018579_TACAGTGAGACCTTTG-1	GSM7018579	GSE224273	Sample1_scRNAseq_Symptomatic	Case	70	Male
GSM7018579_TACAGTGCATCCGTGG-1	GSM7018579	GSE224273	Sample1_scRNAseq_Symptomatic	Case	70	Male
GSM7018579_TACCTATCACAACGTT-1	GSM7018579	GSE224273	Sample1_scRNAseq_Symptomatic	Case	70	Male
GSM7018579_TACGGTAGTCGCGTGT-1	GSM7018579	GSE224273	Sample1_scRNAseq_Symptomatic	Case	70	Male
GSM7018579_TACTCATAGCTAACTC-1	GSM7018579	GSE224273	Sample1_scRNAseq_Symptomatic	Case	70	Male
GSM7018579_TAGCCGGAGCGATAGC-1	GSM7018579	GSE224273	Sample1_scRNAseq_Symptomatic	Case	70	Male
GSM7018579_TAGGCATGTGACTACT-1	GSM7018579	GSE224273	Sample1_scRNAseq_Symptomatic	Case	70	Male
GSM7018579_TATCAGGAGCTACCTA-1	GSM7018579	GSE224273	Sample1_scRNAseq_Symptomatic	Case	70	Male
GSM7018579_TCAGATGTCGTGACAT-1	GSM7018579	GSE224273	Sample1_scRNAseq_Symptomatic	Case	70	Male
GSM7018579_TCAGCTCGTCTTGATG-1	GSM7018579	GSE224273	Sample1_scRNAseq_Symptomatic	Case	70	Male
GSM7018579_TCAGGTAGTTAAAGAC-1	GSM7018579	GSE224273	Sample1_scRNAseq_Symptomatic	Case	70	Male
GSM7018579_TCATTTGCAAGCCTAT-1	GSM7018579	GSE224273	Sample1_scRNAseq_Symptomatic	Case	70	Male
GSM7018579_TCGCGAGCACTGTGTA-1	GSM7018579	GSE224273	Sample1_scRNAseq_Symptomatic	Case	70	Male
GSM7018579_TCGGTAAAGCTCAACT-1	GSM7018579	GSE224273	Sample1_scRNAseq_Symptomatic	Case	70	Male
GSM7018579_TCGTACCAGGCAGTCA-1	GSM7018579	GSE224273	Sample1_scRNAseq_Symptomatic	Case	70	Male
GSM7018579_TCGTACCCACCGGAAA-1	GSM7018579	GSE224273	Sample1_scRNAseq_Symptomatic	Case	70	Male
GSM7018579_TCGTAGAGTATCTGCA-1	GSM7018579	GSE224273	Sample1_scRNAseq_Symptomatic	Case	70	Male
GSM7018579_TCTTTCCCAAGTTAAG-1	GSM7018579	GSE224273	Sample1_scRNAseq_Symptomatic	Case	70	Male
GSM7018579_TGAAAGACACCAGGTC-1	GSM7018579	GSE224273	Sample1_scRNAseq_Symptomatic	Case	70	Male
GSM7018579_TGACAACGTGTTTGGT-1	GSM7018579	GSE224273	Sample1_scRNAseq_Symptomatic	Case	70	Male
GSM7018579_TGACGGCGTAATCACC-1	GSM7018579	GSE224273	Sample1_scRNAseq_Symptomatic	Case	70	Male
GSM7018579_TGAGCATCAATGAAAC-1	GSM7018579	GSE224273	Sample1_scRNAseq_Symptomatic	Case	70	Male
GSM7018579_TGAGCCGCACATTCGA-1	GSM7018579	GSE224273	Sample1_scRNAseq_Symptomatic	Case	70	Male
GSM7018579_TGAGGGAGTATTCGTG-1	GSM7018579	GSE224273	Sample1_scRNAseq_Symptomatic	Case	70	Male
GSM7018579_TGCACCTCAGTATAAG-1	GSM7018579	GSE224273	Sample1_scRNAseq_Symptomatic	Case	70	Male
GSM7018579_TGCCAAATCCTCGCAT-1	GSM7018579	GSE224273	Sample1_scRNAseq_Symptomatic	Case	70	Male
GSM7018579_TGCGCAGGTCTAGTCA-1	GSM7018579	GSE224273	Sample1_scRNAseq_Symptomatic	Case	70	Male
GSM7018579_TGCTGCTTCAACCATG-1	GSM7018579	GSE224273	Sample1_scRNAseq_Symptomatic	Case	70	Male
GSM7018579_TGGCCAGCATGACGGA-1	GSM7018579	GSE224273	Sample1_scRNAseq_Symptomatic	Case	70	Male
GSM7018579_TGTCCCAAGTGTGGCA-1	GSM7018579	GSE224273	Sample1_scRNAseq_Symptomatic	Case	70	Male
GSM7018579_TGTGTTTGTAATCGTC-1	GSM7018579	GSE224273	Sample1_scRNAseq_Symptomatic	Case	70	Male
GSM7018579_TGTTCCGCAATGGATA-1	GSM7018579	GSE224273	Sample1_scRNAseq_Symptomatic	Case	70	Male
GSM7018579_TTAGGACTCTGGTATG-1	GSM7018579	GSE224273	Sample1_scRNAseq_Symptomatic	Case	70	Male
GSM7018579_TTCCCAGGTCCGCTGA-1	GSM7018579	GSE224273	Sample1_scRNAseq_Symptomatic	Case	70	Male
GSM7018579_TTCGGTCAGGCTCATT-1	GSM7018579	GSE224273	Sample1_scRNAseq_Symptomatic	Case	70	Male
GSM7018579_TTCTACAAGGGCACTA-1	GSM7018579	GSE224273	Sample1_scRNAseq_Symptomatic	Case	70	Male
GSM7018579_TTCTACAGTATTAGCC-1	GSM7018579	GSE224273	Sample1_scRNAseq_Symptomatic	Case	70	Male
GSM7018579_TTCTCCTGTCGGATCC-1	GSM7018579	GSE224273	Sample1_scRNAseq_Symptomatic	Case	70	Male
GSM7018579_TTCTTAGGTGTATGGG-1	GSM7018579	GSE224273	Sample1_scRNAseq_Symptomatic	Case	70	Male
GSM7018579_TTGAACGAGGACGAAA-1	GSM7018579	GSE224273	Sample1_scRNAseq_Symptomatic	Case	70	Male
GSM7018579_TTGAACGAGTCGATAA-1	GSM7018579	GSE224273	Sample1_scRNAseq_Symptomatic	Case	70	Male
GSM7018579_TTGACTTGTCATCGGC-1	GSM7018579	GSE224273	Sample1_scRNAseq_Symptomatic	Case	70	Male
GSM7018579_TTGACTTGTGGCTCCA-1	GSM7018579	GSE224273	Sample1_scRNAseq_Symptomatic	Case	70	Male
GSM7018579_TTGACTTTCGGGAGTA-1	GSM7018579	GSE224273	Sample1_scRNAseq_Symptomatic	Case	70	Male
GSM7018579_TTGCCGTCAAACTGCT-1	GSM7018579	GSE224273	Sample1_scRNAseq_Symptomatic	Case	70	Male
GSM7018579_TTGCCGTCAGACAGGT-1	GSM7018579	GSE224273	Sample1_scRNAseq_Symptomatic	Case	70	Male
GSM7018579_TTGGCAATCCTATGTT-1	GSM7018579	GSE224273	Sample1_scRNAseq_Symptomatic	Case	70	Male
GSM7018579_TTTACTGGTCGTCTTC-1	GSM7018579	GSE224273	Sample1_scRNAseq_Symptomatic	Case	70	Male
GSM7018580_AAACCTGAGAGTGAGA-1	GSM7018580	GSE224273	Sample2_scRNAseq_Asymptomatic	Control	69.75	Male
GSM7018580_AAACCTGCACCAACCG-1	GSM7018580	GSE224273	Sample2_scRNAseq_Asymptomatic	Control	69.75	Male
GSM7018580_AAACCTGCAGCCAGAA-1	GSM7018580	GSE224273	Sample2_scRNAseq_Asymptomatic	Control	69.75	Male
GSM7018580_AAACCTGGTAACGACG-1	GSM7018580	GSE224273	Sample2_scRNAseq_Asymptomatic	Control	69.75	Male
GSM7018580_AAACCTGGTACTTAGC-1	GSM7018580	GSE224273	Sample2_scRNAseq_Asymptomatic	Control	69.75	Male
GSM7018580_AAACCTGGTTGGACCC-1	GSM7018580	GSE224273	Sample2_scRNAseq_Asymptomatic	Control	69.75	Male
GSM7018580_AAACCTGTCGCGCCAA-1	GSM7018580	GSE224273	Sample2_scRNAseq_Asymptomatic	Control	69.75	Male
GSM7018580_AAACCTGTCGGATGGA-1	GSM7018580	GSE224273	Sample2_scRNAseq_Asymptomatic	Control	69.75	Male
GSM7018580_AAACGGGAGGGTTCCC-1	GSM7018580	GSE224273	Sample2_scRNAseq_Asymptomatic	Control	69.75	Male
GSM7018580_AAACGGGCAATCCAAC-1	GSM7018580	GSE224273	Sample2_scRNAseq_Asymptomatic	Control	69.75	Male
GSM7018580_AAACGGGCAGGCAGTA-1	GSM7018580	GSE224273	Sample2_scRNAseq_Asymptomatic	Control	69.75	Male
GSM7018580_AAACGGGCATCGGACC-1	GSM7018580	GSE224273	Sample2_scRNAseq_Asymptomatic	Control	69.75	Male
GSM7018580_AAACGGGCATCTATGG-1	GSM7018580	GSE224273	Sample2_scRNAseq_Asymptomatic	Control	69.75	Male
GSM7018580_AAAGATGAGCTATGCT-1	GSM7018580	GSE224273	Sample2_scRNAseq_Asymptomatic	Control	69.75	Male
GSM7018580_AAAGATGTCGTGGGAA-1	GSM7018580	GSE224273	Sample2_scRNAseq_Asymptomatic	Control	69.75	Male
GSM7018580_AAAGCAACAGGGATTG-1	GSM7018580	GSE224273	Sample2_scRNAseq_Asymptomatic	Control	69.75	Male
GSM7018580_AAAGCAACATGTTCCC-1	GSM7018580	GSE224273	Sample2_scRNAseq_Asymptomatic	Control	69.75	Male
GSM7018580_AAAGCAAGTACATGTC-1	GSM7018580	GSE224273	Sample2_scRNAseq_Asymptomatic	Control	69.75	Male
GSM7018580_AAAGCAATCTGAGGGA-1	GSM7018580	GSE224273	Sample2_scRNAseq_Asymptomatic	Control	69.75	Male
GSM7018580_AAAGTAGCAAGTCTGT-1	GSM7018580	GSE224273	Sample2_scRNAseq_Asymptomatic	Control	69.75	Male
GSM7018580_AAATGCCAGCACCGCT-1	GSM7018580	GSE224273	Sample2_scRNAseq_Asymptomatic	Control	69.75	Male
GSM7018580_AAATGCCAGTCCGTAT-1	GSM7018580	GSE224273	Sample2_scRNAseq_Asymptomatic	Control	69.75	Male
GSM7018580_AAATGCCCAGGTCGTC-1	GSM7018580	GSE224273	Sample2_scRNAseq_Asymptomatic	Control	69.75	Male
GSM7018580_AAATGCCGTAAACGCG-1	GSM7018580	GSE224273	Sample2_scRNAseq_Asymptomatic	Control	69.75	Male
GSM7018580_AACACGTCAACACGCC-1	GSM7018580	GSE224273	Sample2_scRNAseq_Asymptomatic	Control	69.75	Male
GSM7018580_AACACGTTCTGGTGTA-1	GSM7018580	GSE224273	Sample2_scRNAseq_Asymptomatic	Control	69.75	Male
GSM7018580_AACCATGGTCTAGTGT-1	GSM7018580	GSE224273	Sample2_scRNAseq_Asymptomatic	Control	69.75	Male
GSM7018580_AACCGCGAGCGCTCCA-1	GSM7018580	GSE224273	Sample2_scRNAseq_Asymptomatic	Control	69.75	Male
GSM7018580_AACCGCGAGGACCACA-1	GSM7018580	GSE224273	Sample2_scRNAseq_Asymptomatic	Control	69.75	Male
GSM7018580_AACCGCGAGGAGTACC-1	GSM7018580	GSE224273	Sample2_scRNAseq_Asymptomatic	Control	69.75	Male
GSM7018580_AACCGCGAGTCGCCGT-1	GSM7018580	GSE224273	Sample2_scRNAseq_Asymptomatic	Control	69.75	Male
GSM7018580_AACCGCGCAGCCTGTG-1	GSM7018580	GSE224273	Sample2_scRNAseq_Asymptomatic	Control	69.75	Male
GSM7018580_AACCGCGTCTGCGTAA-1	GSM7018580	GSE224273	Sample2_scRNAseq_Asymptomatic	Control	69.75	Male
GSM7018580_AACGTTGAGAAGAAGC-1	GSM7018580	GSE224273	Sample2_scRNAseq_Asymptomatic	Control	69.75	Male
GSM7018580_AACGTTGAGCCAGGAT-1	GSM7018580	GSE224273	Sample2_scRNAseq_Asymptomatic	Control	69.75	Male
GSM7018580_AACGTTGAGGAGCGAG-1	GSM7018580	GSE224273	Sample2_scRNAseq_Asymptomatic	Control	69.75	Male
GSM7018580_AACGTTGCACCACCAG-1	GSM7018580	GSE224273	Sample2_scRNAseq_Asymptomatic	Control	69.75	Male
GSM7018580_AACGTTGCACGCTTTC-1	GSM7018580	GSE224273	Sample2_scRNAseq_Asymptomatic	Control	69.75	Male
GSM7018580_AACGTTGCATACTCTT-1	GSM7018580	GSE224273	Sample2_scRNAseq_Asymptomatic	Control	69.75	Male
GSM7018580_AACGTTGGTCTGCAAT-1	GSM7018580	GSE224273	Sample2_scRNAseq_Asymptomatic	Control	69.75	Male
GSM7018580_AACGTTGTCGGAGGTA-1	GSM7018580	GSE224273	Sample2_scRNAseq_Asymptomatic	Control	69.75	Male
GSM7018580_AACTCAGAGAGTACCG-1	GSM7018580	GSE224273	Sample2_scRNAseq_Asymptomatic	Control	69.75	Male
GSM7018580_AACTCAGCACCGCTAG-1	GSM7018580	GSE224273	Sample2_scRNAseq_Asymptomatic	Control	69.75	Male
GSM7018580_AACTCCCAGTCTTGCA-1	GSM7018580	GSE224273	Sample2_scRNAseq_Asymptomatic	Control	69.75	Male
GSM7018580_AACTCCCCAATGTTGC-1	GSM7018580	GSE224273	Sample2_scRNAseq_Asymptomatic	Control	69.75	Male
GSM7018580_AACTCCCCACGGTTTA-1	GSM7018580	GSE224273	Sample2_scRNAseq_Asymptomatic	Control	69.75	Male
GSM7018580_AACTCCCGTATGGTTC-1	GSM7018580	GSE224273	Sample2_scRNAseq_Asymptomatic	Control	69.75	Male
GSM7018580_AACTCCCTCGCTTGTC-1	GSM7018580	GSE224273	Sample2_scRNAseq_Asymptomatic	Control	69.75	Male
GSM7018580_AACTCCCTCTGGTATG-1	GSM7018580	GSE224273	Sample2_scRNAseq_Asymptomatic	Control	69.75	Male
GSM7018580_AACTCCCTCTGTTTGT-1	GSM7018580	GSE224273	Sample2_scRNAseq_Asymptomatic	Control	69.75	Male
GSM7018580_AACTCTTAGATCCCGC-1	GSM7018580	GSE224273	Sample2_scRNAseq_Asymptomatic	Control	69.75	Male
GSM7018580_AACTCTTCATTATCTC-1	GSM7018580	GSE224273	Sample2_scRNAseq_Asymptomatic	Control	69.75	Male
GSM7018580_AACTGGTAGAAACCAT-1	GSM7018580	GSE224273	Sample2_scRNAseq_Asymptomatic	Control	69.75	Male
GSM7018580_AACTGGTGTAGTAGTA-1	GSM7018580	GSE224273	Sample2_scRNAseq_Asymptomatic	Control	69.75	Male
GSM7018580_AACTGGTTCGCATGAT-1	GSM7018580	GSE224273	Sample2_scRNAseq_Asymptomatic	Control	69.75	Male
GSM7018580_AACTTTCAGGGTCTCC-1	GSM7018580	GSE224273	Sample2_scRNAseq_Asymptomatic	Control	69.75	Male
GSM7018580_AACTTTCGTAGGCATG-1	GSM7018580	GSE224273	Sample2_scRNAseq_Asymptomatic	Control	69.75	Male
GSM7018580_AAGACCTCAGGAACGT-1	GSM7018580	GSE224273	Sample2_scRNAseq_Asymptomatic	Control	69.75	Male
GSM7018580_AAGACCTGTAGCAAAT-1	GSM7018580	GSE224273	Sample2_scRNAseq_Asymptomatic	Control	69.75	Male
GSM7018580_AAGACCTTCACAGGCC-1	GSM7018580	GSE224273	Sample2_scRNAseq_Asymptomatic	Control	69.75	Male
GSM7018580_AAGACCTTCCGCAGTG-1	GSM7018580	GSE224273	Sample2_scRNAseq_Asymptomatic	Control	69.75	Male
GSM7018580_AAGCCGCAGAAGGCCT-1	GSM7018580	GSE224273	Sample2_scRNAseq_Asymptomatic	Control	69.75	Male
GSM7018580_AAGCCGCGTCCAAGTT-1	GSM7018580	GSE224273	Sample2_scRNAseq_Asymptomatic	Control	69.75	Male
GSM7018580_AAGGAGCAGATGTAAC-1	GSM7018580	GSE224273	Sample2_scRNAseq_Asymptomatic	Control	69.75	Male
GSM7018580_AAGGCAGAGCAGCCTC-1	GSM7018580	GSE224273	Sample2_scRNAseq_Asymptomatic	Control	69.75	Male
GSM7018580_AAGGCAGCACATGACT-1	GSM7018580	GSE224273	Sample2_scRNAseq_Asymptomatic	Control	69.75	Male
GSM7018580_AAGGCAGGTCTGGAGA-1	GSM7018580	GSE224273	Sample2_scRNAseq_Asymptomatic	Control	69.75	Male
GSM7018580_AAGGCAGTCCCTTGTG-1	GSM7018580	GSE224273	Sample2_scRNAseq_Asymptomatic	Control	69.75	Male
GSM7018580_AAGGCAGTCTAGAGTC-1	GSM7018580	GSE224273	Sample2_scRNAseq_Asymptomatic	Control	69.75	Male
GSM7018580_AAGGTTCAGACTAGGC-1	GSM7018580	GSE224273	Sample2_scRNAseq_Asymptomatic	Control	69.75	Male
GSM7018580_AAGGTTCAGTCACGCC-1	GSM7018580	GSE224273	Sample2_scRNAseq_Asymptomatic	Control	69.75	Male
GSM7018580_AAGGTTCGTTGACGTT-1	GSM7018580	GSE224273	Sample2_scRNAseq_Asymptomatic	Control	69.75	Male
GSM7018580_AAGGTTCTCAGCCTAA-1	GSM7018580	GSE224273	Sample2_scRNAseq_Asymptomatic	Control	69.75	Male
GSM7018580_AAGTCTGAGAGGTAGA-1	GSM7018580	GSE224273	Sample2_scRNAseq_Asymptomatic	Control	69.75	Male
GSM7018580_AAGTCTGCACAAGACG-1	GSM7018580	GSE224273	Sample2_scRNAseq_Asymptomatic	Control	69.75	Male
GSM7018580_AAGTCTGTCGGATGTT-1	GSM7018580	GSE224273	Sample2_scRNAseq_Asymptomatic	Control	69.75	Male
GSM7018580_AATCCAGAGGCGACAT-1	GSM7018580	GSE224273	Sample2_scRNAseq_Asymptomatic	Control	69.75	Male
GSM7018580_AATCCAGCACTTAAGC-1	GSM7018580	GSE224273	Sample2_scRNAseq_Asymptomatic	Control	69.75	Male
GSM7018580_AATCCAGCATCAGTAC-1	GSM7018580	GSE224273	Sample2_scRNAseq_Asymptomatic	Control	69.75	Male
GSM7018580_AATCCAGGTTACGACT-1	GSM7018580	GSE224273	Sample2_scRNAseq_Asymptomatic	Control	69.75	Male
GSM7018580_AATCGGTCAATGTTGC-1	GSM7018580	GSE224273	Sample2_scRNAseq_Asymptomatic	Control	69.75	Male
GSM7018580_AATCGGTCAGACGCCT-1	GSM7018580	GSE224273	Sample2_scRNAseq_Asymptomatic	Control	69.75	Male
GSM7018580_AATCGGTGTTCATGGT-1	GSM7018580	GSE224273	Sample2_scRNAseq_Asymptomatic	Control	69.75	Male
GSM7018580_AATCGGTTCAACTCTT-1	GSM7018580	GSE224273	Sample2_scRNAseq_Asymptomatic	Control	69.75	Male
GSM7018580_ACACCAAGTTTGACTG-1	GSM7018580	GSE224273	Sample2_scRNAseq_Asymptomatic	Control	69.75	Male
GSM7018580_ACACCCTAGTTGTAGA-1	GSM7018580	GSE224273	Sample2_scRNAseq_Asymptomatic	Control	69.75	Male
GSM7018580_ACACCCTCAAGAGTCG-1	GSM7018580	GSE224273	Sample2_scRNAseq_Asymptomatic	Control	69.75	Male
GSM7018580_ACACCCTGTCGGCACT-1	GSM7018580	GSE224273	Sample2_scRNAseq_Asymptomatic	Control	69.75	Male
GSM7018580_ACACCCTTCACAACGT-1	GSM7018580	GSE224273	Sample2_scRNAseq_Asymptomatic	Control	69.75	Male
GSM7018580_ACACCCTTCGAGCCCA-1	GSM7018580	GSE224273	Sample2_scRNAseq_Asymptomatic	Control	69.75	Male
GSM7018580_ACACCGGAGTACGCCC-1	GSM7018580	GSE224273	Sample2_scRNAseq_Asymptomatic	Control	69.75	Male
GSM7018580_ACACCGGCATCTGGTA-1	GSM7018580	GSE224273	Sample2_scRNAseq_Asymptomatic	Control	69.75	Male
GSM7018580_ACACTGACATACGCCG-1	GSM7018580	GSE224273	Sample2_scRNAseq_Asymptomatic	Control	69.75	Male
GSM7018580_ACAGCCGAGAAACCTA-1	GSM7018580	GSE224273	Sample2_scRNAseq_Asymptomatic	Control	69.75	Male
GSM7018580_ACAGCCGAGATGGGTC-1	GSM7018580	GSE224273	Sample2_scRNAseq_Asymptomatic	Control	69.75	Male
GSM7018580_ACAGCCGAGCCCAGCT-1	GSM7018580	GSE224273	Sample2_scRNAseq_Asymptomatic	Control	69.75	Male
GSM7018580_ACAGCCGTCAACGGCC-1	GSM7018580	GSE224273	Sample2_scRNAseq_Asymptomatic	Control	69.75	Male
GSM7018580_ACAGCCGTCTAACTCT-1	GSM7018580	GSE224273	Sample2_scRNAseq_Asymptomatic	Control	69.75	Male
GSM7018580_ACAGCTAAGGATGTAT-1	GSM7018580	GSE224273	Sample2_scRNAseq_Asymptomatic	Control	69.75	Male
GSM7018580_ACAGCTAAGTTTGCGT-1	GSM7018580	GSE224273	Sample2_scRNAseq_Asymptomatic	Control	69.75	Male
GSM7018580_ACAGCTACACACCGAC-1	GSM7018580	GSE224273	Sample2_scRNAseq_Asymptomatic	Control	69.75	Male
GSM7018580_ACAGCTAGTGAAGGCT-1	GSM7018580	GSE224273	Sample2_scRNAseq_Asymptomatic	Control	69.75	Male
GSM7018580_ACAGCTATCAGTTGAC-1	GSM7018580	GSE224273	Sample2_scRNAseq_Asymptomatic	Control	69.75	Male
GSM7018580_ACAGCTATCCTCTAGC-1	GSM7018580	GSE224273	Sample2_scRNAseq_Asymptomatic	Control	69.75	Male
GSM7018580_ACATACGCACCGTTGG-1	GSM7018580	GSE224273	Sample2_scRNAseq_Asymptomatic	Control	69.75	Male
GSM7018580_ACATACGCACTGTTAG-1	GSM7018580	GSE224273	Sample2_scRNAseq_Asymptomatic	Control	69.75	Male
GSM7018580_ACATACGCATCCTAGA-1	GSM7018580	GSE224273	Sample2_scRNAseq_Asymptomatic	Control	69.75	Male
GSM7018580_ACATCAGCAGTAGAGC-1	GSM7018580	GSE224273	Sample2_scRNAseq_Asymptomatic	Control	69.75	Male
GSM7018580_ACATCAGGTAAATGTG-1	GSM7018580	GSE224273	Sample2_scRNAseq_Asymptomatic	Control	69.75	Male
GSM7018580_ACATCAGGTCAAGCGA-1	GSM7018580	GSE224273	Sample2_scRNAseq_Asymptomatic	Control	69.75	Male
GSM7018580_ACATCAGGTCCGTTAA-1	GSM7018580	GSE224273	Sample2_scRNAseq_Asymptomatic	Control	69.75	Male
GSM7018580_ACATCAGTCACGATGT-1	GSM7018580	GSE224273	Sample2_scRNAseq_Asymptomatic	Control	69.75	Male
GSM7018580_ACATCAGTCATGTGGT-1	GSM7018580	GSE224273	Sample2_scRNAseq_Asymptomatic	Control	69.75	Male
GSM7018580_ACATGGTAGGAGCGAG-1	GSM7018580	GSE224273	Sample2_scRNAseq_Asymptomatic	Control	69.75	Male
GSM7018580_ACATGGTAGGATATAC-1	GSM7018580	GSE224273	Sample2_scRNAseq_Asymptomatic	Control	69.75	Male
GSM7018580_ACATGGTAGTGTCTCA-1	GSM7018580	GSE224273	Sample2_scRNAseq_Asymptomatic	Control	69.75	Male
GSM7018580_ACATGGTTCAGAGGTG-1	GSM7018580	GSE224273	Sample2_scRNAseq_Asymptomatic	Control	69.75	Male
GSM7018580_ACATGGTTCTCGCTTG-1	GSM7018580	GSE224273	Sample2_scRNAseq_Asymptomatic	Control	69.75	Male
GSM7018580_ACCAGTAAGGGTTTCT-1	GSM7018580	GSE224273	Sample2_scRNAseq_Asymptomatic	Control	69.75	Male
GSM7018580_ACCAGTACAATGGATA-1	GSM7018580	GSE224273	Sample2_scRNAseq_Asymptomatic	Control	69.75	Male
GSM7018580_ACCCACTGTTAAGATG-1	GSM7018580	GSE224273	Sample2_scRNAseq_Asymptomatic	Control	69.75	Male
GSM7018580_ACCCACTTCATACGGT-1	GSM7018580	GSE224273	Sample2_scRNAseq_Asymptomatic	Control	69.75	Male
GSM7018580_ACCCACTTCTGTTGAG-1	GSM7018580	GSE224273	Sample2_scRNAseq_Asymptomatic	Control	69.75	Male
GSM7018580_ACCGTAACATGCCTAA-1	GSM7018580	GSE224273	Sample2_scRNAseq_Asymptomatic	Control	69.75	Male
GSM7018580_ACCGTAAGTGGTGTAG-1	GSM7018580	GSE224273	Sample2_scRNAseq_Asymptomatic	Control	69.75	Male
GSM7018580_ACCGTAAGTGTTGGGA-1	GSM7018580	GSE224273	Sample2_scRNAseq_Asymptomatic	Control	69.75	Male
GSM7018580_ACCGTAATCAGAAATG-1	GSM7018580	GSE224273	Sample2_scRNAseq_Asymptomatic	Control	69.75	Male
GSM7018580_ACCTTTAGTATAGGGC-1	GSM7018580	GSE224273	Sample2_scRNAseq_Asymptomatic	Control	69.75	Male
GSM7018580_ACCTTTATCACCGGGT-1	GSM7018580	GSE224273	Sample2_scRNAseq_Asymptomatic	Control	69.75	Male
GSM7018580_ACGAGCCCAGCGTTCG-1	GSM7018580	GSE224273	Sample2_scRNAseq_Asymptomatic	Control	69.75	Male
GSM7018580_ACGAGCCTCACTCCTG-1	GSM7018580	GSE224273	Sample2_scRNAseq_Asymptomatic	Control	69.75	Male
GSM7018580_ACGAGCCTCTTATCTG-1	GSM7018580	GSE224273	Sample2_scRNAseq_Asymptomatic	Control	69.75	Male
GSM7018580_ACGAGGAAGACCACGA-1	GSM7018580	GSE224273	Sample2_scRNAseq_Asymptomatic	Control	69.75	Male
GSM7018580_ACGAGGACAATCGAAA-1	GSM7018580	GSE224273	Sample2_scRNAseq_Asymptomatic	Control	69.75	Male
GSM7018580_ACGAGGACAGGCTCAC-1	GSM7018580	GSE224273	Sample2_scRNAseq_Asymptomatic	Control	69.75	Male
GSM7018580_ACGAGGACATGCCCGA-1	GSM7018580	GSE224273	Sample2_scRNAseq_Asymptomatic	Control	69.75	Male
GSM7018580_ACGAGGAGTTGTCGCG-1	GSM7018580	GSE224273	Sample2_scRNAseq_Asymptomatic	Control	69.75	Male
GSM7018580_ACGAGGATCCCACTTG-1	GSM7018580	GSE224273	Sample2_scRNAseq_Asymptomatic	Control	69.75	Male
GSM7018580_ACGATACCAGATAATG-1	GSM7018580	GSE224273	Sample2_scRNAseq_Asymptomatic	Control	69.75	Male
GSM7018580_ACGATACTCAGCATGT-1	GSM7018580	GSE224273	Sample2_scRNAseq_Asymptomatic	Control	69.75	Male
GSM7018580_ACGATACTCAGGATCT-1	GSM7018580	GSE224273	Sample2_scRNAseq_Asymptomatic	Control	69.75	Male
GSM7018580_ACGATACTCCACTCCA-1	GSM7018580	GSE224273	Sample2_scRNAseq_Asymptomatic	Control	69.75	Male
GSM7018580_ACGATACTCTAACTCT-1	GSM7018580	GSE224273	Sample2_scRNAseq_Asymptomatic	Control	69.75	Male
GSM7018580_ACGATGTAGGAGCGAG-1	GSM7018580	GSE224273	Sample2_scRNAseq_Asymptomatic	Control	69.75	Male
GSM7018580_ACGATGTGTAGATTAG-1	GSM7018580	GSE224273	Sample2_scRNAseq_Asymptomatic	Control	69.75	Male
GSM7018580_ACGATGTTCGAGCCCA-1	GSM7018580	GSE224273	Sample2_scRNAseq_Asymptomatic	Control	69.75	Male
GSM7018580_ACGATGTTCTCTAGGA-1	GSM7018580	GSE224273	Sample2_scRNAseq_Asymptomatic	Control	69.75	Male
GSM7018580_ACGCAGCAGCGTTCCG-1	GSM7018580	GSE224273	Sample2_scRNAseq_Asymptomatic	Control	69.75	Male
GSM7018580_ACGCAGCAGGTAGCTG-1	GSM7018580	GSE224273	Sample2_scRNAseq_Asymptomatic	Control	69.75	Male
GSM7018580_ACGCAGCCAATAACGA-1	GSM7018580	GSE224273	Sample2_scRNAseq_Asymptomatic	Control	69.75	Male
GSM7018580_ACGCAGCCATGCCACG-1	GSM7018580	GSE224273	Sample2_scRNAseq_Asymptomatic	Control	69.75	Male
GSM7018580_ACGCAGCCATTGTGCA-1	GSM7018580	GSE224273	Sample2_scRNAseq_Asymptomatic	Control	69.75	Male
GSM7018580_ACGCAGCGTTTGCATG-1	GSM7018580	GSE224273	Sample2_scRNAseq_Asymptomatic	Control	69.75	Male
GSM7018580_ACGCAGCTCGCGTTTC-1	GSM7018580	GSE224273	Sample2_scRNAseq_Asymptomatic	Control	69.75	Male
GSM7018580_ACGCCAGGTCTCTCTG-1	GSM7018580	GSE224273	Sample2_scRNAseq_Asymptomatic	Control	69.75	Male
GSM7018580_ACGCCAGTCAACCATG-1	GSM7018580	GSE224273	Sample2_scRNAseq_Asymptomatic	Control	69.75	Male
GSM7018580_ACGCCAGTCTCCCTGA-1	GSM7018580	GSE224273	Sample2_scRNAseq_Asymptomatic	Control	69.75	Male
GSM7018580_ACGCCGAGTCACCCAG-1	GSM7018580	GSE224273	Sample2_scRNAseq_Asymptomatic	Control	69.75	Male
GSM7018580_ACGCCGATCAAACAAG-1	GSM7018580	GSE224273	Sample2_scRNAseq_Asymptomatic	Control	69.75	Male
GSM7018580_ACGGAGAGTAATCGTC-1	GSM7018580	GSE224273	Sample2_scRNAseq_Asymptomatic	Control	69.75	Male
GSM7018580_ACGGAGAGTCCCGACA-1	GSM7018580	GSE224273	Sample2_scRNAseq_Asymptomatic	Control	69.75	Male
GSM7018580_ACGGCCAAGGAATTAC-1	GSM7018580	GSE224273	Sample2_scRNAseq_Asymptomatic	Control	69.75	Male
GSM7018580_ACGGCCACATACGCCG-1	GSM7018580	GSE224273	Sample2_scRNAseq_Asymptomatic	Control	69.75	Male
GSM7018580_ACGGCCACATTGAGCT-1	GSM7018580	GSE224273	Sample2_scRNAseq_Asymptomatic	Control	69.75	Male
GSM7018580_ACGGCCATCGAATGGG-1	GSM7018580	GSE224273	Sample2_scRNAseq_Asymptomatic	Control	69.75	Male
GSM7018580_ACGGGCTAGACCTAGG-1	GSM7018580	GSE224273	Sample2_scRNAseq_Asymptomatic	Control	69.75	Male
GSM7018580_ACGGGCTAGCTAGCCC-1	GSM7018580	GSE224273	Sample2_scRNAseq_Asymptomatic	Control	69.75	Male
GSM7018580_ACGGGCTCATCAGTCA-1	GSM7018580	GSE224273	Sample2_scRNAseq_Asymptomatic	Control	69.75	Male
GSM7018580_ACGGGCTGTCCGAATT-1	GSM7018580	GSE224273	Sample2_scRNAseq_Asymptomatic	Control	69.75	Male
GSM7018580_ACGGGCTTCCTACAGA-1	GSM7018580	GSE224273	Sample2_scRNAseq_Asymptomatic	Control	69.75	Male
GSM7018580_ACGGGTCCACGGACAA-1	GSM7018580	GSE224273	Sample2_scRNAseq_Asymptomatic	Control	69.75	Male
GSM7018580_ACGGGTCCAGCGTTCG-1	GSM7018580	GSE224273	Sample2_scRNAseq_Asymptomatic	Control	69.75	Male
GSM7018580_ACGGGTCTCACCATAG-1	GSM7018580	GSE224273	Sample2_scRNAseq_Asymptomatic	Control	69.75	Male
GSM7018580_ACGTCAACAATCTGCA-1	GSM7018580	GSE224273	Sample2_scRNAseq_Asymptomatic	Control	69.75	Male
GSM7018580_ACGTCAACATTATCTC-1	GSM7018580	GSE224273	Sample2_scRNAseq_Asymptomatic	Control	69.75	Male
GSM7018580_ACGTCAATCAGAGGTG-1	GSM7018580	GSE224273	Sample2_scRNAseq_Asymptomatic	Control	69.75	Male
GSM7018580_ACGTCAATCCGCAAGC-1	GSM7018580	GSE224273	Sample2_scRNAseq_Asymptomatic	Control	69.75	Male
GSM7018580_ACTATCTAGCACCGCT-1	GSM7018580	GSE224273	Sample2_scRNAseq_Asymptomatic	Control	69.75	Male
GSM7018580_ACTATCTAGCGGCTTC-1	GSM7018580	GSE224273	Sample2_scRNAseq_Asymptomatic	Control	69.75	Male
GSM7018580_ACTATCTAGGAGCGAG-1	GSM7018580	GSE224273	Sample2_scRNAseq_Asymptomatic	Control	69.75	Male
GSM7018580_ACTATCTCATGAACCT-1	GSM7018580	GSE224273	Sample2_scRNAseq_Asymptomatic	Control	69.75	Male
GSM7018580_ACTGAACAGAATTGTG-1	GSM7018580	GSE224273	Sample2_scRNAseq_Asymptomatic	Control	69.75	Male
GSM7018580_ACTGAACAGACAGGCT-1	GSM7018580	GSE224273	Sample2_scRNAseq_Asymptomatic	Control	69.75	Male
GSM7018580_ACTGAACAGTCCCACG-1	GSM7018580	GSE224273	Sample2_scRNAseq_Asymptomatic	Control	69.75	Male
GSM7018580_ACTGAACCAGCGTCCA-1	GSM7018580	GSE224273	Sample2_scRNAseq_Asymptomatic	Control	69.75	Male
GSM7018580_ACTGAGTAGCCAACAG-1	GSM7018580	GSE224273	Sample2_scRNAseq_Asymptomatic	Control	69.75	Male
GSM7018580_ACTGAGTCAGGGCATA-1	GSM7018580	GSE224273	Sample2_scRNAseq_Asymptomatic	Control	69.75	Male
GSM7018580_ACTGAGTCAGTAACGG-1	GSM7018580	GSE224273	Sample2_scRNAseq_Asymptomatic	Control	69.75	Male
GSM7018580_ACTGAGTGTAGCGTCC-1	GSM7018580	GSE224273	Sample2_scRNAseq_Asymptomatic	Control	69.75	Male
GSM7018580_ACTGAGTGTCATCCCT-1	GSM7018580	GSE224273	Sample2_scRNAseq_Asymptomatic	Control	69.75	Male
GSM7018580_ACTGAGTGTTTGGGCC-1	GSM7018580	GSE224273	Sample2_scRNAseq_Asymptomatic	Control	69.75	Male
GSM7018580_ACTGAGTTCTCGGACG-1	GSM7018580	GSE224273	Sample2_scRNAseq_Asymptomatic	Control	69.75	Male
GSM7018580_ACTGATGAGCTCCTTC-1	GSM7018580	GSE224273	Sample2_scRNAseq_Asymptomatic	Control	69.75	Male
GSM7018580_ACTGATGAGGACCACA-1	GSM7018580	GSE224273	Sample2_scRNAseq_Asymptomatic	Control	69.75	Male
GSM7018580_ACTGATGCAATAGAGT-1	GSM7018580	GSE224273	Sample2_scRNAseq_Asymptomatic	Control	69.75	Male
GSM7018580_ACTGATGCAGAAGCAC-1	GSM7018580	GSE224273	Sample2_scRNAseq_Asymptomatic	Control	69.75	Male
GSM7018580_ACTGATGGTATAGTAG-1	GSM7018580	GSE224273	Sample2_scRNAseq_Asymptomatic	Control	69.75	Male
GSM7018580_ACTGATGGTCGGGTCT-1	GSM7018580	GSE224273	Sample2_scRNAseq_Asymptomatic	Control	69.75	Male
GSM7018580_ACTGATGTCCGCGGTA-1	GSM7018580	GSE224273	Sample2_scRNAseq_Asymptomatic	Control	69.75	Male
GSM7018580_ACTGCTCAGCGTCTAT-1	GSM7018580	GSE224273	Sample2_scRNAseq_Asymptomatic	Control	69.75	Male
GSM7018580_ACTGCTCCAATAAGCA-1	GSM7018580	GSE224273	Sample2_scRNAseq_Asymptomatic	Control	69.75	Male
GSM7018580_ACTGCTCGTCCAAGTT-1	GSM7018580	GSE224273	Sample2_scRNAseq_Asymptomatic	Control	69.75	Male
GSM7018580_ACTGTCCAGAGTACAT-1	GSM7018580	GSE224273	Sample2_scRNAseq_Asymptomatic	Control	69.75	Male
GSM7018580_ACTGTCCAGTTAACGA-1	GSM7018580	GSE224273	Sample2_scRNAseq_Asymptomatic	Control	69.75	Male
GSM7018580_ACTGTCCCAAGTTCTG-1	GSM7018580	GSE224273	Sample2_scRNAseq_Asymptomatic	Control	69.75	Male
GSM7018580_ACTGTCCGTTTGACTG-1	GSM7018580	GSE224273	Sample2_scRNAseq_Asymptomatic	Control	69.75	Male
GSM7018580_ACTTACTAGGACGAAA-1	GSM7018580	GSE224273	Sample2_scRNAseq_Asymptomatic	Control	69.75	Male
GSM7018580_ACTTACTCAGGGCATA-1	GSM7018580	GSE224273	Sample2_scRNAseq_Asymptomatic	Control	69.75	Male
GSM7018580_ACTTACTCATGGATGG-1	GSM7018580	GSE224273	Sample2_scRNAseq_Asymptomatic	Control	69.75	Male
GSM7018580_ACTTTCAAGTTCGCAT-1	GSM7018580	GSE224273	Sample2_scRNAseq_Asymptomatic	Control	69.75	Male
GSM7018580_ACTTTCAAGTTTGCGT-1	GSM7018580	GSE224273	Sample2_scRNAseq_Asymptomatic	Control	69.75	Male
GSM7018580_ACTTTCAGTCAGAATA-1	GSM7018580	GSE224273	Sample2_scRNAseq_Asymptomatic	Control	69.75	Male
GSM7018580_ACTTTCAGTCATACTG-1	GSM7018580	GSE224273	Sample2_scRNAseq_Asymptomatic	Control	69.75	Male
GSM7018580_ACTTTCATCGATCCCT-1	GSM7018580	GSE224273	Sample2_scRNAseq_Asymptomatic	Control	69.75	Male
GSM7018580_AGAATAGCAATAAGCA-1	GSM7018580	GSE224273	Sample2_scRNAseq_Asymptomatic	Control	69.75	Male
GSM7018580_AGAATAGCACATCTTT-1	GSM7018580	GSE224273	Sample2_scRNAseq_Asymptomatic	Control	69.75	Male
GSM7018580_AGAATAGCAGAGTGTG-1	GSM7018580	GSE224273	Sample2_scRNAseq_Asymptomatic	Control	69.75	Male
GSM7018580_AGAATAGGTATAAACG-1	GSM7018580	GSE224273	Sample2_scRNAseq_Asymptomatic	Control	69.75	Male
GSM7018580_AGAATAGGTCGATTGT-1	GSM7018580	GSE224273	Sample2_scRNAseq_Asymptomatic	Control	69.75	Male
GSM7018580_AGAATAGGTTCCACTC-1	GSM7018580	GSE224273	Sample2_scRNAseq_Asymptomatic	Control	69.75	Male
GSM7018580_AGACGTTAGCATCATC-1	GSM7018580	GSE224273	Sample2_scRNAseq_Asymptomatic	Control	69.75	Male
GSM7018580_AGACGTTAGTGCGATG-1	GSM7018580	GSE224273	Sample2_scRNAseq_Asymptomatic	Control	69.75	Male
GSM7018580_AGACGTTCAAGGCTCC-1	GSM7018580	GSE224273	Sample2_scRNAseq_Asymptomatic	Control	69.75	Male
GSM7018580_AGACGTTGTCCCTTGT-1	GSM7018580	GSE224273	Sample2_scRNAseq_Asymptomatic	Control	69.75	Male
GSM7018580_AGACGTTTCAGTACGT-1	GSM7018580	GSE224273	Sample2_scRNAseq_Asymptomatic	Control	69.75	Male
GSM7018580_AGACGTTTCTTCATGT-1	GSM7018580	GSE224273	Sample2_scRNAseq_Asymptomatic	Control	69.75	Male
GSM7018580_AGAGCGAAGAACTGTA-1	GSM7018580	GSE224273	Sample2_scRNAseq_Asymptomatic	Control	69.75	Male
GSM7018580_AGAGCGAAGCCACCTG-1	GSM7018580	GSE224273	Sample2_scRNAseq_Asymptomatic	Control	69.75	Male
GSM7018580_AGAGCGACAGGATCGA-1	GSM7018580	GSE224273	Sample2_scRNAseq_Asymptomatic	Control	69.75	Male
GSM7018580_AGAGCGACATCTGGTA-1	GSM7018580	GSE224273	Sample2_scRNAseq_Asymptomatic	Control	69.75	Male
GSM7018580_AGAGCGATCATCGATG-1	GSM7018580	GSE224273	Sample2_scRNAseq_Asymptomatic	Control	69.75	Male
GSM7018580_AGAGCTTGTTCCGGCA-1	GSM7018580	GSE224273	Sample2_scRNAseq_Asymptomatic	Control	69.75	Male
GSM7018580_AGAGCTTGTTTGTGTG-1	GSM7018580	GSE224273	Sample2_scRNAseq_Asymptomatic	Control	69.75	Male
GSM7018580_AGAGTGGAGAGCTTCT-1	GSM7018580	GSE224273	Sample2_scRNAseq_Asymptomatic	Control	69.75	Male
GSM7018580_AGAGTGGGTACAGTGG-1	GSM7018580	GSE224273	Sample2_scRNAseq_Asymptomatic	Control	69.75	Male
GSM7018580_AGAGTGGGTACTCGCG-1	GSM7018580	GSE224273	Sample2_scRNAseq_Asymptomatic	Control	69.75	Male
GSM7018580_AGAGTGGTCTTCGAGA-1	GSM7018580	GSE224273	Sample2_scRNAseq_Asymptomatic	Control	69.75	Male
GSM7018580_AGATCTGAGACTTTCG-1	GSM7018580	GSE224273	Sample2_scRNAseq_Asymptomatic	Control	69.75	Male
GSM7018580_AGATCTGCATCGGACC-1	GSM7018580	GSE224273	Sample2_scRNAseq_Asymptomatic	Control	69.75	Male
GSM7018580_AGATCTGGTTGCCTCT-1	GSM7018580	GSE224273	Sample2_scRNAseq_Asymptomatic	Control	69.75	Male
GSM7018580_AGATTGCCACTGTCGG-1	GSM7018580	GSE224273	Sample2_scRNAseq_Asymptomatic	Control	69.75	Male
GSM7018580_AGATTGCCATCGGTTA-1	GSM7018580	GSE224273	Sample2_scRNAseq_Asymptomatic	Control	69.75	Male
GSM7018580_AGATTGCGTTCTGAAC-1	GSM7018580	GSE224273	Sample2_scRNAseq_Asymptomatic	Control	69.75	Male
GSM7018580_AGATTGCTCAAGCCTA-1	GSM7018580	GSE224273	Sample2_scRNAseq_Asymptomatic	Control	69.75	Male
GSM7018580_AGATTGCTCCTTAATC-1	GSM7018580	GSE224273	Sample2_scRNAseq_Asymptomatic	Control	69.75	Male
GSM7018580_AGCAGCCAGACAGACC-1	GSM7018580	GSE224273	Sample2_scRNAseq_Asymptomatic	Control	69.75	Male
GSM7018580_AGCAGCCCAATCGAAA-1	GSM7018580	GSE224273	Sample2_scRNAseq_Asymptomatic	Control	69.75	Male
GSM7018580_AGCAGCCTCATGCATG-1	GSM7018580	GSE224273	Sample2_scRNAseq_Asymptomatic	Control	69.75	Male
GSM7018580_AGCAGCCTCGTTTGCC-1	GSM7018580	GSE224273	Sample2_scRNAseq_Asymptomatic	Control	69.75	Male
GSM7018580_AGCCTAACAAATCCGT-1	GSM7018580	GSE224273	Sample2_scRNAseq_Asymptomatic	Control	69.75	Male
GSM7018580_AGCCTAACAAGAAGAG-1	GSM7018580	GSE224273	Sample2_scRNAseq_Asymptomatic	Control	69.75	Male
GSM7018580_AGCCTAACACAGGAGT-1	GSM7018580	GSE224273	Sample2_scRNAseq_Asymptomatic	Control	69.75	Male
GSM7018580_AGCCTAAGTTAGATGA-1	GSM7018580	GSE224273	Sample2_scRNAseq_Asymptomatic	Control	69.75	Male
GSM7018580_AGCGGTCTCAGCGATT-1	GSM7018580	GSE224273	Sample2_scRNAseq_Asymptomatic	Control	69.75	Male
GSM7018580_AGCGGTCTCGATAGAA-1	GSM7018580	GSE224273	Sample2_scRNAseq_Asymptomatic	Control	69.75	Male
GSM7018580_AGCGTATGTGCAGGTA-1	GSM7018580	GSE224273	Sample2_scRNAseq_Asymptomatic	Control	69.75	Male
GSM7018580_AGCGTATTCGTTTATC-1	GSM7018580	GSE224273	Sample2_scRNAseq_Asymptomatic	Control	69.75	Male
GSM7018580_AGCGTCGAGACTAGGC-1	GSM7018580	GSE224273	Sample2_scRNAseq_Asymptomatic	Control	69.75	Male
GSM7018580_AGCGTCGAGATATGCA-1	GSM7018580	GSE224273	Sample2_scRNAseq_Asymptomatic	Control	69.75	Male
GSM7018580_AGCGTCGCATTATCTC-1	GSM7018580	GSE224273	Sample2_scRNAseq_Asymptomatic	Control	69.75	Male
GSM7018580_AGCGTCGTCAGGATCT-1	GSM7018580	GSE224273	Sample2_scRNAseq_Asymptomatic	Control	69.75	Male
GSM7018580_AGCGTCGTCCAATGGT-1	GSM7018580	GSE224273	Sample2_scRNAseq_Asymptomatic	Control	69.75	Male
GSM7018580_AGCTCCTAGTCAATAG-1	GSM7018580	GSE224273	Sample2_scRNAseq_Asymptomatic	Control	69.75	Male
GSM7018580_AGCTCCTCATGGGAAC-1	GSM7018580	GSE224273	Sample2_scRNAseq_Asymptomatic	Control	69.75	Male
GSM7018580_AGCTCCTTCAGTCCCT-1	GSM7018580	GSE224273	Sample2_scRNAseq_Asymptomatic	Control	69.75	Male
GSM7018580_AGCTCCTTCGGGAGTA-1	GSM7018580	GSE224273	Sample2_scRNAseq_Asymptomatic	Control	69.75	Male
GSM7018580_AGCTCTCAGTCTCGGC-1	GSM7018580	GSE224273	Sample2_scRNAseq_Asymptomatic	Control	69.75	Male
GSM7018580_AGCTCTCGTCAGAGGT-1	GSM7018580	GSE224273	Sample2_scRNAseq_Asymptomatic	Control	69.75	Male
GSM7018580_AGCTCTCGTTATCGGT-1	GSM7018580	GSE224273	Sample2_scRNAseq_Asymptomatic	Control	69.75	Male
GSM7018580_AGCTTGAAGCGTGAGT-1	GSM7018580	GSE224273	Sample2_scRNAseq_Asymptomatic	Control	69.75	Male
GSM7018580_AGCTTGACAATCGAAA-1	GSM7018580	GSE224273	Sample2_scRNAseq_Asymptomatic	Control	69.75	Male
GSM7018580_AGGCCACCACCCAGTG-1	GSM7018580	GSE224273	Sample2_scRNAseq_Asymptomatic	Control	69.75	Male
GSM7018580_AGGCCGTAGAGGGCTT-1	GSM7018580	GSE224273	Sample2_scRNAseq_Asymptomatic	Control	69.75	Male
GSM7018580_AGGCCGTCACTGTGTA-1	GSM7018580	GSE224273	Sample2_scRNAseq_Asymptomatic	Control	69.75	Male
GSM7018580_AGGCCGTGTAAGTGGC-1	GSM7018580	GSE224273	Sample2_scRNAseq_Asymptomatic	Control	69.75	Male
GSM7018580_AGGCCGTGTCGAGTTT-1	GSM7018580	GSE224273	Sample2_scRNAseq_Asymptomatic	Control	69.75	Male
GSM7018580_AGGGAGTAGCTCCTCT-1	GSM7018580	GSE224273	Sample2_scRNAseq_Asymptomatic	Control	69.75	Male
GSM7018580_AGGGAGTAGGAATCGC-1	GSM7018580	GSE224273	Sample2_scRNAseq_Asymptomatic	Control	69.75	Male
GSM7018580_AGGGAGTCATCTGGTA-1	GSM7018580	GSE224273	Sample2_scRNAseq_Asymptomatic	Control	69.75	Male
GSM7018580_AGGGAGTGTTGTACAC-1	GSM7018580	GSE224273	Sample2_scRNAseq_Asymptomatic	Control	69.75	Male
GSM7018580_AGGGAGTTCACTATTC-1	GSM7018580	GSE224273	Sample2_scRNAseq_Asymptomatic	Control	69.75	Male
GSM7018580_AGGGATGAGAGCTGCA-1	GSM7018580	GSE224273	Sample2_scRNAseq_Asymptomatic	Control	69.75	Male
GSM7018580_AGGGATGCAACAACCT-1	GSM7018580	GSE224273	Sample2_scRNAseq_Asymptomatic	Control	69.75	Male
GSM7018580_AGGGATGCAAGCGTAG-1	GSM7018580	GSE224273	Sample2_scRNAseq_Asymptomatic	Control	69.75	Male
GSM7018580_AGGGATGCACGGCGTT-1	GSM7018580	GSE224273	Sample2_scRNAseq_Asymptomatic	Control	69.75	Male
GSM7018580_AGGGATGCAGCAGTTT-1	GSM7018580	GSE224273	Sample2_scRNAseq_Asymptomatic	Control	69.75	Male
GSM7018580_AGGGATGGTGTATGGG-1	GSM7018580	GSE224273	Sample2_scRNAseq_Asymptomatic	Control	69.75	Male
GSM7018580_AGGGATGTCAGCGACC-1	GSM7018580	GSE224273	Sample2_scRNAseq_Asymptomatic	Control	69.75	Male
GSM7018580_AGGGATGTCCTCCTAG-1	GSM7018580	GSE224273	Sample2_scRNAseq_Asymptomatic	Control	69.75	Male
GSM7018580_AGGGTGAGTGACCAAG-1	GSM7018580	GSE224273	Sample2_scRNAseq_Asymptomatic	Control	69.75	Male
GSM7018580_AGGTCATAGACTAAGT-1	GSM7018580	GSE224273	Sample2_scRNAseq_Asymptomatic	Control	69.75	Male
GSM7018580_AGGTCATAGCAACGGT-1	GSM7018580	GSE224273	Sample2_scRNAseq_Asymptomatic	Control	69.75	Male
GSM7018580_AGGTCATCAAACTGCT-1	GSM7018580	GSE224273	Sample2_scRNAseq_Asymptomatic	Control	69.75	Male
GSM7018580_AGGTCATGTAGCCTCG-1	GSM7018580	GSE224273	Sample2_scRNAseq_Asymptomatic	Control	69.75	Male
GSM7018580_AGGTCATGTATGAATG-1	GSM7018580	GSE224273	Sample2_scRNAseq_Asymptomatic	Control	69.75	Male
GSM7018580_AGGTCATTCATGCATG-1	GSM7018580	GSE224273	Sample2_scRNAseq_Asymptomatic	Control	69.75	Male
GSM7018580_AGGTCCGCATGGGACA-1	GSM7018580	GSE224273	Sample2_scRNAseq_Asymptomatic	Control	69.75	Male
GSM7018580_AGGTCCGGTCGCTTCT-1	GSM7018580	GSE224273	Sample2_scRNAseq_Asymptomatic	Control	69.75	Male
GSM7018580_AGGTCCGGTTCGCGAC-1	GSM7018580	GSE224273	Sample2_scRNAseq_Asymptomatic	Control	69.75	Male
GSM7018580_AGTAGTCAGGACAGCT-1	GSM7018580	GSE224273	Sample2_scRNAseq_Asymptomatic	Control	69.75	Male
GSM7018580_AGTAGTCGTCTCAACA-1	GSM7018580	GSE224273	Sample2_scRNAseq_Asymptomatic	Control	69.75	Male
GSM7018580_AGTAGTCTCAGCACAT-1	GSM7018580	GSE224273	Sample2_scRNAseq_Asymptomatic	Control	69.75	Male
GSM7018580_AGTAGTCTCTGCTGCT-1	GSM7018580	GSE224273	Sample2_scRNAseq_Asymptomatic	Control	69.75	Male
GSM7018580_AGTCTTTCAAACGCGA-1	GSM7018580	GSE224273	Sample2_scRNAseq_Asymptomatic	Control	69.75	Male
GSM7018580_AGTCTTTCAGTAAGCG-1	GSM7018580	GSE224273	Sample2_scRNAseq_Asymptomatic	Control	69.75	Male
GSM7018580_AGTCTTTGTGCTTCTC-1	GSM7018580	GSE224273	Sample2_scRNAseq_Asymptomatic	Control	69.75	Male
GSM7018580_AGTCTTTTCGTTTGCC-1	GSM7018580	GSE224273	Sample2_scRNAseq_Asymptomatic	Control	69.75	Male
GSM7018580_AGTGAGGAGAAGGCCT-1	GSM7018580	GSE224273	Sample2_scRNAseq_Asymptomatic	Control	69.75	Male
GSM7018580_AGTGAGGAGACCACGA-1	GSM7018580	GSE224273	Sample2_scRNAseq_Asymptomatic	Control	69.75	Male
GSM7018580_AGTGAGGAGATAGGAG-1	GSM7018580	GSE224273	Sample2_scRNAseq_Asymptomatic	Control	69.75	Male
GSM7018580_AGTGGGAGTATTAGCC-1	GSM7018580	GSE224273	Sample2_scRNAseq_Asymptomatic	Control	69.75	Male
GSM7018580_AGTGTCACACCGTTGG-1	GSM7018580	GSE224273	Sample2_scRNAseq_Asymptomatic	Control	69.75	Male
GSM7018580_AGTGTCACATCCTAGA-1	GSM7018580	GSE224273	Sample2_scRNAseq_Asymptomatic	Control	69.75	Male
GSM7018580_AGTGTCACATGCTGGC-1	GSM7018580	GSE224273	Sample2_scRNAseq_Asymptomatic	Control	69.75	Male
GSM7018580_AGTGTCAGTTATCCGA-1	GSM7018580	GSE224273	Sample2_scRNAseq_Asymptomatic	Control	69.75	Male
GSM7018580_AGTGTCAGTTTAGCTG-1	GSM7018580	GSE224273	Sample2_scRNAseq_Asymptomatic	Control	69.75	Male
GSM7018580_AGTTGGTAGAACAATC-1	GSM7018580	GSE224273	Sample2_scRNAseq_Asymptomatic	Control	69.75	Male
GSM7018580_AGTTGGTAGAGCTATA-1	GSM7018580	GSE224273	Sample2_scRNAseq_Asymptomatic	Control	69.75	Male
GSM7018580_AGTTGGTAGGGCTCTC-1	GSM7018580	GSE224273	Sample2_scRNAseq_Asymptomatic	Control	69.75	Male
GSM7018580_AGTTGGTGTGGAAAGA-1	GSM7018580	GSE224273	Sample2_scRNAseq_Asymptomatic	Control	69.75	Male
GSM7018580_AGTTGGTTCAGGTTCA-1	GSM7018580	GSE224273	Sample2_scRNAseq_Asymptomatic	Control	69.75	Male
GSM7018580_ATAACGCCAAGCCGCT-1	GSM7018580	GSE224273	Sample2_scRNAseq_Asymptomatic	Control	69.75	Male
GSM7018580_ATAACGCGTAAGAGGA-1	GSM7018580	GSE224273	Sample2_scRNAseq_Asymptomatic	Control	69.75	Male
GSM7018580_ATAACGCTCCTAAGTG-1	GSM7018580	GSE224273	Sample2_scRNAseq_Asymptomatic	Control	69.75	Male
GSM7018580_ATAACGCTCTCGGACG-1	GSM7018580	GSE224273	Sample2_scRNAseq_Asymptomatic	Control	69.75	Male
GSM7018580_ATAAGAGAGTTCGCGC-1	GSM7018580	GSE224273	Sample2_scRNAseq_Asymptomatic	Control	69.75	Male
GSM7018580_ATAAGAGTCCGCGGTA-1	GSM7018580	GSE224273	Sample2_scRNAseq_Asymptomatic	Control	69.75	Male
GSM7018580_ATAAGAGTCTGCCCTA-1	GSM7018580	GSE224273	Sample2_scRNAseq_Asymptomatic	Control	69.75	Male
GSM7018580_ATCACGACACAGTCGC-1	GSM7018580	GSE224273	Sample2_scRNAseq_Asymptomatic	Control	69.75	Male
GSM7018580_ATCATCTTCTGAAAGA-1	GSM7018580	GSE224273	Sample2_scRNAseq_Asymptomatic	Control	69.75	Male
GSM7018580_ATCATGGCATCGGGTC-1	GSM7018580	GSE224273	Sample2_scRNAseq_Asymptomatic	Control	69.75	Male
GSM7018580_ATCATGGGTCACTGGC-1	GSM7018580	GSE224273	Sample2_scRNAseq_Asymptomatic	Control	69.75	Male
GSM7018580_ATCATGGGTCCGAGTC-1	GSM7018580	GSE224273	Sample2_scRNAseq_Asymptomatic	Control	69.75	Male
GSM7018580_ATCATGGTCATGCATG-1	GSM7018580	GSE224273	Sample2_scRNAseq_Asymptomatic	Control	69.75	Male
GSM7018580_ATCATGGTCTTGTCAT-1	GSM7018580	GSE224273	Sample2_scRNAseq_Asymptomatic	Control	69.75	Male
GSM7018580_ATCATGGTCTTTACAC-1	GSM7018580	GSE224273	Sample2_scRNAseq_Asymptomatic	Control	69.75	Male
GSM7018580_ATCCACCAGGGTTCCC-1	GSM7018580	GSE224273	Sample2_scRNAseq_Asymptomatic	Control	69.75	Male
GSM7018580_ATCCACCCAACACCCG-1	GSM7018580	GSE224273	Sample2_scRNAseq_Asymptomatic	Control	69.75	Male
GSM7018580_ATCCACCGTCGGCTCA-1	GSM7018580	GSE224273	Sample2_scRNAseq_Asymptomatic	Control	69.75	Male
GSM7018580_ATCCACCGTCGTCTTC-1	GSM7018580	GSE224273	Sample2_scRNAseq_Asymptomatic	Control	69.75	Male
GSM7018580_ATCCACCGTTTAGCTG-1	GSM7018580	GSE224273	Sample2_scRNAseq_Asymptomatic	Control	69.75	Male
GSM7018580_ATCCACCTCCGAATGT-1	GSM7018580	GSE224273	Sample2_scRNAseq_Asymptomatic	Control	69.75	Male
GSM7018580_ATCCACCTCCGTAGTA-1	GSM7018580	GSE224273	Sample2_scRNAseq_Asymptomatic	Control	69.75	Male
GSM7018580_ATCCACCTCTGAGTGT-1	GSM7018580	GSE224273	Sample2_scRNAseq_Asymptomatic	Control	69.75	Male
GSM7018580_ATCCGAAAGCCTCGTG-1	GSM7018580	GSE224273	Sample2_scRNAseq_Asymptomatic	Control	69.75	Male
GSM7018580_ATCCGAAAGCTCCCAG-1	GSM7018580	GSE224273	Sample2_scRNAseq_Asymptomatic	Control	69.75	Male
GSM7018580_ATCCGAAGTAATTGGA-1	GSM7018580	GSE224273	Sample2_scRNAseq_Asymptomatic	Control	69.75	Male
GSM7018580_ATCCGAAGTAGGCATG-1	GSM7018580	GSE224273	Sample2_scRNAseq_Asymptomatic	Control	69.75	Male
GSM7018580_ATCCGAAGTCTCATCC-1	GSM7018580	GSE224273	Sample2_scRNAseq_Asymptomatic	Control	69.75	Male
GSM7018580_ATCCGAATCATGGTCA-1	GSM7018580	GSE224273	Sample2_scRNAseq_Asymptomatic	Control	69.75	Male
GSM7018580_ATCCGAATCCTCTAGC-1	GSM7018580	GSE224273	Sample2_scRNAseq_Asymptomatic	Control	69.75	Male
GSM7018580_ATCCGAATCGCCCTTA-1	GSM7018580	GSE224273	Sample2_scRNAseq_Asymptomatic	Control	69.75	Male
GSM7018580_ATCCGAATCGGAATCT-1	GSM7018580	GSE224273	Sample2_scRNAseq_Asymptomatic	Control	69.75	Male
GSM7018580_ATCGAGTAGCCATCGC-1	GSM7018580	GSE224273	Sample2_scRNAseq_Asymptomatic	Control	69.75	Male
GSM7018580_ATCGAGTAGTTGAGAT-1	GSM7018580	GSE224273	Sample2_scRNAseq_Asymptomatic	Control	69.75	Male
GSM7018580_ATCGAGTCAGAGTGTG-1	GSM7018580	GSE224273	Sample2_scRNAseq_Asymptomatic	Control	69.75	Male
GSM7018580_ATCGAGTGTCTAAAGA-1	GSM7018580	GSE224273	Sample2_scRNAseq_Asymptomatic	Control	69.75	Male
GSM7018580_ATCTACTAGCCAGTAG-1	GSM7018580	GSE224273	Sample2_scRNAseq_Asymptomatic	Control	69.75	Male
GSM7018580_ATCTACTAGCGTAATA-1	GSM7018580	GSE224273	Sample2_scRNAseq_Asymptomatic	Control	69.75	Male
GSM7018580_ATCTACTCATGTTCCC-1	GSM7018580	GSE224273	Sample2_scRNAseq_Asymptomatic	Control	69.75	Male
GSM7018580_ATCTACTGTCCCTTGT-1	GSM7018580	GSE224273	Sample2_scRNAseq_Asymptomatic	Control	69.75	Male
GSM7018580_ATCTACTTCTGGCGAC-1	GSM7018580	GSE224273	Sample2_scRNAseq_Asymptomatic	Control	69.75	Male
GSM7018580_ATCTGCCAGACAGACC-1	GSM7018580	GSE224273	Sample2_scRNAseq_Asymptomatic	Control	69.75	Male
GSM7018580_ATCTGCCCAATAAGCA-1	GSM7018580	GSE224273	Sample2_scRNAseq_Asymptomatic	Control	69.75	Male
GSM7018580_ATCTGCCGTTTGCATG-1	GSM7018580	GSE224273	Sample2_scRNAseq_Asymptomatic	Control	69.75	Male
GSM7018580_ATCTGCCTCGCGCCAA-1	GSM7018580	GSE224273	Sample2_scRNAseq_Asymptomatic	Control	69.75	Male
GSM7018580_ATGAGGGCAAGTCATC-1	GSM7018580	GSE224273	Sample2_scRNAseq_Asymptomatic	Control	69.75	Male
GSM7018580_ATGAGGGTCCACGCAG-1	GSM7018580	GSE224273	Sample2_scRNAseq_Asymptomatic	Control	69.75	Male
GSM7018580_ATGCGATCATTCGACA-1	GSM7018580	GSE224273	Sample2_scRNAseq_Asymptomatic	Control	69.75	Male
GSM7018580_ATGCGATGTGCTTCTC-1	GSM7018580	GSE224273	Sample2_scRNAseq_Asymptomatic	Control	69.75	Male
GSM7018580_ATGGGAGAGCTTATCG-1	GSM7018580	GSE224273	Sample2_scRNAseq_Asymptomatic	Control	69.75	Male
GSM7018580_ATGGGAGCAATTCCTT-1	GSM7018580	GSE224273	Sample2_scRNAseq_Asymptomatic	Control	69.75	Male
GSM7018580_ATGGGAGCACCAGTTA-1	GSM7018580	GSE224273	Sample2_scRNAseq_Asymptomatic	Control	69.75	Male
GSM7018580_ATGTGTGAGACGCACA-1	GSM7018580	GSE224273	Sample2_scRNAseq_Asymptomatic	Control	69.75	Male
GSM7018580_ATGTGTGCAGTACACT-1	GSM7018580	GSE224273	Sample2_scRNAseq_Asymptomatic	Control	69.75	Male
GSM7018580_ATGTGTGGTATAATGG-1	GSM7018580	GSE224273	Sample2_scRNAseq_Asymptomatic	Control	69.75	Male
GSM7018580_ATGTGTGTCATACGGT-1	GSM7018580	GSE224273	Sample2_scRNAseq_Asymptomatic	Control	69.75	Male
GSM7018580_ATGTGTGTCATTGCGA-1	GSM7018580	GSE224273	Sample2_scRNAseq_Asymptomatic	Control	69.75	Male
GSM7018580_ATGTGTGTCGCGATCG-1	GSM7018580	GSE224273	Sample2_scRNAseq_Asymptomatic	Control	69.75	Male
GSM7018580_ATTACTCAGGAATGGA-1	GSM7018580	GSE224273	Sample2_scRNAseq_Asymptomatic	Control	69.75	Male
GSM7018580_ATTATCCCAACTGCGC-1	GSM7018580	GSE224273	Sample2_scRNAseq_Asymptomatic	Control	69.75	Male
GSM7018580_ATTATCCCATAAGACA-1	GSM7018580	GSE224273	Sample2_scRNAseq_Asymptomatic	Control	69.75	Male
GSM7018580_ATTATCCCATTACGAC-1	GSM7018580	GSE224273	Sample2_scRNAseq_Asymptomatic	Control	69.75	Male
GSM7018580_ATTATCCTCCAGAGGA-1	GSM7018580	GSE224273	Sample2_scRNAseq_Asymptomatic	Control	69.75	Male
GSM7018580_ATTCTACTCAGGATCT-1	GSM7018580	GSE224273	Sample2_scRNAseq_Asymptomatic	Control	69.75	Male
GSM7018580_ATTCTACTCTAACTCT-1	GSM7018580	GSE224273	Sample2_scRNAseq_Asymptomatic	Control	69.75	Male
GSM7018580_ATTCTACTCTACTATC-1	GSM7018580	GSE224273	Sample2_scRNAseq_Asymptomatic	Control	69.75	Male
GSM7018580_ATTGGACAGGCGACAT-1	GSM7018580	GSE224273	Sample2_scRNAseq_Asymptomatic	Control	69.75	Male
GSM7018580_ATTGGACCACAACGCC-1	GSM7018580	GSE224273	Sample2_scRNAseq_Asymptomatic	Control	69.75	Male
GSM7018580_ATTGGACCAGGCGATA-1	GSM7018580	GSE224273	Sample2_scRNAseq_Asymptomatic	Control	69.75	Male
GSM7018580_ATTGGACGTTCTGGTA-1	GSM7018580	GSE224273	Sample2_scRNAseq_Asymptomatic	Control	69.75	Male
GSM7018580_ATTGGTGAGTAGGTGC-1	GSM7018580	GSE224273	Sample2_scRNAseq_Asymptomatic	Control	69.75	Male
GSM7018580_ATTGGTGTCCGATATG-1	GSM7018580	GSE224273	Sample2_scRNAseq_Asymptomatic	Control	69.75	Male
GSM7018580_ATTTCTGCACGGTAGA-1	GSM7018580	GSE224273	Sample2_scRNAseq_Asymptomatic	Control	69.75	Male
GSM7018580_ATTTCTGCATCACCCT-1	GSM7018580	GSE224273	Sample2_scRNAseq_Asymptomatic	Control	69.75	Male
GSM7018580_CAACCAAGTACCGAGA-1	GSM7018580	GSE224273	Sample2_scRNAseq_Asymptomatic	Control	69.75	Male
GSM7018580_CAACCAAGTAGGCTGA-1	GSM7018580	GSE224273	Sample2_scRNAseq_Asymptomatic	Control	69.75	Male
GSM7018580_CAACCAAGTGGGTATG-1	GSM7018580	GSE224273	Sample2_scRNAseq_Asymptomatic	Control	69.75	Male
GSM7018580_CAACCTCAGCGTTTAC-1	GSM7018580	GSE224273	Sample2_scRNAseq_Asymptomatic	Control	69.75	Male
GSM7018580_CAACCTCAGGTAAACT-1	GSM7018580	GSE224273	Sample2_scRNAseq_Asymptomatic	Control	69.75	Male
GSM7018580_CAACCTCAGTACGACG-1	GSM7018580	GSE224273	Sample2_scRNAseq_Asymptomatic	Control	69.75	Male
GSM7018580_CAACCTCCACGAGGTA-1	GSM7018580	GSE224273	Sample2_scRNAseq_Asymptomatic	Control	69.75	Male
GSM7018580_CAACCTCCACTCAGGC-1	GSM7018580	GSE224273	Sample2_scRNAseq_Asymptomatic	Control	69.75	Male
GSM7018580_CAACCTCCAGGTCCAC-1	GSM7018580	GSE224273	Sample2_scRNAseq_Asymptomatic	Control	69.75	Male
GSM7018580_CAACCTCCATCGGTTA-1	GSM7018580	GSE224273	Sample2_scRNAseq_Asymptomatic	Control	69.75	Male
GSM7018580_CAACCTCGTTCAGACT-1	GSM7018580	GSE224273	Sample2_scRNAseq_Asymptomatic	Control	69.75	Male
GSM7018580_CAACCTCGTTTAAGCC-1	GSM7018580	GSE224273	Sample2_scRNAseq_Asymptomatic	Control	69.75	Male
GSM7018580_CAAGAAAAGAATGTTG-1	GSM7018580	GSE224273	Sample2_scRNAseq_Asymptomatic	Control	69.75	Male
GSM7018580_CAAGAAAAGCTACCTA-1	GSM7018580	GSE224273	Sample2_scRNAseq_Asymptomatic	Control	69.75	Male
GSM7018580_CAAGAAAGTTGGTTTG-1	GSM7018580	GSE224273	Sample2_scRNAseq_Asymptomatic	Control	69.75	Male
GSM7018580_CAAGAAATCAAAGACA-1	GSM7018580	GSE224273	Sample2_scRNAseq_Asymptomatic	Control	69.75	Male
GSM7018580_CAAGATCAGAGTAAGG-1	GSM7018580	GSE224273	Sample2_scRNAseq_Asymptomatic	Control	69.75	Male
GSM7018580_CAAGATCAGATGGGTC-1	GSM7018580	GSE224273	Sample2_scRNAseq_Asymptomatic	Control	69.75	Male
GSM7018580_CAAGATCCAGCCTGTG-1	GSM7018580	GSE224273	Sample2_scRNAseq_Asymptomatic	Control	69.75	Male
GSM7018580_CAAGATCCAGTTCCCT-1	GSM7018580	GSE224273	Sample2_scRNAseq_Asymptomatic	Control	69.75	Male
GSM7018580_CAAGATCGTGCAGGTA-1	GSM7018580	GSE224273	Sample2_scRNAseq_Asymptomatic	Control	69.75	Male
GSM7018580_CAAGATCGTGTTTGTG-1	GSM7018580	GSE224273	Sample2_scRNAseq_Asymptomatic	Control	69.75	Male
GSM7018580_CAAGATCTCATAAAGG-1	GSM7018580	GSE224273	Sample2_scRNAseq_Asymptomatic	Control	69.75	Male
GSM7018580_CAAGGCCCACCTTGTC-1	GSM7018580	GSE224273	Sample2_scRNAseq_Asymptomatic	Control	69.75	Male
GSM7018580_CAAGGCCCATATACCG-1	GSM7018580	GSE224273	Sample2_scRNAseq_Asymptomatic	Control	69.75	Male
GSM7018580_CACAAACAGATCCGAG-1	GSM7018580	GSE224273	Sample2_scRNAseq_Asymptomatic	Control	69.75	Male
GSM7018580_CACAAACCACGTAAGG-1	GSM7018580	GSE224273	Sample2_scRNAseq_Asymptomatic	Control	69.75	Male
GSM7018580_CACAAACGTATCGCAT-1	GSM7018580	GSE224273	Sample2_scRNAseq_Asymptomatic	Control	69.75	Male
GSM7018580_CACAAACGTTCCCTTG-1	GSM7018580	GSE224273	Sample2_scRNAseq_Asymptomatic	Control	69.75	Male
GSM7018580_CACAAACTCTCGAGTA-1	GSM7018580	GSE224273	Sample2_scRNAseq_Asymptomatic	Control	69.75	Male
GSM7018580_CACACAACAGGATTGG-1	GSM7018580	GSE224273	Sample2_scRNAseq_Asymptomatic	Control	69.75	Male
GSM7018580_CACACAACATGGATGG-1	GSM7018580	GSE224273	Sample2_scRNAseq_Asymptomatic	Control	69.75	Male
GSM7018580_CACACAAGTTTGACAC-1	GSM7018580	GSE224273	Sample2_scRNAseq_Asymptomatic	Control	69.75	Male
GSM7018580_CACACCTCACTATCTT-1	GSM7018580	GSE224273	Sample2_scRNAseq_Asymptomatic	Control	69.75	Male
GSM7018580_CACACCTTCTGAAAGA-1	GSM7018580	GSE224273	Sample2_scRNAseq_Asymptomatic	Control	69.75	Male
GSM7018580_CACACTCAGAGAACAG-1	GSM7018580	GSE224273	Sample2_scRNAseq_Asymptomatic	Control	69.75	Male
GSM7018580_CACACTCAGAGGGATA-1	GSM7018580	GSE224273	Sample2_scRNAseq_Asymptomatic	Control	69.75	Male
GSM7018580_CACACTCGTACTTAGC-1	GSM7018580	GSE224273	Sample2_scRNAseq_Asymptomatic	Control	69.75	Male
GSM7018580_CACACTCGTCTGCCAG-1	GSM7018580	GSE224273	Sample2_scRNAseq_Asymptomatic	Control	69.75	Male
GSM7018580_CACACTCGTGGGTCAA-1	GSM7018580	GSE224273	Sample2_scRNAseq_Asymptomatic	Control	69.75	Male
GSM7018580_CACACTCTCAATCACG-1	GSM7018580	GSE224273	Sample2_scRNAseq_Asymptomatic	Control	69.75	Male
GSM7018580_CACAGGCAGCATCATC-1	GSM7018580	GSE224273	Sample2_scRNAseq_Asymptomatic	Control	69.75	Male
GSM7018580_CACAGGCAGCTATGCT-1	GSM7018580	GSE224273	Sample2_scRNAseq_Asymptomatic	Control	69.75	Male
GSM7018580_CACAGGCAGGTGATTA-1	GSM7018580	GSE224273	Sample2_scRNAseq_Asymptomatic	Control	69.75	Male
GSM7018580_CACAGGCGTTCTGAAC-1	GSM7018580	GSE224273	Sample2_scRNAseq_Asymptomatic	Control	69.75	Male
GSM7018580_CACAGTACACAGTCGC-1	GSM7018580	GSE224273	Sample2_scRNAseq_Asymptomatic	Control	69.75	Male
GSM7018580_CACAGTATCAGAGACG-1	GSM7018580	GSE224273	Sample2_scRNAseq_Asymptomatic	Control	69.75	Male
GSM7018580_CACAGTATCATGTCCC-1	GSM7018580	GSE224273	Sample2_scRNAseq_Asymptomatic	Control	69.75	Male
GSM7018580_CACAGTATCGGCGCAT-1	GSM7018580	GSE224273	Sample2_scRNAseq_Asymptomatic	Control	69.75	Male
GSM7018580_CACATAGAGAGGTTGC-1	GSM7018580	GSE224273	Sample2_scRNAseq_Asymptomatic	Control	69.75	Male
GSM7018580_CACATAGAGTGCGATG-1	GSM7018580	GSE224273	Sample2_scRNAseq_Asymptomatic	Control	69.75	Male
GSM7018580_CACATAGGTCATTAGC-1	GSM7018580	GSE224273	Sample2_scRNAseq_Asymptomatic	Control	69.75	Male
GSM7018580_CACATAGGTTACGACT-1	GSM7018580	GSE224273	Sample2_scRNAseq_Asymptomatic	Control	69.75	Male
GSM7018580_CACATTTAGAAGAAGC-1	GSM7018580	GSE224273	Sample2_scRNAseq_Asymptomatic	Control	69.75	Male
GSM7018580_CACATTTAGAAGGTGA-1	GSM7018580	GSE224273	Sample2_scRNAseq_Asymptomatic	Control	69.75	Male
GSM7018580_CACATTTGTACATGTC-1	GSM7018580	GSE224273	Sample2_scRNAseq_Asymptomatic	Control	69.75	Male
GSM7018580_CACATTTTCCAAACTG-1	GSM7018580	GSE224273	Sample2_scRNAseq_Asymptomatic	Control	69.75	Male
GSM7018580_CACCACTAGTGGTCCC-1	GSM7018580	GSE224273	Sample2_scRNAseq_Asymptomatic	Control	69.75	Male
GSM7018580_CACCACTAGTTGTCGT-1	GSM7018580	GSE224273	Sample2_scRNAseq_Asymptomatic	Control	69.75	Male
GSM7018580_CACCACTCAAAGGTGC-1	GSM7018580	GSE224273	Sample2_scRNAseq_Asymptomatic	Control	69.75	Male
GSM7018580_CACCACTGTTCGCGAC-1	GSM7018580	GSE224273	Sample2_scRNAseq_Asymptomatic	Control	69.75	Male
GSM7018580_CACCACTGTTGGTAAA-1	GSM7018580	GSE224273	Sample2_scRNAseq_Asymptomatic	Control	69.75	Male
GSM7018580_CACCACTTCCGCGTTT-1	GSM7018580	GSE224273	Sample2_scRNAseq_Asymptomatic	Control	69.75	Male
GSM7018580_CACCACTTCGGAGGTA-1	GSM7018580	GSE224273	Sample2_scRNAseq_Asymptomatic	Control	69.75	Male
GSM7018580_CACCAGGAGAATTGTG-1	GSM7018580	GSE224273	Sample2_scRNAseq_Asymptomatic	Control	69.75	Male
GSM7018580_CACCAGGGTCGTGGCT-1	GSM7018580	GSE224273	Sample2_scRNAseq_Asymptomatic	Control	69.75	Male
GSM7018580_CACCAGGTCCTATTCA-1	GSM7018580	GSE224273	Sample2_scRNAseq_Asymptomatic	Control	69.75	Male
GSM7018580_CACCAGGTCTGGCGTG-1	GSM7018580	GSE224273	Sample2_scRNAseq_Asymptomatic	Control	69.75	Male
GSM7018580_CACCTTGCAAGGTTCT-1	GSM7018580	GSE224273	Sample2_scRNAseq_Asymptomatic	Control	69.75	Male
GSM7018580_CACCTTGCATATGGTC-1	GSM7018580	GSE224273	Sample2_scRNAseq_Asymptomatic	Control	69.75	Male
GSM7018580_CACCTTGCATCCTAGA-1	GSM7018580	GSE224273	Sample2_scRNAseq_Asymptomatic	Control	69.75	Male
GSM7018580_CACCTTGGTCTTGATG-1	GSM7018580	GSE224273	Sample2_scRNAseq_Asymptomatic	Control	69.75	Male
GSM7018580_CACCTTGGTTTGACAC-1	GSM7018580	GSE224273	Sample2_scRNAseq_Asymptomatic	Control	69.75	Male
GSM7018580_CACTCCACAATTCCTT-1	GSM7018580	GSE224273	Sample2_scRNAseq_Asymptomatic	Control	69.75	Male
GSM7018580_CACTCCAGTTCGTCTC-1	GSM7018580	GSE224273	Sample2_scRNAseq_Asymptomatic	Control	69.75	Male
GSM7018580_CACTCCATCTAGCACA-1	GSM7018580	GSE224273	Sample2_scRNAseq_Asymptomatic	Control	69.75	Male
GSM7018580_CAGAATCAGAGACGAA-1	GSM7018580	GSE224273	Sample2_scRNAseq_Asymptomatic	Control	69.75	Male
GSM7018580_CAGAATCCAGACAAGC-1	GSM7018580	GSE224273	Sample2_scRNAseq_Asymptomatic	Control	69.75	Male
GSM7018580_CAGAATCCAGCGTCCA-1	GSM7018580	GSE224273	Sample2_scRNAseq_Asymptomatic	Control	69.75	Male
GSM7018580_CAGAATCCATATGGTC-1	GSM7018580	GSE224273	Sample2_scRNAseq_Asymptomatic	Control	69.75	Male
GSM7018580_CAGAATCGTCTTCGTC-1	GSM7018580	GSE224273	Sample2_scRNAseq_Asymptomatic	Control	69.75	Male
GSM7018580_CAGAATCGTGCCTTGG-1	GSM7018580	GSE224273	Sample2_scRNAseq_Asymptomatic	Control	69.75	Male
GSM7018580_CAGAATCTCATCACCC-1	GSM7018580	GSE224273	Sample2_scRNAseq_Asymptomatic	Control	69.75	Male
GSM7018580_CAGAGAGAGCCACGCT-1	GSM7018580	GSE224273	Sample2_scRNAseq_Asymptomatic	Control	69.75	Male
GSM7018580_CAGAGAGAGTTACGGG-1	GSM7018580	GSE224273	Sample2_scRNAseq_Asymptomatic	Control	69.75	Male
GSM7018580_CAGAGAGCACCGAATT-1	GSM7018580	GSE224273	Sample2_scRNAseq_Asymptomatic	Control	69.75	Male
GSM7018580_CAGAGAGCACGTAAGG-1	GSM7018580	GSE224273	Sample2_scRNAseq_Asymptomatic	Control	69.75	Male
GSM7018580_CAGAGAGCATGCATGT-1	GSM7018580	GSE224273	Sample2_scRNAseq_Asymptomatic	Control	69.75	Male
GSM7018580_CAGAGAGGTTCCCTTG-1	GSM7018580	GSE224273	Sample2_scRNAseq_Asymptomatic	Control	69.75	Male
GSM7018580_CAGAGAGTCGAATGCT-1	GSM7018580	GSE224273	Sample2_scRNAseq_Asymptomatic	Control	69.75	Male
GSM7018580_CAGATCACAGATGGGT-1	GSM7018580	GSE224273	Sample2_scRNAseq_Asymptomatic	Control	69.75	Male
GSM7018580_CAGATCAGTGCCTGCA-1	GSM7018580	GSE224273	Sample2_scRNAseq_Asymptomatic	Control	69.75	Male
GSM7018580_CAGATCATCCTTGACC-1	GSM7018580	GSE224273	Sample2_scRNAseq_Asymptomatic	Control	69.75	Male
GSM7018580_CAGCAGCAGGTGTGGT-1	GSM7018580	GSE224273	Sample2_scRNAseq_Asymptomatic	Control	69.75	Male
GSM7018580_CAGCAGCCAAACTGTC-1	GSM7018580	GSE224273	Sample2_scRNAseq_Asymptomatic	Control	69.75	Male
GSM7018580_CAGCAGCCATTAACCG-1	GSM7018580	GSE224273	Sample2_scRNAseq_Asymptomatic	Control	69.75	Male
GSM7018580_CAGCAGCGTAAGCACG-1	GSM7018580	GSE224273	Sample2_scRNAseq_Asymptomatic	Control	69.75	Male
GSM7018580_CAGCAGCGTACCCAAT-1	GSM7018580	GSE224273	Sample2_scRNAseq_Asymptomatic	Control	69.75	Male
GSM7018580_CAGCAGCTCGTAGGTT-1	GSM7018580	GSE224273	Sample2_scRNAseq_Asymptomatic	Control	69.75	Male
GSM7018580_CAGCATAAGACACGAC-1	GSM7018580	GSE224273	Sample2_scRNAseq_Asymptomatic	Control	69.75	Male
GSM7018580_CAGCATACATGCAATC-1	GSM7018580	GSE224273	Sample2_scRNAseq_Asymptomatic	Control	69.75	Male
GSM7018580_CAGCATAGTACGACCC-1	GSM7018580	GSE224273	Sample2_scRNAseq_Asymptomatic	Control	69.75	Male
GSM7018580_CAGCCGAGTCACTTCC-1	GSM7018580	GSE224273	Sample2_scRNAseq_Asymptomatic	Control	69.75	Male
GSM7018580_CAGCCGATCCTGTAGA-1	GSM7018580	GSE224273	Sample2_scRNAseq_Asymptomatic	Control	69.75	Male
GSM7018580_CAGCGACAGCCACGCT-1	GSM7018580	GSE224273	Sample2_scRNAseq_Asymptomatic	Control	69.75	Male
GSM7018580_CAGCGACAGTACGTAA-1	GSM7018580	GSE224273	Sample2_scRNAseq_Asymptomatic	Control	69.75	Male
GSM7018580_CAGCGACCAAATTGCC-1	GSM7018580	GSE224273	Sample2_scRNAseq_Asymptomatic	Control	69.75	Male
GSM7018580_CAGCGACCAGCTCGAC-1	GSM7018580	GSE224273	Sample2_scRNAseq_Asymptomatic	Control	69.75	Male
GSM7018580_CAGCGACGTCTGATTG-1	GSM7018580	GSE224273	Sample2_scRNAseq_Asymptomatic	Control	69.75	Male
GSM7018580_CAGCGACTCATCATTC-1	GSM7018580	GSE224273	Sample2_scRNAseq_Asymptomatic	Control	69.75	Male
GSM7018580_CAGCTAACATGGTTGT-1	GSM7018580	GSE224273	Sample2_scRNAseq_Asymptomatic	Control	69.75	Male
GSM7018580_CAGCTAAGTCGAGTTT-1	GSM7018580	GSE224273	Sample2_scRNAseq_Asymptomatic	Control	69.75	Male
GSM7018580_CAGCTAAGTCGCGAAA-1	GSM7018580	GSE224273	Sample2_scRNAseq_Asymptomatic	Control	69.75	Male
GSM7018580_CAGCTAAGTCGCTTCT-1	GSM7018580	GSE224273	Sample2_scRNAseq_Asymptomatic	Control	69.75	Male
GSM7018580_CAGCTAAGTTCAGTAC-1	GSM7018580	GSE224273	Sample2_scRNAseq_Asymptomatic	Control	69.75	Male
GSM7018580_CAGCTGGCACATCTTT-1	GSM7018580	GSE224273	Sample2_scRNAseq_Asymptomatic	Control	69.75	Male
GSM7018580_CAGCTGGCACCGAATT-1	GSM7018580	GSE224273	Sample2_scRNAseq_Asymptomatic	Control	69.75	Male
GSM7018580_CAGCTGGCATAGACTC-1	GSM7018580	GSE224273	Sample2_scRNAseq_Asymptomatic	Control	69.75	Male
GSM7018580_CAGCTGGCATTAGGCT-1	GSM7018580	GSE224273	Sample2_scRNAseq_Asymptomatic	Control	69.75	Male
GSM7018580_CAGCTGGGTATTCTCT-1	GSM7018580	GSE224273	Sample2_scRNAseq_Asymptomatic	Control	69.75	Male
GSM7018580_CAGCTGGTCGGAGGTA-1	GSM7018580	GSE224273	Sample2_scRNAseq_Asymptomatic	Control	69.75	Male
GSM7018580_CAGCTGGTCTGTGCAA-1	GSM7018580	GSE224273	Sample2_scRNAseq_Asymptomatic	Control	69.75	Male
GSM7018580_CAGGTGCAGACCCACC-1	GSM7018580	GSE224273	Sample2_scRNAseq_Asymptomatic	Control	69.75	Male
GSM7018580_CAGGTGCAGGGAAACA-1	GSM7018580	GSE224273	Sample2_scRNAseq_Asymptomatic	Control	69.75	Male
GSM7018580_CAGGTGCCACGACGAA-1	GSM7018580	GSE224273	Sample2_scRNAseq_Asymptomatic	Control	69.75	Male
GSM7018580_CAGGTGCCACGTCAGC-1	GSM7018580	GSE224273	Sample2_scRNAseq_Asymptomatic	Control	69.75	Male
GSM7018580_CAGGTGCGTCCAAGTT-1	GSM7018580	GSE224273	Sample2_scRNAseq_Asymptomatic	Control	69.75	Male
GSM7018580_CAGGTGCTCCACGAAT-1	GSM7018580	GSE224273	Sample2_scRNAseq_Asymptomatic	Control	69.75	Male
GSM7018580_CAGGTGCTCCGAAGAG-1	GSM7018580	GSE224273	Sample2_scRNAseq_Asymptomatic	Control	69.75	Male
GSM7018580_CAGTAACAGATATGGT-1	GSM7018580	GSE224273	Sample2_scRNAseq_Asymptomatic	Control	69.75	Male
GSM7018580_CAGTAACAGGCGCTCT-1	GSM7018580	GSE224273	Sample2_scRNAseq_Asymptomatic	Control	69.75	Male
GSM7018580_CAGTAACAGTTAGGTA-1	GSM7018580	GSE224273	Sample2_scRNAseq_Asymptomatic	Control	69.75	Male
GSM7018580_CAGTAACCAGCTTCGG-1	GSM7018580	GSE224273	Sample2_scRNAseq_Asymptomatic	Control	69.75	Male
GSM7018580_CAGTAACGTGCACTTA-1	GSM7018580	GSE224273	Sample2_scRNAseq_Asymptomatic	Control	69.75	Male
GSM7018580_CAGTCCTTCGCAAGCC-1	GSM7018580	GSE224273	Sample2_scRNAseq_Asymptomatic	Control	69.75	Male
GSM7018580_CAGTCCTTCGCGATCG-1	GSM7018580	GSE224273	Sample2_scRNAseq_Asymptomatic	Control	69.75	Male
GSM7018580_CATATGGAGAGGTTGC-1	GSM7018580	GSE224273	Sample2_scRNAseq_Asymptomatic	Control	69.75	Male
GSM7018580_CATATGGCACGGTAGA-1	GSM7018580	GSE224273	Sample2_scRNAseq_Asymptomatic	Control	69.75	Male
GSM7018580_CATATGGCAGTCGATT-1	GSM7018580	GSE224273	Sample2_scRNAseq_Asymptomatic	Control	69.75	Male
GSM7018580_CATATGGGTAAGTGGC-1	GSM7018580	GSE224273	Sample2_scRNAseq_Asymptomatic	Control	69.75	Male
GSM7018580_CATATGGGTGTTGAGG-1	GSM7018580	GSE224273	Sample2_scRNAseq_Asymptomatic	Control	69.75	Male
GSM7018580_CATATTCCAGTTCCCT-1	GSM7018580	GSE224273	Sample2_scRNAseq_Asymptomatic	Control	69.75	Male
GSM7018580_CATATTCTCAAAGACA-1	GSM7018580	GSE224273	Sample2_scRNAseq_Asymptomatic	Control	69.75	Male
GSM7018580_CATATTCTCCTAAGTG-1	GSM7018580	GSE224273	Sample2_scRNAseq_Asymptomatic	Control	69.75	Male
GSM7018580_CATATTCTCGCATGAT-1	GSM7018580	GSE224273	Sample2_scRNAseq_Asymptomatic	Control	69.75	Male
GSM7018580_CATCAAGAGGGCTTCC-1	GSM7018580	GSE224273	Sample2_scRNAseq_Asymptomatic	Control	69.75	Male
GSM7018580_CATCAAGCAGCCAATT-1	GSM7018580	GSE224273	Sample2_scRNAseq_Asymptomatic	Control	69.75	Male
GSM7018580_CATCAAGGTATCGCAT-1	GSM7018580	GSE224273	Sample2_scRNAseq_Asymptomatic	Control	69.75	Male
GSM7018580_CATCAGACAGATCTGT-1	GSM7018580	GSE224273	Sample2_scRNAseq_Asymptomatic	Control	69.75	Male
GSM7018580_CATCAGACATGCCTAA-1	GSM7018580	GSE224273	Sample2_scRNAseq_Asymptomatic	Control	69.75	Male
GSM7018580_CATCAGAGTACAGTTC-1	GSM7018580	GSE224273	Sample2_scRNAseq_Asymptomatic	Control	69.75	Male
GSM7018580_CATCGAAGTCGCGTGT-1	GSM7018580	GSE224273	Sample2_scRNAseq_Asymptomatic	Control	69.75	Male
GSM7018580_CATCGAATCAGCAACT-1	GSM7018580	GSE224273	Sample2_scRNAseq_Asymptomatic	Control	69.75	Male
GSM7018580_CATCGAATCGATAGAA-1	GSM7018580	GSE224273	Sample2_scRNAseq_Asymptomatic	Control	69.75	Male
GSM7018580_CATCGGGAGTGGAGAA-1	GSM7018580	GSE224273	Sample2_scRNAseq_Asymptomatic	Control	69.75	Male
GSM7018580_CATCGGGTCCCTAACC-1	GSM7018580	GSE224273	Sample2_scRNAseq_Asymptomatic	Control	69.75	Male
GSM7018580_CATGACACACAGGTTT-1	GSM7018580	GSE224273	Sample2_scRNAseq_Asymptomatic	Control	69.75	Male
GSM7018580_CATGCCTCACCTGGTG-1	GSM7018580	GSE224273	Sample2_scRNAseq_Asymptomatic	Control	69.75	Male
GSM7018580_CATGCCTCAGATCCAT-1	GSM7018580	GSE224273	Sample2_scRNAseq_Asymptomatic	Control	69.75	Male
GSM7018580_CATGGCGAGACTAGAT-1	GSM7018580	GSE224273	Sample2_scRNAseq_Asymptomatic	Control	69.75	Male
GSM7018580_CATGGCGAGCTAAGAT-1	GSM7018580	GSE224273	Sample2_scRNAseq_Asymptomatic	Control	69.75	Male
GSM7018580_CATGGCGAGGGTGTGT-1	GSM7018580	GSE224273	Sample2_scRNAseq_Asymptomatic	Control	69.75	Male
GSM7018580_CATGGCGGTCATCCCT-1	GSM7018580	GSE224273	Sample2_scRNAseq_Asymptomatic	Control	69.75	Male
GSM7018580_CATTATCAGCCTCGTG-1	GSM7018580	GSE224273	Sample2_scRNAseq_Asymptomatic	Control	69.75	Male
GSM7018580_CATTATCCAATGAAAC-1	GSM7018580	GSE224273	Sample2_scRNAseq_Asymptomatic	Control	69.75	Male
GSM7018580_CATTATCGTAGGGTAC-1	GSM7018580	GSE224273	Sample2_scRNAseq_Asymptomatic	Control	69.75	Male
GSM7018580_CATTATCGTGCATCTA-1	GSM7018580	GSE224273	Sample2_scRNAseq_Asymptomatic	Control	69.75	Male
GSM7018580_CATTCGCAGATAGTCA-1	GSM7018580	GSE224273	Sample2_scRNAseq_Asymptomatic	Control	69.75	Male
GSM7018580_CATTCGCGTCACTGGC-1	GSM7018580	GSE224273	Sample2_scRNAseq_Asymptomatic	Control	69.75	Male
GSM7018580_CATTCGCTCACTTCAT-1	GSM7018580	GSE224273	Sample2_scRNAseq_Asymptomatic	Control	69.75	Male
GSM7018580_CATTCGCTCATACGGT-1	GSM7018580	GSE224273	Sample2_scRNAseq_Asymptomatic	Control	69.75	Male
GSM7018580_CATTCGCTCTCAAACG-1	GSM7018580	GSE224273	Sample2_scRNAseq_Asymptomatic	Control	69.75	Male
GSM7018580_CCAATCCAGCTAGTTC-1	GSM7018580	GSE224273	Sample2_scRNAseq_Asymptomatic	Control	69.75	Male
GSM7018580_CCAATCCAGTCTCGGC-1	GSM7018580	GSE224273	Sample2_scRNAseq_Asymptomatic	Control	69.75	Male
GSM7018580_CCAATCCCATTAGGCT-1	GSM7018580	GSE224273	Sample2_scRNAseq_Asymptomatic	Control	69.75	Male
GSM7018580_CCAATCCGTCATACTG-1	GSM7018580	GSE224273	Sample2_scRNAseq_Asymptomatic	Control	69.75	Male
GSM7018580_CCAATCCGTCGCGGTT-1	GSM7018580	GSE224273	Sample2_scRNAseq_Asymptomatic	Control	69.75	Male
GSM7018580_CCAATCCTCGGCTACG-1	GSM7018580	GSE224273	Sample2_scRNAseq_Asymptomatic	Control	69.75	Male
GSM7018580_CCACCTACATGGTAGG-1	GSM7018580	GSE224273	Sample2_scRNAseq_Asymptomatic	Control	69.75	Male
GSM7018580_CCACGGACATCCGTGG-1	GSM7018580	GSE224273	Sample2_scRNAseq_Asymptomatic	Control	69.75	Male
GSM7018580_CCACGGAGTTCACCTC-1	GSM7018580	GSE224273	Sample2_scRNAseq_Asymptomatic	Control	69.75	Male
GSM7018580_CCACTACAGAACTGTA-1	GSM7018580	GSE224273	Sample2_scRNAseq_Asymptomatic	Control	69.75	Male
GSM7018580_CCACTACAGAGTAATC-1	GSM7018580	GSE224273	Sample2_scRNAseq_Asymptomatic	Control	69.75	Male
GSM7018580_CCACTACCAGGTTTCA-1	GSM7018580	GSE224273	Sample2_scRNAseq_Asymptomatic	Control	69.75	Male
GSM7018580_CCACTACCATTAACCG-1	GSM7018580	GSE224273	Sample2_scRNAseq_Asymptomatic	Control	69.75	Male
GSM7018580_CCACTACGTACGCTGC-1	GSM7018580	GSE224273	Sample2_scRNAseq_Asymptomatic	Control	69.75	Male
GSM7018580_CCACTACGTAGGCATG-1	GSM7018580	GSE224273	Sample2_scRNAseq_Asymptomatic	Control	69.75	Male
GSM7018580_CCACTACTCTATGTGG-1	GSM7018580	GSE224273	Sample2_scRNAseq_Asymptomatic	Control	69.75	Male
GSM7018580_CCAGCGACAATTCCTT-1	GSM7018580	GSE224273	Sample2_scRNAseq_Asymptomatic	Control	69.75	Male
GSM7018580_CCAGCGAGTAACGTTC-1	GSM7018580	GSE224273	Sample2_scRNAseq_Asymptomatic	Control	69.75	Male
GSM7018580_CCAGCGATCGACCAGC-1	GSM7018580	GSE224273	Sample2_scRNAseq_Asymptomatic	Control	69.75	Male
GSM7018580_CCATTCGAGCACCGCT-1	GSM7018580	GSE224273	Sample2_scRNAseq_Asymptomatic	Control	69.75	Male
GSM7018580_CCATTCGCATCACGAT-1	GSM7018580	GSE224273	Sample2_scRNAseq_Asymptomatic	Control	69.75	Male
GSM7018580_CCATTCGCATCCGTGG-1	GSM7018580	GSE224273	Sample2_scRNAseq_Asymptomatic	Control	69.75	Male
GSM7018580_CCATTCGTCCGTTGTC-1	GSM7018580	GSE224273	Sample2_scRNAseq_Asymptomatic	Control	69.75	Male
GSM7018580_CCATTCGTCGGCGGTT-1	GSM7018580	GSE224273	Sample2_scRNAseq_Asymptomatic	Control	69.75	Male
GSM7018580_CCCAATCAGACGCAAC-1	GSM7018580	GSE224273	Sample2_scRNAseq_Asymptomatic	Control	69.75	Male
GSM7018580_CCCAATCCAGCTGCAC-1	GSM7018580	GSE224273	Sample2_scRNAseq_Asymptomatic	Control	69.75	Male
GSM7018580_CCCAATCTCTTGTATC-1	GSM7018580	GSE224273	Sample2_scRNAseq_Asymptomatic	Control	69.75	Male
GSM7018580_CCCAGTTAGATGTGTA-1	GSM7018580	GSE224273	Sample2_scRNAseq_Asymptomatic	Control	69.75	Male
GSM7018580_CCCAGTTCAGCGTTCG-1	GSM7018580	GSE224273	Sample2_scRNAseq_Asymptomatic	Control	69.75	Male
GSM7018580_CCCAGTTCAGCTGTTA-1	GSM7018580	GSE224273	Sample2_scRNAseq_Asymptomatic	Control	69.75	Male
GSM7018580_CCCAGTTGTTCGGCAC-1	GSM7018580	GSE224273	Sample2_scRNAseq_Asymptomatic	Control	69.75	Male
GSM7018580_CCCAGTTGTTTGACAC-1	GSM7018580	GSE224273	Sample2_scRNAseq_Asymptomatic	Control	69.75	Male
GSM7018580_CCCAGTTTCATGTAGC-1	GSM7018580	GSE224273	Sample2_scRNAseq_Asymptomatic	Control	69.75	Male
GSM7018580_CCCATACAGCAGCGTA-1	GSM7018580	GSE224273	Sample2_scRNAseq_Asymptomatic	Control	69.75	Male
GSM7018580_CCCATACAGTCCAGGA-1	GSM7018580	GSE224273	Sample2_scRNAseq_Asymptomatic	Control	69.75	Male
GSM7018580_CCCATACGTTGATTCG-1	GSM7018580	GSE224273	Sample2_scRNAseq_Asymptomatic	Control	69.75	Male
GSM7018580_CCCTCCTCACGAAAGC-1	GSM7018580	GSE224273	Sample2_scRNAseq_Asymptomatic	Control	69.75	Male
GSM7018580_CCCTCCTCACGAAATA-1	GSM7018580	GSE224273	Sample2_scRNAseq_Asymptomatic	Control	69.75	Male
GSM7018580_CCGGGATAGCCGCCTA-1	GSM7018580	GSE224273	Sample2_scRNAseq_Asymptomatic	Control	69.75	Male
GSM7018580_CCGGGATAGCCTCGTG-1	GSM7018580	GSE224273	Sample2_scRNAseq_Asymptomatic	Control	69.75	Male
GSM7018580_CCGGGATAGTACGCCC-1	GSM7018580	GSE224273	Sample2_scRNAseq_Asymptomatic	Control	69.75	Male
GSM7018580_CCGGGATCAAGGACTG-1	GSM7018580	GSE224273	Sample2_scRNAseq_Asymptomatic	Control	69.75	Male
GSM7018580_CCGGGATTCTGCTGCT-1	GSM7018580	GSE224273	Sample2_scRNAseq_Asymptomatic	Control	69.75	Male
GSM7018580_CCGGTAGAGCTCCTTC-1	GSM7018580	GSE224273	Sample2_scRNAseq_Asymptomatic	Control	69.75	Male
GSM7018580_CCGGTAGCATGTCCTC-1	GSM7018580	GSE224273	Sample2_scRNAseq_Asymptomatic	Control	69.75	Male
GSM7018580_CCGGTAGCATGTTCCC-1	GSM7018580	GSE224273	Sample2_scRNAseq_Asymptomatic	Control	69.75	Male
GSM7018580_CCGGTAGGTTATTCTC-1	GSM7018580	GSE224273	Sample2_scRNAseq_Asymptomatic	Control	69.75	Male
GSM7018580_CCGTACTAGGCAGTCA-1	GSM7018580	GSE224273	Sample2_scRNAseq_Asymptomatic	Control	69.75	Male
GSM7018580_CCGTACTAGTGAACGC-1	GSM7018580	GSE224273	Sample2_scRNAseq_Asymptomatic	Control	69.75	Male
GSM7018580_CCGTACTCAGGGCATA-1	GSM7018580	GSE224273	Sample2_scRNAseq_Asymptomatic	Control	69.75	Male
GSM7018580_CCGTACTTCTGGTTCC-1	GSM7018580	GSE224273	Sample2_scRNAseq_Asymptomatic	Control	69.75	Male
GSM7018580_CCGTGGAAGGCTACGA-1	GSM7018580	GSE224273	Sample2_scRNAseq_Asymptomatic	Control	69.75	Male
GSM7018580_CCGTGGAGTCAAACTC-1	GSM7018580	GSE224273	Sample2_scRNAseq_Asymptomatic	Control	69.75	Male
GSM7018580_CCGTTCACACAGCCCA-1	GSM7018580	GSE224273	Sample2_scRNAseq_Asymptomatic	Control	69.75	Male
GSM7018580_CCGTTCAGTAGCAAAT-1	GSM7018580	GSE224273	Sample2_scRNAseq_Asymptomatic	Control	69.75	Male
GSM7018580_CCGTTCAGTTCGGCAC-1	GSM7018580	GSE224273	Sample2_scRNAseq_Asymptomatic	Control	69.75	Male
GSM7018580_CCGTTCATCTCTTGAT-1	GSM7018580	GSE224273	Sample2_scRNAseq_Asymptomatic	Control	69.75	Male
GSM7018580_CCTAAAGGTTAAGTAG-1	GSM7018580	GSE224273	Sample2_scRNAseq_Asymptomatic	Control	69.75	Male
GSM7018580_CCTACACGTGACGCCT-1	GSM7018580	GSE224273	Sample2_scRNAseq_Asymptomatic	Control	69.75	Male
GSM7018580_CCTACCAGTCGTTGTA-1	GSM7018580	GSE224273	Sample2_scRNAseq_Asymptomatic	Control	69.75	Male
GSM7018580_CCTACCAGTGTGTGCC-1	GSM7018580	GSE224273	Sample2_scRNAseq_Asymptomatic	Control	69.75	Male
GSM7018580_CCTACCAGTTCACCTC-1	GSM7018580	GSE224273	Sample2_scRNAseq_Asymptomatic	Control	69.75	Male
GSM7018580_CCTAGCTCATGTAAGA-1	GSM7018580	GSE224273	Sample2_scRNAseq_Asymptomatic	Control	69.75	Male
GSM7018580_CCTAGCTGTTCCGGCA-1	GSM7018580	GSE224273	Sample2_scRNAseq_Asymptomatic	Control	69.75	Male
GSM7018580_CCTATTACACCAGATT-1	GSM7018580	GSE224273	Sample2_scRNAseq_Asymptomatic	Control	69.75	Male
GSM7018580_CCTATTACACCAGGTC-1	GSM7018580	GSE224273	Sample2_scRNAseq_Asymptomatic	Control	69.75	Male
GSM7018580_CCTATTAGTAATCACC-1	GSM7018580	GSE224273	Sample2_scRNAseq_Asymptomatic	Control	69.75	Male
GSM7018580_CCTATTAGTACTCAAC-1	GSM7018580	GSE224273	Sample2_scRNAseq_Asymptomatic	Control	69.75	Male
GSM7018580_CCTATTAGTGGTCCGT-1	GSM7018580	GSE224273	Sample2_scRNAseq_Asymptomatic	Control	69.75	Male
GSM7018580_CCTCAGTAGAGACGAA-1	GSM7018580	GSE224273	Sample2_scRNAseq_Asymptomatic	Control	69.75	Male
GSM7018580_CCTCAGTCATTCCTGC-1	GSM7018580	GSE224273	Sample2_scRNAseq_Asymptomatic	Control	69.75	Male
GSM7018580_CCTCAGTGTAATCACC-1	GSM7018580	GSE224273	Sample2_scRNAseq_Asymptomatic	Control	69.75	Male
GSM7018580_CCTCAGTGTACATGTC-1	GSM7018580	GSE224273	Sample2_scRNAseq_Asymptomatic	Control	69.75	Male
GSM7018580_CCTCAGTGTGATGCCC-1	GSM7018580	GSE224273	Sample2_scRNAseq_Asymptomatic	Control	69.75	Male
GSM7018580_CCTCTGAAGACGCAAC-1	GSM7018580	GSE224273	Sample2_scRNAseq_Asymptomatic	Control	69.75	Male
GSM7018580_CCTCTGAAGCCCAGCT-1	GSM7018580	GSE224273	Sample2_scRNAseq_Asymptomatic	Control	69.75	Male
GSM7018580_CCTCTGAAGGGTTTCT-1	GSM7018580	GSE224273	Sample2_scRNAseq_Asymptomatic	Control	69.75	Male
GSM7018580_CCTTACGAGGCTAGCA-1	GSM7018580	GSE224273	Sample2_scRNAseq_Asymptomatic	Control	69.75	Male
GSM7018580_CCTTACGAGTGGGCTA-1	GSM7018580	GSE224273	Sample2_scRNAseq_Asymptomatic	Control	69.75	Male
GSM7018580_CCTTACGTCACGATGT-1	GSM7018580	GSE224273	Sample2_scRNAseq_Asymptomatic	Control	69.75	Male
GSM7018580_CCTTACGTCGAGAGCA-1	GSM7018580	GSE224273	Sample2_scRNAseq_Asymptomatic	Control	69.75	Male
GSM7018580_CCTTCCCAGATGTCGG-1	GSM7018580	GSE224273	Sample2_scRNAseq_Asymptomatic	Control	69.75	Male
GSM7018580_CCTTCCCGTAGCTAAA-1	GSM7018580	GSE224273	Sample2_scRNAseq_Asymptomatic	Control	69.75	Male
GSM7018580_CCTTCGATCGTATCAG-1	GSM7018580	GSE224273	Sample2_scRNAseq_Asymptomatic	Control	69.75	Male
GSM7018580_CCTTCGATCTTTACGT-1	GSM7018580	GSE224273	Sample2_scRNAseq_Asymptomatic	Control	69.75	Male
GSM7018580_CCTTTCTGTCCTGCTT-1	GSM7018580	GSE224273	Sample2_scRNAseq_Asymptomatic	Control	69.75	Male
GSM7018580_CCTTTCTGTGTGACGA-1	GSM7018580	GSE224273	Sample2_scRNAseq_Asymptomatic	Control	69.75	Male
GSM7018580_CCTTTCTTCGAGGTAG-1	GSM7018580	GSE224273	Sample2_scRNAseq_Asymptomatic	Control	69.75	Male
GSM7018580_CCTTTCTTCTCGTATT-1	GSM7018580	GSE224273	Sample2_scRNAseq_Asymptomatic	Control	69.75	Male
GSM7018580_CGAACATAGCTTCGCG-1	GSM7018580	GSE224273	Sample2_scRNAseq_Asymptomatic	Control	69.75	Male
GSM7018580_CGAACATAGTTGCAGG-1	GSM7018580	GSE224273	Sample2_scRNAseq_Asymptomatic	Control	69.75	Male
GSM7018580_CGAATGTCAGACAGGT-1	GSM7018580	GSE224273	Sample2_scRNAseq_Asymptomatic	Control	69.75	Male
GSM7018580_CGAATGTTCTGATACG-1	GSM7018580	GSE224273	Sample2_scRNAseq_Asymptomatic	Control	69.75	Male
GSM7018580_CGAATGTTCTTTCCTC-1	GSM7018580	GSE224273	Sample2_scRNAseq_Asymptomatic	Control	69.75	Male
GSM7018580_CGACCTTCACAGAGGT-1	GSM7018580	GSE224273	Sample2_scRNAseq_Asymptomatic	Control	69.75	Male
GSM7018580_CGACCTTCACCTCGTT-1	GSM7018580	GSE224273	Sample2_scRNAseq_Asymptomatic	Control	69.75	Male
GSM7018580_CGACCTTTCTGGCGAC-1	GSM7018580	GSE224273	Sample2_scRNAseq_Asymptomatic	Control	69.75	Male
GSM7018580_CGACTTCAGTCTTGCA-1	GSM7018580	GSE224273	Sample2_scRNAseq_Asymptomatic	Control	69.75	Male
GSM7018580_CGACTTCCAGGTCGTC-1	GSM7018580	GSE224273	Sample2_scRNAseq_Asymptomatic	Control	69.75	Male
GSM7018580_CGACTTCTCGTTTATC-1	GSM7018580	GSE224273	Sample2_scRNAseq_Asymptomatic	Control	69.75	Male
GSM7018580_CGAGAAGCAACACGCC-1	GSM7018580	GSE224273	Sample2_scRNAseq_Asymptomatic	Control	69.75	Male
GSM7018580_CGAGAAGCACCAGCAC-1	GSM7018580	GSE224273	Sample2_scRNAseq_Asymptomatic	Control	69.75	Male
GSM7018580_CGAGAAGTCGCCATAA-1	GSM7018580	GSE224273	Sample2_scRNAseq_Asymptomatic	Control	69.75	Male
GSM7018580_CGAGCACAGGTGGGTT-1	GSM7018580	GSE224273	Sample2_scRNAseq_Asymptomatic	Control	69.75	Male
GSM7018580_CGAGCACAGTGCAAGC-1	GSM7018580	GSE224273	Sample2_scRNAseq_Asymptomatic	Control	69.75	Male
GSM7018580_CGAGCACCACTGCCAG-1	GSM7018580	GSE224273	Sample2_scRNAseq_Asymptomatic	Control	69.75	Male
GSM7018580_CGAGCCAAGGGAAACA-1	GSM7018580	GSE224273	Sample2_scRNAseq_Asymptomatic	Control	69.75	Male
GSM7018580_CGAGCCACAAGCCATT-1	GSM7018580	GSE224273	Sample2_scRNAseq_Asymptomatic	Control	69.75	Male
GSM7018580_CGAGCCACATCCCATC-1	GSM7018580	GSE224273	Sample2_scRNAseq_Asymptomatic	Control	69.75	Male
GSM7018580_CGATCGGGTACCGCTG-1	GSM7018580	GSE224273	Sample2_scRNAseq_Asymptomatic	Control	69.75	Male
GSM7018580_CGATCGGGTAGGGTAC-1	GSM7018580	GSE224273	Sample2_scRNAseq_Asymptomatic	Control	69.75	Male
GSM7018580_CGATCGGGTCGCGAAA-1	GSM7018580	GSE224273	Sample2_scRNAseq_Asymptomatic	Control	69.75	Male
GSM7018580_CGATCGGTCTCAAGTG-1	GSM7018580	GSE224273	Sample2_scRNAseq_Asymptomatic	Control	69.75	Male
GSM7018580_CGATGGCCACGACTCG-1	GSM7018580	GSE224273	Sample2_scRNAseq_Asymptomatic	Control	69.75	Male
GSM7018580_CGATGTAAGGTAAACT-1	GSM7018580	GSE224273	Sample2_scRNAseq_Asymptomatic	Control	69.75	Male
GSM7018580_CGATGTATCGCTGATA-1	GSM7018580	GSE224273	Sample2_scRNAseq_Asymptomatic	Control	69.75	Male
GSM7018580_CGATTGAAGGCCCTTG-1	GSM7018580	GSE224273	Sample2_scRNAseq_Asymptomatic	Control	69.75	Male
GSM7018580_CGATTGACACCGAATT-1	GSM7018580	GSE224273	Sample2_scRNAseq_Asymptomatic	Control	69.75	Male
GSM7018580_CGATTGAGTCTCCCTA-1	GSM7018580	GSE224273	Sample2_scRNAseq_Asymptomatic	Control	69.75	Male
GSM7018580_CGATTGAGTTCTGGTA-1	GSM7018580	GSE224273	Sample2_scRNAseq_Asymptomatic	Control	69.75	Male
GSM7018580_CGCCAAGAGGGCTTGA-1	GSM7018580	GSE224273	Sample2_scRNAseq_Asymptomatic	Control	69.75	Male
GSM7018580_CGCCAAGGTACTCAAC-1	GSM7018580	GSE224273	Sample2_scRNAseq_Asymptomatic	Control	69.75	Male
GSM7018580_CGCCAAGGTGTGCCTG-1	GSM7018580	GSE224273	Sample2_scRNAseq_Asymptomatic	Control	69.75	Male
GSM7018580_CGCCAAGTCGGCTTGG-1	GSM7018580	GSE224273	Sample2_scRNAseq_Asymptomatic	Control	69.75	Male
GSM7018580_CGCGGTAGTCGGCTCA-1	GSM7018580	GSE224273	Sample2_scRNAseq_Asymptomatic	Control	69.75	Male
GSM7018580_CGCGGTATCAATAAGG-1	GSM7018580	GSE224273	Sample2_scRNAseq_Asymptomatic	Control	69.75	Male
GSM7018580_CGCGGTATCCGTCAAA-1	GSM7018580	GSE224273	Sample2_scRNAseq_Asymptomatic	Control	69.75	Male
GSM7018580_CGCGTTTAGTTGAGAT-1	GSM7018580	GSE224273	Sample2_scRNAseq_Asymptomatic	Control	69.75	Male
GSM7018580_CGCGTTTCAAAGTCAA-1	GSM7018580	GSE224273	Sample2_scRNAseq_Asymptomatic	Control	69.75	Male
GSM7018580_CGCGTTTTCGGATGTT-1	GSM7018580	GSE224273	Sample2_scRNAseq_Asymptomatic	Control	69.75	Male
GSM7018580_CGCTATCAGCTGCCCA-1	GSM7018580	GSE224273	Sample2_scRNAseq_Asymptomatic	Control	69.75	Male
GSM7018580_CGCTATCCAAAGGTGC-1	GSM7018580	GSE224273	Sample2_scRNAseq_Asymptomatic	Control	69.75	Male
GSM7018580_CGCTATCCACGAGAGT-1	GSM7018580	GSE224273	Sample2_scRNAseq_Asymptomatic	Control	69.75	Male
GSM7018580_CGCTATCCATTCTTAC-1	GSM7018580	GSE224273	Sample2_scRNAseq_Asymptomatic	Control	69.75	Male
GSM7018580_CGCTATCTCATGTGGT-1	GSM7018580	GSE224273	Sample2_scRNAseq_Asymptomatic	Control	69.75	Male
GSM7018580_CGCTATCTCTGGAGCC-1	GSM7018580	GSE224273	Sample2_scRNAseq_Asymptomatic	Control	69.75	Male
GSM7018580_CGCTGGAAGTTGTAGA-1	GSM7018580	GSE224273	Sample2_scRNAseq_Asymptomatic	Control	69.75	Male
GSM7018580_CGCTGGAGTCATATCG-1	GSM7018580	GSE224273	Sample2_scRNAseq_Asymptomatic	Control	69.75	Male
GSM7018580_CGCTGGAGTGAAATCA-1	GSM7018580	GSE224273	Sample2_scRNAseq_Asymptomatic	Control	69.75	Male
GSM7018580_CGCTGGAGTGAACCTT-1	GSM7018580	GSE224273	Sample2_scRNAseq_Asymptomatic	Control	69.75	Male
GSM7018580_CGCTGGAGTGTCCTCT-1	GSM7018580	GSE224273	Sample2_scRNAseq_Asymptomatic	Control	69.75	Male
GSM7018580_CGCTGGATCGGATGTT-1	GSM7018580	GSE224273	Sample2_scRNAseq_Asymptomatic	Control	69.75	Male
GSM7018580_CGCTGGATCTCTTATG-1	GSM7018580	GSE224273	Sample2_scRNAseq_Asymptomatic	Control	69.75	Male
GSM7018580_CGCTTCAAGATGTGTA-1	GSM7018580	GSE224273	Sample2_scRNAseq_Asymptomatic	Control	69.75	Male
GSM7018580_CGCTTCATCCTGCTTG-1	GSM7018580	GSE224273	Sample2_scRNAseq_Asymptomatic	Control	69.75	Male
GSM7018580_CGGACACCATCACAAC-1	GSM7018580	GSE224273	Sample2_scRNAseq_Asymptomatic	Control	69.75	Male
GSM7018580_CGGACACGTAAGTGGC-1	GSM7018580	GSE224273	Sample2_scRNAseq_Asymptomatic	Control	69.75	Male
GSM7018580_CGGACGTAGGAGTCTG-1	GSM7018580	GSE224273	Sample2_scRNAseq_Asymptomatic	Control	69.75	Male
GSM7018580_CGGACGTCACTCAGGC-1	GSM7018580	GSE224273	Sample2_scRNAseq_Asymptomatic	Control	69.75	Male
GSM7018580_CGGACGTCAGTCACTA-1	GSM7018580	GSE224273	Sample2_scRNAseq_Asymptomatic	Control	69.75	Male
GSM7018580_CGGACGTGTCGCGGTT-1	GSM7018580	GSE224273	Sample2_scRNAseq_Asymptomatic	Control	69.75	Male
GSM7018580_CGGACGTGTGGTGTAG-1	GSM7018580	GSE224273	Sample2_scRNAseq_Asymptomatic	Control	69.75	Male
GSM7018580_CGGACGTTCGGCTTGG-1	GSM7018580	GSE224273	Sample2_scRNAseq_Asymptomatic	Control	69.75	Male
GSM7018580_CGGACTGAGCCCTAAT-1	GSM7018580	GSE224273	Sample2_scRNAseq_Asymptomatic	Control	69.75	Male
GSM7018580_CGGACTGAGGCCGAAT-1	GSM7018580	GSE224273	Sample2_scRNAseq_Asymptomatic	Control	69.75	Male
GSM7018580_CGGAGCTAGTTAGGTA-1	GSM7018580	GSE224273	Sample2_scRNAseq_Asymptomatic	Control	69.75	Male
GSM7018580_CGGAGCTGTCCATGAT-1	GSM7018580	GSE224273	Sample2_scRNAseq_Asymptomatic	Control	69.75	Male
GSM7018580_CGGAGTCAGTGCCAGA-1	GSM7018580	GSE224273	Sample2_scRNAseq_Asymptomatic	Control	69.75	Male
GSM7018580_CGGAGTCCAGGATTGG-1	GSM7018580	GSE224273	Sample2_scRNAseq_Asymptomatic	Control	69.75	Male
GSM7018580_CGGAGTCCATATGCTG-1	GSM7018580	GSE224273	Sample2_scRNAseq_Asymptomatic	Control	69.75	Male
GSM7018580_CGGAGTCTCCACGACG-1	GSM7018580	GSE224273	Sample2_scRNAseq_Asymptomatic	Control	69.75	Male
GSM7018580_CGGCTAGTCTCGGACG-1	GSM7018580	GSE224273	Sample2_scRNAseq_Asymptomatic	Control	69.75	Male
GSM7018580_CGGGTCAAGTCTCGGC-1	GSM7018580	GSE224273	Sample2_scRNAseq_Asymptomatic	Control	69.75	Male
GSM7018580_CGGGTCAAGTGGGTTG-1	GSM7018580	GSE224273	Sample2_scRNAseq_Asymptomatic	Control	69.75	Male
GSM7018580_CGGGTCAGTTGGTGGA-1	GSM7018580	GSE224273	Sample2_scRNAseq_Asymptomatic	Control	69.75	Male
GSM7018580_CGGTTAAAGAGCTGGT-1	GSM7018580	GSE224273	Sample2_scRNAseq_Asymptomatic	Control	69.75	Male
GSM7018580_CGGTTAATCTAGAGTC-1	GSM7018580	GSE224273	Sample2_scRNAseq_Asymptomatic	Control	69.75	Male
GSM7018580_CGTAGCGCACGTGAGA-1	GSM7018580	GSE224273	Sample2_scRNAseq_Asymptomatic	Control	69.75	Male
GSM7018580_CGTAGGCCAACACCCG-1	GSM7018580	GSE224273	Sample2_scRNAseq_Asymptomatic	Control	69.75	Male
GSM7018580_CGTAGGCCACACAGAG-1	GSM7018580	GSE224273	Sample2_scRNAseq_Asymptomatic	Control	69.75	Male
GSM7018580_CGTCACTAGATACACA-1	GSM7018580	GSE224273	Sample2_scRNAseq_Asymptomatic	Control	69.75	Male
GSM7018580_CGTCACTAGCAGGCTA-1	GSM7018580	GSE224273	Sample2_scRNAseq_Asymptomatic	Control	69.75	Male
GSM7018580_CGTCACTAGCTAACAA-1	GSM7018580	GSE224273	Sample2_scRNAseq_Asymptomatic	Control	69.75	Male
GSM7018580_CGTCAGGAGATGGCGT-1	GSM7018580	GSE224273	Sample2_scRNAseq_Asymptomatic	Control	69.75	Male
GSM7018580_CGTCAGGGTCTAGCCG-1	GSM7018580	GSE224273	Sample2_scRNAseq_Asymptomatic	Control	69.75	Male
GSM7018580_CGTCAGGGTGCGAAAC-1	GSM7018580	GSE224273	Sample2_scRNAseq_Asymptomatic	Control	69.75	Male
GSM7018580_CGTCCATGTTACCGAT-1	GSM7018580	GSE224273	Sample2_scRNAseq_Asymptomatic	Control	69.75	Male
GSM7018580_CGTCCATGTTAGATGA-1	GSM7018580	GSE224273	Sample2_scRNAseq_Asymptomatic	Control	69.75	Male
GSM7018580_CGTCCATTCAGAGGTG-1	GSM7018580	GSE224273	Sample2_scRNAseq_Asymptomatic	Control	69.75	Male
GSM7018580_CGTCTACCACAGACTT-1	GSM7018580	GSE224273	Sample2_scRNAseq_Asymptomatic	Control	69.75	Male
GSM7018580_CGTCTACGTCAAGCGA-1	GSM7018580	GSE224273	Sample2_scRNAseq_Asymptomatic	Control	69.75	Male
GSM7018580_CGTCTACGTTGTCTTT-1	GSM7018580	GSE224273	Sample2_scRNAseq_Asymptomatic	Control	69.75	Male
GSM7018580_CGTCTACTCATTGCCC-1	GSM7018580	GSE224273	Sample2_scRNAseq_Asymptomatic	Control	69.75	Male
GSM7018580_CGTCTACTCCATGCTC-1	GSM7018580	GSE224273	Sample2_scRNAseq_Asymptomatic	Control	69.75	Male
GSM7018580_CGTCTACTCTTACCGC-1	GSM7018580	GSE224273	Sample2_scRNAseq_Asymptomatic	Control	69.75	Male
GSM7018580_CGTGAGCCATGACGGA-1	GSM7018580	GSE224273	Sample2_scRNAseq_Asymptomatic	Control	69.75	Male
GSM7018580_CGTGAGCGTATAATGG-1	GSM7018580	GSE224273	Sample2_scRNAseq_Asymptomatic	Control	69.75	Male
GSM7018580_CGTGTAAGTTACCAGT-1	GSM7018580	GSE224273	Sample2_scRNAseq_Asymptomatic	Control	69.75	Male
GSM7018580_CGTGTAAGTTGAACTC-1	GSM7018580	GSE224273	Sample2_scRNAseq_Asymptomatic	Control	69.75	Male
GSM7018580_CGTGTCTCAGGTTTCA-1	GSM7018580	GSE224273	Sample2_scRNAseq_Asymptomatic	Control	69.75	Male
GSM7018580_CGTTAGAAGTTGTAGA-1	GSM7018580	GSE224273	Sample2_scRNAseq_Asymptomatic	Control	69.75	Male
GSM7018580_CGTTAGACACATGGGA-1	GSM7018580	GSE224273	Sample2_scRNAseq_Asymptomatic	Control	69.75	Male
GSM7018580_CGTTAGAGTAGCGTCC-1	GSM7018580	GSE224273	Sample2_scRNAseq_Asymptomatic	Control	69.75	Male
GSM7018580_CGTTAGAGTCTCACCT-1	GSM7018580	GSE224273	Sample2_scRNAseq_Asymptomatic	Control	69.75	Male
GSM7018580_CGTTAGATCTTGAGAC-1	GSM7018580	GSE224273	Sample2_scRNAseq_Asymptomatic	Control	69.75	Male
GSM7018580_CGTTCTGAGGATGGTC-1	GSM7018580	GSE224273	Sample2_scRNAseq_Asymptomatic	Control	69.75	Male
GSM7018580_CGTTGGGAGCACAGGT-1	GSM7018580	GSE224273	Sample2_scRNAseq_Asymptomatic	Control	69.75	Male
GSM7018580_CGTTGGGAGGCAATTA-1	GSM7018580	GSE224273	Sample2_scRNAseq_Asymptomatic	Control	69.75	Male
GSM7018580_CGTTGGGAGTGGGATC-1	GSM7018580	GSE224273	Sample2_scRNAseq_Asymptomatic	Control	69.75	Male
GSM7018580_CGTTGGGCAATGTTGC-1	GSM7018580	GSE224273	Sample2_scRNAseq_Asymptomatic	Control	69.75	Male
GSM7018580_CGTTGGGCAGCCTTTC-1	GSM7018580	GSE224273	Sample2_scRNAseq_Asymptomatic	Control	69.75	Male
GSM7018580_CGTTGGGTCTTAGCCC-1	GSM7018580	GSE224273	Sample2_scRNAseq_Asymptomatic	Control	69.75	Male
GSM7018580_CTAACTTCATTGGGCC-1	GSM7018580	GSE224273	Sample2_scRNAseq_Asymptomatic	Control	69.75	Male
GSM7018580_CTAACTTTCTGTCAAG-1	GSM7018580	GSE224273	Sample2_scRNAseq_Asymptomatic	Control	69.75	Male
GSM7018580_CTAAGACCAAGCCCAC-1	GSM7018580	GSE224273	Sample2_scRNAseq_Asymptomatic	Control	69.75	Male
GSM7018580_CTAAGACTCTCGAGTA-1	GSM7018580	GSE224273	Sample2_scRNAseq_Asymptomatic	Control	69.75	Male
GSM7018580_CTAATGGAGAAGGTTT-1	GSM7018580	GSE224273	Sample2_scRNAseq_Asymptomatic	Control	69.75	Male
GSM7018580_CTAATGGGTACCATCA-1	GSM7018580	GSE224273	Sample2_scRNAseq_Asymptomatic	Control	69.75	Male
GSM7018580_CTAATGGGTCAGATAA-1	GSM7018580	GSE224273	Sample2_scRNAseq_Asymptomatic	Control	69.75	Male
GSM7018580_CTAATGGGTCAGCTAT-1	GSM7018580	GSE224273	Sample2_scRNAseq_Asymptomatic	Control	69.75	Male
GSM7018580_CTAATGGGTCGGATCC-1	GSM7018580	GSE224273	Sample2_scRNAseq_Asymptomatic	Control	69.75	Male
GSM7018580_CTAATGGGTGTTAAGA-1	GSM7018580	GSE224273	Sample2_scRNAseq_Asymptomatic	Control	69.75	Male
GSM7018580_CTAATGGTCACATAGC-1	GSM7018580	GSE224273	Sample2_scRNAseq_Asymptomatic	Control	69.75	Male
GSM7018580_CTACACCCAGATGAGC-1	GSM7018580	GSE224273	Sample2_scRNAseq_Asymptomatic	Control	69.75	Male
GSM7018580_CTACACCCAGCTCGCA-1	GSM7018580	GSE224273	Sample2_scRNAseq_Asymptomatic	Control	69.75	Male
GSM7018580_CTACACCCATGTAAGA-1	GSM7018580	GSE224273	Sample2_scRNAseq_Asymptomatic	Control	69.75	Male
GSM7018580_CTACACCTCCTCGCAT-1	GSM7018580	GSE224273	Sample2_scRNAseq_Asymptomatic	Control	69.75	Male
GSM7018580_CTACATTAGTGGTAAT-1	GSM7018580	GSE224273	Sample2_scRNAseq_Asymptomatic	Control	69.75	Male
GSM7018580_CTACATTCACTTCTGC-1	GSM7018580	GSE224273	Sample2_scRNAseq_Asymptomatic	Control	69.75	Male
GSM7018580_CTACATTTCTAACTGG-1	GSM7018580	GSE224273	Sample2_scRNAseq_Asymptomatic	Control	69.75	Male
GSM7018580_CTACCCACACTAAGTC-1	GSM7018580	GSE224273	Sample2_scRNAseq_Asymptomatic	Control	69.75	Male
GSM7018580_CTACCCACACTATCTT-1	GSM7018580	GSE224273	Sample2_scRNAseq_Asymptomatic	Control	69.75	Male
GSM7018580_CTACCCAGTTATGTGC-1	GSM7018580	GSE224273	Sample2_scRNAseq_Asymptomatic	Control	69.75	Male
GSM7018580_CTACGTCAGGTGTGGT-1	GSM7018580	GSE224273	Sample2_scRNAseq_Asymptomatic	Control	69.75	Male
GSM7018580_CTACGTCCAGGAATGC-1	GSM7018580	GSE224273	Sample2_scRNAseq_Asymptomatic	Control	69.75	Male
GSM7018580_CTACGTCTCAACCAAC-1	GSM7018580	GSE224273	Sample2_scRNAseq_Asymptomatic	Control	69.75	Male
GSM7018580_CTACGTCTCGCCAAAT-1	GSM7018580	GSE224273	Sample2_scRNAseq_Asymptomatic	Control	69.75	Male
GSM7018580_CTAGAGTCACACCGCA-1	GSM7018580	GSE224273	Sample2_scRNAseq_Asymptomatic	Control	69.75	Male
GSM7018580_CTAGAGTCACTCGACG-1	GSM7018580	GSE224273	Sample2_scRNAseq_Asymptomatic	Control	69.75	Male
GSM7018580_CTAGAGTCAGGATTGG-1	GSM7018580	GSE224273	Sample2_scRNAseq_Asymptomatic	Control	69.75	Male
GSM7018580_CTAGAGTGTGGGTCAA-1	GSM7018580	GSE224273	Sample2_scRNAseq_Asymptomatic	Control	69.75	Male
GSM7018580_CTAGAGTTCGTAGATC-1	GSM7018580	GSE224273	Sample2_scRNAseq_Asymptomatic	Control	69.75	Male
GSM7018580_CTAGCCTCAATCTACG-1	GSM7018580	GSE224273	Sample2_scRNAseq_Asymptomatic	Control	69.75	Male
GSM7018580_CTAGCCTCAGTTAACC-1	GSM7018580	GSE224273	Sample2_scRNAseq_Asymptomatic	Control	69.75	Male
GSM7018580_CTAGCCTCATTGCGGC-1	GSM7018580	GSE224273	Sample2_scRNAseq_Asymptomatic	Control	69.75	Male
GSM7018580_CTAGCCTGTCTTCGTC-1	GSM7018580	GSE224273	Sample2_scRNAseq_Asymptomatic	Control	69.75	Male
GSM7018580_CTAGCCTTCTGTACGA-1	GSM7018580	GSE224273	Sample2_scRNAseq_Asymptomatic	Control	69.75	Male
GSM7018580_CTAGTGAAGCAGCCTC-1	GSM7018580	GSE224273	Sample2_scRNAseq_Asymptomatic	Control	69.75	Male
GSM7018580_CTAGTGAAGCCATCGC-1	GSM7018580	GSE224273	Sample2_scRNAseq_Asymptomatic	Control	69.75	Male
GSM7018580_CTAGTGAAGGTGTGGT-1	GSM7018580	GSE224273	Sample2_scRNAseq_Asymptomatic	Control	69.75	Male
GSM7018580_CTAGTGACAAGGACAC-1	GSM7018580	GSE224273	Sample2_scRNAseq_Asymptomatic	Control	69.75	Male
GSM7018580_CTAGTGACAATACGCT-1	GSM7018580	GSE224273	Sample2_scRNAseq_Asymptomatic	Control	69.75	Male
GSM7018580_CTAGTGAGTAGTAGTA-1	GSM7018580	GSE224273	Sample2_scRNAseq_Asymptomatic	Control	69.75	Male
GSM7018580_CTAGTGAGTGAAGGCT-1	GSM7018580	GSE224273	Sample2_scRNAseq_Asymptomatic	Control	69.75	Male
GSM7018580_CTAGTGATCTTGCAAG-1	GSM7018580	GSE224273	Sample2_scRNAseq_Asymptomatic	Control	69.75	Male
GSM7018580_CTCACACTCCGAGCCA-1	GSM7018580	GSE224273	Sample2_scRNAseq_Asymptomatic	Control	69.75	Male
GSM7018580_CTCAGAAAGCCCAATT-1	GSM7018580	GSE224273	Sample2_scRNAseq_Asymptomatic	Control	69.75	Male
GSM7018580_CTCAGAAAGGGCACTA-1	GSM7018580	GSE224273	Sample2_scRNAseq_Asymptomatic	Control	69.75	Male
GSM7018580_CTCAGAAGTCGCTTTC-1	GSM7018580	GSE224273	Sample2_scRNAseq_Asymptomatic	Control	69.75	Male
GSM7018580_CTCAGAATCAGGTAAA-1	GSM7018580	GSE224273	Sample2_scRNAseq_Asymptomatic	Control	69.75	Male
GSM7018580_CTCAGAATCCAAACTG-1	GSM7018580	GSE224273	Sample2_scRNAseq_Asymptomatic	Control	69.75	Male
GSM7018580_CTCATTAAGGCAATTA-1	GSM7018580	GSE224273	Sample2_scRNAseq_Asymptomatic	Control	69.75	Male
GSM7018580_CTCATTAAGGCCCTTG-1	GSM7018580	GSE224273	Sample2_scRNAseq_Asymptomatic	Control	69.75	Male
GSM7018580_CTCCTAGGTCATATCG-1	GSM7018580	GSE224273	Sample2_scRNAseq_Asymptomatic	Control	69.75	Male
GSM7018580_CTCCTAGGTCTGCAAT-1	GSM7018580	GSE224273	Sample2_scRNAseq_Asymptomatic	Control	69.75	Male
GSM7018580_CTCCTAGGTTCGTTGA-1	GSM7018580	GSE224273	Sample2_scRNAseq_Asymptomatic	Control	69.75	Male
GSM7018580_CTCCTAGTCGAGGTAG-1	GSM7018580	GSE224273	Sample2_scRNAseq_Asymptomatic	Control	69.75	Male
GSM7018580_CTCCTAGTCGCCCTTA-1	GSM7018580	GSE224273	Sample2_scRNAseq_Asymptomatic	Control	69.75	Male
GSM7018580_CTCGAAAAGACACTAA-1	GSM7018580	GSE224273	Sample2_scRNAseq_Asymptomatic	Control	69.75	Male
GSM7018580_CTCGAAAAGCAGCGTA-1	GSM7018580	GSE224273	Sample2_scRNAseq_Asymptomatic	Control	69.75	Male
GSM7018580_CTCGAAAAGGGAGTAA-1	GSM7018580	GSE224273	Sample2_scRNAseq_Asymptomatic	Control	69.75	Male
GSM7018580_CTCGAAAGTCATCCCT-1	GSM7018580	GSE224273	Sample2_scRNAseq_Asymptomatic	Control	69.75	Male
GSM7018580_CTCGAAATCATAACCG-1	GSM7018580	GSE224273	Sample2_scRNAseq_Asymptomatic	Control	69.75	Male
GSM7018580_CTCGAGGCACAGATTC-1	GSM7018580	GSE224273	Sample2_scRNAseq_Asymptomatic	Control	69.75	Male
GSM7018580_CTCGAGGGTCGACTAT-1	GSM7018580	GSE224273	Sample2_scRNAseq_Asymptomatic	Control	69.75	Male
GSM7018580_CTCGAGGGTGCACGAA-1	GSM7018580	GSE224273	Sample2_scRNAseq_Asymptomatic	Control	69.75	Male
GSM7018580_CTCGGAGAGTGGGATC-1	GSM7018580	GSE224273	Sample2_scRNAseq_Asymptomatic	Control	69.75	Male
GSM7018580_CTCGGAGAGTTACGGG-1	GSM7018580	GSE224273	Sample2_scRNAseq_Asymptomatic	Control	69.75	Male
GSM7018580_CTCGGAGTCAATAAGG-1	GSM7018580	GSE224273	Sample2_scRNAseq_Asymptomatic	Control	69.75	Male
GSM7018580_CTCGGAGTCTGCTGTC-1	GSM7018580	GSE224273	Sample2_scRNAseq_Asymptomatic	Control	69.75	Male
GSM7018580_CTCGGGATCATTCACT-1	GSM7018580	GSE224273	Sample2_scRNAseq_Asymptomatic	Control	69.75	Male
GSM7018580_CTCGTACAGCAGCCTC-1	GSM7018580	GSE224273	Sample2_scRNAseq_Asymptomatic	Control	69.75	Male
GSM7018580_CTCGTACTCCACGAAT-1	GSM7018580	GSE224273	Sample2_scRNAseq_Asymptomatic	Control	69.75	Male
GSM7018580_CTCGTCACACGAAAGC-1	GSM7018580	GSE224273	Sample2_scRNAseq_Asymptomatic	Control	69.75	Male
GSM7018580_CTCGTCAGTTGTGGAG-1	GSM7018580	GSE224273	Sample2_scRNAseq_Asymptomatic	Control	69.75	Male
GSM7018580_CTCGTCATCACAGGCC-1	GSM7018580	GSE224273	Sample2_scRNAseq_Asymptomatic	Control	69.75	Male
GSM7018580_CTCGTCATCCACGTGG-1	GSM7018580	GSE224273	Sample2_scRNAseq_Asymptomatic	Control	69.75	Male
GSM7018580_CTCGTCATCCGGCACA-1	GSM7018580	GSE224273	Sample2_scRNAseq_Asymptomatic	Control	69.75	Male
GSM7018580_CTCTAATAGCGAAGGG-1	GSM7018580	GSE224273	Sample2_scRNAseq_Asymptomatic	Control	69.75	Male
GSM7018580_CTCTAATGTGTCCTCT-1	GSM7018580	GSE224273	Sample2_scRNAseq_Asymptomatic	Control	69.75	Male
GSM7018580_CTCTACGAGCGTTCCG-1	GSM7018580	GSE224273	Sample2_scRNAseq_Asymptomatic	Control	69.75	Male
GSM7018580_CTCTACGGTCTCTTAT-1	GSM7018580	GSE224273	Sample2_scRNAseq_Asymptomatic	Control	69.75	Male
GSM7018580_CTCTGGTAGATGGCGT-1	GSM7018580	GSE224273	Sample2_scRNAseq_Asymptomatic	Control	69.75	Male
GSM7018580_CTCTGGTAGCCACCTG-1	GSM7018580	GSE224273	Sample2_scRNAseq_Asymptomatic	Control	69.75	Male
GSM7018580_CTCTGGTCATCCGTGG-1	GSM7018580	GSE224273	Sample2_scRNAseq_Asymptomatic	Control	69.75	Male
GSM7018580_CTCTGGTGTCTTCTCG-1	GSM7018580	GSE224273	Sample2_scRNAseq_Asymptomatic	Control	69.75	Male
GSM7018580_CTCTGGTTCAACGAAA-1	GSM7018580	GSE224273	Sample2_scRNAseq_Asymptomatic	Control	69.75	Male
GSM7018580_CTGAAACAGACAAGCC-1	GSM7018580	GSE224273	Sample2_scRNAseq_Asymptomatic	Control	69.75	Male
GSM7018580_CTGAAACGTTAAAGAC-1	GSM7018580	GSE224273	Sample2_scRNAseq_Asymptomatic	Control	69.75	Male
GSM7018580_CTGAAACTCTTTCCTC-1	GSM7018580	GSE224273	Sample2_scRNAseq_Asymptomatic	Control	69.75	Male
GSM7018580_CTGAAGTCACCAGATT-1	GSM7018580	GSE224273	Sample2_scRNAseq_Asymptomatic	Control	69.75	Male
GSM7018580_CTGAAGTCAGTGACAG-1	GSM7018580	GSE224273	Sample2_scRNAseq_Asymptomatic	Control	69.75	Male
GSM7018580_CTGAAGTCATCACGTA-1	GSM7018580	GSE224273	Sample2_scRNAseq_Asymptomatic	Control	69.75	Male
GSM7018580_CTGAAGTTCAAAGACA-1	GSM7018580	GSE224273	Sample2_scRNAseq_Asymptomatic	Control	69.75	Male
GSM7018580_CTGAAGTTCCCACTTG-1	GSM7018580	GSE224273	Sample2_scRNAseq_Asymptomatic	Control	69.75	Male
GSM7018580_CTGAAGTTCTCGTTTA-1	GSM7018580	GSE224273	Sample2_scRNAseq_Asymptomatic	Control	69.75	Male
GSM7018580_CTGATAGGTCAAAGAT-1	GSM7018580	GSE224273	Sample2_scRNAseq_Asymptomatic	Control	69.75	Male
GSM7018580_CTGATAGGTCCTAGCG-1	GSM7018580	GSE224273	Sample2_scRNAseq_Asymptomatic	Control	69.75	Male
GSM7018580_CTGATCCAGTGCCATT-1	GSM7018580	GSE224273	Sample2_scRNAseq_Asymptomatic	Control	69.75	Male
GSM7018580_CTGATCCGTCGCGTGT-1	GSM7018580	GSE224273	Sample2_scRNAseq_Asymptomatic	Control	69.75	Male
GSM7018580_CTGATCCTCCCTAATT-1	GSM7018580	GSE224273	Sample2_scRNAseq_Asymptomatic	Control	69.75	Male
GSM7018580_CTGCCTAAGCTGCAAG-1	GSM7018580	GSE224273	Sample2_scRNAseq_Asymptomatic	Control	69.75	Male
GSM7018580_CTGCCTATCTAAGCCA-1	GSM7018580	GSE224273	Sample2_scRNAseq_Asymptomatic	Control	69.75	Male
GSM7018580_CTGCGGAAGCACCGCT-1	GSM7018580	GSE224273	Sample2_scRNAseq_Asymptomatic	Control	69.75	Male
GSM7018580_CTGCGGAAGGCAGTCA-1	GSM7018580	GSE224273	Sample2_scRNAseq_Asymptomatic	Control	69.75	Male
GSM7018580_CTGCTGTAGGCAGTCA-1	GSM7018580	GSE224273	Sample2_scRNAseq_Asymptomatic	Control	69.75	Male
GSM7018580_CTGCTGTCAGGACCCT-1	GSM7018580	GSE224273	Sample2_scRNAseq_Asymptomatic	Control	69.75	Male
GSM7018580_CTGCTGTCATGATCCA-1	GSM7018580	GSE224273	Sample2_scRNAseq_Asymptomatic	Control	69.75	Male
GSM7018580_CTGGTCTAGCGATGAC-1	GSM7018580	GSE224273	Sample2_scRNAseq_Asymptomatic	Control	69.75	Male
GSM7018580_CTGGTCTCAGCTGTAT-1	GSM7018580	GSE224273	Sample2_scRNAseq_Asymptomatic	Control	69.75	Male
GSM7018580_CTGGTCTCATGCAACT-1	GSM7018580	GSE224273	Sample2_scRNAseq_Asymptomatic	Control	69.75	Male
GSM7018580_CTGGTCTGTAAGGATT-1	GSM7018580	GSE224273	Sample2_scRNAseq_Asymptomatic	Control	69.75	Male
GSM7018580_CTGGTCTGTTATTCTC-1	GSM7018580	GSE224273	Sample2_scRNAseq_Asymptomatic	Control	69.75	Male
GSM7018580_CTGGTCTTCAAGAAGT-1	GSM7018580	GSE224273	Sample2_scRNAseq_Asymptomatic	Control	69.75	Male
GSM7018580_CTGTGCTCACGGCGTT-1	GSM7018580	GSE224273	Sample2_scRNAseq_Asymptomatic	Control	69.75	Male
GSM7018580_CTGTGCTCATAACCTG-1	GSM7018580	GSE224273	Sample2_scRNAseq_Asymptomatic	Control	69.75	Male
GSM7018580_CTGTGCTTCAACGGCC-1	GSM7018580	GSE224273	Sample2_scRNAseq_Asymptomatic	Control	69.75	Male
GSM7018580_CTGTGCTTCCTCATTA-1	GSM7018580	GSE224273	Sample2_scRNAseq_Asymptomatic	Control	69.75	Male
GSM7018580_CTGTTTAAGAATCTCC-1	GSM7018580	GSE224273	Sample2_scRNAseq_Asymptomatic	Control	69.75	Male
GSM7018580_CTGTTTAGTTTGACAC-1	GSM7018580	GSE224273	Sample2_scRNAseq_Asymptomatic	Control	69.75	Male
GSM7018580_CTGTTTATCCTGCAGG-1	GSM7018580	GSE224273	Sample2_scRNAseq_Asymptomatic	Control	69.75	Male
GSM7018580_CTGTTTATCTTCATGT-1	GSM7018580	GSE224273	Sample2_scRNAseq_Asymptomatic	Control	69.75	Male
GSM7018580_CTTAACTCAACGCACC-1	GSM7018580	GSE224273	Sample2_scRNAseq_Asymptomatic	Control	69.75	Male
GSM7018580_CTTAACTCACAGGTTT-1	GSM7018580	GSE224273	Sample2_scRNAseq_Asymptomatic	Control	69.75	Male
GSM7018580_CTTAACTGTTACCAGT-1	GSM7018580	GSE224273	Sample2_scRNAseq_Asymptomatic	Control	69.75	Male
GSM7018580_CTTAACTTCGTTGACA-1	GSM7018580	GSE224273	Sample2_scRNAseq_Asymptomatic	Control	69.75	Male
GSM7018580_CTTACCGCAACAACCT-1	GSM7018580	GSE224273	Sample2_scRNAseq_Asymptomatic	Control	69.75	Male
GSM7018580_CTTACCGGTCTTCGTC-1	GSM7018580	GSE224273	Sample2_scRNAseq_Asymptomatic	Control	69.75	Male
GSM7018580_CTTACCGTCTACGAGT-1	GSM7018580	GSE224273	Sample2_scRNAseq_Asymptomatic	Control	69.75	Male
GSM7018580_CTTACCGTCTGCTGTC-1	GSM7018580	GSE224273	Sample2_scRNAseq_Asymptomatic	Control	69.75	Male
GSM7018580_CTTAGGACACAAGACG-1	GSM7018580	GSE224273	Sample2_scRNAseq_Asymptomatic	Control	69.75	Male
GSM7018580_CTTAGGACATTCTTAC-1	GSM7018580	GSE224273	Sample2_scRNAseq_Asymptomatic	Control	69.75	Male
GSM7018580_CTTAGGATCAGCAACT-1	GSM7018580	GSE224273	Sample2_scRNAseq_Asymptomatic	Control	69.75	Male
GSM7018580_CTTAGGATCCGCAAGC-1	GSM7018580	GSE224273	Sample2_scRNAseq_Asymptomatic	Control	69.75	Male
GSM7018580_CTTAGGATCGCTGATA-1	GSM7018580	GSE224273	Sample2_scRNAseq_Asymptomatic	Control	69.75	Male
GSM7018580_CTTCTCTCAGCTGTAT-1	GSM7018580	GSE224273	Sample2_scRNAseq_Asymptomatic	Control	69.75	Male
GSM7018580_CTTGGCTCAAAGTCAA-1	GSM7018580	GSE224273	Sample2_scRNAseq_Asymptomatic	Control	69.75	Male
GSM7018580_CTTGGCTGTGCACGAA-1	GSM7018580	GSE224273	Sample2_scRNAseq_Asymptomatic	Control	69.75	Male
GSM7018580_CTTTGCGAGATGTGGC-1	GSM7018580	GSE224273	Sample2_scRNAseq_Asymptomatic	Control	69.75	Male
GSM7018580_CTTTGCGAGGTGGGTT-1	GSM7018580	GSE224273	Sample2_scRNAseq_Asymptomatic	Control	69.75	Male
GSM7018580_CTTTGCGCAAATCCGT-1	GSM7018580	GSE224273	Sample2_scRNAseq_Asymptomatic	Control	69.75	Male
GSM7018580_CTTTGCGGTATCAGTC-1	GSM7018580	GSE224273	Sample2_scRNAseq_Asymptomatic	Control	69.75	Male
GSM7018580_CTTTGCGGTGTTCGAT-1	GSM7018580	GSE224273	Sample2_scRNAseq_Asymptomatic	Control	69.75	Male
GSM7018580_CTTTGCGTCCCACTTG-1	GSM7018580	GSE224273	Sample2_scRNAseq_Asymptomatic	Control	69.75	Male
GSM7018580_CTTTGCGTCTCGTTTA-1	GSM7018580	GSE224273	Sample2_scRNAseq_Asymptomatic	Control	69.75	Male
GSM7018580_GAAACTCAGACAAGCC-1	GSM7018580	GSE224273	Sample2_scRNAseq_Asymptomatic	Control	69.75	Male
GSM7018580_GAAACTCAGATCCTGT-1	GSM7018580	GSE224273	Sample2_scRNAseq_Asymptomatic	Control	69.75	Male
GSM7018580_GAAACTCGTGACTACT-1	GSM7018580	GSE224273	Sample2_scRNAseq_Asymptomatic	Control	69.75	Male
GSM7018580_GAAATGAAGCTAGTTC-1	GSM7018580	GSE224273	Sample2_scRNAseq_Asymptomatic	Control	69.75	Male
GSM7018580_GAAATGAGTGTTAAGA-1	GSM7018580	GSE224273	Sample2_scRNAseq_Asymptomatic	Control	69.75	Male
GSM7018580_GAACATCAGGCTAGAC-1	GSM7018580	GSE224273	Sample2_scRNAseq_Asymptomatic	Control	69.75	Male
GSM7018580_GAACATCCAAGTACCT-1	GSM7018580	GSE224273	Sample2_scRNAseq_Asymptomatic	Control	69.75	Male
GSM7018580_GAACATCGTCGACTAT-1	GSM7018580	GSE224273	Sample2_scRNAseq_Asymptomatic	Control	69.75	Male
GSM7018580_GAACATCTCCAGGGCT-1	GSM7018580	GSE224273	Sample2_scRNAseq_Asymptomatic	Control	69.75	Male
GSM7018580_GAACATCTCGTTGCCT-1	GSM7018580	GSE224273	Sample2_scRNAseq_Asymptomatic	Control	69.75	Male
GSM7018580_GAACCTAAGCTCCTTC-1	GSM7018580	GSE224273	Sample2_scRNAseq_Asymptomatic	Control	69.75	Male
GSM7018580_GAACCTACAAACCCAT-1	GSM7018580	GSE224273	Sample2_scRNAseq_Asymptomatic	Control	69.75	Male
GSM7018580_GAACCTAGTCACTGGC-1	GSM7018580	GSE224273	Sample2_scRNAseq_Asymptomatic	Control	69.75	Male
GSM7018580_GAACGGAGTAGCTCCG-1	GSM7018580	GSE224273	Sample2_scRNAseq_Asymptomatic	Control	69.75	Male
GSM7018580_GAACGGAGTCGAAAGC-1	GSM7018580	GSE224273	Sample2_scRNAseq_Asymptomatic	Control	69.75	Male
GSM7018580_GAACGGAGTTTGGCGC-1	GSM7018580	GSE224273	Sample2_scRNAseq_Asymptomatic	Control	69.75	Male
GSM7018580_GAACGGATCGCACTCT-1	GSM7018580	GSE224273	Sample2_scRNAseq_Asymptomatic	Control	69.75	Male
GSM7018580_GAATGAAAGCCCAACC-1	GSM7018580	GSE224273	Sample2_scRNAseq_Asymptomatic	Control	69.75	Male
GSM7018580_GACACGCAGAATTCCC-1	GSM7018580	GSE224273	Sample2_scRNAseq_Asymptomatic	Control	69.75	Male
GSM7018580_GACACGCAGGGTGTGT-1	GSM7018580	GSE224273	Sample2_scRNAseq_Asymptomatic	Control	69.75	Male
GSM7018580_GACACGCCACCACCAG-1	GSM7018580	GSE224273	Sample2_scRNAseq_Asymptomatic	Control	69.75	Male
GSM7018580_GACACGCCAGTTCATG-1	GSM7018580	GSE224273	Sample2_scRNAseq_Asymptomatic	Control	69.75	Male
GSM7018580_GACACGCTCTCAACTT-1	GSM7018580	GSE224273	Sample2_scRNAseq_Asymptomatic	Control	69.75	Male
GSM7018580_GACAGAGAGACATAAC-1	GSM7018580	GSE224273	Sample2_scRNAseq_Asymptomatic	Control	69.75	Male
GSM7018580_GACAGAGAGCACGCCT-1	GSM7018580	GSE224273	Sample2_scRNAseq_Asymptomatic	Control	69.75	Male
GSM7018580_GACAGAGAGGTAGCCA-1	GSM7018580	GSE224273	Sample2_scRNAseq_Asymptomatic	Control	69.75	Male
GSM7018580_GACCAATAGTGGTAGC-1	GSM7018580	GSE224273	Sample2_scRNAseq_Asymptomatic	Control	69.75	Male
GSM7018580_GACCTGGAGCACGCCT-1	GSM7018580	GSE224273	Sample2_scRNAseq_Asymptomatic	Control	69.75	Male
GSM7018580_GACCTGGCAGGATTGG-1	GSM7018580	GSE224273	Sample2_scRNAseq_Asymptomatic	Control	69.75	Male
GSM7018580_GACCTGGTCTCCTATA-1	GSM7018580	GSE224273	Sample2_scRNAseq_Asymptomatic	Control	69.75	Male
GSM7018580_GACGCGTAGCCCTAAT-1	GSM7018580	GSE224273	Sample2_scRNAseq_Asymptomatic	Control	69.75	Male
GSM7018580_GACGGCTCAGGGCATA-1	GSM7018580	GSE224273	Sample2_scRNAseq_Asymptomatic	Control	69.75	Male
GSM7018580_GACGGCTGTACAGACG-1	GSM7018580	GSE224273	Sample2_scRNAseq_Asymptomatic	Control	69.75	Male
GSM7018580_GACGGCTTCGTACGGC-1	GSM7018580	GSE224273	Sample2_scRNAseq_Asymptomatic	Control	69.75	Male
GSM7018580_GACGGCTTCGTTTGCC-1	GSM7018580	GSE224273	Sample2_scRNAseq_Asymptomatic	Control	69.75	Male
GSM7018580_GACGTGCAGTGATCGG-1	GSM7018580	GSE224273	Sample2_scRNAseq_Asymptomatic	Control	69.75	Male
GSM7018580_GACGTGCCAGGCAGTA-1	GSM7018580	GSE224273	Sample2_scRNAseq_Asymptomatic	Control	69.75	Male
GSM7018580_GACGTGCGTCATATGC-1	GSM7018580	GSE224273	Sample2_scRNAseq_Asymptomatic	Control	69.75	Male
GSM7018580_GACGTGCTCGTACGGC-1	GSM7018580	GSE224273	Sample2_scRNAseq_Asymptomatic	Control	69.75	Male
GSM7018580_GACGTTACAGGGTACA-1	GSM7018580	GSE224273	Sample2_scRNAseq_Asymptomatic	Control	69.75	Male
GSM7018580_GACGTTAGTGTGACGA-1	GSM7018580	GSE224273	Sample2_scRNAseq_Asymptomatic	Control	69.75	Male
GSM7018580_GACGTTATCAAGGTAA-1	GSM7018580	GSE224273	Sample2_scRNAseq_Asymptomatic	Control	69.75	Male
GSM7018580_GACGTTATCGAGGTAG-1	GSM7018580	GSE224273	Sample2_scRNAseq_Asymptomatic	Control	69.75	Male
GSM7018580_GACGTTATCTACCTGC-1	GSM7018580	GSE224273	Sample2_scRNAseq_Asymptomatic	Control	69.75	Male
GSM7018580_GACGTTATCTTAGCCC-1	GSM7018580	GSE224273	Sample2_scRNAseq_Asymptomatic	Control	69.75	Male
GSM7018580_GACTAACAGACCTTTG-1	GSM7018580	GSE224273	Sample2_scRNAseq_Asymptomatic	Control	69.75	Male
GSM7018580_GACTAACGTGCGATAG-1	GSM7018580	GSE224273	Sample2_scRNAseq_Asymptomatic	Control	69.75	Male
GSM7018580_GACTAACTCCTGTAGA-1	GSM7018580	GSE224273	Sample2_scRNAseq_Asymptomatic	Control	69.75	Male
GSM7018580_GACTACACAAGCTGGA-1	GSM7018580	GSE224273	Sample2_scRNAseq_Asymptomatic	Control	69.75	Male
GSM7018580_GACTACAGTCTAGCGC-1	GSM7018580	GSE224273	Sample2_scRNAseq_Asymptomatic	Control	69.75	Male
GSM7018580_GACTACATCATTGCGA-1	GSM7018580	GSE224273	Sample2_scRNAseq_Asymptomatic	Control	69.75	Male
GSM7018580_GACTACATCGAGGTAG-1	GSM7018580	GSE224273	Sample2_scRNAseq_Asymptomatic	Control	69.75	Male
GSM7018580_GACTACATCTGCAAGT-1	GSM7018580	GSE224273	Sample2_scRNAseq_Asymptomatic	Control	69.75	Male
GSM7018580_GACTGCGAGTAATCCC-1	GSM7018580	GSE224273	Sample2_scRNAseq_Asymptomatic	Control	69.75	Male
GSM7018580_GACTGCGCATGTCCTC-1	GSM7018580	GSE224273	Sample2_scRNAseq_Asymptomatic	Control	69.75	Male
GSM7018580_GAGCAGACACCCAGTG-1	GSM7018580	GSE224273	Sample2_scRNAseq_Asymptomatic	Control	69.75	Male
GSM7018580_GAGCAGAGTCCTGCTT-1	GSM7018580	GSE224273	Sample2_scRNAseq_Asymptomatic	Control	69.75	Male
GSM7018580_GAGGTGAAGAGCTATA-1	GSM7018580	GSE224273	Sample2_scRNAseq_Asymptomatic	Control	69.75	Male
GSM7018580_GAGGTGAAGGCGACAT-1	GSM7018580	GSE224273	Sample2_scRNAseq_Asymptomatic	Control	69.75	Male
GSM7018580_GAGGTGACACAGATTC-1	GSM7018580	GSE224273	Sample2_scRNAseq_Asymptomatic	Control	69.75	Male
GSM7018580_GAGGTGACACATGTGT-1	GSM7018580	GSE224273	Sample2_scRNAseq_Asymptomatic	Control	69.75	Male
GSM7018580_GAGTCCGAGTTGAGTA-1	GSM7018580	GSE224273	Sample2_scRNAseq_Asymptomatic	Control	69.75	Male
GSM7018580_GAGTCCGCAGACAGGT-1	GSM7018580	GSE224273	Sample2_scRNAseq_Asymptomatic	Control	69.75	Male
GSM7018580_GAGTCCGCAGCTGTTA-1	GSM7018580	GSE224273	Sample2_scRNAseq_Asymptomatic	Control	69.75	Male
GSM7018580_GAGTCCGCATCACAAC-1	GSM7018580	GSE224273	Sample2_scRNAseq_Asymptomatic	Control	69.75	Male
GSM7018580_GAGTCCGGTTCCACGG-1	GSM7018580	GSE224273	Sample2_scRNAseq_Asymptomatic	Control	69.75	Male
GSM7018580_GATCAGTTCATTGCCC-1	GSM7018580	GSE224273	Sample2_scRNAseq_Asymptomatic	Control	69.75	Male
GSM7018580_GATCAGTTCGTGTAGT-1	GSM7018580	GSE224273	Sample2_scRNAseq_Asymptomatic	Control	69.75	Male
GSM7018580_GATCGATAGTACTTGC-1	GSM7018580	GSE224273	Sample2_scRNAseq_Asymptomatic	Control	69.75	Male
GSM7018580_GATCGATCAGCGTAAG-1	GSM7018580	GSE224273	Sample2_scRNAseq_Asymptomatic	Control	69.75	Male
GSM7018580_GATCGATGTAGAGTGC-1	GSM7018580	GSE224273	Sample2_scRNAseq_Asymptomatic	Control	69.75	Male
GSM7018580_GATCGATGTGTTGAGG-1	GSM7018580	GSE224273	Sample2_scRNAseq_Asymptomatic	Control	69.75	Male
GSM7018580_GATCGCGCAGCATGAG-1	GSM7018580	GSE224273	Sample2_scRNAseq_Asymptomatic	Control	69.75	Male
GSM7018580_GATCGCGGTGTCTGAT-1	GSM7018580	GSE224273	Sample2_scRNAseq_Asymptomatic	Control	69.75	Male
GSM7018580_GATCGCGGTTCCAACA-1	GSM7018580	GSE224273	Sample2_scRNAseq_Asymptomatic	Control	69.75	Male
GSM7018580_GATCGCGTCTTGAGGT-1	GSM7018580	GSE224273	Sample2_scRNAseq_Asymptomatic	Control	69.75	Male
GSM7018580_GATCGTAAGGAGTTGC-1	GSM7018580	GSE224273	Sample2_scRNAseq_Asymptomatic	Control	69.75	Male
GSM7018580_GATCGTACATAGACTC-1	GSM7018580	GSE224273	Sample2_scRNAseq_Asymptomatic	Control	69.75	Male
GSM7018580_GATCGTATCCAACCAA-1	GSM7018580	GSE224273	Sample2_scRNAseq_Asymptomatic	Control	69.75	Male
GSM7018580_GATCGTATCGCAGGCT-1	GSM7018580	GSE224273	Sample2_scRNAseq_Asymptomatic	Control	69.75	Male
GSM7018580_GATCTAGAGCTGCCCA-1	GSM7018580	GSE224273	Sample2_scRNAseq_Asymptomatic	Control	69.75	Male
GSM7018580_GATCTAGAGTCCAGGA-1	GSM7018580	GSE224273	Sample2_scRNAseq_Asymptomatic	Control	69.75	Male
GSM7018580_GATCTAGGTTCGGCAC-1	GSM7018580	GSE224273	Sample2_scRNAseq_Asymptomatic	Control	69.75	Male
GSM7018580_GATGAAAAGAACTCGG-1	GSM7018580	GSE224273	Sample2_scRNAseq_Asymptomatic	Control	69.75	Male
GSM7018580_GATGAAATCAACGCTA-1	GSM7018580	GSE224273	Sample2_scRNAseq_Asymptomatic	Control	69.75	Male
GSM7018580_GATGAAATCATGCATG-1	GSM7018580	GSE224273	Sample2_scRNAseq_Asymptomatic	Control	69.75	Male
GSM7018580_GATGAAATCGGAGGTA-1	GSM7018580	GSE224273	Sample2_scRNAseq_Asymptomatic	Control	69.75	Male
GSM7018580_GATGAGGAGCGCTCCA-1	GSM7018580	GSE224273	Sample2_scRNAseq_Asymptomatic	Control	69.75	Male
GSM7018580_GATGAGGGTCCAACTA-1	GSM7018580	GSE224273	Sample2_scRNAseq_Asymptomatic	Control	69.75	Male
GSM7018580_GATGAGGGTTAAGATG-1	GSM7018580	GSE224273	Sample2_scRNAseq_Asymptomatic	Control	69.75	Male
GSM7018580_GATGAGGGTTATGTGC-1	GSM7018580	GSE224273	Sample2_scRNAseq_Asymptomatic	Control	69.75	Male
GSM7018580_GATGAGGGTTCCCGAG-1	GSM7018580	GSE224273	Sample2_scRNAseq_Asymptomatic	Control	69.75	Male
GSM7018580_GATGCTACAGATCTGT-1	GSM7018580	GSE224273	Sample2_scRNAseq_Asymptomatic	Control	69.75	Male
GSM7018580_GATGCTAGTAAGTAGT-1	GSM7018580	GSE224273	Sample2_scRNAseq_Asymptomatic	Control	69.75	Male
GSM7018580_GATGCTATCTTGACGA-1	GSM7018580	GSE224273	Sample2_scRNAseq_Asymptomatic	Control	69.75	Male
GSM7018580_GATGCTATCTTGTATC-1	GSM7018580	GSE224273	Sample2_scRNAseq_Asymptomatic	Control	69.75	Male
GSM7018580_GATTCAGAGCAGGCTA-1	GSM7018580	GSE224273	Sample2_scRNAseq_Asymptomatic	Control	69.75	Male
GSM7018580_GATTCAGCACATCCAA-1	GSM7018580	GSE224273	Sample2_scRNAseq_Asymptomatic	Control	69.75	Male
GSM7018580_GATTCAGGTCGATTGT-1	GSM7018580	GSE224273	Sample2_scRNAseq_Asymptomatic	Control	69.75	Male
GSM7018580_GATTCAGTCGGATGGA-1	GSM7018580	GSE224273	Sample2_scRNAseq_Asymptomatic	Control	69.75	Male
GSM7018580_GCAAACTCAATAGCAA-1	GSM7018580	GSE224273	Sample2_scRNAseq_Asymptomatic	Control	69.75	Male
GSM7018580_GCAAACTCATCCGCGA-1	GSM7018580	GSE224273	Sample2_scRNAseq_Asymptomatic	Control	69.75	Male
GSM7018580_GCAAACTGTGAGTGAC-1	GSM7018580	GSE224273	Sample2_scRNAseq_Asymptomatic	Control	69.75	Male
GSM7018580_GCAATCACACTCTGTC-1	GSM7018580	GSE224273	Sample2_scRNAseq_Asymptomatic	Control	69.75	Male
GSM7018580_GCAATCACAGGCTGAA-1	GSM7018580	GSE224273	Sample2_scRNAseq_Asymptomatic	Control	69.75	Male
GSM7018580_GCAATCACAGGGCATA-1	GSM7018580	GSE224273	Sample2_scRNAseq_Asymptomatic	Control	69.75	Male
GSM7018580_GCAATCACATGAACCT-1	GSM7018580	GSE224273	Sample2_scRNAseq_Asymptomatic	Control	69.75	Male
GSM7018580_GCAATCAGTTGTCTTT-1	GSM7018580	GSE224273	Sample2_scRNAseq_Asymptomatic	Control	69.75	Male
GSM7018580_GCAATCATCGGAAACG-1	GSM7018580	GSE224273	Sample2_scRNAseq_Asymptomatic	Control	69.75	Male
GSM7018580_GCAATCATCGTCCAGG-1	GSM7018580	GSE224273	Sample2_scRNAseq_Asymptomatic	Control	69.75	Male
GSM7018580_GCACATAAGGATGTAT-1	GSM7018580	GSE224273	Sample2_scRNAseq_Asymptomatic	Control	69.75	Male
GSM7018580_GCACATAAGTGGGCTA-1	GSM7018580	GSE224273	Sample2_scRNAseq_Asymptomatic	Control	69.75	Male
GSM7018580_GCACATACACTTACGA-1	GSM7018580	GSE224273	Sample2_scRNAseq_Asymptomatic	Control	69.75	Male
GSM7018580_GCACATAGTGTGAATA-1	GSM7018580	GSE224273	Sample2_scRNAseq_Asymptomatic	Control	69.75	Male
GSM7018580_GCACTCTCAGTCAGAG-1	GSM7018580	GSE224273	Sample2_scRNAseq_Asymptomatic	Control	69.75	Male
GSM7018580_GCACTCTTCCGCAAGC-1	GSM7018580	GSE224273	Sample2_scRNAseq_Asymptomatic	Control	69.75	Male
GSM7018580_GCAGCCAAGTCCTCCT-1	GSM7018580	GSE224273	Sample2_scRNAseq_Asymptomatic	Control	69.75	Male
GSM7018580_GCAGCCAAGTGTCCAT-1	GSM7018580	GSE224273	Sample2_scRNAseq_Asymptomatic	Control	69.75	Male
GSM7018580_GCAGCCACACCGATAT-1	GSM7018580	GSE224273	Sample2_scRNAseq_Asymptomatic	Control	69.75	Male
GSM7018580_GCAGCCACACCGCTAG-1	GSM7018580	GSE224273	Sample2_scRNAseq_Asymptomatic	Control	69.75	Male
GSM7018580_GCAGCCACAGGTGGAT-1	GSM7018580	GSE224273	Sample2_scRNAseq_Asymptomatic	Control	69.75	Male
GSM7018580_GCAGCCACATATACCG-1	GSM7018580	GSE224273	Sample2_scRNAseq_Asymptomatic	Control	69.75	Male
GSM7018580_GCAGCCATCTCGAGTA-1	GSM7018580	GSE224273	Sample2_scRNAseq_Asymptomatic	Control	69.75	Male
GSM7018580_GCAGTTAAGGGTCGAT-1	GSM7018580	GSE224273	Sample2_scRNAseq_Asymptomatic	Control	69.75	Male
GSM7018580_GCAGTTAGTTCGTGAT-1	GSM7018580	GSE224273	Sample2_scRNAseq_Asymptomatic	Control	69.75	Male
GSM7018580_GCAGTTATCTTCCTTC-1	GSM7018580	GSE224273	Sample2_scRNAseq_Asymptomatic	Control	69.75	Male
GSM7018580_GCATACAAGATCGGGT-1	GSM7018580	GSE224273	Sample2_scRNAseq_Asymptomatic	Control	69.75	Male
GSM7018580_GCATACACAGACGCTC-1	GSM7018580	GSE224273	Sample2_scRNAseq_Asymptomatic	Control	69.75	Male
GSM7018580_GCATACACATCGGGTC-1	GSM7018580	GSE224273	Sample2_scRNAseq_Asymptomatic	Control	69.75	Male
GSM7018580_GCATACACATGAACCT-1	GSM7018580	GSE224273	Sample2_scRNAseq_Asymptomatic	Control	69.75	Male
GSM7018580_GCATGATAGAGTACCG-1	GSM7018580	GSE224273	Sample2_scRNAseq_Asymptomatic	Control	69.75	Male
GSM7018580_GCATGATCAGGATTGG-1	GSM7018580	GSE224273	Sample2_scRNAseq_Asymptomatic	Control	69.75	Male
GSM7018580_GCATGATGTTAGAACA-1	GSM7018580	GSE224273	Sample2_scRNAseq_Asymptomatic	Control	69.75	Male
GSM7018580_GCATGCGAGCCGGTAA-1	GSM7018580	GSE224273	Sample2_scRNAseq_Asymptomatic	Control	69.75	Male
GSM7018580_GCATGCGAGGAACTGC-1	GSM7018580	GSE224273	Sample2_scRNAseq_Asymptomatic	Control	69.75	Male
GSM7018580_GCATGCGAGGGCTTCC-1	GSM7018580	GSE224273	Sample2_scRNAseq_Asymptomatic	Control	69.75	Male
GSM7018580_GCATGTAAGGTGGGTT-1	GSM7018580	GSE224273	Sample2_scRNAseq_Asymptomatic	Control	69.75	Male
GSM7018580_GCATGTACAGCAGTTT-1	GSM7018580	GSE224273	Sample2_scRNAseq_Asymptomatic	Control	69.75	Male
GSM7018580_GCATGTAGTAAGAGGA-1	GSM7018580	GSE224273	Sample2_scRNAseq_Asymptomatic	Control	69.75	Male
GSM7018580_GCATGTATCAATCTCT-1	GSM7018580	GSE224273	Sample2_scRNAseq_Asymptomatic	Control	69.75	Male
GSM7018580_GCCAAATAGGGTTTCT-1	GSM7018580	GSE224273	Sample2_scRNAseq_Asymptomatic	Control	69.75	Male
GSM7018580_GCCAAATAGTGCTGCC-1	GSM7018580	GSE224273	Sample2_scRNAseq_Asymptomatic	Control	69.75	Male
GSM7018580_GCCAAATGTCATTAGC-1	GSM7018580	GSE224273	Sample2_scRNAseq_Asymptomatic	Control	69.75	Male
GSM7018580_GCCTCTAAGAGTACAT-1	GSM7018580	GSE224273	Sample2_scRNAseq_Asymptomatic	Control	69.75	Male
GSM7018580_GCCTCTAAGTAGGCCA-1	GSM7018580	GSE224273	Sample2_scRNAseq_Asymptomatic	Control	69.75	Male
GSM7018580_GCGACCAGTATAGTAG-1	GSM7018580	GSE224273	Sample2_scRNAseq_Asymptomatic	Control	69.75	Male
GSM7018580_GCGACCATCGTTTATC-1	GSM7018580	GSE224273	Sample2_scRNAseq_Asymptomatic	Control	69.75	Male
GSM7018580_GCGAGAAAGACCCACC-1	GSM7018580	GSE224273	Sample2_scRNAseq_Asymptomatic	Control	69.75	Male
GSM7018580_GCGAGAAAGTCCGTAT-1	GSM7018580	GSE224273	Sample2_scRNAseq_Asymptomatic	Control	69.75	Male
GSM7018580_GCGAGAACAGCAGTTT-1	GSM7018580	GSE224273	Sample2_scRNAseq_Asymptomatic	Control	69.75	Male
GSM7018580_GCGCAACAGACCTAGG-1	GSM7018580	GSE224273	Sample2_scRNAseq_Asymptomatic	Control	69.75	Male
GSM7018580_GCGCAACCACGTGAGA-1	GSM7018580	GSE224273	Sample2_scRNAseq_Asymptomatic	Control	69.75	Male
GSM7018580_GCGCAACTCGGCATCG-1	GSM7018580	GSE224273	Sample2_scRNAseq_Asymptomatic	Control	69.75	Male
GSM7018580_GCGCAGTCAGGACGTA-1	GSM7018580	GSE224273	Sample2_scRNAseq_Asymptomatic	Control	69.75	Male
GSM7018580_GCGCAGTGTCCTCCAT-1	GSM7018580	GSE224273	Sample2_scRNAseq_Asymptomatic	Control	69.75	Male
GSM7018580_GCGCAGTGTCGCTTTC-1	GSM7018580	GSE224273	Sample2_scRNAseq_Asymptomatic	Control	69.75	Male
GSM7018580_GCGCCAACAATCTGCA-1	GSM7018580	GSE224273	Sample2_scRNAseq_Asymptomatic	Control	69.75	Male
GSM7018580_GCGCCAATCAGTTTGG-1	GSM7018580	GSE224273	Sample2_scRNAseq_Asymptomatic	Control	69.75	Male
GSM7018580_GCGCGATAGTGGCACA-1	GSM7018580	GSE224273	Sample2_scRNAseq_Asymptomatic	Control	69.75	Male
GSM7018580_GCGCGATCAGATAATG-1	GSM7018580	GSE224273	Sample2_scRNAseq_Asymptomatic	Control	69.75	Male
GSM7018580_GCGCGATCAGTAGAGC-1	GSM7018580	GSE224273	Sample2_scRNAseq_Asymptomatic	Control	69.75	Male
GSM7018580_GCGCGATGTGAGGCTA-1	GSM7018580	GSE224273	Sample2_scRNAseq_Asymptomatic	Control	69.75	Male
GSM7018580_GCGGGTTCATTGAGCT-1	GSM7018580	GSE224273	Sample2_scRNAseq_Asymptomatic	Control	69.75	Male
GSM7018580_GCGGGTTGTCAATACC-1	GSM7018580	GSE224273	Sample2_scRNAseq_Asymptomatic	Control	69.75	Male
GSM7018580_GCGGGTTTCCTTGACC-1	GSM7018580	GSE224273	Sample2_scRNAseq_Asymptomatic	Control	69.75	Male
GSM7018580_GCTCCTAAGAGTCGGT-1	GSM7018580	GSE224273	Sample2_scRNAseq_Asymptomatic	Control	69.75	Male
GSM7018580_GCTCCTAGTACAGTGG-1	GSM7018580	GSE224273	Sample2_scRNAseq_Asymptomatic	Control	69.75	Male
GSM7018580_GCTCCTAGTTCACGGC-1	GSM7018580	GSE224273	Sample2_scRNAseq_Asymptomatic	Control	69.75	Male
GSM7018580_GCTCCTATCACCCGAG-1	GSM7018580	GSE224273	Sample2_scRNAseq_Asymptomatic	Control	69.75	Male
GSM7018580_GCTCTGTAGACATAAC-1	GSM7018580	GSE224273	Sample2_scRNAseq_Asymptomatic	Control	69.75	Male
GSM7018580_GCTCTGTAGCTTCGCG-1	GSM7018580	GSE224273	Sample2_scRNAseq_Asymptomatic	Control	69.75	Male
GSM7018580_GCTCTGTGTAGCTTGT-1	GSM7018580	GSE224273	Sample2_scRNAseq_Asymptomatic	Control	69.75	Male
GSM7018580_GCTGCAGAGACTAAGT-1	GSM7018580	GSE224273	Sample2_scRNAseq_Asymptomatic	Control	69.75	Male
GSM7018580_GCTGCAGGTCCGCTGA-1	GSM7018580	GSE224273	Sample2_scRNAseq_Asymptomatic	Control	69.75	Male
GSM7018580_GCTGCAGGTTATCCGA-1	GSM7018580	GSE224273	Sample2_scRNAseq_Asymptomatic	Control	69.75	Male
GSM7018580_GCTGCAGGTTCACCTC-1	GSM7018580	GSE224273	Sample2_scRNAseq_Asymptomatic	Control	69.75	Male
GSM7018580_GCTGCAGTCAGTCCCT-1	GSM7018580	GSE224273	Sample2_scRNAseq_Asymptomatic	Control	69.75	Male
GSM7018580_GCTGCGAAGATACACA-1	GSM7018580	GSE224273	Sample2_scRNAseq_Asymptomatic	Control	69.75	Male
GSM7018580_GCTGCGACATACTCTT-1	GSM7018580	GSE224273	Sample2_scRNAseq_Asymptomatic	Control	69.75	Male
GSM7018580_GCTGCGATCTGTCCGT-1	GSM7018580	GSE224273	Sample2_scRNAseq_Asymptomatic	Control	69.75	Male
GSM7018580_GCTGCTTGTCAGTGGA-1	GSM7018580	GSE224273	Sample2_scRNAseq_Asymptomatic	Control	69.75	Male
GSM7018580_GCTGCTTGTCTAAAGA-1	GSM7018580	GSE224273	Sample2_scRNAseq_Asymptomatic	Control	69.75	Male
GSM7018580_GCTGCTTGTCTCTCTG-1	GSM7018580	GSE224273	Sample2_scRNAseq_Asymptomatic	Control	69.75	Male
GSM7018580_GCTGCTTGTTAGTGGG-1	GSM7018580	GSE224273	Sample2_scRNAseq_Asymptomatic	Control	69.75	Male
GSM7018580_GCTGCTTGTTGATTGC-1	GSM7018580	GSE224273	Sample2_scRNAseq_Asymptomatic	Control	69.75	Male
GSM7018580_GCTGCTTTCATGCTCC-1	GSM7018580	GSE224273	Sample2_scRNAseq_Asymptomatic	Control	69.75	Male
GSM7018580_GCTGCTTTCATTTGGG-1	GSM7018580	GSE224273	Sample2_scRNAseq_Asymptomatic	Control	69.75	Male
GSM7018580_GCTGGGTAGAGTTGGC-1	GSM7018580	GSE224273	Sample2_scRNAseq_Asymptomatic	Control	69.75	Male
GSM7018580_GCTGGGTGTCAAAGAT-1	GSM7018580	GSE224273	Sample2_scRNAseq_Asymptomatic	Control	69.75	Male
GSM7018580_GCTTCCAAGTCCGTAT-1	GSM7018580	GSE224273	Sample2_scRNAseq_Asymptomatic	Control	69.75	Male
GSM7018580_GCTTCCACATCACCCT-1	GSM7018580	GSE224273	Sample2_scRNAseq_Asymptomatic	Control	69.75	Male
GSM7018580_GCTTCCAGTAGGGTAC-1	GSM7018580	GSE224273	Sample2_scRNAseq_Asymptomatic	Control	69.75	Male
GSM7018580_GCTTCCATCGAGGTAG-1	GSM7018580	GSE224273	Sample2_scRNAseq_Asymptomatic	Control	69.75	Male
GSM7018580_GCTTGAAAGGATGGAA-1	GSM7018580	GSE224273	Sample2_scRNAseq_Asymptomatic	Control	69.75	Male
GSM7018580_GCTTGAAAGGCTCTTA-1	GSM7018580	GSE224273	Sample2_scRNAseq_Asymptomatic	Control	69.75	Male
GSM7018580_GCTTGAAGTAAACCTC-1	GSM7018580	GSE224273	Sample2_scRNAseq_Asymptomatic	Control	69.75	Male
GSM7018580_GCTTGAAGTTATCCGA-1	GSM7018580	GSE224273	Sample2_scRNAseq_Asymptomatic	Control	69.75	Male
GSM7018580_GCTTGAAGTTCAGGCC-1	GSM7018580	GSE224273	Sample2_scRNAseq_Asymptomatic	Control	69.75	Male
GSM7018580_GCTTGAATCAGCACAT-1	GSM7018580	GSE224273	Sample2_scRNAseq_Asymptomatic	Control	69.75	Male
GSM7018580_GCTTGAATCTTGTTTG-1	GSM7018580	GSE224273	Sample2_scRNAseq_Asymptomatic	Control	69.75	Male
GSM7018580_GGAAAGCGTACGCTGC-1	GSM7018580	GSE224273	Sample2_scRNAseq_Asymptomatic	Control	69.75	Male
GSM7018580_GGAAAGCGTCACTTCC-1	GSM7018580	GSE224273	Sample2_scRNAseq_Asymptomatic	Control	69.75	Male
GSM7018580_GGAAAGCTCCTTTACA-1	GSM7018580	GSE224273	Sample2_scRNAseq_Asymptomatic	Control	69.75	Male
GSM7018580_GGAACTTCACAGTCGC-1	GSM7018580	GSE224273	Sample2_scRNAseq_Asymptomatic	Control	69.75	Male
GSM7018580_GGAACTTCATCACCCT-1	GSM7018580	GSE224273	Sample2_scRNAseq_Asymptomatic	Control	69.75	Male
GSM7018580_GGAACTTCATTGTGCA-1	GSM7018580	GSE224273	Sample2_scRNAseq_Asymptomatic	Control	69.75	Male
GSM7018580_GGAACTTGTGAAGGCT-1	GSM7018580	GSE224273	Sample2_scRNAseq_Asymptomatic	Control	69.75	Male
GSM7018580_GGAATAACAATCCGAT-1	GSM7018580	GSE224273	Sample2_scRNAseq_Asymptomatic	Control	69.75	Male
GSM7018580_GGAATAACATGTTGAC-1	GSM7018580	GSE224273	Sample2_scRNAseq_Asymptomatic	Control	69.75	Male
GSM7018580_GGAATAATCAATACCG-1	GSM7018580	GSE224273	Sample2_scRNAseq_Asymptomatic	Control	69.75	Male
GSM7018580_GGAATAATCTGTCTAT-1	GSM7018580	GSE224273	Sample2_scRNAseq_Asymptomatic	Control	69.75	Male
GSM7018580_GGACAAGCAGCATGAG-1	GSM7018580	GSE224273	Sample2_scRNAseq_Asymptomatic	Control	69.75	Male
GSM7018580_GGACAAGGTTCACGGC-1	GSM7018580	GSE224273	Sample2_scRNAseq_Asymptomatic	Control	69.75	Male
GSM7018580_GGACAGAAGGCTAGGT-1	GSM7018580	GSE224273	Sample2_scRNAseq_Asymptomatic	Control	69.75	Male
GSM7018580_GGACAGATCAGCTCGG-1	GSM7018580	GSE224273	Sample2_scRNAseq_Asymptomatic	Control	69.75	Male
GSM7018580_GGACATTCAAGGTTCT-1	GSM7018580	GSE224273	Sample2_scRNAseq_Asymptomatic	Control	69.75	Male
GSM7018580_GGACATTGTAAAGGAG-1	GSM7018580	GSE224273	Sample2_scRNAseq_Asymptomatic	Control	69.75	Male
GSM7018580_GGACATTTCGGTGTTA-1	GSM7018580	GSE224273	Sample2_scRNAseq_Asymptomatic	Control	69.75	Male
GSM7018580_GGACATTTCGTAGGAG-1	GSM7018580	GSE224273	Sample2_scRNAseq_Asymptomatic	Control	69.75	Male
GSM7018580_GGACATTTCTGTCCGT-1	GSM7018580	GSE224273	Sample2_scRNAseq_Asymptomatic	Control	69.75	Male
GSM7018580_GGACGTCCAAACTGTC-1	GSM7018580	GSE224273	Sample2_scRNAseq_Asymptomatic	Control	69.75	Male
GSM7018580_GGACGTCCACGCCAGT-1	GSM7018580	GSE224273	Sample2_scRNAseq_Asymptomatic	Control	69.75	Male
GSM7018580_GGACGTCGTTGTCGCG-1	GSM7018580	GSE224273	Sample2_scRNAseq_Asymptomatic	Control	69.75	Male
GSM7018580_GGAGCAAAGTTCGCAT-1	GSM7018580	GSE224273	Sample2_scRNAseq_Asymptomatic	Control	69.75	Male
GSM7018580_GGAGCAAGTCGCCATG-1	GSM7018580	GSE224273	Sample2_scRNAseq_Asymptomatic	Control	69.75	Male
GSM7018580_GGATGTTAGATATGGT-1	GSM7018580	GSE224273	Sample2_scRNAseq_Asymptomatic	Control	69.75	Male
GSM7018580_GGATGTTAGCACCGTC-1	GSM7018580	GSE224273	Sample2_scRNAseq_Asymptomatic	Control	69.75	Male
GSM7018580_GGATGTTCAAATTGCC-1	GSM7018580	GSE224273	Sample2_scRNAseq_Asymptomatic	Control	69.75	Male
GSM7018580_GGATGTTCAGGATCGA-1	GSM7018580	GSE224273	Sample2_scRNAseq_Asymptomatic	Control	69.75	Male
GSM7018580_GGATGTTGTACAGACG-1	GSM7018580	GSE224273	Sample2_scRNAseq_Asymptomatic	Control	69.75	Male
GSM7018580_GGATTACAGCTAACTC-1	GSM7018580	GSE224273	Sample2_scRNAseq_Asymptomatic	Control	69.75	Male
GSM7018580_GGATTACAGGCCCTTG-1	GSM7018580	GSE224273	Sample2_scRNAseq_Asymptomatic	Control	69.75	Male
GSM7018580_GGATTACAGGTCGGAT-1	GSM7018580	GSE224273	Sample2_scRNAseq_Asymptomatic	Control	69.75	Male
GSM7018580_GGATTACGTCTCTTTA-1	GSM7018580	GSE224273	Sample2_scRNAseq_Asymptomatic	Control	69.75	Male
GSM7018580_GGCAATTAGAATGTGT-1	GSM7018580	GSE224273	Sample2_scRNAseq_Asymptomatic	Control	69.75	Male
GSM7018580_GGCAATTAGCGGCTTC-1	GSM7018580	GSE224273	Sample2_scRNAseq_Asymptomatic	Control	69.75	Male
GSM7018580_GGCAATTCAAGGACAC-1	GSM7018580	GSE224273	Sample2_scRNAseq_Asymptomatic	Control	69.75	Male
GSM7018580_GGCAATTGTCCGACGT-1	GSM7018580	GSE224273	Sample2_scRNAseq_Asymptomatic	Control	69.75	Male
GSM7018580_GGCAATTTCAGGCAAG-1	GSM7018580	GSE224273	Sample2_scRNAseq_Asymptomatic	Control	69.75	Male
GSM7018580_GGCAATTTCTTGCATT-1	GSM7018580	GSE224273	Sample2_scRNAseq_Asymptomatic	Control	69.75	Male
GSM7018580_GGCCGATCACCTTGTC-1	GSM7018580	GSE224273	Sample2_scRNAseq_Asymptomatic	Control	69.75	Male
GSM7018580_GGCCGATGTCCATGAT-1	GSM7018580	GSE224273	Sample2_scRNAseq_Asymptomatic	Control	69.75	Male
GSM7018580_GGCCGATGTTAAAGTG-1	GSM7018580	GSE224273	Sample2_scRNAseq_Asymptomatic	Control	69.75	Male
GSM7018580_GGCCGATGTTGCGCAC-1	GSM7018580	GSE224273	Sample2_scRNAseq_Asymptomatic	Control	69.75	Male
GSM7018580_GGCCGATTCAGTTCGA-1	GSM7018580	GSE224273	Sample2_scRNAseq_Asymptomatic	Control	69.75	Male
GSM7018580_GGCCGATTCTGCTGCT-1	GSM7018580	GSE224273	Sample2_scRNAseq_Asymptomatic	Control	69.75	Male
GSM7018580_GGCGACTCAAAGTCAA-1	GSM7018580	GSE224273	Sample2_scRNAseq_Asymptomatic	Control	69.75	Male
GSM7018580_GGCGACTCAGCCTTTC-1	GSM7018580	GSE224273	Sample2_scRNAseq_Asymptomatic	Control	69.75	Male
GSM7018580_GGCGTGTAGCCCAATT-1	GSM7018580	GSE224273	Sample2_scRNAseq_Asymptomatic	Control	69.75	Male
GSM7018580_GGCGTGTCAACTGCTA-1	GSM7018580	GSE224273	Sample2_scRNAseq_Asymptomatic	Control	69.75	Male
GSM7018580_GGCGTGTCACCAGATT-1	GSM7018580	GSE224273	Sample2_scRNAseq_Asymptomatic	Control	69.75	Male
GSM7018580_GGCGTGTTCCCTAATT-1	GSM7018580	GSE224273	Sample2_scRNAseq_Asymptomatic	Control	69.75	Male
GSM7018580_GGCTCGAAGATATGCA-1	GSM7018580	GSE224273	Sample2_scRNAseq_Asymptomatic	Control	69.75	Male
GSM7018580_GGCTCGAAGCTACCTA-1	GSM7018580	GSE224273	Sample2_scRNAseq_Asymptomatic	Control	69.75	Male
GSM7018580_GGCTCGAAGTACATGA-1	GSM7018580	GSE224273	Sample2_scRNAseq_Asymptomatic	Control	69.75	Male
GSM7018580_GGCTCGAGTTTGGCGC-1	GSM7018580	GSE224273	Sample2_scRNAseq_Asymptomatic	Control	69.75	Male
GSM7018580_GGCTGGTCATACTCTT-1	GSM7018580	GSE224273	Sample2_scRNAseq_Asymptomatic	Control	69.75	Male
GSM7018580_GGCTGGTGTTAGAACA-1	GSM7018580	GSE224273	Sample2_scRNAseq_Asymptomatic	Control	69.75	Male
GSM7018580_GGGAATGAGCCGTCGT-1	GSM7018580	GSE224273	Sample2_scRNAseq_Asymptomatic	Control	69.75	Male
GSM7018580_GGGAATGAGCGATTCT-1	GSM7018580	GSE224273	Sample2_scRNAseq_Asymptomatic	Control	69.75	Male
GSM7018580_GGGAATGCACCAGATT-1	GSM7018580	GSE224273	Sample2_scRNAseq_Asymptomatic	Control	69.75	Male
GSM7018580_GGGAATGGTTACGCGC-1	GSM7018580	GSE224273	Sample2_scRNAseq_Asymptomatic	Control	69.75	Male
GSM7018580_GGGAATGTCAGTACGT-1	GSM7018580	GSE224273	Sample2_scRNAseq_Asymptomatic	Control	69.75	Male
GSM7018580_GGGACCTAGGCAGGTT-1	GSM7018580	GSE224273	Sample2_scRNAseq_Asymptomatic	Control	69.75	Male
GSM7018580_GGGACCTGTCAGGACA-1	GSM7018580	GSE224273	Sample2_scRNAseq_Asymptomatic	Control	69.75	Male
GSM7018580_GGGACCTTCACATAGC-1	GSM7018580	GSE224273	Sample2_scRNAseq_Asymptomatic	Control	69.75	Male
GSM7018580_GGGAGATAGTAGGTGC-1	GSM7018580	GSE224273	Sample2_scRNAseq_Asymptomatic	Control	69.75	Male
GSM7018580_GGGAGATCATGCGCAC-1	GSM7018580	GSE224273	Sample2_scRNAseq_Asymptomatic	Control	69.75	Male
GSM7018580_GGGAGATCATGTTGAC-1	GSM7018580	GSE224273	Sample2_scRNAseq_Asymptomatic	Control	69.75	Male
GSM7018580_GGGAGATGTAGTAGTA-1	GSM7018580	GSE224273	Sample2_scRNAseq_Asymptomatic	Control	69.75	Male
GSM7018580_GGGAGATGTCCGCTGA-1	GSM7018580	GSE224273	Sample2_scRNAseq_Asymptomatic	Control	69.75	Male
GSM7018580_GGGAGATGTCTGGTCG-1	GSM7018580	GSE224273	Sample2_scRNAseq_Asymptomatic	Control	69.75	Male
GSM7018580_GGGAGATTCAGCTCGG-1	GSM7018580	GSE224273	Sample2_scRNAseq_Asymptomatic	Control	69.75	Male
GSM7018580_GGGATGAAGTGTACCT-1	GSM7018580	GSE224273	Sample2_scRNAseq_Asymptomatic	Control	69.75	Male
GSM7018580_GGGATGACAGCATGAG-1	GSM7018580	GSE224273	Sample2_scRNAseq_Asymptomatic	Control	69.75	Male
GSM7018580_GGGATGAGTGCACGAA-1	GSM7018580	GSE224273	Sample2_scRNAseq_Asymptomatic	Control	69.75	Male
GSM7018580_GGGATGATCACCTCGT-1	GSM7018580	GSE224273	Sample2_scRNAseq_Asymptomatic	Control	69.75	Male
GSM7018580_GGGATGATCATGTGGT-1	GSM7018580	GSE224273	Sample2_scRNAseq_Asymptomatic	Control	69.75	Male
GSM7018580_GGGCACTAGGACAGCT-1	GSM7018580	GSE224273	Sample2_scRNAseq_Asymptomatic	Control	69.75	Male
GSM7018580_GGGCACTTCCCTTGCA-1	GSM7018580	GSE224273	Sample2_scRNAseq_Asymptomatic	Control	69.75	Male
GSM7018580_GGGCATCAGCAATATG-1	GSM7018580	GSE224273	Sample2_scRNAseq_Asymptomatic	Control	69.75	Male
GSM7018580_GGGCATCAGGCCCGTT-1	GSM7018580	GSE224273	Sample2_scRNAseq_Asymptomatic	Control	69.75	Male
GSM7018580_GGGCATCAGGTGTTAA-1	GSM7018580	GSE224273	Sample2_scRNAseq_Asymptomatic	Control	69.75	Male
GSM7018580_GGGCATCGTTACGCGC-1	GSM7018580	GSE224273	Sample2_scRNAseq_Asymptomatic	Control	69.75	Male
GSM7018580_GGGCATCTCATTGCCC-1	GSM7018580	GSE224273	Sample2_scRNAseq_Asymptomatic	Control	69.75	Male
GSM7018580_GGGCATCTCCAAGCCG-1	GSM7018580	GSE224273	Sample2_scRNAseq_Asymptomatic	Control	69.75	Male
GSM7018580_GGGTCTGAGCGATTCT-1	GSM7018580	GSE224273	Sample2_scRNAseq_Asymptomatic	Control	69.75	Male
GSM7018580_GGGTCTGCACCAGATT-1	GSM7018580	GSE224273	Sample2_scRNAseq_Asymptomatic	Control	69.75	Male
GSM7018580_GGGTCTGTCAAGGCTT-1	GSM7018580	GSE224273	Sample2_scRNAseq_Asymptomatic	Control	69.75	Male
GSM7018580_GGGTTGCAGTCAAGGC-1	GSM7018580	GSE224273	Sample2_scRNAseq_Asymptomatic	Control	69.75	Male
GSM7018580_GGGTTGCGTTGTACAC-1	GSM7018580	GSE224273	Sample2_scRNAseq_Asymptomatic	Control	69.75	Male
GSM7018580_GGGTTGCTCCATGAAC-1	GSM7018580	GSE224273	Sample2_scRNAseq_Asymptomatic	Control	69.75	Male
GSM7018580_GGGTTGCTCTTGCCGT-1	GSM7018580	GSE224273	Sample2_scRNAseq_Asymptomatic	Control	69.75	Male
GSM7018580_GGTATTGAGTTACCCA-1	GSM7018580	GSE224273	Sample2_scRNAseq_Asymptomatic	Control	69.75	Male
GSM7018580_GGTATTGCATGCATGT-1	GSM7018580	GSE224273	Sample2_scRNAseq_Asymptomatic	Control	69.75	Male
GSM7018580_GGTATTGGTACTCAAC-1	GSM7018580	GSE224273	Sample2_scRNAseq_Asymptomatic	Control	69.75	Male
GSM7018580_GGTATTGTCATTTGGG-1	GSM7018580	GSE224273	Sample2_scRNAseq_Asymptomatic	Control	69.75	Male
GSM7018580_GGTATTGTCGTCGTTC-1	GSM7018580	GSE224273	Sample2_scRNAseq_Asymptomatic	Control	69.75	Male
GSM7018580_GGTGAAGAGCTAGTGG-1	GSM7018580	GSE224273	Sample2_scRNAseq_Asymptomatic	Control	69.75	Male
GSM7018580_GGTGAAGCAAAGGTGC-1	GSM7018580	GSE224273	Sample2_scRNAseq_Asymptomatic	Control	69.75	Male
GSM7018580_GGTGAAGCACCGAAAG-1	GSM7018580	GSE224273	Sample2_scRNAseq_Asymptomatic	Control	69.75	Male
GSM7018580_GGTGAAGGTACTTGAC-1	GSM7018580	GSE224273	Sample2_scRNAseq_Asymptomatic	Control	69.75	Male
GSM7018580_GGTGAAGTCCGCATCT-1	GSM7018580	GSE224273	Sample2_scRNAseq_Asymptomatic	Control	69.75	Male
GSM7018580_GGTGCGTAGAGGGATA-1	GSM7018580	GSE224273	Sample2_scRNAseq_Asymptomatic	Control	69.75	Male
GSM7018580_GGTGCGTCATGACATC-1	GSM7018580	GSE224273	Sample2_scRNAseq_Asymptomatic	Control	69.75	Male
GSM7018580_GGTGCGTGTCGCATCG-1	GSM7018580	GSE224273	Sample2_scRNAseq_Asymptomatic	Control	69.75	Male
GSM7018580_GGTGCGTGTGTGAAAT-1	GSM7018580	GSE224273	Sample2_scRNAseq_Asymptomatic	Control	69.75	Male
GSM7018580_GGTGCGTTCCCATTAT-1	GSM7018580	GSE224273	Sample2_scRNAseq_Asymptomatic	Control	69.75	Male
GSM7018580_GGTGCGTTCTCGATGA-1	GSM7018580	GSE224273	Sample2_scRNAseq_Asymptomatic	Control	69.75	Male
GSM7018580_GGTGTTAAGCGCCTTG-1	GSM7018580	GSE224273	Sample2_scRNAseq_Asymptomatic	Control	69.75	Male
GSM7018580_GGTGTTAAGGCATGGT-1	GSM7018580	GSE224273	Sample2_scRNAseq_Asymptomatic	Control	69.75	Male
GSM7018580_GGTGTTAGTACAGACG-1	GSM7018580	GSE224273	Sample2_scRNAseq_Asymptomatic	Control	69.75	Male
GSM7018580_GGTGTTAGTACCGCTG-1	GSM7018580	GSE224273	Sample2_scRNAseq_Asymptomatic	Control	69.75	Male
GSM7018580_GGTGTTAGTCAAAGCG-1	GSM7018580	GSE224273	Sample2_scRNAseq_Asymptomatic	Control	69.75	Male
GSM7018580_GGTGTTAGTGTCGCTG-1	GSM7018580	GSE224273	Sample2_scRNAseq_Asymptomatic	Control	69.75	Male
GSM7018580_GTAACGTAGGAGTACC-1	GSM7018580	GSE224273	Sample2_scRNAseq_Asymptomatic	Control	69.75	Male
GSM7018580_GTAACGTCAACACCTA-1	GSM7018580	GSE224273	Sample2_scRNAseq_Asymptomatic	Control	69.75	Male
GSM7018580_GTAACTGCATCTGGTA-1	GSM7018580	GSE224273	Sample2_scRNAseq_Asymptomatic	Control	69.75	Male
GSM7018580_GTACGTATCCGCTGTT-1	GSM7018580	GSE224273	Sample2_scRNAseq_Asymptomatic	Control	69.75	Male
GSM7018580_GTACGTATCTCGCATC-1	GSM7018580	GSE224273	Sample2_scRNAseq_Asymptomatic	Control	69.75	Male
GSM7018580_GTACTCCAGTCTTGCA-1	GSM7018580	GSE224273	Sample2_scRNAseq_Asymptomatic	Control	69.75	Male
GSM7018580_GTACTCCAGTTTAGGA-1	GSM7018580	GSE224273	Sample2_scRNAseq_Asymptomatic	Control	69.75	Male
GSM7018580_GTACTCCCACCTCGTT-1	GSM7018580	GSE224273	Sample2_scRNAseq_Asymptomatic	Control	69.75	Male
GSM7018580_GTACTCCCAGATCTGT-1	GSM7018580	GSE224273	Sample2_scRNAseq_Asymptomatic	Control	69.75	Male
GSM7018580_GTACTCCTCAGCCTAA-1	GSM7018580	GSE224273	Sample2_scRNAseq_Asymptomatic	Control	69.75	Male
GSM7018580_GTAGGCCCATCCTAGA-1	GSM7018580	GSE224273	Sample2_scRNAseq_Asymptomatic	Control	69.75	Male
GSM7018580_GTAGTCAAGATGTGGC-1	GSM7018580	GSE224273	Sample2_scRNAseq_Asymptomatic	Control	69.75	Male
GSM7018580_GTAGTCACACTTAACG-1	GSM7018580	GSE224273	Sample2_scRNAseq_Asymptomatic	Control	69.75	Male
GSM7018580_GTAGTCACATGGTAGG-1	GSM7018580	GSE224273	Sample2_scRNAseq_Asymptomatic	Control	69.75	Male
GSM7018580_GTAGTCAGTCGCGAAA-1	GSM7018580	GSE224273	Sample2_scRNAseq_Asymptomatic	Control	69.75	Male
GSM7018580_GTAGTCATCACAAACC-1	GSM7018580	GSE224273	Sample2_scRNAseq_Asymptomatic	Control	69.75	Male
GSM7018580_GTAGTCATCATCGATG-1	GSM7018580	GSE224273	Sample2_scRNAseq_Asymptomatic	Control	69.75	Male
GSM7018580_GTATCTTGTTAAGACA-1	GSM7018580	GSE224273	Sample2_scRNAseq_Asymptomatic	Control	69.75	Male
GSM7018580_GTATCTTTCATCTGCC-1	GSM7018580	GSE224273	Sample2_scRNAseq_Asymptomatic	Control	69.75	Male
GSM7018580_GTATCTTTCGGCATCG-1	GSM7018580	GSE224273	Sample2_scRNAseq_Asymptomatic	Control	69.75	Male
GSM7018580_GTATTCTAGGGTGTGT-1	GSM7018580	GSE224273	Sample2_scRNAseq_Asymptomatic	Control	69.75	Male
GSM7018580_GTATTCTCACTTCGAA-1	GSM7018580	GSE224273	Sample2_scRNAseq_Asymptomatic	Control	69.75	Male
GSM7018580_GTATTCTGTCCTCCAT-1	GSM7018580	GSE224273	Sample2_scRNAseq_Asymptomatic	Control	69.75	Male
GSM7018580_GTATTCTTCGTAGGTT-1	GSM7018580	GSE224273	Sample2_scRNAseq_Asymptomatic	Control	69.75	Male
GSM7018580_GTCAAGTAGGCATGGT-1	GSM7018580	GSE224273	Sample2_scRNAseq_Asymptomatic	Control	69.75	Male
GSM7018580_GTCAAGTCATCGACGC-1	GSM7018580	GSE224273	Sample2_scRNAseq_Asymptomatic	Control	69.75	Male
GSM7018580_GTCAAGTGTTTGGGCC-1	GSM7018580	GSE224273	Sample2_scRNAseq_Asymptomatic	Control	69.75	Male
GSM7018580_GTCAAGTTCTAACTTC-1	GSM7018580	GSE224273	Sample2_scRNAseq_Asymptomatic	Control	69.75	Male
GSM7018580_GTCACAACAATTGCTG-1	GSM7018580	GSE224273	Sample2_scRNAseq_Asymptomatic	Control	69.75	Male
GSM7018580_GTCACAACATCACGTA-1	GSM7018580	GSE224273	Sample2_scRNAseq_Asymptomatic	Control	69.75	Male
GSM7018580_GTCACAAGTAAGGATT-1	GSM7018580	GSE224273	Sample2_scRNAseq_Asymptomatic	Control	69.75	Male
GSM7018580_GTCACAAGTGCACGAA-1	GSM7018580	GSE224273	Sample2_scRNAseq_Asymptomatic	Control	69.75	Male
GSM7018580_GTCACAATCAAACCGT-1	GSM7018580	GSE224273	Sample2_scRNAseq_Asymptomatic	Control	69.75	Male
GSM7018580_GTCACAATCGATCCCT-1	GSM7018580	GSE224273	Sample2_scRNAseq_Asymptomatic	Control	69.75	Male
GSM7018580_GTCATTTAGTCCGTAT-1	GSM7018580	GSE224273	Sample2_scRNAseq_Asymptomatic	Control	69.75	Male
GSM7018580_GTCATTTTCCATGAAC-1	GSM7018580	GSE224273	Sample2_scRNAseq_Asymptomatic	Control	69.75	Male
GSM7018580_GTCATTTTCCCAACGG-1	GSM7018580	GSE224273	Sample2_scRNAseq_Asymptomatic	Control	69.75	Male
GSM7018580_GTCCTCATCCACGCAG-1	GSM7018580	GSE224273	Sample2_scRNAseq_Asymptomatic	Control	69.75	Male
GSM7018580_GTCCTCATCCTAGTGA-1	GSM7018580	GSE224273	Sample2_scRNAseq_Asymptomatic	Control	69.75	Male
GSM7018580_GTCGGGTAGTGAACAT-1	GSM7018580	GSE224273	Sample2_scRNAseq_Asymptomatic	Control	69.75	Male
GSM7018580_GTCGGGTGTCGTCTTC-1	GSM7018580	GSE224273	Sample2_scRNAseq_Asymptomatic	Control	69.75	Male
GSM7018580_GTCGGGTGTGCGATAG-1	GSM7018580	GSE224273	Sample2_scRNAseq_Asymptomatic	Control	69.75	Male
GSM7018580_GTCGTAAAGCGAGAAA-1	GSM7018580	GSE224273	Sample2_scRNAseq_Asymptomatic	Control	69.75	Male
GSM7018580_GTCGTAAGTAGGGTAC-1	GSM7018580	GSE224273	Sample2_scRNAseq_Asymptomatic	Control	69.75	Male
GSM7018580_GTCGTAAGTCTTCTCG-1	GSM7018580	GSE224273	Sample2_scRNAseq_Asymptomatic	Control	69.75	Male
GSM7018580_GTCGTAATCCGTTGTC-1	GSM7018580	GSE224273	Sample2_scRNAseq_Asymptomatic	Control	69.75	Male
GSM7018580_GTCTCGTGTTCCCGAG-1	GSM7018580	GSE224273	Sample2_scRNAseq_Asymptomatic	Control	69.75	Male
GSM7018580_GTGAAGGTCTGCTTGC-1	GSM7018580	GSE224273	Sample2_scRNAseq_Asymptomatic	Control	69.75	Male
GSM7018580_GTGCAGCGTCATGCAT-1	GSM7018580	GSE224273	Sample2_scRNAseq_Asymptomatic	Control	69.75	Male
GSM7018580_GTGCATAGTACAGCAG-1	GSM7018580	GSE224273	Sample2_scRNAseq_Asymptomatic	Control	69.75	Male
GSM7018580_GTGCATATCGCACTCT-1	GSM7018580	GSE224273	Sample2_scRNAseq_Asymptomatic	Control	69.75	Male
GSM7018580_GTGCGGTAGAATGTTG-1	GSM7018580	GSE224273	Sample2_scRNAseq_Asymptomatic	Control	69.75	Male
GSM7018580_GTGCGGTCACATGTGT-1	GSM7018580	GSE224273	Sample2_scRNAseq_Asymptomatic	Control	69.75	Male
GSM7018580_GTGCGGTGTCCAGTTA-1	GSM7018580	GSE224273	Sample2_scRNAseq_Asymptomatic	Control	69.75	Male
GSM7018580_GTGCGGTTCCAGGGCT-1	GSM7018580	GSE224273	Sample2_scRNAseq_Asymptomatic	Control	69.75	Male
GSM7018580_GTGCGGTTCCGTTGTC-1	GSM7018580	GSE224273	Sample2_scRNAseq_Asymptomatic	Control	69.75	Male
GSM7018580_GTGCTTCAGTGCTGCC-1	GSM7018580	GSE224273	Sample2_scRNAseq_Asymptomatic	Control	69.75	Male
GSM7018580_GTGCTTCCAGTCACTA-1	GSM7018580	GSE224273	Sample2_scRNAseq_Asymptomatic	Control	69.75	Male
GSM7018580_GTGCTTCTCAAAGTAG-1	GSM7018580	GSE224273	Sample2_scRNAseq_Asymptomatic	Control	69.75	Male
GSM7018580_GTGGGTCGTCACCCAG-1	GSM7018580	GSE224273	Sample2_scRNAseq_Asymptomatic	Control	69.75	Male
GSM7018580_GTGGGTCGTCGAGTTT-1	GSM7018580	GSE224273	Sample2_scRNAseq_Asymptomatic	Control	69.75	Male
GSM7018580_GTGTGCGAGTCGAGTG-1	GSM7018580	GSE224273	Sample2_scRNAseq_Asymptomatic	Control	69.75	Male
GSM7018580_GTGTGCGGTAGAGTGC-1	GSM7018580	GSE224273	Sample2_scRNAseq_Asymptomatic	Control	69.75	Male
GSM7018580_GTGTGCGGTCGGCTCA-1	GSM7018580	GSE224273	Sample2_scRNAseq_Asymptomatic	Control	69.75	Male
GSM7018580_GTGTGCGGTGCTGTAT-1	GSM7018580	GSE224273	Sample2_scRNAseq_Asymptomatic	Control	69.75	Male
GSM7018580_GTGTGCGTCCACTCCA-1	GSM7018580	GSE224273	Sample2_scRNAseq_Asymptomatic	Control	69.75	Male
GSM7018580_GTGTTAGAGTGTACCT-1	GSM7018580	GSE224273	Sample2_scRNAseq_Asymptomatic	Control	69.75	Male
GSM7018580_GTGTTAGCACGGCCAT-1	GSM7018580	GSE224273	Sample2_scRNAseq_Asymptomatic	Control	69.75	Male
GSM7018580_GTGTTAGCATCGGACC-1	GSM7018580	GSE224273	Sample2_scRNAseq_Asymptomatic	Control	69.75	Male
GSM7018580_GTGTTAGGTGTCGCTG-1	GSM7018580	GSE224273	Sample2_scRNAseq_Asymptomatic	Control	69.75	Male
GSM7018580_GTGTTAGTCCCTGACT-1	GSM7018580	GSE224273	Sample2_scRNAseq_Asymptomatic	Control	69.75	Male
GSM7018580_GTGTTAGTCCGCAGTG-1	GSM7018580	GSE224273	Sample2_scRNAseq_Asymptomatic	Control	69.75	Male
GSM7018580_GTGTTAGTCCTAGTGA-1	GSM7018580	GSE224273	Sample2_scRNAseq_Asymptomatic	Control	69.75	Male
GSM7018580_GTTAAGCAGACCCACC-1	GSM7018580	GSE224273	Sample2_scRNAseq_Asymptomatic	Control	69.75	Male
GSM7018580_GTTAAGCGTACATGTC-1	GSM7018580	GSE224273	Sample2_scRNAseq_Asymptomatic	Control	69.75	Male
GSM7018580_GTTAAGCTCCACGTGG-1	GSM7018580	GSE224273	Sample2_scRNAseq_Asymptomatic	Control	69.75	Male
GSM7018580_GTTACAGAGTTAGGTA-1	GSM7018580	GSE224273	Sample2_scRNAseq_Asymptomatic	Control	69.75	Male
GSM7018580_GTTCATTAGCCGCCTA-1	GSM7018580	GSE224273	Sample2_scRNAseq_Asymptomatic	Control	69.75	Male
GSM7018580_GTTCATTAGGGCTTGA-1	GSM7018580	GSE224273	Sample2_scRNAseq_Asymptomatic	Control	69.75	Male
GSM7018580_GTTCATTAGTGGTCCC-1	GSM7018580	GSE224273	Sample2_scRNAseq_Asymptomatic	Control	69.75	Male
GSM7018580_GTTCATTAGTGTACCT-1	GSM7018580	GSE224273	Sample2_scRNAseq_Asymptomatic	Control	69.75	Male
GSM7018580_GTTCGGGAGAGGGATA-1	GSM7018580	GSE224273	Sample2_scRNAseq_Asymptomatic	Control	69.75	Male
GSM7018580_GTTCGGGCATCTCCCA-1	GSM7018580	GSE224273	Sample2_scRNAseq_Asymptomatic	Control	69.75	Male
GSM7018580_GTTCGGGGTCATATCG-1	GSM7018580	GSE224273	Sample2_scRNAseq_Asymptomatic	Control	69.75	Male
GSM7018580_GTTCGGGTCTCTTGAT-1	GSM7018580	GSE224273	Sample2_scRNAseq_Asymptomatic	Control	69.75	Male
GSM7018580_GTTCTCGAGAAGCCCA-1	GSM7018580	GSE224273	Sample2_scRNAseq_Asymptomatic	Control	69.75	Male
GSM7018580_GTTCTCGAGTCCCACG-1	GSM7018580	GSE224273	Sample2_scRNAseq_Asymptomatic	Control	69.75	Male
GSM7018580_GTTCTCGCAAACTGCT-1	GSM7018580	GSE224273	Sample2_scRNAseq_Asymptomatic	Control	69.75	Male
GSM7018580_GTTCTCGCACTCAGGC-1	GSM7018580	GSE224273	Sample2_scRNAseq_Asymptomatic	Control	69.75	Male
GSM7018580_GTTTCTACATGCCTAA-1	GSM7018580	GSE224273	Sample2_scRNAseq_Asymptomatic	Control	69.75	Male
GSM7018580_GTTTCTATCTTTACGT-1	GSM7018580	GSE224273	Sample2_scRNAseq_Asymptomatic	Control	69.75	Male
GSM7018580_TAAACCGAGCCTTGAT-1	GSM7018580	GSE224273	Sample2_scRNAseq_Asymptomatic	Control	69.75	Male
GSM7018580_TAAACCGCAAGTACCT-1	GSM7018580	GSE224273	Sample2_scRNAseq_Asymptomatic	Control	69.75	Male
GSM7018580_TAAACCGCAATCTGCA-1	GSM7018580	GSE224273	Sample2_scRNAseq_Asymptomatic	Control	69.75	Male
GSM7018580_TAAACCGCATTACCTT-1	GSM7018580	GSE224273	Sample2_scRNAseq_Asymptomatic	Control	69.75	Male
GSM7018580_TAAGAGAAGTTCGCAT-1	GSM7018580	GSE224273	Sample2_scRNAseq_Asymptomatic	Control	69.75	Male
GSM7018580_TAAGAGACAGACGCAA-1	GSM7018580	GSE224273	Sample2_scRNAseq_Asymptomatic	Control	69.75	Male
GSM7018580_TAAGAGATCCAGTATG-1	GSM7018580	GSE224273	Sample2_scRNAseq_Asymptomatic	Control	69.75	Male
GSM7018580_TAAGCGTAGGCCCTCA-1	GSM7018580	GSE224273	Sample2_scRNAseq_Asymptomatic	Control	69.75	Male
GSM7018580_TAAGCGTAGTACGTAA-1	GSM7018580	GSE224273	Sample2_scRNAseq_Asymptomatic	Control	69.75	Male
GSM7018580_TAAGCGTGTCTCTCGT-1	GSM7018580	GSE224273	Sample2_scRNAseq_Asymptomatic	Control	69.75	Male
GSM7018580_TAAGCGTGTGCCTTGG-1	GSM7018580	GSE224273	Sample2_scRNAseq_Asymptomatic	Control	69.75	Male
GSM7018580_TAAGCGTGTTCAGACT-1	GSM7018580	GSE224273	Sample2_scRNAseq_Asymptomatic	Control	69.75	Male
GSM7018580_TAAGCGTTCTCTTATG-1	GSM7018580	GSE224273	Sample2_scRNAseq_Asymptomatic	Control	69.75	Male
GSM7018580_TAAGTGCCAAGTTAAG-1	GSM7018580	GSE224273	Sample2_scRNAseq_Asymptomatic	Control	69.75	Male
GSM7018580_TAAGTGCGTCCGAGTC-1	GSM7018580	GSE224273	Sample2_scRNAseq_Asymptomatic	Control	69.75	Male
GSM7018580_TACACGAAGCGTTCCG-1	GSM7018580	GSE224273	Sample2_scRNAseq_Asymptomatic	Control	69.75	Male
GSM7018580_TACACGAAGGCGTACA-1	GSM7018580	GSE224273	Sample2_scRNAseq_Asymptomatic	Control	69.75	Male
GSM7018580_TACACGACAGCCTTTC-1	GSM7018580	GSE224273	Sample2_scRNAseq_Asymptomatic	Control	69.75	Male
GSM7018580_TACACGACATTATCTC-1	GSM7018580	GSE224273	Sample2_scRNAseq_Asymptomatic	Control	69.75	Male
GSM7018580_TACACGAGTCTGCGGT-1	GSM7018580	GSE224273	Sample2_scRNAseq_Asymptomatic	Control	69.75	Male
GSM7018580_TACAGTGCATCACAAC-1	GSM7018580	GSE224273	Sample2_scRNAseq_Asymptomatic	Control	69.75	Male
GSM7018580_TACAGTGTCGTCGTTC-1	GSM7018580	GSE224273	Sample2_scRNAseq_Asymptomatic	Control	69.75	Male
GSM7018580_TACCTATAGGTACTCT-1	GSM7018580	GSE224273	Sample2_scRNAseq_Asymptomatic	Control	69.75	Male
GSM7018580_TACCTATCACTCTGTC-1	GSM7018580	GSE224273	Sample2_scRNAseq_Asymptomatic	Control	69.75	Male
GSM7018580_TACCTATCAGATCCAT-1	GSM7018580	GSE224273	Sample2_scRNAseq_Asymptomatic	Control	69.75	Male
GSM7018580_TACCTATTCAAGCCTA-1	GSM7018580	GSE224273	Sample2_scRNAseq_Asymptomatic	Control	69.75	Male
GSM7018580_TACCTTACATGAGCGA-1	GSM7018580	GSE224273	Sample2_scRNAseq_Asymptomatic	Control	69.75	Male
GSM7018580_TACCTTAGTGTTTGTG-1	GSM7018580	GSE224273	Sample2_scRNAseq_Asymptomatic	Control	69.75	Male
GSM7018580_TACGGATGTCTCAACA-1	GSM7018580	GSE224273	Sample2_scRNAseq_Asymptomatic	Control	69.75	Male
GSM7018580_TACGGATTCCCTGACT-1	GSM7018580	GSE224273	Sample2_scRNAseq_Asymptomatic	Control	69.75	Male
GSM7018580_TACGGATTCCTAGGGC-1	GSM7018580	GSE224273	Sample2_scRNAseq_Asymptomatic	Control	69.75	Male
GSM7018580_TACGGATTCGCATGAT-1	GSM7018580	GSE224273	Sample2_scRNAseq_Asymptomatic	Control	69.75	Male
GSM7018580_TACGGATTCTATGTGG-1	GSM7018580	GSE224273	Sample2_scRNAseq_Asymptomatic	Control	69.75	Male
GSM7018580_TACGGGCCAAGCGTAG-1	GSM7018580	GSE224273	Sample2_scRNAseq_Asymptomatic	Control	69.75	Male
GSM7018580_TACGGGCGTGAAATCA-1	GSM7018580	GSE224273	Sample2_scRNAseq_Asymptomatic	Control	69.75	Male
GSM7018580_TACGGGCGTGAGTGAC-1	GSM7018580	GSE224273	Sample2_scRNAseq_Asymptomatic	Control	69.75	Male
GSM7018580_TACGGGCTCCCTCAGT-1	GSM7018580	GSE224273	Sample2_scRNAseq_Asymptomatic	Control	69.75	Male
GSM7018580_TACGGTAAGAACTGTA-1	GSM7018580	GSE224273	Sample2_scRNAseq_Asymptomatic	Control	69.75	Male
GSM7018580_TACGGTAAGGCGATAC-1	GSM7018580	GSE224273	Sample2_scRNAseq_Asymptomatic	Control	69.75	Male
GSM7018580_TACGGTACAAACCTAC-1	GSM7018580	GSE224273	Sample2_scRNAseq_Asymptomatic	Control	69.75	Male
GSM7018580_TACGGTATCCTGCAGG-1	GSM7018580	GSE224273	Sample2_scRNAseq_Asymptomatic	Control	69.75	Male
GSM7018580_TACTCATCAATAAGCA-1	GSM7018580	GSE224273	Sample2_scRNAseq_Asymptomatic	Control	69.75	Male
GSM7018580_TACTCATCACGAAACG-1	GSM7018580	GSE224273	Sample2_scRNAseq_Asymptomatic	Control	69.75	Male
GSM7018580_TACTCATTCTCCAGGG-1	GSM7018580	GSE224273	Sample2_scRNAseq_Asymptomatic	Control	69.75	Male
GSM7018580_TACTCATTCTCGCATC-1	GSM7018580	GSE224273	Sample2_scRNAseq_Asymptomatic	Control	69.75	Male
GSM7018580_TACTCGCAGACCACGA-1	GSM7018580	GSE224273	Sample2_scRNAseq_Asymptomatic	Control	69.75	Male
GSM7018580_TACTCGCAGCCGGTAA-1	GSM7018580	GSE224273	Sample2_scRNAseq_Asymptomatic	Control	69.75	Male
GSM7018580_TACTCGCAGGACGAAA-1	GSM7018580	GSE224273	Sample2_scRNAseq_Asymptomatic	Control	69.75	Male
GSM7018580_TACTTACAGCTATGCT-1	GSM7018580	GSE224273	Sample2_scRNAseq_Asymptomatic	Control	69.75	Male
GSM7018580_TACTTACAGTGACTCT-1	GSM7018580	GSE224273	Sample2_scRNAseq_Asymptomatic	Control	69.75	Male
GSM7018580_TACTTACCACCGCTAG-1	GSM7018580	GSE224273	Sample2_scRNAseq_Asymptomatic	Control	69.75	Male
GSM7018580_TACTTACCACCTGGTG-1	GSM7018580	GSE224273	Sample2_scRNAseq_Asymptomatic	Control	69.75	Male
GSM7018580_TACTTACCATCCAACA-1	GSM7018580	GSE224273	Sample2_scRNAseq_Asymptomatic	Control	69.75	Male
GSM7018580_TACTTACTCTTGCCGT-1	GSM7018580	GSE224273	Sample2_scRNAseq_Asymptomatic	Control	69.75	Male
GSM7018580_TACTTGTAGCTTATCG-1	GSM7018580	GSE224273	Sample2_scRNAseq_Asymptomatic	Control	69.75	Male
GSM7018580_TACTTGTAGTTAACGA-1	GSM7018580	GSE224273	Sample2_scRNAseq_Asymptomatic	Control	69.75	Male
GSM7018580_TACTTGTCAAACGCGA-1	GSM7018580	GSE224273	Sample2_scRNAseq_Asymptomatic	Control	69.75	Male
GSM7018580_TACTTGTGTAGCGTAG-1	GSM7018580	GSE224273	Sample2_scRNAseq_Asymptomatic	Control	69.75	Male
GSM7018580_TACTTGTGTGCTCTTC-1	GSM7018580	GSE224273	Sample2_scRNAseq_Asymptomatic	Control	69.75	Male
GSM7018580_TAGACCACACGAGGTA-1	GSM7018580	GSE224273	Sample2_scRNAseq_Asymptomatic	Control	69.75	Male
GSM7018580_TAGACCACACTGTCGG-1	GSM7018580	GSE224273	Sample2_scRNAseq_Asymptomatic	Control	69.75	Male
GSM7018580_TAGACCACATAGGATA-1	GSM7018580	GSE224273	Sample2_scRNAseq_Asymptomatic	Control	69.75	Male
GSM7018580_TAGACCAGTTGTCGCG-1	GSM7018580	GSE224273	Sample2_scRNAseq_Asymptomatic	Control	69.75	Male
GSM7018580_TAGACCAGTTTAAGCC-1	GSM7018580	GSE224273	Sample2_scRNAseq_Asymptomatic	Control	69.75	Male
GSM7018580_TAGACCATCGGTGTTA-1	GSM7018580	GSE224273	Sample2_scRNAseq_Asymptomatic	Control	69.75	Male
GSM7018580_TAGAGCTGTCGTTGTA-1	GSM7018580	GSE224273	Sample2_scRNAseq_Asymptomatic	Control	69.75	Male
GSM7018580_TAGAGCTGTGATGTGG-1	GSM7018580	GSE224273	Sample2_scRNAseq_Asymptomatic	Control	69.75	Male
GSM7018580_TAGAGCTTCCGTAGGC-1	GSM7018580	GSE224273	Sample2_scRNAseq_Asymptomatic	Control	69.75	Male
GSM7018580_TAGAGCTTCCTTGGTC-1	GSM7018580	GSE224273	Sample2_scRNAseq_Asymptomatic	Control	69.75	Male
GSM7018580_TAGCCGGAGCAATCTC-1	GSM7018580	GSE224273	Sample2_scRNAseq_Asymptomatic	Control	69.75	Male
GSM7018580_TAGCCGGCATCCAACA-1	GSM7018580	GSE224273	Sample2_scRNAseq_Asymptomatic	Control	69.75	Male
GSM7018580_TAGCCGGGTGAAATCA-1	GSM7018580	GSE224273	Sample2_scRNAseq_Asymptomatic	Control	69.75	Male
GSM7018580_TAGCCGGGTGACTCAT-1	GSM7018580	GSE224273	Sample2_scRNAseq_Asymptomatic	Control	69.75	Male
GSM7018580_TAGCCGGTCTCGCATC-1	GSM7018580	GSE224273	Sample2_scRNAseq_Asymptomatic	Control	69.75	Male
GSM7018580_TAGGCATGTAATTGGA-1	GSM7018580	GSE224273	Sample2_scRNAseq_Asymptomatic	Control	69.75	Male
GSM7018580_TAGGCATTCACGATGT-1	GSM7018580	GSE224273	Sample2_scRNAseq_Asymptomatic	Control	69.75	Male
GSM7018580_TAGTGGTCACGAAATA-1	GSM7018580	GSE224273	Sample2_scRNAseq_Asymptomatic	Control	69.75	Male
GSM7018580_TAGTTGGAGCGCTCCA-1	GSM7018580	GSE224273	Sample2_scRNAseq_Asymptomatic	Control	69.75	Male
GSM7018580_TAGTTGGAGTAGGCCA-1	GSM7018580	GSE224273	Sample2_scRNAseq_Asymptomatic	Control	69.75	Male
GSM7018580_TAGTTGGCAGCGTTCG-1	GSM7018580	GSE224273	Sample2_scRNAseq_Asymptomatic	Control	69.75	Male
GSM7018580_TAGTTGGGTTGCTCCT-1	GSM7018580	GSE224273	Sample2_scRNAseq_Asymptomatic	Control	69.75	Male
GSM7018580_TATCAGGAGCTAAGAT-1	GSM7018580	GSE224273	Sample2_scRNAseq_Asymptomatic	Control	69.75	Male
GSM7018580_TATCAGGCATATACGC-1	GSM7018580	GSE224273	Sample2_scRNAseq_Asymptomatic	Control	69.75	Male
GSM7018580_TATCAGGCATCGGGTC-1	GSM7018580	GSE224273	Sample2_scRNAseq_Asymptomatic	Control	69.75	Male
GSM7018580_TATCTCAAGCGATCCC-1	GSM7018580	GSE224273	Sample2_scRNAseq_Asymptomatic	Control	69.75	Male
GSM7018580_TATCTCACATTTGCTT-1	GSM7018580	GSE224273	Sample2_scRNAseq_Asymptomatic	Control	69.75	Male
GSM7018580_TATCTCATCGACAGCC-1	GSM7018580	GSE224273	Sample2_scRNAseq_Asymptomatic	Control	69.75	Male
GSM7018580_TATCTCATCGTTACGA-1	GSM7018580	GSE224273	Sample2_scRNAseq_Asymptomatic	Control	69.75	Male
GSM7018580_TATGCCCGTGACCAAG-1	GSM7018580	GSE224273	Sample2_scRNAseq_Asymptomatic	Control	69.75	Male
GSM7018580_TATTACCAGTACATGA-1	GSM7018580	GSE224273	Sample2_scRNAseq_Asymptomatic	Control	69.75	Male
GSM7018580_TATTACCGTGGTACAG-1	GSM7018580	GSE224273	Sample2_scRNAseq_Asymptomatic	Control	69.75	Male
GSM7018580_TATTACCGTTCCGGCA-1	GSM7018580	GSE224273	Sample2_scRNAseq_Asymptomatic	Control	69.75	Male
GSM7018580_TCAACGACAGCTCGCA-1	GSM7018580	GSE224273	Sample2_scRNAseq_Asymptomatic	Control	69.75	Male
GSM7018580_TCAACGAGTAGAAGGA-1	GSM7018580	GSE224273	Sample2_scRNAseq_Asymptomatic	Control	69.75	Male
GSM7018580_TCAACGAGTCTACCTC-1	GSM7018580	GSE224273	Sample2_scRNAseq_Asymptomatic	Control	69.75	Male
GSM7018580_TCAACGATCGGCCGAT-1	GSM7018580	GSE224273	Sample2_scRNAseq_Asymptomatic	Control	69.75	Male
GSM7018580_TCAACGATCTATCGCC-1	GSM7018580	GSE224273	Sample2_scRNAseq_Asymptomatic	Control	69.75	Male
GSM7018580_TCAATCTAGGGAAACA-1	GSM7018580	GSE224273	Sample2_scRNAseq_Asymptomatic	Control	69.75	Male
GSM7018580_TCAATCTCACTACAGT-1	GSM7018580	GSE224273	Sample2_scRNAseq_Asymptomatic	Control	69.75	Male
GSM7018580_TCAATCTGTACTCTCC-1	GSM7018580	GSE224273	Sample2_scRNAseq_Asymptomatic	Control	69.75	Male
GSM7018580_TCAATCTGTGGTAACG-1	GSM7018580	GSE224273	Sample2_scRNAseq_Asymptomatic	Control	69.75	Male
GSM7018580_TCACAAGCAATGCCAT-1	GSM7018580	GSE224273	Sample2_scRNAseq_Asymptomatic	Control	69.75	Male
GSM7018580_TCACAAGCATGTAAGA-1	GSM7018580	GSE224273	Sample2_scRNAseq_Asymptomatic	Control	69.75	Male
GSM7018580_TCACGAACATAGGATA-1	GSM7018580	GSE224273	Sample2_scRNAseq_Asymptomatic	Control	69.75	Male
GSM7018580_TCACGAAGTTGTCTTT-1	GSM7018580	GSE224273	Sample2_scRNAseq_Asymptomatic	Control	69.75	Male
GSM7018580_TCACGAATCTACTCAT-1	GSM7018580	GSE224273	Sample2_scRNAseq_Asymptomatic	Control	69.75	Male
GSM7018580_TCAGATGAGGCAGGTT-1	GSM7018580	GSE224273	Sample2_scRNAseq_Asymptomatic	Control	69.75	Male
GSM7018580_TCAGATGAGGTGATAT-1	GSM7018580	GSE224273	Sample2_scRNAseq_Asymptomatic	Control	69.75	Male
GSM7018580_TCAGATGCACATGACT-1	GSM7018580	GSE224273	Sample2_scRNAseq_Asymptomatic	Control	69.75	Male
GSM7018580_TCAGATGGTTCGTCTC-1	GSM7018580	GSE224273	Sample2_scRNAseq_Asymptomatic	Control	69.75	Male
GSM7018580_TCAGATGTCGGCTACG-1	GSM7018580	GSE224273	Sample2_scRNAseq_Asymptomatic	Control	69.75	Male
GSM7018580_TCAGCAAAGGCAGTCA-1	GSM7018580	GSE224273	Sample2_scRNAseq_Asymptomatic	Control	69.75	Male
GSM7018580_TCAGCAACATAGAAAC-1	GSM7018580	GSE224273	Sample2_scRNAseq_Asymptomatic	Control	69.75	Male
GSM7018580_TCAGCAACATGCCCGA-1	GSM7018580	GSE224273	Sample2_scRNAseq_Asymptomatic	Control	69.75	Male
GSM7018580_TCAGCAAGTTAAAGAC-1	GSM7018580	GSE224273	Sample2_scRNAseq_Asymptomatic	Control	69.75	Male
GSM7018580_TCAGCAATCACGATGT-1	GSM7018580	GSE224273	Sample2_scRNAseq_Asymptomatic	Control	69.75	Male
GSM7018580_TCAGCTCAGATGGCGT-1	GSM7018580	GSE224273	Sample2_scRNAseq_Asymptomatic	Control	69.75	Male
GSM7018580_TCAGCTCAGTGGAGAA-1	GSM7018580	GSE224273	Sample2_scRNAseq_Asymptomatic	Control	69.75	Male
GSM7018580_TCAGCTCGTGCACTTA-1	GSM7018580	GSE224273	Sample2_scRNAseq_Asymptomatic	Control	69.75	Male
GSM7018580_TCAGCTCTCAGAAATG-1	GSM7018580	GSE224273	Sample2_scRNAseq_Asymptomatic	Control	69.75	Male
GSM7018580_TCAGCTCTCCGTAGGC-1	GSM7018580	GSE224273	Sample2_scRNAseq_Asymptomatic	Control	69.75	Male
GSM7018580_TCAGCTCTCTACTATC-1	GSM7018580	GSE224273	Sample2_scRNAseq_Asymptomatic	Control	69.75	Male
GSM7018580_TCAGGATCAGTATCTG-1	GSM7018580	GSE224273	Sample2_scRNAseq_Asymptomatic	Control	69.75	Male
GSM7018580_TCAGGTAAGCCCTAAT-1	GSM7018580	GSE224273	Sample2_scRNAseq_Asymptomatic	Control	69.75	Male
GSM7018580_TCAGGTAAGCCGCCTA-1	GSM7018580	GSE224273	Sample2_scRNAseq_Asymptomatic	Control	69.75	Male
GSM7018580_TCAGGTACACCGCTAG-1	GSM7018580	GSE224273	Sample2_scRNAseq_Asymptomatic	Control	69.75	Male
GSM7018580_TCAGGTACAGTATAAG-1	GSM7018580	GSE224273	Sample2_scRNAseq_Asymptomatic	Control	69.75	Male
GSM7018580_TCAGGTAGTAGAAAGG-1	GSM7018580	GSE224273	Sample2_scRNAseq_Asymptomatic	Control	69.75	Male
GSM7018580_TCAGGTATCAACGAAA-1	GSM7018580	GSE224273	Sample2_scRNAseq_Asymptomatic	Control	69.75	Male
GSM7018580_TCATTACGTCTAGCCG-1	GSM7018580	GSE224273	Sample2_scRNAseq_Asymptomatic	Control	69.75	Male
GSM7018580_TCATTTGCACACTGCG-1	GSM7018580	GSE224273	Sample2_scRNAseq_Asymptomatic	Control	69.75	Male
GSM7018580_TCATTTGCAGCGTTCG-1	GSM7018580	GSE224273	Sample2_scRNAseq_Asymptomatic	Control	69.75	Male
GSM7018580_TCCACACAGTAGCGGT-1	GSM7018580	GSE224273	Sample2_scRNAseq_Asymptomatic	Control	69.75	Male
GSM7018580_TCCACACGTATGGTTC-1	GSM7018580	GSE224273	Sample2_scRNAseq_Asymptomatic	Control	69.75	Male
GSM7018580_TCCACACTCCAATGGT-1	GSM7018580	GSE224273	Sample2_scRNAseq_Asymptomatic	Control	69.75	Male
GSM7018580_TCCACACTCCCTTGCA-1	GSM7018580	GSE224273	Sample2_scRNAseq_Asymptomatic	Control	69.75	Male
GSM7018580_TCCACACTCCGTACAA-1	GSM7018580	GSE224273	Sample2_scRNAseq_Asymptomatic	Control	69.75	Male
GSM7018580_TCCCGATGTGTCAATC-1	GSM7018580	GSE224273	Sample2_scRNAseq_Asymptomatic	Control	69.75	Male
GSM7018580_TCCCGATTCACTCCTG-1	GSM7018580	GSE224273	Sample2_scRNAseq_Asymptomatic	Control	69.75	Male
GSM7018580_TCGAGGCGTGAACCTT-1	GSM7018580	GSE224273	Sample2_scRNAseq_Asymptomatic	Control	69.75	Male
GSM7018580_TCGAGGCGTTGTCGCG-1	GSM7018580	GSE224273	Sample2_scRNAseq_Asymptomatic	Control	69.75	Male
GSM7018580_TCGCGAGAGGATGCGT-1	GSM7018580	GSE224273	Sample2_scRNAseq_Asymptomatic	Control	69.75	Male
GSM7018580_TCGCGAGCACAGTCGC-1	GSM7018580	GSE224273	Sample2_scRNAseq_Asymptomatic	Control	69.75	Male
GSM7018580_TCGCGAGCACGAGGTA-1	GSM7018580	GSE224273	Sample2_scRNAseq_Asymptomatic	Control	69.75	Male
GSM7018580_TCGCGAGCATGCATGT-1	GSM7018580	GSE224273	Sample2_scRNAseq_Asymptomatic	Control	69.75	Male
GSM7018580_TCGCGAGGTGCCTTGG-1	GSM7018580	GSE224273	Sample2_scRNAseq_Asymptomatic	Control	69.75	Male
GSM7018580_TCGCGAGGTGGTACAG-1	GSM7018580	GSE224273	Sample2_scRNAseq_Asymptomatic	Control	69.75	Male
GSM7018580_TCGCGAGTCAAGGCTT-1	GSM7018580	GSE224273	Sample2_scRNAseq_Asymptomatic	Control	69.75	Male
GSM7018580_TCGCGAGTCTTCATGT-1	GSM7018580	GSE224273	Sample2_scRNAseq_Asymptomatic	Control	69.75	Male
GSM7018580_TCGCGTTAGAACTCGG-1	GSM7018580	GSE224273	Sample2_scRNAseq_Asymptomatic	Control	69.75	Male
GSM7018580_TCGCGTTAGCGCTCCA-1	GSM7018580	GSE224273	Sample2_scRNAseq_Asymptomatic	Control	69.75	Male
GSM7018580_TCGCGTTAGTCTCAAC-1	GSM7018580	GSE224273	Sample2_scRNAseq_Asymptomatic	Control	69.75	Male
GSM7018580_TCGCGTTCAAGCCTAT-1	GSM7018580	GSE224273	Sample2_scRNAseq_Asymptomatic	Control	69.75	Male
GSM7018580_TCGCGTTGTACCTACA-1	GSM7018580	GSE224273	Sample2_scRNAseq_Asymptomatic	Control	69.75	Male
GSM7018580_TCGCGTTGTTCCTCCA-1	GSM7018580	GSE224273	Sample2_scRNAseq_Asymptomatic	Control	69.75	Male
GSM7018580_TCGCGTTTCGTCTGCT-1	GSM7018580	GSE224273	Sample2_scRNAseq_Asymptomatic	Control	69.75	Male
GSM7018580_TCGGGACTCCACTGGG-1	GSM7018580	GSE224273	Sample2_scRNAseq_Asymptomatic	Control	69.75	Male
GSM7018580_TCGGGACTCTAACTTC-1	GSM7018580	GSE224273	Sample2_scRNAseq_Asymptomatic	Control	69.75	Male
GSM7018580_TCGGTAAAGGATTCGG-1	GSM7018580	GSE224273	Sample2_scRNAseq_Asymptomatic	Control	69.75	Male
GSM7018580_TCGGTAACAATCACAC-1	GSM7018580	GSE224273	Sample2_scRNAseq_Asymptomatic	Control	69.75	Male
GSM7018580_TCGGTAAGTCGACTGC-1	GSM7018580	GSE224273	Sample2_scRNAseq_Asymptomatic	Control	69.75	Male
GSM7018580_TCGGTAATCTTTCCTC-1	GSM7018580	GSE224273	Sample2_scRNAseq_Asymptomatic	Control	69.75	Male
GSM7018580_TCGTACCAGTCCAGGA-1	GSM7018580	GSE224273	Sample2_scRNAseq_Asymptomatic	Control	69.75	Male
GSM7018580_TCGTACCCATCCGGGT-1	GSM7018580	GSE224273	Sample2_scRNAseq_Asymptomatic	Control	69.75	Male
GSM7018580_TCGTAGACAGTCCTTC-1	GSM7018580	GSE224273	Sample2_scRNAseq_Asymptomatic	Control	69.75	Male
GSM7018580_TCGTAGATCACGCATA-1	GSM7018580	GSE224273	Sample2_scRNAseq_Asymptomatic	Control	69.75	Male
GSM7018580_TCGTAGATCAGTTAGC-1	GSM7018580	GSE224273	Sample2_scRNAseq_Asymptomatic	Control	69.75	Male
GSM7018580_TCGTAGATCTGCTGTC-1	GSM7018580	GSE224273	Sample2_scRNAseq_Asymptomatic	Control	69.75	Male
GSM7018580_TCGTAGATCTTAGAGC-1	GSM7018580	GSE224273	Sample2_scRNAseq_Asymptomatic	Control	69.75	Male
GSM7018580_TCGTAGATCTTGTTTG-1	GSM7018580	GSE224273	Sample2_scRNAseq_Asymptomatic	Control	69.75	Male
GSM7018580_TCTATTGCACTAAGTC-1	GSM7018580	GSE224273	Sample2_scRNAseq_Asymptomatic	Control	69.75	Male
GSM7018580_TCTCATAAGGTGTGGT-1	GSM7018580	GSE224273	Sample2_scRNAseq_Asymptomatic	Control	69.75	Male
GSM7018580_TCTCTAAAGCAGGCTA-1	GSM7018580	GSE224273	Sample2_scRNAseq_Asymptomatic	Control	69.75	Male
GSM7018580_TCTCTAAAGGAATTAC-1	GSM7018580	GSE224273	Sample2_scRNAseq_Asymptomatic	Control	69.75	Male
GSM7018580_TCTCTAATCAAGGTAA-1	GSM7018580	GSE224273	Sample2_scRNAseq_Asymptomatic	Control	69.75	Male
GSM7018580_TCTGAGAAGCACCGCT-1	GSM7018580	GSE224273	Sample2_scRNAseq_Asymptomatic	Control	69.75	Male
GSM7018580_TCTGAGAAGCTGAACG-1	GSM7018580	GSE224273	Sample2_scRNAseq_Asymptomatic	Control	69.75	Male
GSM7018580_TCTGAGAAGGAGTTGC-1	GSM7018580	GSE224273	Sample2_scRNAseq_Asymptomatic	Control	69.75	Male
GSM7018580_TCTGAGACATTCACTT-1	GSM7018580	GSE224273	Sample2_scRNAseq_Asymptomatic	Control	69.75	Male
GSM7018580_TCTGAGATCGACGGAA-1	GSM7018580	GSE224273	Sample2_scRNAseq_Asymptomatic	Control	69.75	Male
GSM7018580_TCTGGAATCACGATGT-1	GSM7018580	GSE224273	Sample2_scRNAseq_Asymptomatic	Control	69.75	Male
GSM7018580_TCTGGAATCGGTTAAC-1	GSM7018580	GSE224273	Sample2_scRNAseq_Asymptomatic	Control	69.75	Male
GSM7018580_TCTTCGGCACGTCAGC-1	GSM7018580	GSE224273	Sample2_scRNAseq_Asymptomatic	Control	69.75	Male
GSM7018580_TCTTCGGGTCCGACGT-1	GSM7018580	GSE224273	Sample2_scRNAseq_Asymptomatic	Control	69.75	Male
GSM7018580_TCTTCGGGTGACGCCT-1	GSM7018580	GSE224273	Sample2_scRNAseq_Asymptomatic	Control	69.75	Male
GSM7018580_TCTTCGGGTTACGACT-1	GSM7018580	GSE224273	Sample2_scRNAseq_Asymptomatic	Control	69.75	Male
GSM7018580_TCTTCGGTCTCTGTCG-1	GSM7018580	GSE224273	Sample2_scRNAseq_Asymptomatic	Control	69.75	Male
GSM7018580_TCTTTCCAGAGCCTAG-1	GSM7018580	GSE224273	Sample2_scRNAseq_Asymptomatic	Control	69.75	Male
GSM7018580_TCTTTCCAGATCTGAA-1	GSM7018580	GSE224273	Sample2_scRNAseq_Asymptomatic	Control	69.75	Male
GSM7018580_TCTTTCCGTAATTGGA-1	GSM7018580	GSE224273	Sample2_scRNAseq_Asymptomatic	Control	69.75	Male
GSM7018580_TCTTTCCGTAGAAAGG-1	GSM7018580	GSE224273	Sample2_scRNAseq_Asymptomatic	Control	69.75	Male
GSM7018580_TCTTTCCGTCTGATCA-1	GSM7018580	GSE224273	Sample2_scRNAseq_Asymptomatic	Control	69.75	Male
GSM7018580_TCTTTCCTCTCTAGGA-1	GSM7018580	GSE224273	Sample2_scRNAseq_Asymptomatic	Control	69.75	Male
GSM7018580_TGAAAGACAGCTCGCA-1	GSM7018580	GSE224273	Sample2_scRNAseq_Asymptomatic	Control	69.75	Male
GSM7018580_TGAAAGAGTCGCGTGT-1	GSM7018580	GSE224273	Sample2_scRNAseq_Asymptomatic	Control	69.75	Male
GSM7018580_TGAAAGATCAGCTTAG-1	GSM7018580	GSE224273	Sample2_scRNAseq_Asymptomatic	Control	69.75	Male
GSM7018580_TGAAAGATCCGTTGCT-1	GSM7018580	GSE224273	Sample2_scRNAseq_Asymptomatic	Control	69.75	Male
GSM7018580_TGACAACCAATGCCAT-1	GSM7018580	GSE224273	Sample2_scRNAseq_Asymptomatic	Control	69.75	Male
GSM7018580_TGACAACTCAACACAC-1	GSM7018580	GSE224273	Sample2_scRNAseq_Asymptomatic	Control	69.75	Male
GSM7018580_TGACGGCAGACAGAGA-1	GSM7018580	GSE224273	Sample2_scRNAseq_Asymptomatic	Control	69.75	Male
GSM7018580_TGACGGCAGCTCAACT-1	GSM7018580	GSE224273	Sample2_scRNAseq_Asymptomatic	Control	69.75	Male
GSM7018580_TGACGGCAGGCAGTCA-1	GSM7018580	GSE224273	Sample2_scRNAseq_Asymptomatic	Control	69.75	Male
GSM7018580_TGACGGCCACGCATCG-1	GSM7018580	GSE224273	Sample2_scRNAseq_Asymptomatic	Control	69.75	Male
GSM7018580_TGACTAGAGACCTAGG-1	GSM7018580	GSE224273	Sample2_scRNAseq_Asymptomatic	Control	69.75	Male
GSM7018580_TGACTAGCAGCTATTG-1	GSM7018580	GSE224273	Sample2_scRNAseq_Asymptomatic	Control	69.75	Male
GSM7018580_TGACTTTCAGACTCGC-1	GSM7018580	GSE224273	Sample2_scRNAseq_Asymptomatic	Control	69.75	Male
GSM7018580_TGACTTTGTACGAAAT-1	GSM7018580	GSE224273	Sample2_scRNAseq_Asymptomatic	Control	69.75	Male
GSM7018580_TGACTTTGTTACGTCA-1	GSM7018580	GSE224273	Sample2_scRNAseq_Asymptomatic	Control	69.75	Male
GSM7018580_TGACTTTTCCACGACG-1	GSM7018580	GSE224273	Sample2_scRNAseq_Asymptomatic	Control	69.75	Male
GSM7018580_TGACTTTTCCATGCTC-1	GSM7018580	GSE224273	Sample2_scRNAseq_Asymptomatic	Control	69.75	Male
GSM7018580_TGACTTTTCGACCAGC-1	GSM7018580	GSE224273	Sample2_scRNAseq_Asymptomatic	Control	69.75	Male
GSM7018580_TGAGCATAGCACCGTC-1	GSM7018580	GSE224273	Sample2_scRNAseq_Asymptomatic	Control	69.75	Male
GSM7018580_TGAGCATCAAAGAATC-1	GSM7018580	GSE224273	Sample2_scRNAseq_Asymptomatic	Control	69.75	Male
GSM7018580_TGAGCATTCATACGGT-1	GSM7018580	GSE224273	Sample2_scRNAseq_Asymptomatic	Control	69.75	Male
GSM7018580_TGAGCCGAGCAGCCTC-1	GSM7018580	GSE224273	Sample2_scRNAseq_Asymptomatic	Control	69.75	Male
GSM7018580_TGAGCCGAGGCGTACA-1	GSM7018580	GSE224273	Sample2_scRNAseq_Asymptomatic	Control	69.75	Male
GSM7018580_TGAGCCGAGTCTTGCA-1	GSM7018580	GSE224273	Sample2_scRNAseq_Asymptomatic	Control	69.75	Male
GSM7018580_TGAGCCGCAAACTGTC-1	GSM7018580	GSE224273	Sample2_scRNAseq_Asymptomatic	Control	69.75	Male
GSM7018580_TGAGCCGGTTGGTGGA-1	GSM7018580	GSE224273	Sample2_scRNAseq_Asymptomatic	Control	69.75	Male
GSM7018580_TGAGGGACACCAGGCT-1	GSM7018580	GSE224273	Sample2_scRNAseq_Asymptomatic	Control	69.75	Male
GSM7018580_TGAGGGACATCTCCCA-1	GSM7018580	GSE224273	Sample2_scRNAseq_Asymptomatic	Control	69.75	Male
GSM7018580_TGAGGGAGTAACGCGA-1	GSM7018580	GSE224273	Sample2_scRNAseq_Asymptomatic	Control	69.75	Male
GSM7018580_TGAGGGATCAATCTCT-1	GSM7018580	GSE224273	Sample2_scRNAseq_Asymptomatic	Control	69.75	Male
GSM7018580_TGAGGGATCATGTGGT-1	GSM7018580	GSE224273	Sample2_scRNAseq_Asymptomatic	Control	69.75	Male
GSM7018580_TGAGGGATCCATTCTA-1	GSM7018580	GSE224273	Sample2_scRNAseq_Asymptomatic	Control	69.75	Male
GSM7018580_TGATTTCAGACGCTTT-1	GSM7018580	GSE224273	Sample2_scRNAseq_Asymptomatic	Control	69.75	Male
GSM7018580_TGATTTCCAGCTGTTA-1	GSM7018580	GSE224273	Sample2_scRNAseq_Asymptomatic	Control	69.75	Male
GSM7018580_TGATTTCGTGGTAACG-1	GSM7018580	GSE224273	Sample2_scRNAseq_Asymptomatic	Control	69.75	Male
GSM7018580_TGATTTCTCTGTCAAG-1	GSM7018580	GSE224273	Sample2_scRNAseq_Asymptomatic	Control	69.75	Male
GSM7018580_TGCACCTCATTCGACA-1	GSM7018580	GSE224273	Sample2_scRNAseq_Asymptomatic	Control	69.75	Male
GSM7018580_TGCCAAAAGTCAAGGC-1	GSM7018580	GSE224273	Sample2_scRNAseq_Asymptomatic	Control	69.75	Male
GSM7018580_TGCCAAAAGTTGAGTA-1	GSM7018580	GSE224273	Sample2_scRNAseq_Asymptomatic	Control	69.75	Male
GSM7018580_TGCCAAACACGACTCG-1	GSM7018580	GSE224273	Sample2_scRNAseq_Asymptomatic	Control	69.75	Male
GSM7018580_TGCCAAACAGCTTAAC-1	GSM7018580	GSE224273	Sample2_scRNAseq_Asymptomatic	Control	69.75	Male
GSM7018580_TGCCAAAGTACGCACC-1	GSM7018580	GSE224273	Sample2_scRNAseq_Asymptomatic	Control	69.75	Male
GSM7018580_TGCCAAATCCGGCACA-1	GSM7018580	GSE224273	Sample2_scRNAseq_Asymptomatic	Control	69.75	Male
GSM7018580_TGCCAAATCTTGTTTG-1	GSM7018580	GSE224273	Sample2_scRNAseq_Asymptomatic	Control	69.75	Male
GSM7018580_TGCCCATAGAAGATTC-1	GSM7018580	GSE224273	Sample2_scRNAseq_Asymptomatic	Control	69.75	Male
GSM7018580_TGCCCATCATAGAAAC-1	GSM7018580	GSE224273	Sample2_scRNAseq_Asymptomatic	Control	69.75	Male
GSM7018580_TGCCCATGTTGGTAAA-1	GSM7018580	GSE224273	Sample2_scRNAseq_Asymptomatic	Control	69.75	Male
GSM7018580_TGCCCTACAATAAGCA-1	GSM7018580	GSE224273	Sample2_scRNAseq_Asymptomatic	Control	69.75	Male
GSM7018580_TGCGCAGAGCGGCTTC-1	GSM7018580	GSE224273	Sample2_scRNAseq_Asymptomatic	Control	69.75	Male
GSM7018580_TGCGCAGAGCTGTTCA-1	GSM7018580	GSE224273	Sample2_scRNAseq_Asymptomatic	Control	69.75	Male
GSM7018580_TGCGCAGCAAGACGTG-1	GSM7018580	GSE224273	Sample2_scRNAseq_Asymptomatic	Control	69.75	Male
GSM7018580_TGCGCAGCACAGCGTC-1	GSM7018580	GSE224273	Sample2_scRNAseq_Asymptomatic	Control	69.75	Male
GSM7018580_TGCGCAGCAGTAACGG-1	GSM7018580	GSE224273	Sample2_scRNAseq_Asymptomatic	Control	69.75	Male
GSM7018580_TGCGGGTGTTACGCGC-1	GSM7018580	GSE224273	Sample2_scRNAseq_Asymptomatic	Control	69.75	Male
GSM7018580_TGCGTGGAGTCTCCTC-1	GSM7018580	GSE224273	Sample2_scRNAseq_Asymptomatic	Control	69.75	Male
GSM7018580_TGCGTGGGTTCTCATT-1	GSM7018580	GSE224273	Sample2_scRNAseq_Asymptomatic	Control	69.75	Male
GSM7018580_TGCTACCAGCCCAACC-1	GSM7018580	GSE224273	Sample2_scRNAseq_Asymptomatic	Control	69.75	Male
GSM7018580_TGCTACCCAAGGGTCA-1	GSM7018580	GSE224273	Sample2_scRNAseq_Asymptomatic	Control	69.75	Male
GSM7018580_TGCTACCCATAAAGGT-1	GSM7018580	GSE224273	Sample2_scRNAseq_Asymptomatic	Control	69.75	Male
GSM7018580_TGCTACCCATATGAGA-1	GSM7018580	GSE224273	Sample2_scRNAseq_Asymptomatic	Control	69.75	Male
GSM7018580_TGCTACCGTCGCGAAA-1	GSM7018580	GSE224273	Sample2_scRNAseq_Asymptomatic	Control	69.75	Male
GSM7018580_TGCTACCGTGCCTGGT-1	GSM7018580	GSE224273	Sample2_scRNAseq_Asymptomatic	Control	69.75	Male
GSM7018580_TGCTGCTCAACTTGAC-1	GSM7018580	GSE224273	Sample2_scRNAseq_Asymptomatic	Control	69.75	Male
GSM7018580_TGCTGCTCATCGTCGG-1	GSM7018580	GSE224273	Sample2_scRNAseq_Asymptomatic	Control	69.75	Male
GSM7018580_TGCTGCTGTGAGTGAC-1	GSM7018580	GSE224273	Sample2_scRNAseq_Asymptomatic	Control	69.75	Male
GSM7018580_TGCTGCTTCCAGGGCT-1	GSM7018580	GSE224273	Sample2_scRNAseq_Asymptomatic	Control	69.75	Male
GSM7018580_TGCTGCTTCCTGTACC-1	GSM7018580	GSE224273	Sample2_scRNAseq_Asymptomatic	Control	69.75	Male
GSM7018580_TGCTGCTTCCTTTCTC-1	GSM7018580	GSE224273	Sample2_scRNAseq_Asymptomatic	Control	69.75	Male
GSM7018580_TGCTGCTTCGTACCGG-1	GSM7018580	GSE224273	Sample2_scRNAseq_Asymptomatic	Control	69.75	Male
GSM7018580_TGGACGCCAAAGTCAA-1	GSM7018580	GSE224273	Sample2_scRNAseq_Asymptomatic	Control	69.75	Male
GSM7018580_TGGACGCGTAAATGAC-1	GSM7018580	GSE224273	Sample2_scRNAseq_Asymptomatic	Control	69.75	Male
GSM7018580_TGGACGCGTTGCGTTA-1	GSM7018580	GSE224273	Sample2_scRNAseq_Asymptomatic	Control	69.75	Male
GSM7018580_TGGACGCTCGGAAACG-1	GSM7018580	GSE224273	Sample2_scRNAseq_Asymptomatic	Control	69.75	Male
GSM7018580_TGGCCAGAGACCTTTG-1	GSM7018580	GSE224273	Sample2_scRNAseq_Asymptomatic	Control	69.75	Male
GSM7018580_TGGCCAGCACATTAGC-1	GSM7018580	GSE224273	Sample2_scRNAseq_Asymptomatic	Control	69.75	Male
GSM7018580_TGGCGCAAGACTCGGA-1	GSM7018580	GSE224273	Sample2_scRNAseq_Asymptomatic	Control	69.75	Male
GSM7018580_TGGCGCAAGTACCGGA-1	GSM7018580	GSE224273	Sample2_scRNAseq_Asymptomatic	Control	69.75	Male
GSM7018580_TGGCGCAGTGCAACTT-1	GSM7018580	GSE224273	Sample2_scRNAseq_Asymptomatic	Control	69.75	Male
GSM7018580_TGGCTGGCACATGTGT-1	GSM7018580	GSE224273	Sample2_scRNAseq_Asymptomatic	Control	69.75	Male
GSM7018580_TGGCTGGCATATGAGA-1	GSM7018580	GSE224273	Sample2_scRNAseq_Asymptomatic	Control	69.75	Male
GSM7018580_TGGGAAGAGACAGAGA-1	GSM7018580	GSE224273	Sample2_scRNAseq_Asymptomatic	Control	69.75	Male
GSM7018580_TGGGAAGAGACTACAA-1	GSM7018580	GSE224273	Sample2_scRNAseq_Asymptomatic	Control	69.75	Male
GSM7018580_TGGGAAGCAAGCCGTC-1	GSM7018580	GSE224273	Sample2_scRNAseq_Asymptomatic	Control	69.75	Male
GSM7018580_TGGGAAGGTAACGTTC-1	GSM7018580	GSE224273	Sample2_scRNAseq_Asymptomatic	Control	69.75	Male
GSM7018580_TGGGAAGGTACTCGCG-1	GSM7018580	GSE224273	Sample2_scRNAseq_Asymptomatic	Control	69.75	Male
GSM7018580_TGGGAAGTCATCGCTC-1	GSM7018580	GSE224273	Sample2_scRNAseq_Asymptomatic	Control	69.75	Male
GSM7018580_TGGGCGTAGGTAGCTG-1	GSM7018580	GSE224273	Sample2_scRNAseq_Asymptomatic	Control	69.75	Male
GSM7018580_TGGGCGTGTCACCCAG-1	GSM7018580	GSE224273	Sample2_scRNAseq_Asymptomatic	Control	69.75	Male
GSM7018580_TGGTTAGCACGAAACG-1	GSM7018580	GSE224273	Sample2_scRNAseq_Asymptomatic	Control	69.75	Male
GSM7018580_TGGTTAGGTCCGCTGA-1	GSM7018580	GSE224273	Sample2_scRNAseq_Asymptomatic	Control	69.75	Male
GSM7018580_TGGTTCCAGTCCATAC-1	GSM7018580	GSE224273	Sample2_scRNAseq_Asymptomatic	Control	69.75	Male
GSM7018580_TGGTTCCTCGACGGAA-1	GSM7018580	GSE224273	Sample2_scRNAseq_Asymptomatic	Control	69.75	Male
GSM7018580_TGGTTCCTCGGCTTGG-1	GSM7018580	GSE224273	Sample2_scRNAseq_Asymptomatic	Control	69.75	Male
GSM7018580_TGTATTCAGTGCGTGA-1	GSM7018580	GSE224273	Sample2_scRNAseq_Asymptomatic	Control	69.75	Male
GSM7018580_TGTATTCCAATGAATG-1	GSM7018580	GSE224273	Sample2_scRNAseq_Asymptomatic	Control	69.75	Male
GSM7018580_TGTATTCGTAACGCGA-1	GSM7018580	GSE224273	Sample2_scRNAseq_Asymptomatic	Control	69.75	Male
GSM7018580_TGTCCCAAGCAGACTG-1	GSM7018580	GSE224273	Sample2_scRNAseq_Asymptomatic	Control	69.75	Male
GSM7018580_TGTCCCAAGTCCCACG-1	GSM7018580	GSE224273	Sample2_scRNAseq_Asymptomatic	Control	69.75	Male
GSM7018580_TGTCCCACAGTGGGAT-1	GSM7018580	GSE224273	Sample2_scRNAseq_Asymptomatic	Control	69.75	Male
GSM7018580_TGTCCCAGTCCATCCT-1	GSM7018580	GSE224273	Sample2_scRNAseq_Asymptomatic	Control	69.75	Male
GSM7018580_TGTCCCAGTGCACGAA-1	GSM7018580	GSE224273	Sample2_scRNAseq_Asymptomatic	Control	69.75	Male
GSM7018580_TGTCCCATCATTCACT-1	GSM7018580	GSE224273	Sample2_scRNAseq_Asymptomatic	Control	69.75	Male
GSM7018580_TGTGGTACACAACGTT-1	GSM7018580	GSE224273	Sample2_scRNAseq_Asymptomatic	Control	69.75	Male
GSM7018580_TGTGGTAGTCAGAGGT-1	GSM7018580	GSE224273	Sample2_scRNAseq_Asymptomatic	Control	69.75	Male
GSM7018580_TGTGTTTAGGCCCTCA-1	GSM7018580	GSE224273	Sample2_scRNAseq_Asymptomatic	Control	69.75	Male
GSM7018580_TGTGTTTTCAAACGGG-1	GSM7018580	GSE224273	Sample2_scRNAseq_Asymptomatic	Control	69.75	Male
GSM7018580_TGTGTTTTCATCGATG-1	GSM7018580	GSE224273	Sample2_scRNAseq_Asymptomatic	Control	69.75	Male
GSM7018580_TGTTCCGCACATTTCT-1	GSM7018580	GSE224273	Sample2_scRNAseq_Asymptomatic	Control	69.75	Male
GSM7018580_TGTTCCGCACGGTTTA-1	GSM7018580	GSE224273	Sample2_scRNAseq_Asymptomatic	Control	69.75	Male
GSM7018580_TGTTCCGGTCTCACCT-1	GSM7018580	GSE224273	Sample2_scRNAseq_Asymptomatic	Control	69.75	Male
GSM7018580_TGTTCCGGTTGTTTGG-1	GSM7018580	GSE224273	Sample2_scRNAseq_Asymptomatic	Control	69.75	Male
GSM7018580_TTAACTCCAATGGACG-1	GSM7018580	GSE224273	Sample2_scRNAseq_Asymptomatic	Control	69.75	Male
GSM7018580_TTAACTCCATATACGC-1	GSM7018580	GSE224273	Sample2_scRNAseq_Asymptomatic	Control	69.75	Male
GSM7018580_TTAACTCGTGTGAAAT-1	GSM7018580	GSE224273	Sample2_scRNAseq_Asymptomatic	Control	69.75	Male
GSM7018580_TTAACTCGTTCACGGC-1	GSM7018580	GSE224273	Sample2_scRNAseq_Asymptomatic	Control	69.75	Male
GSM7018580_TTAACTCTCAGTCAGT-1	GSM7018580	GSE224273	Sample2_scRNAseq_Asymptomatic	Control	69.75	Male
GSM7018580_TTAACTCTCCAGTATG-1	GSM7018580	GSE224273	Sample2_scRNAseq_Asymptomatic	Control	69.75	Male
GSM7018580_TTAGGACGTGTTTGGT-1	GSM7018580	GSE224273	Sample2_scRNAseq_Asymptomatic	Control	69.75	Male
GSM7018580_TTAGGCAAGAAGGGTA-1	GSM7018580	GSE224273	Sample2_scRNAseq_Asymptomatic	Control	69.75	Male
GSM7018580_TTAGGCACACATGGGA-1	GSM7018580	GSE224273	Sample2_scRNAseq_Asymptomatic	Control	69.75	Male
GSM7018580_TTAGGCACAGCTTCGG-1	GSM7018580	GSE224273	Sample2_scRNAseq_Asymptomatic	Control	69.75	Male
GSM7018580_TTAGGCATCATCGCTC-1	GSM7018580	GSE224273	Sample2_scRNAseq_Asymptomatic	Control	69.75	Male
GSM7018580_TTAGGCATCGTTTAGG-1	GSM7018580	GSE224273	Sample2_scRNAseq_Asymptomatic	Control	69.75	Male
GSM7018580_TTAGGCATCTCGTATT-1	GSM7018580	GSE224273	Sample2_scRNAseq_Asymptomatic	Control	69.75	Male
GSM7018580_TTAGTTCAGAGATGAG-1	GSM7018580	GSE224273	Sample2_scRNAseq_Asymptomatic	Control	69.75	Male
GSM7018580_TTAGTTCCACCTCGGA-1	GSM7018580	GSE224273	Sample2_scRNAseq_Asymptomatic	Control	69.75	Male
GSM7018580_TTAGTTCGTTCGGCAC-1	GSM7018580	GSE224273	Sample2_scRNAseq_Asymptomatic	Control	69.75	Male
GSM7018580_TTAGTTCTCTTCGAGA-1	GSM7018580	GSE224273	Sample2_scRNAseq_Asymptomatic	Control	69.75	Male
GSM7018580_TTATGCTAGACCTAGG-1	GSM7018580	GSE224273	Sample2_scRNAseq_Asymptomatic	Control	69.75	Male
GSM7018580_TTATGCTAGAGACTTA-1	GSM7018580	GSE224273	Sample2_scRNAseq_Asymptomatic	Control	69.75	Male
GSM7018580_TTATGCTCATACAGCT-1	GSM7018580	GSE224273	Sample2_scRNAseq_Asymptomatic	Control	69.75	Male
GSM7018580_TTCCCAGAGTAGATGT-1	GSM7018580	GSE224273	Sample2_scRNAseq_Asymptomatic	Control	69.75	Male
GSM7018580_TTCCCAGGTTGCGCAC-1	GSM7018580	GSE224273	Sample2_scRNAseq_Asymptomatic	Control	69.75	Male
GSM7018580_TTCCCAGTCAGCATGT-1	GSM7018580	GSE224273	Sample2_scRNAseq_Asymptomatic	Control	69.75	Male
GSM7018580_TTCGAAGCACAGCCCA-1	GSM7018580	GSE224273	Sample2_scRNAseq_Asymptomatic	Control	69.75	Male
GSM7018580_TTCGAAGGTACATGTC-1	GSM7018580	GSE224273	Sample2_scRNAseq_Asymptomatic	Control	69.75	Male
GSM7018580_TTCGAAGGTTCGTCTC-1	GSM7018580	GSE224273	Sample2_scRNAseq_Asymptomatic	Control	69.75	Male
GSM7018580_TTCGGTCCACACATGT-1	GSM7018580	GSE224273	Sample2_scRNAseq_Asymptomatic	Control	69.75	Male
GSM7018580_TTCGGTCCACAGGTTT-1	GSM7018580	GSE224273	Sample2_scRNAseq_Asymptomatic	Control	69.75	Male
GSM7018580_TTCGGTCGTAAGTGTA-1	GSM7018580	GSE224273	Sample2_scRNAseq_Asymptomatic	Control	69.75	Male
GSM7018580_TTCGGTCGTGCAACGA-1	GSM7018580	GSE224273	Sample2_scRNAseq_Asymptomatic	Control	69.75	Male
GSM7018580_TTCGGTCTCATATCGG-1	GSM7018580	GSE224273	Sample2_scRNAseq_Asymptomatic	Control	69.75	Male
GSM7018580_TTCGGTCTCCATGCTC-1	GSM7018580	GSE224273	Sample2_scRNAseq_Asymptomatic	Control	69.75	Male
GSM7018580_TTCTACAAGCGACGTA-1	GSM7018580	GSE224273	Sample2_scRNAseq_Asymptomatic	Control	69.75	Male
GSM7018580_TTCTACAAGCGTCAAG-1	GSM7018580	GSE224273	Sample2_scRNAseq_Asymptomatic	Control	69.75	Male
GSM7018580_TTCTACACAGGTGGAT-1	GSM7018580	GSE224273	Sample2_scRNAseq_Asymptomatic	Control	69.75	Male
GSM7018580_TTCTACACAGTACACT-1	GSM7018580	GSE224273	Sample2_scRNAseq_Asymptomatic	Control	69.75	Male
GSM7018580_TTCTCCTAGGCGTACA-1	GSM7018580	GSE224273	Sample2_scRNAseq_Asymptomatic	Control	69.75	Male
GSM7018580_TTCTCCTAGTATTGGA-1	GSM7018580	GSE224273	Sample2_scRNAseq_Asymptomatic	Control	69.75	Male
GSM7018580_TTCTCCTCACATGTGT-1	GSM7018580	GSE224273	Sample2_scRNAseq_Asymptomatic	Control	69.75	Male
GSM7018580_TTCTCCTGTCATACTG-1	GSM7018580	GSE224273	Sample2_scRNAseq_Asymptomatic	Control	69.75	Male
GSM7018580_TTCTCCTTCGGAAATA-1	GSM7018580	GSE224273	Sample2_scRNAseq_Asymptomatic	Control	69.75	Male
GSM7018580_TTCTTAGCAAGCCATT-1	GSM7018580	GSE224273	Sample2_scRNAseq_Asymptomatic	Control	69.75	Male
GSM7018580_TTCTTAGCACAGCGTC-1	GSM7018580	GSE224273	Sample2_scRNAseq_Asymptomatic	Control	69.75	Male
GSM7018580_TTCTTAGCAGCCACCA-1	GSM7018580	GSE224273	Sample2_scRNAseq_Asymptomatic	Control	69.75	Male
GSM7018580_TTCTTAGTCTGATTCT-1	GSM7018580	GSE224273	Sample2_scRNAseq_Asymptomatic	Control	69.75	Male
GSM7018580_TTGAACGAGACAGGCT-1	GSM7018580	GSE224273	Sample2_scRNAseq_Asymptomatic	Control	69.75	Male
GSM7018580_TTGAACGAGCTCAACT-1	GSM7018580	GSE224273	Sample2_scRNAseq_Asymptomatic	Control	69.75	Male
GSM7018580_TTGAACGCAATGAATG-1	GSM7018580	GSE224273	Sample2_scRNAseq_Asymptomatic	Control	69.75	Male
GSM7018580_TTGAACGGTCTGCCAG-1	GSM7018580	GSE224273	Sample2_scRNAseq_Asymptomatic	Control	69.75	Male
GSM7018580_TTGAACGGTGGCGAAT-1	GSM7018580	GSE224273	Sample2_scRNAseq_Asymptomatic	Control	69.75	Male
GSM7018580_TTGACTTAGGACAGCT-1	GSM7018580	GSE224273	Sample2_scRNAseq_Asymptomatic	Control	69.75	Male
GSM7018580_TTGACTTAGTATGACA-1	GSM7018580	GSE224273	Sample2_scRNAseq_Asymptomatic	Control	69.75	Male
GSM7018580_TTGACTTGTAAGGGCT-1	GSM7018580	GSE224273	Sample2_scRNAseq_Asymptomatic	Control	69.75	Male
GSM7018580_TTGACTTGTCACTGGC-1	GSM7018580	GSE224273	Sample2_scRNAseq_Asymptomatic	Control	69.75	Male
GSM7018580_TTGACTTTCTATCCTA-1	GSM7018580	GSE224273	Sample2_scRNAseq_Asymptomatic	Control	69.75	Male
GSM7018580_TTGACTTTCTTACCTA-1	GSM7018580	GSE224273	Sample2_scRNAseq_Asymptomatic	Control	69.75	Male
GSM7018580_TTGCCGTAGTTGTAGA-1	GSM7018580	GSE224273	Sample2_scRNAseq_Asymptomatic	Control	69.75	Male
GSM7018580_TTGCCGTTCAACCAAC-1	GSM7018580	GSE224273	Sample2_scRNAseq_Asymptomatic	Control	69.75	Male
GSM7018580_TTGCCGTTCATGTCTT-1	GSM7018580	GSE224273	Sample2_scRNAseq_Asymptomatic	Control	69.75	Male
GSM7018580_TTGCCGTTCTGGTATG-1	GSM7018580	GSE224273	Sample2_scRNAseq_Asymptomatic	Control	69.75	Male
GSM7018580_TTGCGTCAGGCCCGTT-1	GSM7018580	GSE224273	Sample2_scRNAseq_Asymptomatic	Control	69.75	Male
GSM7018580_TTGCGTCTCACGGTTA-1	GSM7018580	GSE224273	Sample2_scRNAseq_Asymptomatic	Control	69.75	Male
GSM7018580_TTGGAACAGCGCCTCA-1	GSM7018580	GSE224273	Sample2_scRNAseq_Asymptomatic	Control	69.75	Male
GSM7018580_TTGGAACCAAAGAATC-1	GSM7018580	GSE224273	Sample2_scRNAseq_Asymptomatic	Control	69.75	Male
GSM7018580_TTGGAACGTATGGTTC-1	GSM7018580	GSE224273	Sample2_scRNAseq_Asymptomatic	Control	69.75	Male
GSM7018580_TTGGAACGTTGTTTGG-1	GSM7018580	GSE224273	Sample2_scRNAseq_Asymptomatic	Control	69.75	Male
GSM7018580_TTGGAACTCGTACGGC-1	GSM7018580	GSE224273	Sample2_scRNAseq_Asymptomatic	Control	69.75	Male
GSM7018580_TTGGCAAAGATAGTCA-1	GSM7018580	GSE224273	Sample2_scRNAseq_Asymptomatic	Control	69.75	Male
GSM7018580_TTGGCAATCGTACGGC-1	GSM7018580	GSE224273	Sample2_scRNAseq_Asymptomatic	Control	69.75	Male
GSM7018580_TTGTAGGAGACAGAGA-1	GSM7018580	GSE224273	Sample2_scRNAseq_Asymptomatic	Control	69.75	Male
GSM7018580_TTGTAGGGTCTCCATC-1	GSM7018580	GSE224273	Sample2_scRNAseq_Asymptomatic	Control	69.75	Male
GSM7018580_TTGTAGGTCCCTTGTG-1	GSM7018580	GSE224273	Sample2_scRNAseq_Asymptomatic	Control	69.75	Male
GSM7018580_TTTACTGCACGTCTCT-1	GSM7018580	GSE224273	Sample2_scRNAseq_Asymptomatic	Control	69.75	Male
GSM7018580_TTTACTGGTAAGGATT-1	GSM7018580	GSE224273	Sample2_scRNAseq_Asymptomatic	Control	69.75	Male
GSM7018580_TTTACTGGTCTCATCC-1	GSM7018580	GSE224273	Sample2_scRNAseq_Asymptomatic	Control	69.75	Male
GSM7018580_TTTACTGGTTTCCACC-1	GSM7018580	GSE224273	Sample2_scRNAseq_Asymptomatic	Control	69.75	Male
GSM7018580_TTTACTGTCGCAAGCC-1	GSM7018580	GSE224273	Sample2_scRNAseq_Asymptomatic	Control	69.75	Male
GSM7018580_TTTATGCCAGCGATCC-1	GSM7018580	GSE224273	Sample2_scRNAseq_Asymptomatic	Control	69.75	Male
GSM7018580_TTTATGCCAGGCGATA-1	GSM7018580	GSE224273	Sample2_scRNAseq_Asymptomatic	Control	69.75	Male
GSM7018580_TTTATGCCAGTCGTGC-1	GSM7018580	GSE224273	Sample2_scRNAseq_Asymptomatic	Control	69.75	Male
GSM7018580_TTTATGCCATCCAACA-1	GSM7018580	GSE224273	Sample2_scRNAseq_Asymptomatic	Control	69.75	Male
GSM7018580_TTTATGCCATTGCGGC-1	GSM7018580	GSE224273	Sample2_scRNAseq_Asymptomatic	Control	69.75	Male
GSM7018580_TTTATGCTCAAGAAGT-1	GSM7018580	GSE224273	Sample2_scRNAseq_Asymptomatic	Control	69.75	Male
GSM7018580_TTTATGCTCCCTAATT-1	GSM7018580	GSE224273	Sample2_scRNAseq_Asymptomatic	Control	69.75	Male
GSM7018580_TTTCCTCCAGTCAGAG-1	GSM7018580	GSE224273	Sample2_scRNAseq_Asymptomatic	Control	69.75	Male
GSM7018580_TTTCCTCCATCTACGA-1	GSM7018580	GSE224273	Sample2_scRNAseq_Asymptomatic	Control	69.75	Male
GSM7018580_TTTCCTCTCTAACCGA-1	GSM7018580	GSE224273	Sample2_scRNAseq_Asymptomatic	Control	69.75	Male
GSM7018580_TTTCCTCTCTAACTTC-1	GSM7018580	GSE224273	Sample2_scRNAseq_Asymptomatic	Control	69.75	Male
GSM7018580_TTTGCGCAGAGGTAGA-1	GSM7018580	GSE224273	Sample2_scRNAseq_Asymptomatic	Control	69.75	Male
GSM7018580_TTTGCGCAGGAGTCTG-1	GSM7018580	GSE224273	Sample2_scRNAseq_Asymptomatic	Control	69.75	Male
GSM7018580_TTTGCGCCACTCTGTC-1	GSM7018580	GSE224273	Sample2_scRNAseq_Asymptomatic	Control	69.75	Male
GSM7018580_TTTGCGCCATACAGCT-1	GSM7018580	GSE224273	Sample2_scRNAseq_Asymptomatic	Control	69.75	Male
GSM7018580_TTTGCGCCATACTACG-1	GSM7018580	GSE224273	Sample2_scRNAseq_Asymptomatic	Control	69.75	Male
GSM7018580_TTTGCGCTCAACACTG-1	GSM7018580	GSE224273	Sample2_scRNAseq_Asymptomatic	Control	69.75	Male
GSM7018580_TTTGCGCTCATAACCG-1	GSM7018580	GSE224273	Sample2_scRNAseq_Asymptomatic	Control	69.75	Male
GSM7018580_TTTGCGCTCCAAGTAC-1	GSM7018580	GSE224273	Sample2_scRNAseq_Asymptomatic	Control	69.75	Male
GSM7018580_TTTGCGCTCGTTGCCT-1	GSM7018580	GSE224273	Sample2_scRNAseq_Asymptomatic	Control	69.75	Male
GSM7018580_TTTGGTTTCCGCAAGC-1	GSM7018580	GSE224273	Sample2_scRNAseq_Asymptomatic	Control	69.75	Male
GSM7018580_TTTGTCACAGACTCGC-1	GSM7018580	GSE224273	Sample2_scRNAseq_Asymptomatic	Control	69.75	Male
GSM7018580_TTTGTCAGTTACGACT-1	GSM7018580	GSE224273	Sample2_scRNAseq_Asymptomatic	Control	69.75	Male
GSM7018580_TTTGTCATCAAACCGT-1	GSM7018580	GSE224273	Sample2_scRNAseq_Asymptomatic	Control	69.75	Male
GSM7018580_TTTGTCATCACCCTCA-1	GSM7018580	GSE224273	Sample2_scRNAseq_Asymptomatic	Control	69.75	Male
GSM7018580_TTTGTCATCATTATCC-1	GSM7018580	GSE224273	Sample2_scRNAseq_Asymptomatic	Control	69.75	Male
GSM7018580_TTTGTCATCGGTCTAA-1	GSM7018580	GSE224273	Sample2_scRNAseq_Asymptomatic	Control	69.75	Male
GSM7018581_AAACCTGAGAGGTTAT-1	GSM7018581	GSE224273	Sample3_scRNAseq_Asymptomatic	Control	69.75	Male
GSM7018581_AAAGTAGGTCGGCATC-1	GSM7018581	GSE224273	Sample3_scRNAseq_Asymptomatic	Control	69.75	Male
GSM7018581_AAAGTAGGTTCGGCAC-1	GSM7018581	GSE224273	Sample3_scRNAseq_Asymptomatic	Control	69.75	Male
GSM7018581_AAAGTAGTCTGTACGA-1	GSM7018581	GSE224273	Sample3_scRNAseq_Asymptomatic	Control	69.75	Male
GSM7018581_AAATGCCCATCGTCGG-1	GSM7018581	GSE224273	Sample3_scRNAseq_Asymptomatic	Control	69.75	Male
GSM7018581_AAATGCCTCATGTGGT-1	GSM7018581	GSE224273	Sample3_scRNAseq_Asymptomatic	Control	69.75	Male
GSM7018581_AACACGTAGTGTACCT-1	GSM7018581	GSE224273	Sample3_scRNAseq_Asymptomatic	Control	69.75	Male
GSM7018581_AACACGTCACCGGAAA-1	GSM7018581	GSE224273	Sample3_scRNAseq_Asymptomatic	Control	69.75	Male
GSM7018581_AACACGTTCACATGCA-1	GSM7018581	GSE224273	Sample3_scRNAseq_Asymptomatic	Control	69.75	Male
GSM7018581_AACCATGGTCTCTCGT-1	GSM7018581	GSE224273	Sample3_scRNAseq_Asymptomatic	Control	69.75	Male
GSM7018581_AACCGCGAGAGATGAG-1	GSM7018581	GSE224273	Sample3_scRNAseq_Asymptomatic	Control	69.75	Male
GSM7018581_AACCGCGGTAAACACA-1	GSM7018581	GSE224273	Sample3_scRNAseq_Asymptomatic	Control	69.75	Male
GSM7018581_AACCGCGGTACTTGAC-1	GSM7018581	GSE224273	Sample3_scRNAseq_Asymptomatic	Control	69.75	Male
GSM7018581_AACCGCGTCATGGTCA-1	GSM7018581	GSE224273	Sample3_scRNAseq_Asymptomatic	Control	69.75	Male
GSM7018581_AACCGCGTCGTAGGAG-1	GSM7018581	GSE224273	Sample3_scRNAseq_Asymptomatic	Control	69.75	Male
GSM7018581_AACCGCGTCTATCCTA-1	GSM7018581	GSE224273	Sample3_scRNAseq_Asymptomatic	Control	69.75	Male
GSM7018581_AACTCAGTCCTGCCAT-1	GSM7018581	GSE224273	Sample3_scRNAseq_Asymptomatic	Control	69.75	Male
GSM7018581_AACTCCCCATGACGGA-1	GSM7018581	GSE224273	Sample3_scRNAseq_Asymptomatic	Control	69.75	Male
GSM7018581_AACTCCCGTGTAACGG-1	GSM7018581	GSE224273	Sample3_scRNAseq_Asymptomatic	Control	69.75	Male
GSM7018581_AACTGGTCAATGGACG-1	GSM7018581	GSE224273	Sample3_scRNAseq_Asymptomatic	Control	69.75	Male
GSM7018581_AACTGGTCATCGACGC-1	GSM7018581	GSE224273	Sample3_scRNAseq_Asymptomatic	Control	69.75	Male
GSM7018581_AACTGGTTCTCGATGA-1	GSM7018581	GSE224273	Sample3_scRNAseq_Asymptomatic	Control	69.75	Male
GSM7018581_AACTGGTTCTTAGCCC-1	GSM7018581	GSE224273	Sample3_scRNAseq_Asymptomatic	Control	69.75	Male
GSM7018581_AACTTTCCAACTTGAC-1	GSM7018581	GSE224273	Sample3_scRNAseq_Asymptomatic	Control	69.75	Male
GSM7018581_AACTTTCGTGCAGTAG-1	GSM7018581	GSE224273	Sample3_scRNAseq_Asymptomatic	Control	69.75	Male
GSM7018581_AAGGCAGCAGCTCGAC-1	GSM7018581	GSE224273	Sample3_scRNAseq_Asymptomatic	Control	69.75	Male
GSM7018581_AAGGTTCAGGTGATAT-1	GSM7018581	GSE224273	Sample3_scRNAseq_Asymptomatic	Control	69.75	Male
GSM7018581_AAGGTTCTCTCAAACG-1	GSM7018581	GSE224273	Sample3_scRNAseq_Asymptomatic	Control	69.75	Male
GSM7018581_AAGGTTCTCTTCATGT-1	GSM7018581	GSE224273	Sample3_scRNAseq_Asymptomatic	Control	69.75	Male
GSM7018581_AAGTCTGCACAGACTT-1	GSM7018581	GSE224273	Sample3_scRNAseq_Asymptomatic	Control	69.75	Male
GSM7018581_AATCCAGAGACGCAAC-1	GSM7018581	GSE224273	Sample3_scRNAseq_Asymptomatic	Control	69.75	Male
GSM7018581_ACACCAAAGTAGCGGT-1	GSM7018581	GSE224273	Sample3_scRNAseq_Asymptomatic	Control	69.75	Male
GSM7018581_ACACCAAGTACGAAAT-1	GSM7018581	GSE224273	Sample3_scRNAseq_Asymptomatic	Control	69.75	Male
GSM7018581_ACACCAAGTCAAACTC-1	GSM7018581	GSE224273	Sample3_scRNAseq_Asymptomatic	Control	69.75	Male
GSM7018581_ACACCAAGTGGCCCTA-1	GSM7018581	GSE224273	Sample3_scRNAseq_Asymptomatic	Control	69.75	Male
GSM7018581_ACACCAATCCGCATCT-1	GSM7018581	GSE224273	Sample3_scRNAseq_Asymptomatic	Control	69.75	Male
GSM7018581_ACACTGACACTTACGA-1	GSM7018581	GSE224273	Sample3_scRNAseq_Asymptomatic	Control	69.75	Male
GSM7018581_ACACTGAGTTCGCGAC-1	GSM7018581	GSE224273	Sample3_scRNAseq_Asymptomatic	Control	69.75	Male
GSM7018581_ACAGCCGAGGCACATG-1	GSM7018581	GSE224273	Sample3_scRNAseq_Asymptomatic	Control	69.75	Male
GSM7018581_ACAGCCGCAAACAACA-1	GSM7018581	GSE224273	Sample3_scRNAseq_Asymptomatic	Control	69.75	Male
GSM7018581_ACAGCCGGTACCGAGA-1	GSM7018581	GSE224273	Sample3_scRNAseq_Asymptomatic	Control	69.75	Male
GSM7018581_ACAGCCGGTTGTCTTT-1	GSM7018581	GSE224273	Sample3_scRNAseq_Asymptomatic	Control	69.75	Male
GSM7018581_ACATACGGTTGTGGCC-1	GSM7018581	GSE224273	Sample3_scRNAseq_Asymptomatic	Control	69.75	Male
GSM7018581_ACATGGTGTTCAGCGC-1	GSM7018581	GSE224273	Sample3_scRNAseq_Asymptomatic	Control	69.75	Male
GSM7018581_ACCAGTACAAGGACTG-1	GSM7018581	GSE224273	Sample3_scRNAseq_Asymptomatic	Control	69.75	Male
GSM7018581_ACCAGTACATGTCCTC-1	GSM7018581	GSE224273	Sample3_scRNAseq_Asymptomatic	Control	69.75	Male
GSM7018581_ACCCACTCACAGTCGC-1	GSM7018581	GSE224273	Sample3_scRNAseq_Asymptomatic	Control	69.75	Male
GSM7018581_ACCGTAACATCACGTA-1	GSM7018581	GSE224273	Sample3_scRNAseq_Asymptomatic	Control	69.75	Male
GSM7018581_ACCGTAAGTCAGAAGC-1	GSM7018581	GSE224273	Sample3_scRNAseq_Asymptomatic	Control	69.75	Male
[truncated: 3,584 more rows]
