# Supplementary material for: Decoding immune cell dynamics in ischemic stroke: insights from single-cell RNA sequencing analysis
Source: Front Aging Neurosci. 2025 Apr 15;17:1549518. doi: 10.3389/fnagi.2025.1549518 (PMC12037566; doi:10.3389/fnagi.2025.1549518)
Supplement: Supplementary file 3 [file Table_2.XLSX]

## Sheet: CD4+T cell
Supplementary Data Table S2: CD4+T cell DEseq2 analysis
p_val	avg_log2FC	pct.1	pct.2	p_val_adj	cluster	gene
1.89322749956656e-31	-0.938621	0.136	0.487	3.35896422973098e-27	CD4+ T cell_NBEAL1	CD8A
2.22930729497143e-26	-0.743535	0.095	0.42	3.95523700273832e-22	CD4+ T cell_NBEAL1	CD8B
1.85812973333088e-10	-0.664102	0.061	0.223	3.29669377287565e-06	CD4+ T cell_NBEAL1	ATP5F1E
2.12683355503129e-10	-0.672039	0.065	0.229	3.77342809333651e-06	CD4+ T cell_NBEAL1	RACK1
2.0941597772372e-09	-0.39605	0.044	0.187	3.71545827677424e-05	CD4+ T cell_NBEAL1	ATP5MG
1.64897822654868e-08	-0.43249	0.687	0.786	0.000292561716954267	CD4+ T cell_NBEAL1	GZMK
5.78705006672089e-08	-0.319646	0.201	0.371	0.00102673842283762	CD4+ T cell_NBEAL1	CD27
1.15441971298753e-06	0.484086860282547	0.439	0.294	0.0204817145478248	CD4+ T cell_NBEAL1	GNLY
2.37469746200249e-06	-0.284596	0.85	0.895	0.0421318823708481	CD4+ T cell_NBEAL1	ACTG1
2.42251864990362e-06	-0.33218	0.364	0.522	0.04298032588659	CD4+ T cell_NBEAL1	COTL1
8.36844722881662e-06	0.274023517384501	0.901	0.829	0.148472990733664	CD4+ T cell_NBEAL1	TXNIP
1.13193966043916e-05	0.260645178060204	0.622	0.502	0.200828734555116	CD4+ T cell_NBEAL1	NBEAL1
2.31781174300176e-05	-0.301303	0.224	0.341	0.411226159443373	CD4+ T cell_NBEAL1	ITM2C
3.04401730127025e-05	-0.565961	0.109	0.202	0.540069549591368	CD4+ T cell_NBEAL1	IFNG
3.56793838156452e-05	-0.522727	0.619	0.691	0.633023627657177	CD4+ T cell_NBEAL1	CD69
0.000188247452271254	-0.427839	0.82	0.861	1	CD4+ T cell_NBEAL1	CCL4
0.000198770125178771	-0.292639	0.65	0.728	1	CD4+ T cell_NBEAL1	CD74
0.000257118235730208	-0.298137	0.259	0.365	1	CD4+ T cell_NBEAL1	MTRNR2L1
0.000702849073516559	-0.318461	0.49	0.593	1	CD4+ T cell_NBEAL1	RGS1
3.95625591753812e-165	1.44046796524505	0.922	0.228	7.01918924889613e-161	CD4+ T cell_IGKC	CD8A
1.94584874428577e-133	1.19953947335155	0.821	0.182	3.45232484211182e-129	CD4+ T cell_IGKC	CD8B
1.09563124362095e-35	0.606267125039837	0.684	0.333	1.9438689524323e-31	CD4+ T cell_IGKC	IGKC
6.0251805635645e-27	0.401093647208526	1	1	1.06898753558761e-22	CD4+ T cell_IGKC	EEF1A1
8.25296524361664e-27	0.530919224942537	0.644	0.368	1.46424109352246e-22	CD4+ T cell_IGKC	CTSW
4.20186354008433e-26	0.462853362921375	0.531	0.25	7.45494629281762e-22	CD4+ T cell_IGKC	CD7
6.32586681957496e-22	0.35085807770077	0.991	0.992	1.12233529112899e-17	CD4+ T cell_IGKC	RPS20
2.37269917062763e-19	0.398603789579372	0.356	0.146	4.20964286852755e-15	CD4+ T cell_IGKC	KLRD1
3.69432414507487e-19	0.364456601853914	0.998	0.993	6.55446989819183e-15	CD4+ T cell_IGKC	HLA-C
7.15288630506252e-18	0.372181136523589	0.995	0.996	1.26906508824419e-13	CD4+ T cell_IGKC	TPT1
3.65992609553256e-17	0.373742626728473	0.993	0.959	6.49344087869387e-13	CD4+ T cell_IGKC	CCL5
6.26949050240755e-17	0.3322499787073	0.976	0.964	1.11233300493715e-12	CD4+ T cell_IGKC	RPSA
8.29257286951014e-17	0.42174100157718	0.906	0.884	1.47126827850849e-12	CD4+ T cell_IGKC	RPS10
1.03130096488293e-16	0.412410660389665	0.976	0.96	1.8297341718953e-12	CD4+ T cell_IGKC	MT-CYB
1.35258980252773e-16	0.372813895524179	0.663	0.426	2.39976482764469e-12	CD4+ T cell_IGKC	COTL1
2.88686403260563e-16	0.305421208350181	0.354	0.164	5.12187416664891e-12	CD4+ T cell_IGKC	IGHA1
2.75963460342712e-15	0.335491536757428	0.981	0.975	4.8961437134004e-11	CD4+ T cell_IGKC	RPS17
3.46365828591098e-15	0.264288549325582	0.998	1	6.14522253086326e-11	CD4+ T cell_IGKC	HLA-A
4.20197172732711e-15	0.274169732423415	0.399	0.201	7.45513823862377e-11	CD4+ T cell_IGKC	ATP5A1
3.28188150627373e-14	0.26897984754605	0.498	0.278	5.82271416843085e-10	CD4+ T cell_IGKC	CD27
3.93244373575024e-14	-0.538139	0.333	0.155	6.97694167596807e-10	CD4+ T cell_IGKC	IGLC3
4.45626610289597e-14	0.368260715160453	0.96	0.915	7.90630731975803e-10	CD4+ T cell_IGKC	MT-ND1
2.44411596420762e-13	0.382265614884556	0.682	0.479	4.33635054369716e-09	CD4+ T cell_IGKC	GLTSCR2
3.39938088110959e-13	0.333403918115454	0.571	0.373	6.03118155926463e-09	CD4+ T cell_IGKC	C19orf43
4.64345844641782e-13	0.280052442028588	0.965	0.943	8.23842397563449e-09	CD4+ T cell_IGKC	RPS11
5.21956046774107e-13	0.288187026765145	0.382	0.206	9.26054418186621e-09	CD4+ T cell_IGKC	GPR171
5.68883945360089e-13	0.262625686833345	0.399	0.217	1.00931389585787e-08	CD4+ T cell_IGKC	GIMAP1
3.60641834535921e-12	0.375389966446544	0.976	0.969	6.39850742833631e-08	CD4+ T cell_IGKC	MT-ND2
4.74836040246933e-12	0.357975310870156	0.823	0.755	8.42454102606109e-08	CD4+ T cell_IGKC	GNB2L1
8.43982545926079e-12	0.263470568439797	0.981	0.982	1.49739383298205e-07	CD4+ T cell_IGKC	RPL7A
1.89486921970176e-11	0.28693498552613	0.552	0.367	3.36187696959486e-07	CD4+ T cell_IGKC	FYN
9.29620599397054e-11	0.278597170442718	0.731	0.55	1.64933286745025e-06	CD4+ T cell_IGKC	PABPC1
1.31670937201392e-10	0.2953170740507	0.623	0.44	2.3361057678271e-06	CD4+ T cell_IGKC	GIMAP7
1.48356200398704e-10	-0.33342	0.901	0.947	2.63213570747381e-06	CD4+ T cell_IGKC	H3F3B
4.11224280495641e-10	0.347889732381772	0.892	0.742	7.29594118455367e-06	CD4+ T cell_IGKC	NKG7
4.78531013057344e-10	0.271080153392795	0.757	0.587	8.49009723366339e-06	CD4+ T cell_IGKC	LAPTM5
7.49108529961145e-10	0.270107359449722	0.991	0.993	1.32906835385706e-05	CD4+ T cell_IGKC	MT-CO3
1.38359011098794e-09	0.272498794595813	0.219	0.1	2.45476557491481e-05	CD4+ T cell_IGKC	CCL3L3
1.79271721448201e-09	0.277215703049896	0.335	0.194	3.18063888193399e-05	CD4+ T cell_IGKC	AC092580.4
4.62278709446053e-08	-0.440294	0.45	0.562	0.000820174886299188	CD4+ T cell_IGKC	DNAJB1
2.5228695011087e-07	0.258034750885631	0.413	0.282	0.00447607506886706	CD4+ T cell_IGKC	ITM2C
5.83868983178358e-07	-0.456528	0.561	0.662	0.0103590034995504	CD4+ T cell_IGKC	NFKBIA
6.80022189655226e-06	-0.334705	0.807	0.818	0.12064953688863	CD4+ T cell_IGKC	HSP90AA1
1.57911649161788e-05	0.321499171701103	0.25	0.15	0.280166847942844	CD4+ T cell_IGKC	CCL3
3.49807339895922e-05	-0.535593	0.125	0.207	0.620628182443344	CD4+ T cell_IGKC	IFNG
7.93069969265073e-05	-0.272733	0.943	0.966	1	CD4+ T cell_IGKC	CXCR4
9.55766742382256e-05	0.303485553684458	0.509	0.406	1	CD4+ T cell_IGKC	TRBC1
0.000308721752215319	-0.326392	0.613	0.667	1	CD4+ T cell_IGKC	DUSP1
0.000359065316019014	-0.288382	0.17	0.248	1	CD4+ T cell_IGKC	HSPA1A
0.000909997823712903	-0.296519	0.144	0.218	1	CD4+ T cell_IGKC	RACK1
0.00127433297767955	-0.268874	0.269	0.342	1	CD4+ T cell_IGKC	GNLY
0.00318742657111598	-0.357697	0.521	0.57	1	CD4+ T cell_IGKC	FOS
0.00504849723439672	-0.413766	0.677	0.677	1	CD4+ T cell_IGKC	CD69
0.00899691460028594	-0.289004	0.153	0.207	1	CD4+ T cell_IGKC	ATP5F1E
3.11427968736672e-43	2.15298323736804	1	0.662	5.52535502132603e-39	CD4+ T cell_ZNF90	CD69
2.84843853422098e-17	0.907959566752961	1	0.958	5.05369964741486e-13	CD4+ T cell_ZNF90	CXCR4
7.32030727076123e-17	1.30021401996769	0.971	0.842	1.29876891597846e-12	CD4+ T cell_ZNF90	JUNB
8.7429135583784e-14	0.86178371195899	0.706	0.356	1.5511677235275e-09	CD4+ T cell_ZNF90	DNAJA1
1.70344547226775e-13	1.28928697991555	0.956	0.848	3.02225295689744e-09	CD4+ T cell_ZNF90	CCL4
1.48663646851024e-11	1.07839920777093	0.882	0.642	2.63759042243086e-07	CD4+ T cell_ZNF90	DUSP1
3.91035771299651e-10	0.770025095773595	0.824	0.518	6.93775665439841e-06	CD4+ T cell_ZNF90	DNAJB1
3.94064685006364e-10	-0.457868	1	1	6.99149564138292e-06	CD4+ T cell_ZNF90	RPL23A
5.99681961912885e-10	0.658160830671348	1	0.931	1.06395573682584e-05	CD4+ T cell_ZNF90	H3F3B
2.09923465399587e-09	0.656277965734713	0.765	0.442	3.72446212311947e-05	CD4+ T cell_ZNF90	IER2
2.55346156660704e-09	1.03203042504231	0.779	0.546	4.53035151147422e-05	CD4+ T cell_ZNF90	FOS
3.51461948696532e-09	0.983353055684821	0.868	0.713	6.23563789377387e-05	CD4+ T cell_ZNF90	ZFP36
3.81678054305693e-09	0.634079682308412	0.971	0.854	6.77173203949161e-05	CD4+ T cell_ZNF90	TSC22D3
1.38449695382402e-08	0.514142258379154	0.5	0.217	0.000245637449547457	CD4+ T cell_ZNF90	INTS6
1.47678370969023e-08	1.04253875991035	0.794	0.563	0.000262010965773241	CD4+ T cell_ZNF90	RGS1
2.9588821253952e-08	0.553912714514358	0.779	0.491	0.000524964866687616	CD4+ T cell_ZNF90	PNRC1
1.04320913503689e-07	0.55436239956973	0.529	0.252	0.00185086164738245	CD4+ T cell_ZNF90	GADD45B
1.05753197514553e-07	1.21614147187678	0.794	0.627	0.00187627323030321	CD4+ T cell_ZNF90	NFKBIA
1.6882448056519e-07	0.534442815269831	0.647	0.347	0.00299528393418761	CD4+ T cell_ZNF90	PPP1R15A
2.35093942487559e-07	0.432173411592873	0.309	0.107	0.00417103672761426	CD4+ T cell_ZNF90	PMAIP1
2.70280791588734e-07	0.641808730394539	0.956	0.939	0.00479532180436733	CD4+ T cell_ZNF90	ZFP36L2
2.80244741620665e-07	0.430606116445913	0.441	0.196	0.00497210220583384	CD4+ T cell_ZNF90	JUND
4.05589414159157e-07	-0.403095	1	0.999	0.00719596738601176	CD4+ T cell_ZNF90	RPL30
7.91399738228147e-07	0.629925379968358	0.779	0.559	0.0140410141556438	CD4+ T cell_ZNF90	DUSP2
8.84273844399266e-07	0.80975668853342	0.676	0.42	0.0156887865473318	CD4+ T cell_ZNF90	CCL4L2
1.57246502012431e-06	0.502865349876758	0.529	0.271	0.0278986743870456	CD4+ T cell_ZNF90	RGCC
1.93376735375889e-06	-0.414507	1	0.998	0.0343089003903903	CD4+ T cell_ZNF90	RPL37
2.32184809284997e-06	-0.30616	1	1	0.0411942288633441	CD4+ T cell_ZNF90	RPL13A
2.34330264500715e-06	0.616537931738975	0.765	0.595	0.0415748755277168	CD4+ T cell_ZNF90	KLF6
2.39303509634254e-06	0.658675286919479	0.809	0.593	0.0424572286793094	CD4+ T cell_ZNF90	DDIT4
2.59893586215206e-06	-0.467066	0.882	0.967	0.0461103200663019	CD4+ T cell_ZNF90	RPL5
4.32265877441105e-06	0.335482212388996	0.441	0.205	0.0766926119756009	CD4+ T cell_ZNF90	SLC38A2
4.67613871001776e-06	0.363492242283221	1	0.993	0.0829640529931352	CD4+ T cell_ZNF90	EIF1
4.93731000116838e-06	-0.401391	1	0.994	0.0875977540407293	CD4+ T cell_ZNF90	RPL38
4.99571514731256e-06	0.352688627766058	0.25	0.087	0.0886339781436195	CD4+ T cell_ZNF90	NR4A1
7.73458233025522e-06	-0.328952	1	1	0.137226959703388	CD4+ T cell_ZNF90	RPLP2
8.85790914700441e-06	-0.567827	0.838	0.932	0.157157024086152	CD4+ T cell_ZNF90	MT-ND1
9.02128816187334e-06	0.367741538997875	0.485	0.241	0.160055694567957	CD4+ T cell_ZNF90	NR4A2
9.61233425339021e-06	-0.452878	0.912	0.97	0.170542034323649	CD4+ T cell_ZNF90	RPSA
9.66733335660929e-06	-0.36953	0.985	0.996	0.171517828412962	CD4+ T cell_ZNF90	RPL37A
1.2322545233109e-05	-0.324832	1	0.997	0.218626597525819	CD4+ T cell_ZNF90	RPS7
1.28675185594757e-05	0.314963226948482	0.294	0.119	0.228295514282218	CD4+ T cell_ZNF90	DNAJB9
1.38517676047571e-05	0.298801506580028	0.632	0.375	0.245758060843601	CD4+ T cell_ZNF90	TUBA1B
1.62574855457005e-05	-0.351059	0.985	0.997	0.288440308551819	CD4+ T cell_ZNF90	RPS21
1.73110122180651e-05	0.663989086815947	0.529	0.326	0.307131978772912	CD4+ T cell_ZNF90	FOSB
1.98262637323813e-05	-0.45643	0.912	0.951	0.35175757113991	CD4+ T cell_ZNF90	RPS11
2.56433101992237e-05	0.413973232779647	0.779	0.543	0.454963609554626	CD4+ T cell_ZNF90	HSP90AB1
2.62311969066722e-05	-0.333623	1	1	0.465393895518178	CD4+ T cell_ZNF90	RPS12
2.75934356215044e-05	0.439509365440567	0.956	0.892	0.48956273479673	CD4+ T cell_ZNF90	UBC
2.78722137117915e-05	0.383035141162594	0.132	0.034	0.494508815674605	CD4+ T cell_ZNF90	TUBB2A
2.93702599940299e-05	-0.369883	0.956	0.983	0.521087152814079	CD4+ T cell_ZNF90	RPL7A
3.45145066118946e-05	-0.279006	1	1	0.612356376308235	CD4+ T cell_ZNF90	RPS15A
4.71602483834705e-05	0.46089991327221	0.588	0.362	0.836717126819533	CD4+ T cell_ZNF90	DYNLL1
5.1921005996493e-05	0.592574026924586	0.912	0.721	0.921182488389778	CD4+ T cell_ZNF90	JUN
6.02120082269525e-05	0.318329125915903	0.338	0.161	1	CD4+ T cell_ZNF90	IFRD1
6.30162684366769e-05	-0.317776	1	0.999	1	CD4+ T cell_ZNF90	RPS23
6.96679222800595e-05	0.42617467097143	0.338	0.161	1	CD4+ T cell_ZNF90	LMNA
8.3937469155835e-05	0.257299194178828	0.338	0.156	1	CD4+ T cell_ZNF90	AMD1
0.000123883600921315	0.397572136379663	0.897	0.862	1	CD4+ T cell_ZNF90	UBB
0.000129144668227752	-0.336562	0.985	0.992	1	CD4+ T cell_ZNF90	RPL27
0.000130391627016069	0.301493787529267	0.515	0.297	1	CD4+ T cell_ZNF90	CYCS
0.000156827210695219	0.388313841516496	0.956	0.921	1	CD4+ T cell_ZNF90	SRGN
0.000162000615806908	-0.41811	1	0.995	1	CD4+ T cell_ZNF90	TPT1
0.00017387829982211	-0.274937	1	1	1	CD4+ T cell_ZNF90	RPL19
0.000179528946487889	0.295562368564806	0.985	0.995	1	CD4+ T cell_ZNF90	PTMA
0.000200823541580051	0.543961619358603	0.971	0.988	1	CD4+ T cell_ZNF90	FTH1
0.000235351315463361	0.569163409051796	0.5	0.312	1	CD4+ T cell_ZNF90	CITED2
0.000249465455341919	-0.355227	0.25	0.477	1	CD4+ T cell_ZNF90	EIF3H
0.000270423841707719	0.370897071228311	0.456	0.27	1	CD4+ T cell_ZNF90	YPEL5
0.00028237993003961	0.648483951835826	0.515	0.349	1	CD4+ T cell_ZNF90	TNFAIP3
0.000327929954792949	-0.256956	1	0.997	1	CD4+ T cell_ZNF90	RPS24
0.000428998053076943	0.314616883160745	0.5	0.303	1	CD4+ T cell_ZNF90	GPBP1
0.000488892039795389	-0.321992	0.088	0.275	1	CD4+ T cell_ZNF90	GIMAP1
0.000532162327615559	0.408893750830984	0.559	0.377	1	CD4+ T cell_ZNF90	H2AFZ
0.000558123230835599	-0.281586	0.941	0.977	1	CD4+ T cell_ZNF90	RPL24
0.000638562538003667	0.367179523002887	0.426	0.253	1	CD4+ T cell_ZNF90	BRD2
0.000646967200204236	0.295060280225483	0.5	0.315	1	CD4+ T cell_ZNF90	ZNF90
0.000647194517351754	0.305837678698244	0.412	0.238	1	CD4+ T cell_ZNF90	TUBA1A
0.000737341808688804	0.305247740010453	0.618	0.435	1	CD4+ T cell_ZNF90	CCNL1
0.000779232499673863	0.286575092736957	0.338	0.181	1	CD4+ T cell_ZNF90	TIPIN
0.000945929568238805	0.28543975541023	0.412	0.243	1	CD4+ T cell_ZNF90	EIF4A1
0.000993276138873129	-0.254859	0.103	0.292	1	CD4+ T cell_ZNF90	IDH2
0.00105165258472232	0.501151153511457	0.574	0.377	1	CD4+ T cell_ZNF90	SAT1
0.00114094829081363	-0.310583	1	0.991	1	CD4+ T cell_ZNF90	RPS20
0.00115733695505465	-0.310046	0.824	0.903	1	CD4+ T cell_ZNF90	RPL36A
0.00128899520989982	0.432962272475131	0.897	0.811	1	CD4+ T cell_ZNF90	HSP90AA1
0.00130432870798248	-0.354906	0.824	0.893	1	CD4+ T cell_ZNF90	RPS10
0.00142113165593959	-0.302723	0.838	0.895	1	CD4+ T cell_ZNF90	NACA
0.00149921946802408	0.254166063852702	0.176	0.074	1	CD4+ T cell_ZNF90	CTD-3252C9.4
0.00154124839089921	-0.423816	0.338	0.497	1	CD4+ T cell_ZNF90	GIMAP7
0.00154350525646508	-0.372348	0.279	0.456	1	CD4+ T cell_ZNF90	GIMAP4
0.001548687994018	0.290859019697035	0.456	0.283	1	CD4+ T cell_ZNF90	EIF5
0.00162883923269051	-0.317572	0.882	0.92	1	CD4+ T cell_ZNF90	RPL4
0.00182688130622789	0.343953051269793	0.382	0.229	1	CD4+ T cell_ZNF90	SQSTM1
0.00185208960062825	0.425059015149388	0.676	0.51	1	CD4+ T cell_ZNF90	SRSF3
0.00197713399544958	-0.339966	0.956	0.979	1	CD4+ T cell_ZNF90	MT-ATP6
0.00253525567943342	-0.47409	0.779	0.845	1	CD4+ T cell_ZNF90	TXNIP
0.00266571627305702	0.284401552389111	0.662	0.519	1	CD4+ T cell_ZNF90	NBEAL1
0.00273594844798992	-0.304711	0.838	0.895	1	CD4+ T cell_ZNF90	RPL22
0.0027997753737994	0.520614974941512	0.397	0.249	1	CD4+ T cell_ZNF90	BIRC3
0.00303214575658348	0.269966683530876	1	0.999	1	CD4+ T cell_ZNF90	ACTB
0.00317591297473801	0.281145441565068	0.426	0.278	1	CD4+ T cell_ZNF90	MAP1LC3B
0.00347367125144819	0.38841302606446	0.809	0.687	1	CD4+ T cell_ZNF90	ID2
0.00357944219401887	0.261532965037516	0.426	0.274	1	CD4+ T cell_ZNF90	SFPQ
0.00365554414164848	0.311298548846113	0.382	0.243	1	CD4+ T cell_ZNF90	IGLC2
0.00368336058863566	0.413084038396649	0.368	0.24	1	CD4+ T cell_ZNF90	BTG2
0.00369924511236924	-0.340416	0.176	0.346	1	CD4+ T cell_ZNF90	CD27
0.00370023942406878	-0.276619	1	1	1	CD4+ T cell_ZNF90	EEF1A1
0.00389313360201549	0.399457836449495	0.25	0.138	1	CD4+ T cell_ZNF90	ZNF331
0.0042712708949182	-0.471347	0.279	0.426	1	CD4+ T cell_ZNF90	CD8A
0.00449796225723136	0.259463283724023	0.471	0.313	1	CD4+ T cell_ZNF90	CHMP4A
0.00470188936562658	0.299401408568027	0.426	0.271	1	CD4+ T cell_ZNF90	ZFP36L1
0.00481034818066745	0.286440509711442	0.618	0.463	1	CD4+ T cell_ZNF90	ZFAS1
0.00533280077682182	0.378657902265872	0.426	0.293	1	CD4+ T cell_ZNF90	MT1X
0.00556644354426108	0.288293018434949	0.456	0.31	1	CD4+ T cell_ZNF90	RHOH
0.00563997546250795	0.275129701447293	0.309	0.188	1	CD4+ T cell_ZNF90	PPP1CC
0.00635592521694985	0.300989192913216	0.529	0.395	1	CD4+ T cell_ZNF90	COX7B
0.00643061414088848	-0.263264	0.309	0.469	1	CD4+ T cell_ZNF90	N4BP2L2
0.00651314707516228	-0.26161	0.971	0.998	1	CD4+ T cell_ZNF90	MT-CO1
0.00701658265340959	0.267404844175085	0.368	0.237	1	CD4+ T cell_ZNF90	PTGER4
0.00704606805137872	-0.262816	0.338	0.496	1	CD4+ T cell_ZNF90	YWHAB
0.00749366477421346	0.258324842214463	0.309	0.185	1	CD4+ T cell_ZNF90	NHSL2
0.00756998082157056	-0.266975	0.221	0.373	1	CD4+ T cell_ZNF90	RABAC1
0.00764204366748552	0.280819157844341	0.559	0.426	1	CD4+ T cell_ZNF90	ARF6
0.00798224140678528	-0.319838	0.294	0.439	1	CD4+ T cell_ZNF90	LYAR
0.00840443002451227	0.280864088317908	0.529	0.394	1	CD4+ T cell_ZNF90	SERP1
0.00865586286680654	-0.384775	0.221	0.364	1	CD4+ T cell_ZNF90	CD8B
6.32530827020547e-73	1.06767438482121	0.848	0.117	1.12223619329985e-68	CD4+ T cell_MTRNR2L12	EOMES
1.67814827370814e-07	0.639584945790718	0.544	0.327	0.00297737066721298	CD4+ T cell_MTRNR2L12	CD27
4.55278195023958e-05	-0.595474	0.772	0.906	0.807754573611507	CD4+ T cell_MTRNR2L12	S100A4
7.46049347470161e-05	-0.302673	1	0.999	1	CD4+ T cell_MTRNR2L12	TMSB10
0.000108933310337103	-0.501086	0.165	0.369	1	CD4+ T cell_MTRNR2L12	CD8B
0.000206307131391774	-0.433723	0.873	0.89	1	CD4+ T cell_MTRNR2L12	S100A6
0.000241055572827221	-0.48566	0.241	0.46	1	CD4+ T cell_MTRNR2L12	LGALS1
0.00029698153839328	-0.392003	0.392	0.608	1	CD4+ T cell_MTRNR2L12	ANXA1
0.00036418461226105	-0.431717	0.949	0.942	1	CD4+ T cell_MTRNR2L12	CD52
0.000393817529342275	0.451787664708455	0.81	0.765	1	CD4+ T cell_MTRNR2L12	GZMK
0.000456327860098968	-0.373431	0.949	0.94	1	CD4+ T cell_MTRNR2L12	ZFP36L2
0.000483052436851009	-0.324541	0.316	0.537	1	CD4+ T cell_MTRNR2L12	NBEAL1
0.00113658878331737	-0.405518	1	0.999	1	CD4+ T cell_MTRNR2L12	ACTB
0.00138455267654486	-0.390304	0.228	0.425	1	CD4+ T cell_MTRNR2L12	HMGB2
0.00178596522568574	-0.293677	0.089	0.241	1	CD4+ T cell_MTRNR2L12	AC092580.4
0.00207657092448687	-0.323254	0.329	0.504	1	CD4+ T cell_MTRNR2L12	ARPC1B
0.00234806619760857	-0.282091	0.278	0.45	1	CD4+ T cell_MTRNR2L12	SEC61G
0.00260707456585558	-0.316408	0.468	0.63	1	CD4+ T cell_MTRNR2L12	HINT1
0.00282639997188748	-0.255664	0.266	0.423	1	CD4+ T cell_MTRNR2L12	GTF3A
0.00306510142073157	-0.271329	0.013	0.124	1	CD4+ T cell_MTRNR2L12	XCL1
0.00449961001560443	-0.26311	0.392	0.557	1	CD4+ T cell_MTRNR2L12	SKP1
0.00467343322833911	-0.278078	0.076	0.207	1	CD4+ T cell_MTRNR2L12	CREM
0.00509321471750433	0.281889198760793	0.203	0.106	1	CD4+ T cell_MTRNR2L12	ATP5MD
0.00525581223033826	-0.262174	1	0.995	1	CD4+ T cell_MTRNR2L12	PTMA
0.00542602248158115	0.287845482825064	0.19	0.097	1	CD4+ T cell_MTRNR2L12	CYTOR
0.00582871410194944	-0.391973	0.823	0.861	1	CD4+ T cell_MTRNR2L12	TSC22D3
0.00632675050095073	-0.315352	1	0.987	1	CD4+ T cell_MTRNR2L12	FTH1
0.00766779365395023	-0.253803	0.506	0.702	1	CD4+ T cell_MTRNR2L12	ID2
0.00834880282186556	-0.271434	0.329	0.474	1	CD4+ T cell_MTRNR2L12	TPM3
0.00842875923203864	-0.252497	0.19	0.331	1	CD4+ T cell_MTRNR2L12	ZNF90
0.00893630250543661	-0.267361	0.253	0.398	1	CD4+ T cell_MTRNR2L12	STK17B
3.03658357635325e-150	2.48898945389235	1	0.118	5.38750658116594e-146	CD4+ T cell_MTRNR2L8	IFNG
2.28623664598159e-12	0.360527805401263	0.287	0.087	4.05624105730054e-08	CD4+ T cell_MTRNR2L8	NFKBID
7.92692214425105e-10	0.745826850273339	0.957	0.844	1.40639452683302e-05	CD4+ T cell_MTRNR2L8	CCL4
8.67848528899476e-10	0.806636548979936	0.67	0.412	1.53973685997345e-05	CD4+ T cell_MTRNR2L8	CCL4L2
4.47958775663321e-09	0.574937597096009	0.748	0.514	7.94768459781865e-05	CD4+ T cell_MTRNR2L8	DNAJB1
9.37601380005136e-08	0.538492514582058	0.887	0.809	0.00166349236840511	CD4+ T cell_MTRNR2L8	HSP90AA1
1.21478853621248e-07	0.645118649243891	0.73	0.543	0.00215527782094818	CD4+ T cell_MTRNR2L8	FOS
1.18190731623041e-06	0.377718143691099	0.835	0.638	0.0209693996045599	CD4+ T cell_MTRNR2L8	DUSP1
1.28855895848713e-06	-0.46543	0.791	0.898	0.0228616130414787	CD4+ T cell_MTRNR2L8	RPS10
1.56741442019233e-06	0.343380298616512	0.557	0.344	0.0278090666430522	CD4+ T cell_MTRNR2L8	PPP1R15A
3.59316182481108e-06	-0.349759	1	1	0.0637498770957982	CD4+ T cell_MTRNR2L8	EEF1A1
4.06229215670728e-06	0.423285606210885	0.487	0.296	0.0720731874443005	CD4+ T cell_MTRNR2L8	HSPA1B
4.99896161472573e-06	0.404346334919293	0.426	0.238	0.0886915769684638	CD4+ T cell_MTRNR2L8	NR4A2
1.12029250837435e-05	-0.335277	0.965	0.983	0.198762296835778	CD4+ T cell_MTRNR2L8	RPL7A
1.29569288443409e-05	-0.415723	0.948	0.973	0.229881831556296	CD4+ T cell_MTRNR2L8	MT-ND2
1.41297428346593e-05	-0.280642	0.991	1	0.250689897372525	CD4+ T cell_MTRNR2L8	RPS3A
1.6200311082569e-05	-0.327597	0.991	0.992	0.28742591922694	CD4+ T cell_MTRNR2L8	RPS20
1.8325697347049e-05	-0.42748	0.861	0.933	0.325134522331343	CD4+ T cell_MTRNR2L8	MT-ND1
2.01673978978651e-05	0.366097886107086	0.426	0.251	0.357809973503922	CD4+ T cell_MTRNR2L8	GADD45B
2.10263399370483e-05	-0.359408	0.574	0.714	0.373049323163111	CD4+ T cell_MTRNR2L8	CD3E
3.38839765460132e-05	-0.258257	1	0.999	0.601169511879367	CD4+ T cell_MTRNR2L8	HLA-A
4.02083762341449e-05	-0.388412	0.6	0.727	0.7133770111462	CD4+ T cell_MTRNR2L8	SARAF
4.24833005043452e-05	0.273805107208958	0.435	0.265	0.753738717548093	CD4+ T cell_MTRNR2L8	ZFP36L1
0.0001514290126798	-0.269311	0.365	0.561	1	CD4+ T cell_MTRNR2L8	ACAP1
0.000171012678989601	0.369093824078374	0.957	0.932	1	CD4+ T cell_MTRNR2L8	H3F3B
0.000206851276705591	-0.416368	0.67	0.775	1	CD4+ T cell_MTRNR2L8	GZMK
0.000222736256394574	-0.263202	0.313	0.484	1	CD4+ T cell_MTRNR2L8	HLA-F
0.000227998936552622	0.274584882170897	0.878	0.863	1	CD4+ T cell_MTRNR2L8	UBB
0.000232364261979001	0.508352554885913	0.722	0.673	1	CD4+ T cell_MTRNR2L8	CD69
0.000255042373941342	0.348800068951964	0.583	0.433	1	CD4+ T cell_MTRNR2L8	MTRNR2L10
0.000287800442704811	0.276958411816629	0.522	0.36	1	CD4+ T cell_MTRNR2L8	DYNLL1
0.000290957127696076	-0.273784	0.843	0.894	1	CD4+ T cell_MTRNR2L8	RPL36AL
0.000345458924610593	0.327425835649593	0.357	0.216	1	CD4+ T cell_MTRNR2L8	HSPA1A
0.000382650491049786	-0.348927	0.339	0.502	1	CD4+ T cell_MTRNR2L8	GIMAP7
0.000412745251219051	0.435372684748354	0.696	0.589	1	CD4+ T cell_MTRNR2L8	MTRNR2L8
0.000454127980319555	0.338543864891389	0.348	0.22	1	CD4+ T cell_MTRNR2L8	INTS6
0.000496235830978754	0.263357214833511	0.33	0.198	1	CD4+ T cell_MTRNR2L8	TAGAP
0.00100963194520341	-0.262791	0.496	0.645	1	CD4+ T cell_MTRNR2L8	LAPTM5
0.00161855182931195	0.254028414786348	0.313	0.194	1	CD4+ T cell_MTRNR2L8	RP11-138A9.2
0.00177993417286414	0.284720247258581	0.504	0.36	1	CD4+ T cell_MTRNR2L8	DNAJA1
0.00216534150737169	-0.313018	0.965	0.965	1	CD4+ T cell_MTRNR2L8	MT-CYB
0.00258523453121434	-0.330724	0.296	0.43	1	CD4+ T cell_MTRNR2L8	CD8A
0.0026093562519874	0.252161356951481	0.365	0.252	1	CD4+ T cell_MTRNR2L8	BRD2
0.00314957802544833	-0.292577	1	0.995	1	CD4+ T cell_MTRNR2L8	TPT1
0.0035299264046747	0.282416898548706	0.687	0.538	1	CD4+ T cell_MTRNR2L8	GZMH
0.00380228577329604	0.302687217735395	0.443	0.327	1	CD4+ T cell_MTRNR2L8	FOSB
0.00439511547613063	0.42472440716269	0.722	0.694	1	CD4+ T cell_MTRNR2L8	MTRNR2L12
0.00484648361943787	-0.309102	0.061	0.158	1	CD4+ T cell_MTRNR2L8	IGHG1
0.00533751530382169	0.27499	0.304	0.202	1	CD4+ T cell_MTRNR2L8	TNF
0.00555316673240772	0.382162811758457	0.8	0.723	1	CD4+ T cell_MTRNR2L8	JUN
0.00593782854555567	-0.253226	0.991	0.992	1	CD4+ T cell_MTRNR2L8	MT-CO3
0.00711874795549879	0.257162038009847	0.609	0.519	1	CD4+ T cell_MTRNR2L8	NBEAL1
0.00853350593824016	-0.272385	0.322	0.438	1	CD4+ T cell_MTRNR2L8	IGKC
0.00896325062299541	0.29123486001076	0.47	0.372	1	CD4+ T cell_MTRNR2L8	CCNH
0.00944044934621634	0.329163313619064	0.53	0.45	1	CD4+ T cell_MTRNR2L8	IER2
9.23732682119147e-36	1.48810804882776	0.858	0.568	1.63888652461579e-31	CD4+ T cell_MTRNR2L10	MTRNR2L8
5.93975115525317e-30	1.26143367508287	0.723	0.413	1.05383064996502e-25	CD4+ T cell_MTRNR2L10	MTRNR2L10
6.40012412047262e-30	1.4382053627695	0.897	0.673	1.13551002145425e-25	CD4+ T cell_MTRNR2L10	MTRNR2L12
5.73647622584514e-21	0.395940264691677	0.329	0.085	1.01776561198944e-16	CD4+ T cell_MTRNR2L10	TBX21
1.22906449233202e-20	-0.957475	0.065	0.46	2.18060622229546e-16	CD4+ T cell_MTRNR2L10	CD8A
1.47968103407104e-18	-0.798534	0.032	0.395	2.62525009064884e-14	CD4+ T cell_MTRNR2L10	CD8B
3.56347267937921e-17	-0.884991	0.523	0.794	6.32231322775459e-13	CD4+ T cell_MTRNR2L10	GZMK
8.13318601941893e-16	-0.65512	0.045	0.371	1.44298986356531e-11	CD4+ T cell_MTRNR2L10	CD27
1.54553066084589e-15	-0.736456	0.116	0.465	2.74208049847278e-11	CD4+ T cell_MTRNR2L10	IGKC
1.58074997183107e-15	-0.480085	1	0.999	2.80456660002268e-11	CD4+ T cell_MTRNR2L10	HLA-A
2.22248712420584e-15	-0.510813	1	1	3.94313665576601e-11	CD4+ T cell_MTRNR2L10	EEF1A1
1.33328957829335e-13	-0.474334	0.994	0.991	2.36552236980806e-09	CD4+ T cell_MTRNR2L10	RPS20
2.61351484434516e-12	0.750512704317235	0.555	0.295	4.63689803683719e-08	CD4+ T cell_MTRNR2L10	GNLY
1.18321738813939e-11	-0.577258	0.213	0.523	2.09926429003691e-07	CD4+ T cell_MTRNR2L10	COTL1
7.38857527648296e-09	-0.703883	0.161	0.388	0.000131088102555361	CD4+ T cell_MTRNR2L10	CMC1
9.58964584437327e-09	-0.804487	0.019	0.211	0.000170139496570871	CD4+ T cell_MTRNR2L10	ATP5F1E
1.17630559078219e-08	-0.360327	0.974	0.962	0.000208700137916576	CD4+ T cell_MTRNR2L10	RPL5
1.33441201062527e-08	-0.473216	0.116	0.351	0.000236751378925136	CD4+ T cell_MTRNR2L10	CD7
2.40946681850079e-08	-0.331096	0.09	0.304	0.00042748760293841	CD4+ T cell_MTRNR2L10	TAP1
2.44024674108434e-08	-0.613989	0.348	0.599	0.000432948576803184	CD4+ T cell_MTRNR2L10	RGS1
2.65589258463321e-08	-0.77604	0.026	0.217	0.000471208462365624	CD4+ T cell_MTRNR2L10	RACK1
4.24144252142135e-08	-0.441471	0.897	0.931	0.000752516732150576	CD4+ T cell_MTRNR2L10	MT-ND1
4.27605076631901e-08	0.401948134898831	0.974	0.891	0.000758656926960319	CD4+ T cell_MTRNR2L10	S100A4
4.67568882800475e-08	-0.317497	0.2	0.437	0.000829560711864604	CD4+ T cell_MTRNR2L10	EIF3G
6.16867200490418e-08	-0.298118	0.11	0.324	0.0010944457871101	CD4+ T cell_MTRNR2L10	ARID5A
6.80258684934446e-08	-0.394074	0.49	0.727	0.00120691495881069	CD4+ T cell_MTRNR2L10	CD3E
6.94943683683889e-08	-0.660568	0.484	0.699	0.00123296908359196	CD4+ T cell_MTRNR2L10	CD69
7.26481249723683e-08	-0.313566	0.045	0.235	0.00128892303325976	CD4+ T cell_MTRNR2L10	IGHA1
1.28986448265687e-07	-0.283859	0.071	0.266	0.00228847756512982	CD4+ T cell_MTRNR2L10	RHOG
1.29462076882872e-07	0.416719254664837	0.658	0.51	0.00229691616805591	CD4+ T cell_MTRNR2L10	NBEAL1
1.69407128931388e-07	-0.46322	0.013	0.176	0.00300562128150069	CD4+ T cell_MTRNR2L10	ATP5MG
2.95208708955203e-07	-0.370757	0.819	0.885	0.0052375929142832	CD4+ T cell_MTRNR2L10	ARHGDIB
3.26677416232038e-07	-0.286265	0.11	0.312	0.00579591071878882	CD4+ T cell_MTRNR2L10	SSU72
3.50955888137164e-07	-0.887696	0.045	0.222	0.00622665936732957	CD4+ T cell_MTRNR2L10	IGLC3
3.81249916946575e-07	-0.339443	0.258	0.495	0.00676413602646613	CD4+ T cell_MTRNR2L10	HLA-F
3.87479916516363e-07	-0.386983	0.845	0.92	0.00687466867883331	CD4+ T cell_MTRNR2L10	SH3BGRL3
4.1382986065029e-07	-0.447968	0.981	0.97	0.00734216938765744	CD4+ T cell_MTRNR2L10	MT-ND2
4.84198537938729e-07	-0.392595	0.013	0.167	0.00859065046010894	CD4+ T cell_MTRNR2L10	IGHG1
5.09348642644984e-07	-0.387474	0.058	0.235	0.00903686361780731	CD4+ T cell_MTRNR2L10	HIST1H4C
5.63846501721865e-07	-0.346603	0.277	0.514	0.0100037646335493	CD4+ T cell_MTRNR2L10	GIMAP7
6.47648908298842e-07	-0.341137	0.948	0.949	0.0114905869310381	CD4+ T cell_MTRNR2L10	RPS11
6.61465371270514e-07	-0.3143	0.903	0.944	0.0117357186170815	CD4+ T cell_MTRNR2L10	HLA-E
7.71702328779052e-07	-0.300263	0.084	0.266	0.0136915427171979	CD4+ T cell_MTRNR2L10	KLF2
1.05164674301105e-06	-0.305344	0.226	0.438	0.0186583165145021	CD4+ T cell_MTRNR2L10	ICAM3
1.25771551657895e-06	-0.288747	0	0.134	0.0223143886951438	CD4+ T cell_MTRNR2L10	ELOB
1.30988867266355e-06	-0.485498	0.471	0.659	0.0232400448303968	CD4+ T cell_MTRNR2L10	TRBC2
1.42608603648506e-06	-0.314847	0.252	0.47	0.0253016184593178	CD4+ T cell_MTRNR2L10	GIMAP4
1.5718120622415e-06	-0.290451	0.116	0.308	0.0278870896082886	CD4+ T cell_MTRNR2L10	PRF1
1.69212947154727e-06	0.279108567406058	0.239	0.109	0.0300217610841917	CD4+ T cell_MTRNR2L10	ANKRD28
1.78286763897108e-06	-0.313251	0.342	0.572	0.0316316376506248	CD4+ T cell_MTRNR2L10	RAC2
1.88479593605303e-06	-0.345234	0.013	0.151	0.0334400494974529	CD4+ T cell_MTRNR2L10	ATP5MC2
1.91465542589059e-06	-0.290186	0.065	0.232	0.0339698165661508	CD4+ T cell_MTRNR2L10	CXCR6
2.00322798296576e-06	-0.277076	0.013	0.151	0.0355412708737785	CD4+ T cell_MTRNR2L10	CRTAM
2.6641342682508e-06	-0.332591	0.929	0.972	0.0472670701873057	CD4+ T cell_MTRNR2L10	RPSA
3.56717145298185e-06	-0.276141	0.155	0.338	0.063288755918804	CD4+ T cell_MTRNR2L10	ANXA6
3.57607684103277e-06	-0.292819	0.335	0.561	0.0634467553136035	CD4+ T cell_MTRNR2L10	EIF3F
3.60604297166739e-06	-0.282485	0.348	0.576	0.0639784144033229	CD4+ T cell_MTRNR2L10	LCK
3.9322159623591e-06	-0.275287	0.271	0.489	0.0697653756041752	CD4+ T cell_MTRNR2L10	EIF3H
4.8917895295611e-06	-0.376279	0.458	0.679	0.086790129833473	CD4+ T cell_MTRNR2L10	CST7
5.05297957633438e-06	-0.262914	0.168	0.366	0.0896499636433246	CD4+ T cell_MTRNR2L10	RBM25
5.16550169457865e-06	0.278734288147182	0.903	0.805	0.0916463310652144	CD4+ T cell_MTRNR2L10	RPL17
5.97212642480228e-06	-0.319934	0.484	0.681	0.105957467028842	CD4+ T cell_MTRNR2L10	SRSF5
7.74400578877597e-06	-0.276814	0.394	0.614	0.137394150704463	CD4+ T cell_MTRNR2L10	EVL
7.95981037078811e-06	-0.27347	0.2	0.381	0.141222955598523	CD4+ T cell_MTRNR2L10	AES
8.31140778709646e-06	-0.261712	0.265	0.492	0.147460996958665	CD4+ T cell_MTRNR2L10	APOBEC3G
1.03614495107109e-05	-0.290964	0.948	0.99	0.183832837219033	CD4+ T cell_MTRNR2L10	BTG1
1.1814205954295e-05	-0.25184	0.006	0.123	0.209607642041102	CD4+ T cell_MTRNR2L10	ATP5MD
1.19181868542821e-05	-0.433705	0.071	0.219	0.211452471168673	CD4+ T cell_MTRNR2L10	KLRD1
1.20990569784187e-05	-0.283562	0.303	0.508	0.214661468911104	CD4+ T cell_MTRNR2L10	GPSM3
1.2204313861544e-05	-0.276721	0.342	0.549	0.216528936531514	CD4+ T cell_MTRNR2L10	LDHB
1.35584775300379e-05	-0.308999	0.019	0.143	0.240554508337932	CD4+ T cell_MTRNR2L10	NOP53
1.57878443336225e-05	-0.272967	1	0.996	0.28010793416713	CD4+ T cell_MTRNR2L10	MT-CO1
1.63591649255476e-05	-0.251672	0.135	0.302	0.290244304109065	CD4+ T cell_MTRNR2L10	CXCR3
1.79493427721708e-05	-0.26157	0.355	0.568	0.318457239463855	CD4+ T cell_MTRNR2L10	LSP1
2.05435525501107e-05	-0.285932	1	0.991	0.364483709344064	CD4+ T cell_MTRNR2L10	MT-CO3
2.20005764864631e-05	-0.29466	0.058	0.198	0.390334228022828	CD4+ T cell_MTRNR2L10	XCL2
2.28023494738934e-05	-0.36523	0.129	0.291	0.404559284365818	CD4+ T cell_MTRNR2L10	HLA-DRA
2.62091761480463e-05	-0.278085	0.252	0.437	0.465003203218638	CD4+ T cell_MTRNR2L10	FYN
2.66389015631513e-05	-0.266509	0.168	0.327	0.472627391533431	CD4+ T cell_MTRNR2L10	MSN
2.90577218016829e-05	-0.310572	0.252	0.442	0.515542100205457	CD4+ T cell_MTRNR2L10	HLA-DPA1
3.17066842567797e-05	-0.286029	0.11	0.265	0.562539992083785	CD4+ T cell_MTRNR2L10	IGLC2
6.97008791602014e-05	-0.255964	0.91	0.919	1	CD4+ T cell_MTRNR2L10	RPL4
7.91649380687424e-05	-0.253448	0.477	0.667	1	CD4+ T cell_MTRNR2L10	CHCHD2
8.40005302293175e-05	0.287265328239248	0.981	0.931	1	CD4+ T cell_MTRNR2L10	RPS26
0.000106982996291781	-0.373929	0.665	0.813	1	CD4+ T cell_MTRNR2L10	TRAC
0.000107465354493507	-0.352455	0.929	0.969	1	CD4+ T cell_MTRNR2L10	MT-CYB
0.000121654284497677	-0.424419	0.639	0.721	1	CD4+ T cell_MTRNR2L10	CD74
0.000123012344031744	-0.269467	0.555	0.706	1	CD4+ T cell_MTRNR2L10	EEF2
0.000138190588630083	-0.352421	0.31	0.459	1	CD4+ T cell_MTRNR2L10	CTSW
0.000161015651110641	0.365233519296821	0.368	0.251	1	CD4+ T cell_MTRNR2L10	HOPX
0.000180983742203435	-0.260403	0.923	0.944	1	CD4+ T cell_MTRNR2L10	IL32
0.000234855647995182	0.265879065986442	0.923	0.852	1	CD4+ T cell_MTRNR2L10	TSC22D3
0.000245059024129932	-0.275061	0.342	0.494	1	CD4+ T cell_MTRNR2L10	TUBA4A
0.000293060652216025	-0.3017	0.045	0.156	1	CD4+ T cell_MTRNR2L10	IGHG3
0.000297786471983973	-0.25384	0.465	0.615	1	CD4+ T cell_MTRNR2L10	PABPC1
0.000339904093849102	-0.306122	0.303	0.472	1	CD4+ T cell_MTRNR2L10	HLA-DRB1
0.000342436142110799	-0.310601	0.89	0.886	1	CD4+ T cell_MTRNR2L10	ACTG1
0.000357445005051	-0.282594	0.735	0.836	1	CD4+ T cell_MTRNR2L10	CORO1A
0.000363981027711389	-0.369647	0.303	0.472	1	CD4+ T cell_MTRNR2L10	MT2A
0.000428074084105636	0.266354244128397	0.994	0.936	1	CD4+ T cell_MTRNR2L10	CD52
0.00120372383885735	0.25115673767362	0.471	0.38	1	CD4+ T cell_MTRNR2L10	MIF
0.00121303478660393	-0.388379	0.316	0.448	1	CD4+ T cell_MTRNR2L10	TRBC1
0.00134319189543043	-0.327251	0.252	0.401	1	CD4+ T cell_MTRNR2L10	TUBA1B
0.00145955889271171	0.389714023361982	0.471	0.387	1	CD4+ T cell_MTRNR2L10	CRIP1
0.00196219917452332	-0.256245	0.148	0.264	1	CD4+ T cell_MTRNR2L10	NR4A2
0.00832437110836554	-0.272224	0.929	0.886	1	CD4+ T cell_MTRNR2L10	RPS10
5.12421263538015e-93	1.63512942384266	1	0.104	9.09137805769147e-89	CD4+ T cell_CRTAM	CRTAM
1.66936649919225e-25	1.27692357982231	0.737	0.176	2.96179004286689e-21	CD4+ T cell_CRTAM	RACK1
4.88983505939077e-21	1.05995887126561	0.684	0.173	8.67554536237111e-17	CD4+ T cell_CRTAM	ATP5F1E
8.06755470721954e-20	0.714076546227215	0.544	0.122	1.43134555615489e-15	CD4+ T cell_CRTAM	ATP5MC2
1.64558462061631e-19	0.417919725753283	0.404	0.068	2.91959623389745e-15	CD4+ T cell_CRTAM	COPS9
1.43933656688957e-18	0.438022274805781	0.404	0.072	2.55367093697547e-14	CD4+ T cell_CRTAM	ATP5F1D
1.5690881613117e-18	0.649379801890056	0.491	0.106	2.78387621579922e-14	CD4+ T cell_CRTAM	ELOB
9.23761546984789e-18	0.881355503501381	0.561	0.144	1.63893773666041e-13	CD4+ T cell_CRTAM	ATP5MG
2.00850048252083e-17	0.308064233849955	0.193	0.018	3.56348155608846e-13	CD4+ T cell_CRTAM	TENT5C
2.2887397810851e-17	-1.55472	0.789	0.942	4.06068211960119e-13	CD4+ T cell_CRTAM	RPS26
4.96095390627592e-15	0.473724449513278	0.439	0.099	8.80172442051474e-11	CD4+ T cell_CRTAM	ATP5MD
1.59526070804275e-14	0.350832128961392	0.316	0.056	2.83031154820945e-10	CD4+ T cell_CRTAM	SEM1
2.38259617637955e-14	0.321286843643251	0.193	0.022	4.22720213613259e-10	CD4+ T cell_CRTAM	SEPHS2
4.02274974842675e-14	0.417673629413978	0.228	0.031	7.13716260365873e-10	CD4+ T cell_CRTAM	CCL3L1
4.2231134625695e-14	-0.906969	0.982	0.995	7.4926479052908e-10	CD4+ T cell_CRTAM	HLA-C
1.29645602845248e-13	0.576182059104851	0.456	0.118	2.30017228568039e-09	CD4+ T cell_CRTAM	NOP53
6.03284519967159e-13	0.377348685911401	0.351	0.076	1.07034739532573e-08	CD4+ T cell_CRTAM	ATP5IF1
1.48966877217185e-12	-1.10137	0.246	0.794	2.6429703355873e-08	CD4+ T cell_CRTAM	GNB2L1
1.55652399702443e-12	0.827290157496612	0.982	0.759	2.76158487552074e-08	CD4+ T cell_CRTAM	GZMK
9.64551705556659e-12	0.280601536414812	0.211	0.032	1.71130763599862e-07	CD4+ T cell_CRTAM	CEMIP2
3.92456402783606e-11	-0.966042	0.246	0.75	6.96296149818673e-07	CD4+ T cell_CRTAM	ATP5E
1.54224055440083e-10	-0.754094	0.93	0.978	2.73624319161795e-06	CD4+ T cell_CRTAM	RPS17
1.90277016612142e-10	-1.01101	0.123	0.551	3.37589482873262e-06	CD4+ T cell_CRTAM	GLTSCR2
3.31607070182099e-10	0.297689735299558	0.193	0.032	5.88337263917079e-06	CD4+ T cell_CRTAM	JPT1
4.99799279881829e-10	0.259806997341551	0.263	0.056	8.86743882366341e-06	CD4+ T cell_CRTAM	SELENOK
6.27352082452329e-10	0.307986717527185	0.211	0.039	1.11304806468692e-05	CD4+ T cell_CRTAM	AC245297.3
6.97006198813855e-10	0.393510136044226	0.281	0.066	1.23662839793554e-05	CD4+ T cell_CRTAM	REX1BD
1.22623395462991e-09	-0.883588	0.193	0.615	2.17558428230439e-05	CD4+ T cell_CRTAM	ATP5L
1.89328926321039e-09	0.257073756787573	0.246	0.052	3.35907381078787e-05	CD4+ T cell_CRTAM	ATP5PD
6.01057896693936e-09	0.395964364078748	0.281	0.072	0.000106639692031438	CD4+ T cell_CRTAM	ATP5ME
7.75608866776654e-09	0.39478549478092	0.333	0.093	0.000137608525143514	CD4+ T cell_CRTAM	CYTOR
9.30703817193396e-09	0.295024345195769	1	1	0.000165125471246452	CD4+ T cell_CRTAM	B2M
1.29781367962842e-08	0.251073686294598	0.193	0.037	0.000230258103039674	CD4+ T cell_CRTAM	SELENOH
2.7666166319307e-08	-0.696227	0.982	0.996	0.000490853122837144	CD4+ T cell_CRTAM	TPT1
7.14103402358678e-08	0.41469726508608	0.316	0.097	0.00126696225646477	CD4+ T cell_CRTAM	ATP5MPL
7.38310757018038e-08	-0.969661	0.246	0.611	0.0013099109451014	CD4+ T cell_CRTAM	MTRNR2L8
8.92886404427636e-08	0.30703205801452	0.228	0.055	0.00158415905873551	CD4+ T cell_CRTAM	ATP5F1C
4.20049972385412e-07	0.946117806850737	0.947	0.844	0.00745252661006198	CD4+ T cell_CRTAM	JUNB
4.27496300901154e-07	0.253437472465824	0.228	0.059	0.00758463937058827	CD4+ T cell_CRTAM	ATP5PB
5.1375237054e-07	-0.610883	0.158	0.526	0.00911499455812067	CD4+ T cell_CRTAM	ATP5G2
5.40251604873607e-07	0.322053005866447	0.298	0.093	0.00958514397366754	CD4+ T cell_CRTAM	FYB1
7.39384165616932e-07	0.421098019915367	0.439	0.178	0.0131181538663756	CD4+ T cell_CRTAM	REL
1.13997677312648e-06	0.726905421183796	1	0.847	0.0202254679088099	CD4+ T cell_CRTAM	CCL4
1.1549532471064e-06	0.283088198549817	0.211	0.055	0.0204911805101617	CD4+ T cell_CRTAM	POLR2J3.1
1.6495602514988e-06	0.285570093406633	0.175	0.041	0.0292664979820916	CD4+ T cell_CRTAM	SELENOS
1.65406002124392e-06	-0.670271	0.789	0.894	0.0293463328969097	CD4+ T cell_CRTAM	RPS10
2.12659760015345e-06	0.563436520438736	0.649	0.354	0.0377300946219226	CD4+ T cell_CRTAM	CMC1
2.13447527161272e-06	0.26672475234093	0.211	0.056	0.0378698602689528	CD4+ T cell_CRTAM	ATP5PO
2.37333047360312e-06	0.595866246839891	0.561	0.289	0.0421076292626666	CD4+ T cell_CRTAM	MT1X
2.51239826206225e-06	0.546343411822935	0.982	0.959	0.0445749699655084	CD4+ T cell_CRTAM	CXCR4
2.96615530601951e-06	-0.461006	0.825	0.938	0.0526255274393981	CD4+ T cell_CRTAM	RPL23
3.4140148119931e-06	-0.546554	0.123	0.448	0.0605714507943815	CD4+ T cell_CRTAM	ALDOA
3.74106126207383e-06	0.28633987290425	0.246	0.075	0.0663739089117138	CD4+ T cell_CRTAM	ATP5PF
3.91798669158314e-06	-0.696294	0.158	0.455	0.069512919882068	CD4+ T cell_CRTAM	CTSW
4.23618189923524e-06	-0.511298	0.07	0.365	0.0751583392562316	CD4+ T cell_CRTAM	ATPIF1
4.85199930619957e-06	0.310269889702988	0.491	0.218	0.0860841716905928	CD4+ T cell_CRTAM	HLA-DQB1
5.55950912498835e-06	-1.70904	0.053	0.332	0.0986368108955433	CD4+ T cell_CRTAM	GNLY
6.06411339811394e-06	0.30698441404794	0.228	0.069	0.107589499909338	CD4+ T cell_CRTAM	ATP5MC3
6.3083277433604e-06	-0.516871	0.14	0.466	0.1119223508227	CD4+ T cell_CRTAM	TCEB2
6.55001672514795e-06	-0.762397	0.175	0.455	0.116210396737575	CD4+ T cell_CRTAM	MTRNR2L10
8.09292011609946e-06	-0.499537	0.053	0.333	0.143584588699837	CD4+ T cell_CRTAM	C9orf142
8.82059210024297e-06	-0.525996	0.123	0.439	0.156494945042511	CD4+ T cell_CRTAM	C19orf43
9.07107357025658e-06	0.250716261270694	0.211	0.061	0.160938987283492	CD4+ T cell_CRTAM	AC058791.1
9.22977789769239e-06	0.539339717367466	0.614	0.334	0.163754719460858	CD4+ T cell_CRTAM	MTRNR2L1
1.1082211669803e-05	-0.425938	1	0.998	0.196620599445645	CD4+ T cell_CRTAM	RPL37
1.24604157141757e-05	-0.513736	0.105	0.396	0.221072695600906	CD4+ T cell_CRTAM	USMG5
1.37379571429819e-05	-0.433956	0.965	0.993	0.243738835630784	CD4+ T cell_CRTAM	RPL27
1.85620783478329e-05	0.454106647340008	0.386	0.174	0.329328394047252	CD4+ T cell_CRTAM	DUSP4
1.93040009620562e-05	-0.710425	0.719	0.847	0.3424915850688	CD4+ T cell_CRTAM	TXNIP
2.78431307376177e-05	-0.361009	1	0.999	0.493992825546814	CD4+ T cell_CRTAM	RPL36
3.23593176816302e-05	0.266466505666851	1	1	0.574119014307483	CD4+ T cell_CRTAM	HLA-B
4.13142813410538e-05	0.734767718230898	0.719	0.563	0.732997979552976	CD4+ T cell_CRTAM	DUSP2
5.86302661211095e-05	-0.487595	0.105	0.354	1	CD4+ T cell_CRTAM	FYB
6.65794315315591e-05	-0.73252	0.842	0.901	1	CD4+ T cell_CRTAM	S100A4
8.32308077267067e-05	-0.622537	0.175	0.439	1	CD4+ T cell_CRTAM	IGKC
0.00011235550658424	0.481529539202648	0.86	0.707	1	CD4+ T cell_CRTAM	CD74
0.000119568886886465	-0.421919	0.105	0.343	1	CD4+ T cell_CRTAM	ATP5D
0.000134546358628264	-0.302913	1	1	1	CD4+ T cell_CRTAM	RPL19
0.000172791390315835	-0.307823	0.018	0.234	1	CD4+ T cell_CRTAM	C14orf166
0.000173540095363627	-0.305644	0	0.201	1	CD4+ T cell_CRTAM	WHSC1L1
0.000183915004112665	0.4729963462191	0.474	0.267	1	CD4+ T cell_CRTAM	HLA-DRA
0.000190281430888408	-0.382399	0.088	0.316	1	CD4+ T cell_CRTAM	ATP5J2
0.000195132646096762	-0.339958	0	0.199	1	CD4+ T cell_CRTAM	ATXN8OS
0.000198037158557697	0.390130160797708	1	0.92	1	CD4+ T cell_CRTAM	SRGN
0.000200031297823815	-0.394365	0.825	0.892	1	CD4+ T cell_CRTAM	RPL36AL
0.000208775732543011	-0.33039	0.07	0.314	1	CD4+ T cell_CRTAM	ATP5J
0.000212290469044502	-0.496726	0.684	0.82	1	CD4+ T cell_CRTAM	RPL17
0.000227597539487268	-0.348243	0.965	0.988	1	CD4+ T cell_CRTAM	RPL29
0.000231127954737083	-0.376884	0.088	0.312	1	CD4+ T cell_CRTAM	MYEOV2
0.000233114849047852	-0.402297	0.105	0.338	1	CD4+ T cell_CRTAM	ATP5I
0.000236877327681818	-0.334472	1	0.995	1	CD4+ T cell_CRTAM	RPL37A
0.000252372074308507	0.394891858413644	0.105	0.025	1	CD4+ T cell_CRTAM	TRDC
0.000271095948918148	-0.48143	0.035	0.249	1	CD4+ T cell_CRTAM	GZMB
0.000284569742679315	0.360262496818127	0.509	0.299	1	CD4+ T cell_CRTAM	CYCS
0.000286082132579711	-0.418388	0.105	0.337	1	CD4+ T cell_CRTAM	LINC00152
0.00028844413089037	-0.415608	0.035	0.241	1	CD4+ T cell_CRTAM	AC092580.4
0.000295464685211141	0.393602281918316	0.947	0.861	1	CD4+ T cell_CRTAM	UBB
0.000326744009800753	0.659599387490331	0.351	0.177	1	CD4+ T cell_CRTAM	XCL2
0.000339662632422315	0.289802213852035	1	1	1	CD4+ T cell_CRTAM	TMSB4X
0.000358804104420905	0.510989354154884	0.439	0.245	1	CD4+ T cell_CRTAM	NR4A2
0.000363537559716565	0.45099043696025	0.789	0.673	1	CD4+ T cell_CRTAM	CD69
0.000409352034469714	0.301218403319794	0.965	0.892	1	CD4+ T cell_CRTAM	UBC
0.000467785017373588	-0.297085	1	0.998	1	CD4+ T cell_CRTAM	RPS16
0.000528785791607701	-0.300512	1	0.999	1	CD4+ T cell_CRTAM	RPL30
0.000563773818924148	-0.429738	0.07	0.27	1	CD4+ T cell_CRTAM	HOPX
0.000578743597144931	-0.361377	0.807	0.9	1	CD4+ T cell_CRTAM	TOMM7
0.000612132780226067	-0.308482	0.053	0.249	1	CD4+ T cell_CRTAM	C19orf60
0.000618691730025938	0.281586342933615	0.561	0.344	1	CD4+ T cell_CRTAM	C11orf58
0.000630861195827406	-0.293285	0.035	0.225	1	CD4+ T cell_CRTAM	ATP5C1
0.000672610584084387	-0.306365	0.018	0.198	1	CD4+ T cell_CRTAM	TMEM123
0.000720892518249522	0.441146398184763	0.772	0.566	1	CD4+ T cell_CRTAM	RGS1
0.000831083599535805	-0.363977	0.07	0.263	1	CD4+ T cell_CRTAM	POLR2J3
0.000842739745156895	-0.321766	0.14	0.373	1	CD4+ T cell_CRTAM	C14orf2
0.0008523429055954	0.287062959997679	0.982	0.986	1	CD4+ T cell_CRTAM	BTG1
0.000860478924331535	-0.496889	0.596	0.713	1	CD4+ T cell_CRTAM	S100A10
0.000955259123733748	0.426555001328903	0.526	0.328	1	CD4+ T cell_CRTAM	FOSB
0.0010269944715259	-0.440217	0.579	0.695	1	CD4+ T cell_CRTAM	EEF2
0.00103583577712591	-0.309978	0.053	0.237	1	CD4+ T cell_CRTAM	CH17-189H20.1
0.00118441626854819	-0.31206	0.07	0.257	1	CD4+ T cell_CRTAM	2024-09-15
0.0012525071250028	0.403283899837755	0.684	0.477	1	CD4+ T cell_CRTAM	HERPUD1
0.00142421818527401	-0.299923	0.965	0.995	1	CD4+ T cell_CRTAM	RPL38
0.00144635927820878	-0.380563	0.789	0.904	1	CD4+ T cell_CRTAM	RPL36A
0.00147219022697416	-0.260311	0.053	0.241	1	CD4+ T cell_CRTAM	AC009501.4
0.0015523857145729	-0.276381	0.053	0.234	1	CD4+ T cell_CRTAM	CD6
0.00176174993177113	0.423169292581073	0.491	0.304	1	CD4+ T cell_CRTAM	HSPA1B
0.00182206645992796	-0.304595	0.105	0.295	1	CD4+ T cell_CRTAM	ATP5O
0.00184290454819477	0.282726560419359	0.351	0.192	1	CD4+ T cell_CRTAM	RGS2
0.00203452848520491	-0.302484	0.105	0.292	1	CD4+ T cell_CRTAM	ATP5G3
0.00206450929716674	-0.298784	0.07	0.244	1	CD4+ T cell_CRTAM	ATP5H
0.00213641882948827	0.284593695826371	0.474	0.294	1	CD4+ T cell_CRTAM	SH2D1A
0.00217921761970391	-0.265187	0.035	0.201	1	CD4+ T cell_CRTAM	FAM65B
0.00220276228551897	-0.287511	0.947	0.979	1	CD4+ T cell_CRTAM	MT-ATP6
0.00221895728319197	-0.297385	0.088	0.264	1	CD4+ T cell_CRTAM	FKBP11
0.00232284178560259	-0.270714	0.105	0.297	1	CD4+ T cell_CRTAM	SHFM1
0.00238920259966813	-0.265331	0.035	0.195	1	CD4+ T cell_CRTAM	LINC00493
0.00240954192266217	-0.349608	0.105	0.285	1	CD4+ T cell_CRTAM	AC090498.1
0.00258186919450438	-0.27211	0.053	0.217	1	CD4+ T cell_CRTAM	C11orf31
0.00265623370723136	0.360367491108194	0.404	0.239	1	CD4+ T cell_CRTAM	BTG2
0.00272868270846338	0.390613034861155	0.421	0.258	1	CD4+ T cell_CRTAM	GADD45B
0.00279037992510117	-0.524219	0.351	0.525	1	CD4+ T cell_CRTAM	IL7R
0.00290838678709277	-0.643724	0.526	0.703	1	CD4+ T cell_CRTAM	MTRNR2L12
0.00294715001031922	0.355275772624707	0.649	0.492	1	CD4+ T cell_CRTAM	FUS
0.00347818809627231	-0.859628	0.053	0.21	1	CD4+ T cell_CRTAM	IGLC3
0.0036764802483641	0.411020075779043	0.702	0.596	1	CD4+ T cell_CRTAM	SRSF7
0.00394475880059597	0.568724102061754	0.614	0.493	1	CD4+ T cell_CRTAM	ITM2A
0.00405025485036517	-0.352786	0.351	0.532	1	CD4+ T cell_CRTAM	NBEAL1
0.00410709858199777	0.327817202817585	0.702	0.593	1	CD4+ T cell_CRTAM	HNRNPDL
0.00411287212241224	-0.337057	0.175	0.343	1	CD4+ T cell_CRTAM	TCF25
0.004264221281602	-0.416877	0.053	0.21	1	CD4+ T cell_CRTAM	KLRD1
0.004392613496555	-0.276806	0.053	0.209	1	CD4+ T cell_CRTAM	RP11-138A9.2
0.00454397772111361	0.277382709993684	0.982	0.932	1	CD4+ T cell_CRTAM	H3F3B
0.0057538891595884	-0.490454	0.07	0.22	1	CD4+ T cell_CRTAM	KLRB1
0.00597294049727024	-0.264445	1	1	1	CD4+ T cell_CRTAM	RPS12
0.00671977086484202	0.631650673273048	0.702	0.65	1	CD4+ T cell_CRTAM	DUSP1
0.00713045618148246	0.267283878835152	0.754	0.614	1	CD4+ T cell_CRTAM	CD53
0.00732370165000174	0.522573246725389	0.754	0.719	1	CD4+ T cell_CRTAM	ZFP36
0.00744872452571495	-0.291269	0.544	0.67	1	CD4+ T cell_CRTAM	PSME1
0.00818257362659795	0.417274130853887	0.596	0.45	1	CD4+ T cell_CRTAM	MT2A
0.00829324843005332	0.26359157936199	0.298	0.171	1	CD4+ T cell_CRTAM	JMJD6
0.00854955397670852	-0.283405	0.789	0.849	1	CD4+ T cell_CRTAM	COX7C
0.00876167662478027	-0.279764	0.316	0.515	1	CD4+ T cell_CRTAM	IFITM2
3.74591409945231e-10	-0.542272	0.172	0.386	6.6460007952483e-06	CD4+ T cell_RPS26	CD8B
9.02475577201362e-10	0.367348006529371	0.985	0.929	1.60117216907066e-05	CD4+ T cell_RPS26	RPS26
2.91666948599903e-09	0.297227746322516	1	0.973	5.17475500205949e-05	CD4+ T cell_RPS26	RPS17
1.3398212176593e-08	-0.540495	0.702	0.875	0.000237711080437113	CD4+ T cell_RPS26	CCL4
4.04934804172584e-08	-0.670591	0.051	0.219	0.000718435329562999	CD4+ T cell_RPS26	RACK1
1.25705301802287e-07	-0.670775	0.056	0.212	0.00223026346457618	CD4+ T cell_RPS26	ATP5F1E
1.81689514780155e-07	-0.527354	0.273	0.442	0.00322353537122952	CD4+ T cell_RPS26	CD8A
2.18995476024298e-07	0.503106671540359	0.636	0.501	0.00388541773562309	CD4+ T cell_RPS26	IL7R
2.60379918572925e-07	0.276730911953494	0.995	0.98	0.00461966051532083	CD4+ T cell_RPS26	RPL7A
7.27347593852014e-07	-0.368385	0.626	0.806	0.0129046010101224	CD4+ T cell_RPS26	NKG7
1.20394760772749e-06	0.303160125885968	0.929	0.751	0.0213604384563012	CD4+ T cell_RPS26	GNB2L1
1.21181382879738e-06	-0.288516	0.025	0.154	0.0215000009505232	CD4+ T cell_RPS26	ATP5MC2
1.27882463552614e-06	0.315785757256996	0.697	0.527	0.0226889066835049	CD4+ T cell_RPS26	S100A11
1.83632861435534e-06	0.319593781660245	0.677	0.514	0.0325801422758925	CD4+ T cell_RPS26	GLTSCR2
5.45963008611591e-06	0.268680150571058	0.263	0.146	0.0968647569878685	CD4+ T cell_RPS26	CD84
6.59901570233891e-06	0.257605878739108	0.475	0.326	0.117079736590897	CD4+ T cell_RPS26	FYB
7.06653638111981e-06	-0.280064	0.944	0.972	0.125374488473828	CD4+ T cell_RPS26	CCL5
7.94367459637957e-06	-0.347831	0.051	0.176	0.140936674688966	CD4+ T cell_RPS26	ATP5MG
1.0224365442027e-05	-0.562748	0.076	0.2	0.181400691672442	CD4+ T cell_RPS26	IFNG
2.18206763508402e-05	-0.40908	0.222	0.362	0.387142439816606	CD4+ T cell_RPS26	MTRNR2L1
2.68354040436883e-05	-0.398176	0.626	0.726	0.476113738543119	CD4+ T cell_RPS26	CD74
3.7312453284396e-05	-0.328125	0.54	0.674	0.661997546171754	CD4+ T cell_RPS26	CST7
6.35899140970699e-05	0.284062673888848	0.692	0.585	1	CD4+ T cell_RPS26	ATP5L
6.44690511502558e-05	-0.469477	0.288	0.452	1	CD4+ T cell_RPS26	CCL4L2
8.232687059071e-05	0.253926055486969	0.894	0.835	1	CD4+ T cell_RPS26	TXNIP
0.000243112498193527	-0.273663	0.48	0.58	1	CD4+ T cell_RPS26	HLA-DPB1
0.000349428663301878	-0.282763	0.505	0.614	1	CD4+ T cell_RPS26	SRSF7
0.000405088840814107	0.284399468744208	1	0.995	1	CD4+ T cell_RPS26	TPT1
0.000628704945564802	-0.484251	0.293	0.191	1	CD4+ T cell_RPS26	IGLC3
0.00175611466901904	-0.250905	0.227	0.332	1	CD4+ T cell_RPS26	ITM2C
0.00252662789556293	-0.292188	0.424	0.508	1	CD4+ T cell_RPS26	ITM2A
0.00302342526913875	-0.274458	0.131	0.221	1	CD4+ T cell_RPS26	TNF
0.00747414740712206	-0.305069	0.444	0.499	1	CD4+ T cell_RPS26	COTL1
7.51802045620485e-87	1.67739187717621	0.788	0.129	1.33384718933986e-82	CD4+ T cell_MTRNR2L1	ATP5F1E
3.17756070305295e-86	1.56910970734076	0.815	0.132	5.63762819935654e-82	CD4+ T cell_MTRNR2L1	RACK1
7.93942630888773e-67	1.05804270774177	0.658	0.107	1.40861301572286e-62	CD4+ T cell_MTRNR2L1	ATP5MG
1.63083659414794e-61	0.728172112682608	0.548	0.076	2.89343028533728e-57	CD4+ T cell_MTRNR2L1	ELOB
3.27124341001064e-55	0.663211072154941	0.479	0.065	5.80384005804088e-51	CD4+ T cell_MTRNR2L1	ATP5MPL
4.1900006568275e-55	0.591314339607724	0.432	0.05	7.43389916534335e-51	CD4+ T cell_MTRNR2L1	ATP5IF1
9.69848147448971e-54	0.651726815032626	0.473	0.064	1.72070458320396e-49	CD4+ T cell_MTRNR2L1	TRIR
3.39620674945916e-51	0.850719607350726	0.541	0.095	6.02555001489045e-47	CD4+ T cell_MTRNR2L1	ATP5MC2
3.59786352522295e-47	0.601867802656954	0.473	0.073	6.38332946645056e-43	CD4+ T cell_MTRNR2L1	ATP5MD
7.4936525946885e-47	0.500310859236956	0.39	0.049	1.32952384334963e-42	CD4+ T cell_MTRNR2L1	ATP5PF
2.54653267097914e-45	-1.66622	0.76	0.955	4.5180582648512e-41	CD4+ T cell_MTRNR2L1	RPS26
4.47244117316778e-45	0.551537768113949	0.438	0.065	7.93500512943428e-41	CD4+ T cell_MTRNR2L1	FYB1
6.08731962725026e-41	0.753858068098137	0.486	0.094	1.08001224826674e-36	CD4+ T cell_MTRNR2L1	NOP53
3.87913973907031e-40	-1.4158	0.205	0.834	6.88236972505855e-36	CD4+ T cell_MTRNR2L1	GNB2L1
5.93538153507339e-35	0.546910407032019	0.397	0.071	1.05305539195272e-30	CD4+ T cell_MTRNR2L1	CYTOR
1.36521848659327e-34	0.348125646851236	0.288	0.035	2.42217063891378e-30	CD4+ T cell_MTRNR2L1	MCUB
1.1107957292015e-33	0.356411478877619	0.301	0.04	1.9707737827493e-29	CD4+ T cell_MTRNR2L1	ATP5PB
1.43795988587682e-33	0.382160335702079	0.295	0.039	2.55122842952266e-29	CD4+ T cell_MTRNR2L1	PAXX
2.62110310109201e-33	0.394780086192302	0.315	0.045	4.65036112195744e-29	CD4+ T cell_MTRNR2L1	ATP5F1A
2.68790039751686e-33	0.429883887148218	0.308	0.044	4.76887288527441e-29	CD4+ T cell_MTRNR2L1	ATP5MF
4.63153461824728e-33	0.349703817290838	0.24	0.024	8.21726871969433e-29	CD4+ T cell_MTRNR2L1	SMIM26
8.22950414665527e-33	0.432984986330006	0.336	0.053	1.46007862569958e-28	CD4+ T cell_MTRNR2L1	ATP5ME
1.07606681033684e-32	0.29303869739548	0.212	0.018	1.90915773489962e-28	CD4+ T cell_MTRNR2L1	STMP1
1.25391873579706e-32	-1.15939	0.171	0.79	2.22470262105115e-28	CD4+ T cell_MTRNR2L1	ATP5E
3.77824597817701e-32	0.371969390990459	0.301	0.043	6.70336401448166e-28	CD4+ T cell_MTRNR2L1	SELENOF
1.57742218802016e-31	0.436868420817234	0.329	0.054	2.79866244598536e-27	CD4+ T cell_MTRNR2L1	COPS9
3.85373553380413e-31	0.346622268713084	0.288	0.04	6.83729758407529e-27	CD4+ T cell_MTRNR2L1	SELENOK
5.81185031122591e-31	0.40828435054205	0.315	0.05	1.0311384822177e-26	CD4+ T cell_MTRNR2L1	ATP5MC3
2.37991730571553e-29	0.342192496789048	0.301	0.047	4.22244928380049e-25	CD4+ T cell_MTRNR2L1	SELENOT
1.49736065202447e-28	0.308091108179191	0.226	0.026	2.65661726882181e-24	CD4+ T cell_MTRNR2L1	AC245297.3
5.27318212611276e-28	0.332737478081042	0.267	0.039	9.35567972814925e-24	CD4+ T cell_MTRNR2L1	POLR2J3.1
5.27776611822387e-28	-0.753167	0.973	0.996	9.36381264695278e-24	CD4+ T cell_MTRNR2L1	HLA-C
1.35545904374606e-27	0.435007443573448	0.322	0.059	2.40485543541425e-23	CD4+ T cell_MTRNR2L1	ATP5F1D
4.13136614825105e-27	-0.806289	0.918	0.983	7.32986982022702e-23	CD4+ T cell_MTRNR2L1	RPS17
5.77019769010151e-27	0.300355459399586	0.226	0.028	1.02374847417781e-22	CD4+ T cell_MTRNR2L1	RIPOR2
6.21479669474408e-27	0.29388080664111	0.267	0.04	1.1026292295815e-22	CD4+ T cell_MTRNR2L1	ATP5F1C
7.89481017026268e-27	0.346098346355832	0.301	0.053	1.400697220408e-22	CD4+ T cell_MTRNR2L1	ATP5F1B
1.54364177721358e-26	0.329507237157933	0.295	0.05	2.73872924113234e-22	CD4+ T cell_MTRNR2L1	REX1BD
3.46008732973538e-26	0.298610291982908	0.219	0.027	6.13888694041651e-22	CD4+ T cell_MTRNR2L1	BUD23
3.55562571139571e-26	0.33471648393442	0.26	0.04	6.30839113715827e-22	CD4+ T cell_MTRNR2L1	RTRAF
1.31365472350267e-25	-0.963906	0.089	0.582	2.33068621043844e-21	CD4+ T cell_MTRNR2L1	GLTSCR2
2.34484265237239e-25	0.335257612633938	0.253	0.039	4.1602198338391e-21	CD4+ T cell_MTRNR2L1	ATP5PD
7.46415554967063e-24	0.466024020246534	1	1	1.32429047762256e-19	CD4+ T cell_MTRNR2L1	TMSB4X
1.18764236849029e-23	-0.863899	0.151	0.646	2.10711509017548e-19	CD4+ T cell_MTRNR2L1	ATP5L
3.1345597646407e-22	0.262918709019144	0.226	0.035	5.56133593442553e-18	CD4+ T cell_MTRNR2L1	UTS2
3.6241127523873e-22	0.336077322799655	0.185	0.023	6.42990084528555e-18	CD4+ T cell_MTRNR2L1	AC245014.3
2.74924859954528e-21	-0.794354	0.123	0.553	4.87771686531323e-17	CD4+ T cell_MTRNR2L1	ATP5G2
3.12005422385815e-21	0.254070184899292	0.185	0.024	5.53560020396913e-17	CD4+ T cell_MTRNR2L1	NDUFAF8
5.43291858694312e-21	0.446433888443901	1	1	9.63908415695448e-17	CD4+ T cell_MTRNR2L1	HLA-B
8.6260462576377e-21	0.315047535234144	0.24	0.043	1.53043312703008e-16	CD4+ T cell_MTRNR2L1	ATP5PO
1.87600948511973e-20	0.754706023923656	0.918	0.751	3.32841602849942e-16	CD4+ T cell_MTRNR2L1	GZMK
2.71990807973487e-20	0.262169546752329	0.158	0.018	4.8256609150656e-16	CD4+ T cell_MTRNR2L1	AC025164.1
5.44639970860524e-18	-0.799802	0.096	0.481	9.66300236300742e-14	CD4+ T cell_MTRNR2L1	CTSW
8.63837861162757e-17	0.263912642948151	0.164	0.025	1.53262113327496e-12	CD4+ T cell_MTRNR2L1	CCL3L1
1.0355192760522e-15	-0.967128	0.322	0.626	1.83721829957182e-11	CD4+ T cell_MTRNR2L1	MTRNR2L8
3.83675111392758e-15	-0.551748	0.123	0.488	6.80716382633032e-11	CD4+ T cell_MTRNR2L1	TCEB2
1.66877767964448e-14	-0.723429	0.247	0.555	2.96074535922524e-10	CD4+ T cell_MTRNR2L1	NBEAL1
2.86411179336757e-14	-0.551645	0.11	0.461	5.08150714379274e-10	CD4+ T cell_MTRNR2L1	C19orf43
1.11820592519622e-12	-0.732513	0.171	0.473	1.98392095248314e-08	CD4+ T cell_MTRNR2L1	MTRNR2L10
1.55286525301303e-12	-0.527189	0.11	0.414	2.75509353189572e-08	CD4+ T cell_MTRNR2L1	USMG5
1.75269440871268e-12	-0.486372	0.062	0.358	3.10963041993804e-08	CD4+ T cell_MTRNR2L1	ATP5I
2.73076401952419e-12	-0.496354	0.151	0.466	4.84492152343983e-08	CD4+ T cell_MTRNR2L1	ALDOA
6.56375041224121e-12	-0.513204	0.103	0.391	1.16454059813984e-07	CD4+ T cell_MTRNR2L1	C14orf2
1.39380401989572e-11	-0.454212	0.068	0.35	2.47288709209899e-07	CD4+ T cell_MTRNR2L1	C9orf142
1.55836867702882e-11	-0.405763	0.075	0.373	2.76485770678454e-07	CD4+ T cell_MTRNR2L1	FYB
1.59664139332166e-11	-0.519124	0.075	0.35	2.83276116003129e-07	CD4+ T cell_MTRNR2L1	ZNF90
2.27626254401001e-11	-1.43954	0.075	0.347	4.03854500558256e-07	CD4+ T cell_MTRNR2L1	GNLY
3.03811340106872e-11	-0.41168	0.062	0.333	5.39022079617612e-07	CD4+ T cell_MTRNR2L1	ATP5J2
5.19516724298385e-11	0.538970190106357	0.568	0.321	9.21726572250195e-07	CD4+ T cell_MTRNR2L1	MTRNR2L1
9.36260398232071e-11	0.432194047835419	0.377	0.162	1.66111319854334e-06	CD4+ T cell_MTRNR2L1	DUSP4
1.04835302668515e-10	-0.446547	0.048	0.302	1.8599879399448e-06	CD4+ T cell_MTRNR2L1	AC090498.1
1.24914890107214e-10	0.60503272928962	0.705	0.476	2.21623998028218e-06	CD4+ T cell_MTRNR2L1	ITM2A
2.89880470208358e-10	-0.396798	0.075	0.329	5.14305930243668e-06	CD4+ T cell_MTRNR2L1	ATP5J
5.05459231111757e-10	-0.399881	0.089	0.353	8.9678576783848e-06	CD4+ T cell_MTRNR2L1	LINC00152
5.18004105271223e-10	-0.414197	0.027	0.256	9.19042883572203e-06	CD4+ T cell_MTRNR2L1	AC009501.4
6.27579649187246e-10	-0.680205	0.301	0.541	1.11345181358801e-05	CD4+ T cell_MTRNR2L1	IL7R
6.39502684171736e-10	-0.380416	0.11	0.38	1.13460566225749e-05	CD4+ T cell_MTRNR2L1	ATPIF1
1.92688259464215e-09	-0.391775	0.11	0.358	3.41867509941411e-05	CD4+ T cell_MTRNR2L1	ATP5D
1.94810616894592e-09	-0.797528	0.555	0.711	3.45632996494386e-05	CD4+ T cell_MTRNR2L1	MTRNR2L12
2.56420401374303e-09	-0.594996	0.205	0.453	4.54941076118289e-05	CD4+ T cell_MTRNR2L1	IGKC
3.03592891168299e-09	0.348248346513894	1	0.999	5.38634507510797e-05	CD4+ T cell_MTRNR2L1	HLA-A
4.73141804905954e-09	0.277811518293638	0.301	0.125	8.39448190264144e-05	CD4+ T cell_MTRNR2L1	HLA-DMA
4.7837943155573e-09	-0.333918	0.075	0.312	8.48740787466176e-05	CD4+ T cell_MTRNR2L1	SHFM1
5.3539267315075e-09	-0.553493	0.726	0.855	9.49893680704062e-05	CD4+ T cell_MTRNR2L1	TXNIP
5.59504880754737e-09	-0.357329	0.089	0.326	9.92673559435055e-05	CD4+ T cell_MTRNR2L1	MYEOV2
7.38722329115023e-09	0.376837822853054	0.418	0.208	0.000131064115631587	CD4+ T cell_MTRNR2L1	HLA-DQB1
7.96468143486141e-09	0.513660729504197	0.966	0.94	0.000141309378017311	CD4+ T cell_MTRNR2L1	IL32
8.35470441701175e-09	-0.325133	0.027	0.235	0.000148229165766622	CD4+ T cell_MTRNR2L1	LINC00869
1.47955550413804e-08	0.436963823484936	1	0.999	0.000262502737544172	CD4+ T cell_MTRNR2L1	ACTB
1.59118331796434e-08	0.454498060877066	0.918	0.867	0.000282307744273234	CD4+ T cell_MTRNR2L1	GZMA
1.63174192964299e-08	-0.338625	0.034	0.24	0.00028950365315726	CD4+ T cell_MTRNR2L1	RP11-138A9.1
2.07429499461408e-08	-0.314395	0.041	0.25	0.00036802141794443	CD4+ T cell_MTRNR2L1	CH17-189H20.1
2.5286131612278e-08	-0.302579	0.055	0.271	0.000448626547065036	CD4+ T cell_MTRNR2L1	2024-09-15
2.63927541164098e-08	-0.318609	0.021	0.214	0.000468260243533343	CD4+ T cell_MTRNR2L1	FAM65B
3.32457776252149e-08	-0.327448	0.021	0.209	0.000589846586626563	CD4+ T cell_MTRNR2L1	ATXN8OS
4.06989769034362e-08	-0.330965	0.089	0.309	0.000722081248220765	CD4+ T cell_MTRNR2L1	ATP5O
4.5257585478074e-08	-0.367016	0.068	0.276	0.000802960081551989	CD4+ T cell_MTRNR2L1	POLR2J3
4.63929344744656e-08	0.452465824157486	0.938	0.881	0.000823103443445968	CD4+ T cell_MTRNR2L1	ACTG1
5.79029191521553e-08	0.35540048069909	0.973	0.85	0.00102731359159754	CD4+ T cell_MTRNR2L1	CD3D
7.83294471762934e-08	-0.371638	0.034	0.221	0.0013897210518018	CD4+ T cell_MTRNR2L1	RP11-138A9.2
8.54556601860043e-08	-0.302757	0.062	0.261	0.00151615432302009	CD4+ T cell_MTRNR2L1	C19orf60
9.01090986917196e-08	0.416067784469153	0.534	0.318	0.00159871562898849	CD4+ T cell_MTRNR2L1	CD27
9.32721677929423e-08	0.376128240589197	0.904	0.876	0.00165483480098238	CD4+ T cell_MTRNR2L1	ARHGDIB
9.99797150573127e-08	-0.307751	0.048	0.239	0.00177384010454684	CD4+ T cell_MTRNR2L1	SELK
1.56760774410862e-07	-0.30967	0.096	0.305	0.00278124965959752	CD4+ T cell_MTRNR2L1	ATP5G3
1.69147110222233e-07	-0.308424	0.062	0.256	0.00300100802956286	CD4+ T cell_MTRNR2L1	ATP5H
1.71318373296771e-07	-0.425677	0.986	0.996	0.00303953057903131	CD4+ T cell_MTRNR2L1	TPT1
1.87743475978928e-07	0.541502683482508	0.438	0.258	0.00333094475081814	CD4+ T cell_MTRNR2L1	HLA-DRA
1.99898954321527e-07	-0.3594	0.062	0.251	0.00354660724757254	CD4+ T cell_MTRNR2L1	AC092580.4
2.38130532377494e-07	0.389660226696105	0.493	0.3	0.0042249119054415	CD4+ T cell_MTRNR2L1	ITM2C
2.66224067406041e-07	0.322372235520677	0.63	0.427	0.00472334740391798	CD4+ T cell_MTRNR2L1	PPP1CA
5.41813943548038e-07	-0.42932	0.068	0.259	0.00961286298642928	CD4+ T cell_MTRNR2L1	GZMB
6.22781184087364e-07	-0.308864	1	0.998	0.011049383768078	CD4+ T cell_MTRNR2L1	RPL37
6.65370893058721e-07	-0.251456	0.048	0.226	0.0118050103846478	CD4+ T cell_MTRNR2L1	CCDC109B
6.78842236960696e-07	-0.305904	0.055	0.233	0.0120440189681567	CD4+ T cell_MTRNR2L1	IGHA1
8.02532593344529e-07	-0.296454	0.993	0.991	0.0142385332711186	CD4+ T cell_MTRNR2L1	RPL27
9.94106396146325e-07	-0.270221	0.082	0.273	0.0176374356804281	CD4+ T cell_MTRNR2L1	ATP5A1
1.12284049831326e-06	-0.272517	0.027	0.188	0.0199214361210738	CD4+ T cell_MTRNR2L1	RP11-347P5.1
1.33039300029986e-06	-0.352739	0.082	0.267	0.0236038326113201	CD4+ T cell_MTRNR2L1	IGLC2
1.34259842283968e-06	0.378230460171614	0.884	0.82	0.0238203812180217	CD4+ T cell_MTRNR2L1	CORO1A
1.38264378671447e-06	-0.271692	0.041	0.204	0.0245308660638882	CD4+ T cell_MTRNR2L1	LINC00493
1.39025942163288e-06	-0.288403	0.082	0.263	0.0246659826586105	CD4+ T cell_MTRNR2L1	HMHA1
1.42645022856104e-06	0.371878066914154	0.774	0.553	0.02530807995513	CD4+ T cell_MTRNR2L1	RGS1
1.66346922497007e-06	-0.267107	0.034	0.193	0.0295132709894189	CD4+ T cell_MTRNR2L1	AIM1
2.26997425821669e-06	-0.258096	0.048	0.209	0.0402738832892805	CD4+ T cell_MTRNR2L1	SEPW1
3.18135197229697e-06	0.57526694482403	0.582	0.442	0.0564435466924929	CD4+ T cell_MTRNR2L1	HLA-DRB1
4.09824856892078e-06	-0.381719	0.747	0.822	0.0727111261097925	CD4+ T cell_MTRNR2L1	RPL17
6.36421965564733e-06	-0.31267	0.103	0.279	0.112913985130495	CD4+ T cell_MTRNR2L1	HOPX
6.54850621479438e-06	0.282779790446914	0.911	0.805	0.116183597262882	CD4+ T cell_MTRNR2L1	CD2
6.71982800173957e-06	-0.265002	0.062	0.223	0.119223188406863	CD4+ T cell_MTRNR2L1	NACA2
6.8861177225485e-06	-0.276643	0.116	0.292	0.122173500633456	CD4+ T cell_MTRNR2L1	IL10RA
7.55761947143959e-06	0.503487603296931	0.795	0.704	0.134087284662281	CD4+ T cell_MTRNR2L1	CD74
8.11126201593732e-06	0.330160741042834	0.952	0.958	0.14391001068676	CD4+ T cell_MTRNR2L1	PFN1
8.12634526622192e-06	-0.250947	0.11	0.286	0.144177617713309	CD4+ T cell_MTRNR2L1	CSDE1
1.43439595264079e-05	0.270128770435646	0.952	0.919	0.25449052991753	CD4+ T cell_MTRNR2L1	CFL1
1.45802465396786e-05	0.452278886726396	0.849	0.793	0.258682734106979	CD4+ T cell_MTRNR2L1	TRAC
1.92038322887139e-05	0.309267829640379	0.829	0.727	0.340714392466362	CD4+ T cell_MTRNR2L1	ARPC2
2.07065849088426e-05	0.309596791085965	0.425	0.271	0.367376229452686	CD4+ T cell_MTRNR2L1	CXCR3
2.10674116072239e-05	-0.425898	0.808	0.864	0.373778016735367	CD4+ T cell_MTRNR2L1	TSC22D3
2.77557470862099e-05	-0.28017	0.836	0.906	0.492442464803537	CD4+ T cell_MTRNR2L1	RPL36A
4.66064410694325e-05	0.476225414616399	0.63	0.477	0.826891477453871	CD4+ T cell_MTRNR2L1	COTL1
6.67503944861922e-05	-0.3443	0.027	0.144	1	CD4+ T cell_MTRNR2L1	CCL3L3
7.50134876771909e-05	-0.251456	0.096	0.237	1	CD4+ T cell_MTRNR2L1	GABPB1
7.77131201916459e-05	-0.325506	0.466	0.614	1	CD4+ T cell_MTRNR2L1	PABPC1
8.83851047220159e-05	-0.520711	0.315	0.431	1	CD4+ T cell_MTRNR2L1	CD8A
0.000111965558664875	-0.337037	0.041	0.163	1	CD4+ T cell_MTRNR2L1	IGHG1
0.000113843165530737	-0.839068	0.082	0.217	1	CD4+ T cell_MTRNR2L1	IGLC3
0.000141110982728786	0.262531530404438	0.671	0.508	1	CD4+ T cell_MTRNR2L1	ITGB2
0.000155865422473512	-0.267034	0.007	0.104	1	CD4+ T cell_MTRNR2L1	FGFBP2
0.000169780782502154	-0.272849	0.24	0.383	1	CD4+ T cell_MTRNR2L1	CELF2
0.00027208667041681	-0.348209	0.87	0.892	1	CD4+ T cell_MTRNR2L1	RPS10
0.000291221339195099	-0.308029	0.116	0.242	1	CD4+ T cell_MTRNR2L1	C1orf56
0.000364451401788951	-0.285008	0.116	0.242	1	CD4+ T cell_MTRNR2L1	INTS6
0.000369060170785844	-0.320269	0.089	0.216	1	CD4+ T cell_MTRNR2L1	KLRD1
0.000450713107601031	-0.36727	0.507	0.612	1	CD4+ T cell_MTRNR2L1	KLF6
0.000480538253174347	0.336295674021261	0.932	0.913	1	CD4+ T cell_MTRNR2L1	GAPDH
0.000541780084320284	0.363396340841751	0.527	0.412	1	CD4+ T cell_MTRNR2L1	HLA-DPA1
0.000781710020936082	-0.61639	0.329	0.442	1	CD4+ T cell_MTRNR2L1	CCL4L2
0.00104135060228471	0.272913079598642	0.767	0.713	1	CD4+ T cell_MTRNR2L1	CLIC1
0.0011502624199837	0.264694176661965	0.911	0.883	1	CD4+ T cell_MTRNR2L1	MYL6
0.00178054689917393	-0.278744	0.11	0.226	1	CD4+ T cell_MTRNR2L1	KLRB1
0.00377715870067388	-0.257013	0.897	0.945	1	CD4+ T cell_MTRNR2L1	ZFP36L2
0.00397978675885542	-0.291195	0.438	0.56	1	CD4+ T cell_MTRNR2L1	GZMH
0.00487684369717534	0.253843242083526	0.432	0.342	1	CD4+ T cell_MTRNR2L1	CTSC
0.00770276293903126	0.301252356836667	0.692	0.635	1	CD4+ T cell_MTRNR2L1	TRBC2

## Sheet: Mac
Supplementary Data Table S2: Mac DEseq2 analysis
p_val	avg_log2FC	pct.1	pct.2	p_val_adj	cluster	gene
1.0755240097645e-102	1.62692197236783	0.785	0.059	1.90819469812417e-98	Mac_MT1E	CAVIN3
3.90026818835933e-102	2.16523110847315	0.852	0.074	6.91985581978713e-98	Mac_MT1E	SOD3
3.47832077615442e-94	1.92975191232519	0.826	0.092	6.17123672105317e-90	Mac_MT1E	SELENOM
7.83323426166699e-92	2.03666258557081	0.846	0.103	1.38977242270496e-87	Mac_MT1E	CRYAB
3.36315696437782e-90	1.20448373118843	0.658	0.036	5.96691308619913e-86	Mac_MT1E	LHFPL6
2.11167121553988e-89	2.0898344262167	0.846	0.105	3.74652707061086e-85	Mac_MT1E	PLAC9
1.42738778995897e-88	2.1111578417915	0.839	0.101	2.53247141694521e-84	Mac_MT1E	AEBP1
2.23130264191521e-84	1.47802895703233	0.792	0.085	3.95877714728597e-80	Mac_MT1E	CAVIN1
1.85829653343216e-83	1.43191539297092	0.772	0.081	3.29698970961534e-79	Mac_MT1E	LTBP1
6.28527882255706e-83	1.6725072560339	0.826	0.108	1.11513416869807e-78	Mac_MT1E	DKK3
1.80542835532923e-81	2.35574259194177	0.893	0.161	3.20319098802513e-77	Mac_MT1E	IGFBP2
2.05706136940607e-81	2.09939400556936	0.859	0.144	3.64963828160025e-77	Mac_MT1E	MFGE8
2.27112488820552e-80	1.68931554372045	0.765	0.082	4.02942977665423e-76	Mac_MT1E	COL1A2
4.42841413474254e-80	3.11523950208095	0.879	0.168	7.85689235786021e-76	Mac_MT1E	TAGLN
6.61129296289883e-80	1.12418762656153	0.711	0.07	1.17297559747751e-75	Mac_MT1E	BEX3
2.90615488627808e-79	2.41668737335329	0.859	0.142	5.15609999923457e-75	Mac_MT1E	TPM2
6.2299251834292e-79	2.36656721324176	0.913	0.181	1.10531332604401e-74	Mac_MT1E	MYL9
4.03079562402851e-77	1.43515740566308	0.678	0.056	7.15143759615137e-73	Mac_MT1E	ADH1B
5.75119118308594e-77	2.84979338893411	0.906	0.198	1.02037633970311e-72	Mac_MT1E	BGN
8.12280990407773e-76	3.07067275131448	0.772	0.104	1.44114893318147e-71	Mac_MT1E	ACTA2
1.00194899416266e-74	1.62421453240225	0.785	0.112	1.77765790544339e-70	Mac_MT1E	MAP1B
1.95647043502227e-74	2.39630966762705	0.919	0.216	3.47116984581652e-70	Mac_MT1E	CALD1
7.79333043783075e-74	1.28632918984747	0.772	0.107	1.38269268627993e-69	Mac_MT1E	PDLIM3
1.19904542216075e-72	2.03437866671164	0.879	0.201	2.1273463879976e-68	Mac_MT1E	TPM1
6.63903961184733e-72	1.29624545211816	0.678	0.07	1.17789840793395e-67	Mac_MT1E	THBS2
7.55765987593972e-71	1.29754911809609	0.678	0.067	1.34088001518923e-66	Mac_MT1E	ASPN
9.66922139808607e-71	2.18903475627141	0.792	0.134	1.71551326044843e-66	Mac_MT1E	OGN
1.14369133822736e-70	2.72713502369151	0.94	0.283	2.02913717228297e-66	Mac_MT1E	ADIRF
3.04810212277771e-70	1.59464707608002	0.805	0.133	5.40794278623221e-66	Mac_MT1E	PRELP
3.1118590384412e-70	0.952681391258669	0.617	0.052	5.52106030600238e-66	Mac_MT1E	SUGCT
1.26014341699713e-69	2.88749543408341	0.953	0.353	2.23574645043631e-65	Mac_MT1E	IGFBP7
3.65335650376573e-69	0.805456590176636	0.631	0.059	6.48178510898117e-65	Mac_MT1E	TCEAL9
3.9008822994547e-69	3.1907945460095	0.946	0.304	6.92094537569253e-65	Mac_MT1E	MGP
7.25956347130652e-69	2.15634932913953	0.819	0.157	1.2879917510792e-64	Mac_MT1E	FHL1
8.51733234641029e-68	2.22829387864272	0.839	0.161	1.51114510490011e-63	Mac_MT1E	CYR61
3.83363485885903e-67	1.16710469837439	0.758	0.12	6.80163496658769e-63	Mac_MT1E	SELENOW
4.02483083543242e-66	1.28270935761253	0.765	0.122	7.14085486822421e-62	Mac_MT1E	COL6A2
4.86627542740089e-66	1.68683168363703	0.799	0.149	8.63374586329466e-62	Mac_MT1E	IGFBP6
3.03509434095218e-65	0.941721397926982	0.658	0.082	5.38486437971736e-61	Mac_MT1E	EFEMP2
1.61567025842051e-63	2.48338838836188	0.872	0.198	2.86652217248966e-59	Mac_MT1E	CTGF
3.97187268167268e-63	1.28115241693913	0.832	0.186	7.04689651182368e-59	Mac_MT1E	SERPING1
6.60971631124712e-63	1.9387386514452	0.698	0.1	1.17269586794146e-58	Mac_MT1E	IGFBP5
1.12074547564198e-62	2.07228839543409	0.839	0.185	1.988426622884e-58	Mac_MT1E	EFEMP1
1.45057719765594e-62	1.05355097598648	0.658	0.082	2.57361406408117e-58	Mac_MT1E	FXYD1
1.47965404301185e-62	2.06251648412011	0.765	0.152	2.62520220311162e-58	Mac_MT1E	C1R
4.63401356380237e-62	1.71282769603213	0.913	0.265	8.22166686489816e-58	Mac_MT1E	SPARC
7.07906234046997e-62	1.07273767931105	0.577	0.053	1.25596724044618e-57	Mac_MT1E	C2orf40
9.77124654356129e-61	1.24619605392888	0.732	0.126	1.73361456175864e-56	Mac_MT1E	C1S
1.46139227341442e-60	0.837002304473416	0.523	0.041	2.59280217149187e-56	Mac_MT1E	LRRC17
1.54156729349871e-60	0.992225014259304	0.638	0.079	2.73504869212542e-56	Mac_MT1E	ITGBL1
3.12010602262822e-60	1.77280924019104	0.792	0.179	5.53569210534699e-56	Mac_MT1E	PRSS23
3.20584661347566e-60	1.84857891916197	0.779	0.159	5.68781306162852e-56	Mac_MT1E	PPP1R14A
4.82155482579108e-60	1.41794149099556	0.691	0.109	8.55440257191854e-56	Mac_MT1E	CCDC80
4.86287783324273e-60	2.27877450839535	0.537	0.048	8.62771785173926e-56	Mac_MT1E	RGS5
1.88063147204019e-59	1.23537248316885	0.597	0.073	3.33661635769371e-55	Mac_MT1E	PCOLCE
1.96190643642215e-59	1.07266698189974	0.812	0.171	3.48081439950017e-55	Mac_MT1E	COX7A1
2.86570489102911e-59	1.8748145735339	0.96	0.417	5.08433361766385e-55	Mac_MT1E	DSTN
7.29370887808562e-59	1.28126225287682	0.584	0.064	1.29404982914995e-54	Mac_MT1E	PCOLCE2
7.69372131839857e-59	2.36874997354153	0.718	0.141	1.36502003631027e-54	Mac_MT1E	CFH
1.64437235143091e-58	1.40101671675123	0.597	0.07	2.91744542590871e-54	Mac_MT1E	MYH11
3.70243460724185e-58	1.33422329306379	0.906	0.32	6.5688594801685e-54	Mac_MT1E	CYB5R3
9.04831089357857e-58	0.715177607032419	0.503	0.038	1.60535131873871e-53	Mac_MT1E	ITGA8
5.90226050323848e-57	0.59264042842327	0.336	0.001	1.04717905848457e-52	Mac_MT1E	GUCY1A1
1.71706156608115e-56	0.930024809225053	0.799	0.164	3.04641063054117e-52	Mac_MT1E	ATP5PF
1.91009924873771e-56	1.77654681869375	0.617	0.077	3.38889808711044e-52	Mac_MT1E	NDUFA4L2
4.90844865186731e-56	0.967577752876628	0.685	0.114	8.70856959814297e-52	Mac_MT1E	PLPP1
5.0857757616209e-56	0.973497724420446	0.631	0.094	9.02318335626781e-52	Mac_MT1E	LGALS3BP
1.22073937182569e-55	1.09276144849482	0.685	0.119	2.16583579349315e-51	Mac_MT1E	LTBP2
1.41437206244934e-54	1.08543158307904	0.584	0.074	2.50937891319761e-50	Mac_MT1E	NEXN
1.53405223173096e-54	1.81272730385812	0.826	0.197	2.72171546953708e-50	Mac_MT1E	SPARCL1
2.31331597745796e-54	1.14467435770471	0.725	0.134	4.10428520720591e-50	Mac_MT1E	SULF1
3.16382506571503e-54	0.767207297939215	0.597	0.081	5.61325843159161e-50	Mac_MT1E	TGFB1I1
3.42504194041377e-54	-4.15769	0.161	0.851	6.0767094106821e-50	Mac_MT1E	CD74
6.18916859553479e-54	1.3677404868311	0.785	0.175	1.09808229221978e-49	Mac_MT1E	NNMT
6.63173861548087e-54	1.89759738930747	0.812	0.178	1.17660306515862e-49	Mac_MT1E	CLU
1.30116560546257e-53	0.795050017477643	0.537	0.057	2.30852801721169e-49	Mac_MT1E	ANTXR1
3.51100558490306e-53	1.16397496568013	0.597	0.088	6.22922610873501e-49	Mac_MT1E	FBLN5
3.70760015478725e-53	0.791165701790585	0.591	0.083	6.57802419462353e-49	Mac_MT1E	SELENOS
1.8639752699461e-52	1.37684698662824	0.55	0.064	3.30706492393838e-48	Mac_MT1E	TNFRSF11B
1.08728824729884e-51	1.53005963239447	0.812	0.194	1.9290668083576e-47	Mac_MT1E	TM4SF1
1.17026728011065e-51	1.46955465199638	0.899	0.372	2.07628820837232e-47	Mac_MT1E	CD151
2.88305702537665e-51	0.567708825416128	0.443	0.033	5.11511977442324e-47	Mac_MT1E	RTL8C
5.19096867811594e-51	-4.34193	0.04	0.78	9.20981662871331e-47	Mac_MT1E	HLA-DRA
1.3427009938804e-50	1.6339541075292	0.577	0.081	2.3822201033426e-46	Mac_MT1E	NOV
4.25723545468382e-50	1.1754340810552	0.45	0.034	7.55318714370003e-46	Mac_MT1E	SFRP4
5.02797971553795e-50	1.63433517171056	0.698	0.157	8.92064161130742e-46	Mac_MT1E	MT1E
5.24585624542501e-50	0.692917833622489	0.49	0.049	9.30719815063306e-46	Mac_MT1E	TENT5A
1.0218623991208e-49	0.988557221503073	0.799	0.192	1.81298826852012e-45	Mac_MT1E	ATP5MD
4.93820072688724e-49	-3.58977	0.074	0.78	8.76135572964335e-45	Mac_MT1E	HLA-DRB1
1.27741147085526e-48	0.905596758969896	0.644	0.123	2.26638343159139e-44	Mac_MT1E	CDH13
1.65627171841997e-48	0.788809753047524	0.57	0.086	2.9385572828207e-44	Mac_MT1E	PFN2
2.66009592925978e-48	0.702245246552674	0.497	0.056	4.71954219769271e-44	Mac_MT1E	EDIL3
4.17657592554051e-48	0.990552888600176	0.47	0.048	7.41008100709398e-44	Mac_MT1E	PLN
6.6303859002553e-48	0.756664828425899	0.517	0.067	1.1763630664233e-43	Mac_MT1E	SLC25A4
1.09601097096473e-47	1.12212721843739	0.879	0.263	1.94454266468562e-43	Mac_MT1E	CRIP2
1.9842839129996e-47	1.41909160889765	1	0.979	3.52051651844389e-43	Mac_MT1E	VIM
2.50584685215614e-47	1.12232232689286	0.698	0.135	4.44587348509542e-43	Mac_MT1E	OMD
9.39794143803353e-47	1.36077467584116	0.765	0.226	1.66738276993591e-42	Mac_MT1E	HTRA1
9.94794578222797e-47	1.40219979867825	0.45	0.042	1.76496454068289e-42	Mac_MT1E	DEPP1
4.40620173006307e-46	1.04730766689741	0.416	0.034	7.8174831094779e-42	Mac_MT1E	FBLN1
4.67833900741205e-46	0.850666713539247	0.537	0.082	8.30030906695046e-42	Mac_MT1E	FHL2
7.01248753640504e-46	0.706025545616922	0.537	0.078	1.24415553870898e-41	Mac_MT1E	FKBP10
7.01303272656883e-46	0.5632253494034	0.456	0.048	1.24425226634784e-41	Mac_MT1E	GLT8D2
9.12771452411578e-46	0.700685520861724	0.544	0.081	1.61943911086862e-41	Mac_MT1E	RCN3
3.53842656126219e-45	0.843372572738467	0.705	0.163	6.27787640499139e-41	Mac_MT1E	SEM1
2.59267767419413e-44	1.07306693189967	0.765	0.215	4.59992872955522e-40	Mac_MT1E	ELOB
1.09674410429719e-43	1.89205762734433	0.913	0.583	1.94584338984408e-39	Mac_MT1E	GSN
1.57519675758674e-43	0.732680187882161	0.463	0.052	2.79471408731039e-39	Mac_MT1E	COL14A1
8.72768057055629e-43	1.19350157158634	0.503	0.078	1.5484650868281e-38	Mac_MT1E	MT1M
9.91557770012316e-43	1.34135328696922	0.477	0.062	1.75922179555585e-38	Mac_MT1E	MFAP4
1.30607984975983e-42	-3.37898	0.007	0.687	2.31724686944389e-38	Mac_MT1E	HLA-DPB1
1.35999619244629e-42	1.22344337599292	0.852	0.226	2.4129052446382e-38	Mac_MT1E	RACK1
1.70210755788446e-42	1.40703380474869	0.94	0.491	3.0198792291986e-38	Mac_MT1E	HSPB1
1.81986715754541e-42	0.924898369818812	0.517	0.077	3.22880831091707e-38	Mac_MT1E	MYH10
1.92870734330966e-42	0.914062026721933	0.819	0.289	3.4219125685e-38	Mac_MT1E	SBDS
2.50544060312501e-42	0.544366322152084	0.423	0.044	4.44515271806439e-38	Mac_MT1E	SEPT4
5.02456657680072e-42	-2.62913	0.054	0.711	8.91458602055984e-38	Mac_MT1E	TYROBP
7.98203519702123e-42	1.58233760963946	0.799	0.321	1.41617268465551e-37	Mac_MT1E	GAS6
8.29492167278605e-42	-2.28845	0.027	0.688	1.4716850031857e-37	Mac_MT1E	HLA-DRB5
1.20153698969969e-41	0.972630980602914	0.591	0.115	2.1317669271252e-37	Mac_MT1E	COL8A1
1.78583427972429e-41	0.530161354044335	0.383	0.033	3.16842717908684e-37	Mac_MT1E	PRRX1
3.45454960880934e-41	1.08645088016008	0.906	0.494	6.12906191594954e-37	Mac_MT1E	EID1
5.80939741136175e-41	1.80387971202938	0.792	0.326	1.0307032887238e-36	Mac_MT1E	VCAN
6.3853043640704e-41	0.760685346701581	0.577	0.108	1.13288070027337e-36	Mac_MT1E	FSTL1
1.15028536132186e-40	-3.28366	0.02	0.672	2.04083628805725e-36	Mac_MT1E	HLA-DPA1
1.47692937726739e-40	0.825405027419735	0.725	0.179	2.6203681011478e-36	Mac_MT1E	NOP53
1.75248097437635e-40	0.589946365409355	0.443	0.055	3.10925174473852e-36	Mac_MT1E	SSPN
2.93386582229709e-40	-1.77729	0.322	0.817	5.2052647419195e-36	Mac_MT1E	CYBA
3.00796962265544e-40	1.01822784704302	0.584	0.12	5.33673970451528e-36	Mac_MT1E	SNCG
4.00288658590233e-40	0.570823791176589	0.43	0.049	7.10192138070792e-36	Mac_MT1E	ID4
7.36371801980372e-40	0.653611964991948	0.544	0.093	1.30647085107358e-35	Mac_MT1E	COL4A2
1.15023009930505e-39	0.590731043331982	0.315	0.018	2.04073824218703e-35	Mac_MT1E	SMOC1
1.41736894656018e-39	0.797059416019459	0.51	0.086	2.51469598498707e-35	Mac_MT1E	F2R
1.41924764495879e-39	0.893559409611715	0.752	0.2	2.51802917168589e-35	Mac_MT1E	AQP1
1.45262275846486e-39	0.711148694381861	0.685	0.159	2.57724329806835e-35	Mac_MT1E	CNN3
1.55318047893571e-39	-2.15784	0.04	0.674	2.75565280572773e-35	Mac_MT1E	AIF1
2.46779325773896e-39	-3.47663	0.02	0.665	4.37835879788046e-35	Mac_MT1E	LYZ
2.85481643349138e-39	0.967339455002849	0.456	0.062	5.06501531630041e-35	Mac_MT1E	COL1A1
3.61037946650934e-39	1.78348366094942	0.879	0.379	6.40553524948087e-35	Mac_MT1E	FN1
3.9776527411563e-39	0.900567021019262	0.53	0.093	7.0571514933595e-35	Mac_MT1E	CXCL12
4.4347648817553e-39	0.903803856481799	0.664	0.176	7.86815985321025e-35	Mac_MT1E	PPIC
5.23968965316212e-39	0.711426245326202	0.396	0.041	9.29625738264024e-35	Mac_MT1E	LMOD1
7.3726074180234e-39	0.866186937709821	0.705	0.207	1.30804800810571e-34	Mac_MT1E	PDLIM7
2.35331298978485e-38	-2.02393	0.047	0.691	4.17524790647628e-34	Mac_MT1E	FCER1G
2.83684021738152e-38	0.423952597206534	0.309	0.018	5.0331219136783e-34	Mac_MT1E	ANGPT1
4.45156943169723e-38	-1.71232	0.034	0.661	7.89797448571722e-34	Mac_MT1E	COTL1
6.06930894990318e-38	0.775184916396697	0.725	0.186	1.07681679389182e-33	Mac_MT1E	ATP5MPL
6.31302485424644e-38	-1.64901	0.134	0.765	1.1200568696404e-33	Mac_MT1E	ATP5E
6.69537059788692e-38	-1.77288	0.396	0.856	1.1878926514771e-33	Mac_MT1E	SRGN
1.06831553271827e-37	0.505363522551512	0.329	0.025	1.89540541814876e-33	Mac_MT1E	LRRC32
1.81644699184488e-37	0.47479584966427	0.362	0.034	3.22274025293118e-33	Mac_MT1E	NOTCH3
2.42500381223016e-37	0.70155029043799	0.644	0.157	4.30244176365875e-33	Mac_MT1E	ATP5F1C
3.61868977097999e-37	0.490956288293779	0.376	0.038	6.42027939167269e-33	Mac_MT1E	LMO7
5.10682342601384e-37	0.558865138560118	0.322	0.023	9.06052612243376e-33	Mac_MT1E	PTHLH
5.2196646703819e-37	0.575814764999926	0.53	0.101	9.26072905819156e-33	Mac_MT1E	FAM114A1
6.65815205219798e-37	0.821079682367346	0.785	0.207	1.18128933710097e-32	Mac_MT1E	CAV1
1.18251449005291e-36	-1.42256	0.054	0.68	2.09801720825187e-32	Mac_MT1E	LAPTM5
1.30449338151533e-36	0.655084492360509	0.591	0.131	2.3144321574845e-32	Mac_MT1E	SELENOF
1.63203183316521e-36	0.770008091464941	0.631	0.155	2.89555087840172e-32	Mac_MT1E	SPTBN1
1.77329547530768e-36	0.639035077292114	0.51	0.09	3.14618083229089e-32	Mac_MT1E	COL6A1
2.98647031883357e-36	0.834247496446991	0.517	0.103	5.29859563967452e-32	Mac_MT1E	UACA
3.10393622721932e-36	0.575431336444407	0.409	0.053	5.50700365433252e-32	Mac_MT1E	ISYNA1
3.13625390700007e-36	0.555180947248679	0.49	0.086	5.56434168179952e-32	Mac_MT1E	NORAD
3.31230987937791e-36	0.811503152782781	0.779	0.209	5.87670018799229e-32	Mac_MT1E	ATP5MG
3.52281195194028e-36	0.59776252858037	0.383	0.042	6.25017296513245e-32	Mac_MT1E	ISLR
4.05570217684882e-36	1.60512730821309	0.43	0.063	7.19562680216517e-32	Mac_MT1E	SERPINE2
4.51629588730121e-36	0.760111846023366	0.644	0.174	8.01281216324981e-32	Mac_MT1E	MAGED2
4.7253788663118e-36	0.745397296196966	0.423	0.059	8.3837671846104e-32	Mac_MT1E	FIBIN
5.11601088165415e-36	0.964897514270996	0.852	0.233	9.07682650623079e-32	Mac_MT1E	ATP5F1E
6.20741737193038e-36	0.672457438356073	0.624	0.149	1.10131999012789e-31	Mac_MT1E	COPS9
7.47677163082906e-36	0.773859799863676	0.617	0.144	1.32652882274169e-31	Mac_MT1E	ITGA10
8.37560496074539e-36	0.766310965763441	0.557	0.123	1.48599983213545e-31	Mac_MT1E	PALLD
1.38388401530309e-35	-1.43999	0.376	0.839	2.45528701995074e-31	Mac_MT1E	RPS26
1.93935399616352e-35	1.14979736149074	0.899	0.416	3.44080185999331e-31	Mac_MT1E	CD59
2.14654531755476e-35	1.02455877264677	0.57	0.127	3.80840070240565e-31	Mac_MT1E	SERPINE1
2.19936845003606e-35	0.579675979402343	0.389	0.048	3.90211950405397e-31	Mac_MT1E	SLIT3
2.27224309298859e-35	0.577112932043494	0.544	0.112	4.03141369558036e-31	Mac_MT1E	ATP5MC1
3.05769163988819e-35	1.24515048222889	0.973	0.542	5.42495650748963e-31	Mac_MT1E	CD9
4.82012403309951e-35	0.656530153396215	0.423	0.06	8.55186405952515e-31	Mac_MT1E	INHBA
5.79695614550151e-35	0.96134290885283	0.483	0.092	1.02849595933488e-30	Mac_MT1E	GEM
7.43436023945262e-35	0.444655103170667	0.329	0.029	1.31900419368368e-30	Mac_MT1E	GPM6B
9.22809484312688e-35	0.516951496826724	0.362	0.04	1.63724858706757e-30	Mac_MT1E	MEG3
9.55107995048853e-35	0.553265702082887	0.389	0.049	1.69455260481568e-30	Mac_MT1E	C1QTNF1
1.91323622236595e-34	0.648686540117047	0.557	0.114	3.39446370572167e-30	Mac_MT1E	LTBP4
1.96110949818503e-34	1.22116099772654	0.463	0.082	3.47940047167988e-30	Mac_MT1E	COL3A1
2.05984588027622e-34	0.662290859990763	0.544	0.122	3.65457856078607e-30	Mac_MT1E	CTSF
2.84180808058624e-34	0.667986184597749	0.45	0.073	5.04193589657611e-30	Mac_MT1E	AKAP12
3.12262835673941e-34	0.510505252796353	0.221	0.004	5.54016723052707e-30	Mac_MT1E	C7
6.4037568877192e-34	0.635993484729122	0.356	0.041	1.13615454701914e-29	Mac_MT1E	GGT5
6.55372603126367e-34	0.462015821341838	0.403	0.055	1.1627620724668e-29	Mac_MT1E	ECM2
8.45856446813276e-34	0.706141016132901	0.537	0.119	1.50071850793611e-29	Mac_MT1E	C9orf3
9.74347605649303e-34	0.65984353957202	0.597	0.148	1.72868752194299e-29	Mac_MT1E	ATP5F1B
1.5204475072537e-33	0.584830682915226	0.564	0.124	2.69757796736951e-29	Mac_MT1E	RTRAF
2.05378414039948e-33	0.54033686964521	0.49	0.094	3.64382382189676e-29	Mac_MT1E	FEZ1
2.16016486873245e-33	0.458057807773155	0.389	0.052	3.83256451010511e-29	Mac_MT1E	TMEM45A
2.50118973469748e-33	1.36415593149089	0.55	0.123	4.43761082730027e-29	Mac_MT1E	IGFBP3
4.22942639253458e-33	-1.08458	0.06	0.661	7.50384830563485e-29	Mac_MT1E	VAMP8
8.03745591038481e-33	0.799058202145457	0.597	0.168	1.42600542762047e-28	Mac_MT1E	GADD45A
8.1970061259838e-33	0.655917315206176	0.322	0.03	1.45431282687205e-28	Mac_MT1E	CNN1
8.36160205375895e-33	0.614786881387799	0.51	0.104	1.48351543637791e-28	Mac_MT1E	PTGIS
1.04474560113488e-32	0.650248565119484	0.376	0.049	1.8535876455335e-28	Mac_MT1E	MXRA8
1.1176472857743e-32	0.686722108516533	0.577	0.148	1.98292981442076e-28	Mac_MT1E	TFPI
1.15659355867055e-32	0.632377072307224	0.631	0.164	2.0520282917933e-28	Mac_MT1E	ATP5F1D
1.32644202512034e-32	0.806993337563699	0.624	0.17	2.3533734409685e-28	Mac_MT1E	TINAGL1
1.79522533095777e-32	0.512295134395502	0.409	0.062	3.18508878218527e-28	Mac_MT1E	MYLK
1.95680139148621e-32	0.480114728646352	0.497	0.097	3.47175702877484e-28	Mac_MT1E	NBDY
2.53454990830522e-32	0.501009952957702	0.389	0.056	4.49679844731511e-28	Mac_MT1E	ART4
2.63934210946706e-32	-2.0308	0.51	0.839	4.68272077061646e-28	Mac_MT1E	SAT1
3.4087245699775e-32	-1.79041	0.081	0.659	6.04775913205408e-28	Mac_MT1E	GPX1
3.61841046996246e-32	0.693509590601483	0.664	0.185	6.4197838558074e-28	Mac_MT1E	S100A13
3.99348628238956e-32	-2.49249	0.054	0.607	7.08524336221556e-28	Mac_MT1E	HLA-DQB1
4.17928174774734e-32	0.605618155664967	0.604	0.148	7.41488167685333e-28	Mac_MT1E	ATP5F1A
4.40991085832902e-32	0.487204153432672	0.242	0.011	7.82406384484735e-28	Mac_MT1E	COLEC11
4.69026883649734e-32	2.42448454306061	0.946	0.737	8.32147496971357e-28	Mac_MT1E	TIMP1
9.43785400282063e-32	0.476005946827808	0.376	0.052	1.67446405718044e-27	Mac_MT1E	PCDH7
1.1404956936047e-31	0.454636290976241	0.396	0.059	2.02346745959345e-27	Mac_MT1E	ITGA1
1.16020594707058e-31	0.91678380291778	0.913	0.61	2.05843739129262e-27	Mac_MT1E	LAPTM4A
1.73404014312957e-31	0.585338471806974	0.503	0.111	3.07653402194048e-27	Mac_MT1E	ZBTB20
2.26991447294446e-31	-1.32779	0.148	0.721	4.02728225789805e-27	Mac_MT1E	GNB2L1
3.30103722142961e-31	0.856494647185422	0.416	0.071	5.85670023826042e-27	Mac_MT1E	CPE
3.69269451425893e-31	-1.4155	0.067	0.607	6.5515786071982e-27	Mac_MT1E	CTSS
4.23418901954046e-31	0.457263882205533	0.396	0.062	7.51229815846868e-27	Mac_MT1E	LAMB2
5.57404373727546e-31	1.00570837785234	0.745	0.25	9.88946839867412e-27	Mac_MT1E	ID3
6.34736435578345e-31	0.860376526944729	0.752	0.308	1.1261493840031e-26	Mac_MT1E	TCEAL4
8.29996966530989e-31	0.402286531492176	0.336	0.04	1.47258061801928e-26	Mac_MT1E	WASHC3
9.86469866098437e-31	0.6295972527039	0.651	0.182	1.75019483643185e-26	Mac_MT1E	ATP5PO
1.07406468468801e-30	0.846969069497495	0.57	0.137	1.90560556357347e-26	Mac_MT1E	CTSK
1.64020130893028e-30	-1.07288	0.04	0.579	2.9100451623041e-26	Mac_MT1E	SPI1
1.64058634103674e-30	0.473027540431822	0.322	0.036	2.91072828626739e-26	Mac_MT1E	AKR1C1
1.90077463673341e-30	0.652263399703168	0.617	0.174	3.37235436049241e-26	Mac_MT1E	TRIR
1.93115210709627e-30	0.614583459908899	0.617	0.172	3.42625006841021e-26	Mac_MT1E	ATP5PD
2.07987541319802e-30	0.739221743878398	0.933	0.618	3.69011495809592e-26	Mac_MT1E	SKP1
3.15394058735857e-30	0.405728451426748	0.369	0.052	5.59572139009158e-26	Mac_MT1E	ENAH
4.78699259457823e-30	-1.01092	0.114	0.677	8.4930822613007e-26	Mac_MT1E	ATP5L
5.08491483819639e-30	0.327023470736787	0.268	0.021	9.02165590592804e-26	Mac_MT1E	C1QTNF2
5.13816678610251e-30	0.444306194994958	0.315	0.034	9.11613551190308e-26	Mac_MT1E	EFHD1
5.91079233398696e-30	0.49926921926617	0.356	0.049	1.04869277589597e-25	Mac_MT1E	CHPF
6.37504770352865e-30	0.402286531492176	0.302	0.03	1.13106096356005e-25	Mac_MT1E	FAP
6.89514116740732e-30	0.575594739730737	0.477	0.101	1.22333594592141e-25	Mac_MT1E	TMEM204
8.39719322472777e-30	-1.53609	0.06	0.583	1.4898300219312e-25	Mac_MT1E	HLA-DMA
1.02280841423607e-29	0.499378867378774	0.497	0.109	1.81466668853763e-25	Mac_MT1E	EPS8
1.14262785402037e-29	0.448068113791157	0.329	0.04	2.02725033860294e-25	Mac_MT1E	IL34
1.18396901550656e-29	0.796972551158615	0.638	0.209	2.10059782731174e-25	Mac_MT1E	TCF4
1.36567673465465e-29	0.626062249851938	0.577	0.164	2.42298366262427e-25	Mac_MT1E	PDLIM2
1.6441461233486e-29	-1.45498	0.027	0.565	2.91704405204509e-25	Mac_MT1E	LST1
1.88993655851586e-29	0.60357968659825	0.644	0.185	3.35312544211884e-25	Mac_MT1E	ATP5ME
2.03020451991095e-29	0.821513247750785	0.973	0.676	3.60198885922601e-25	Mac_MT1E	PPDPF
2.08998444615019e-29	0.648758989116642	0.698	0.204	3.70805040435967e-25	Mac_MT1E	ATP5MC2
2.99141166610596e-29	0.39508595144424	0.369	0.055	5.3073625780052e-25	Mac_MT1E	RBPMS
8.60384639710974e-29	1.27359945685463	0.349	0.051	1.52649442777521e-24	Mac_MT1E	FRZB
1.60256843381314e-28	0.440119017362931	0.315	0.038	2.84327691527127e-24	Mac_MT1E	COL21A1
1.79836084801768e-28	0.497406475248981	0.349	0.051	3.19065181655296e-24	Mac_MT1E	LOXL1
2.16753350857474e-28	0.327196283282627	0.242	0.016	3.84563795091331e-24	Mac_MT1E	HSPB2
2.17440465044462e-28	-2.41808	0.027	0.54	3.85782873081884e-24	Mac_MT1E	HLA-DQA1
2.38344196242855e-28	-0.97107	0.047	0.576	4.22870272974074e-24	Mac_MT1E	GMFG
3.26678088647297e-28	-1.33325	0.181	0.665	5.79592264878035e-24	Mac_MT1E	TYMP
3.39705421377571e-28	0.61680247909726	0.624	0.2	6.02705358608086e-24	Mac_MT1E	REXO2
3.64168457251547e-28	0.665257035758384	0.376	0.062	6.46107676855695e-24	Mac_MT1E	RAMP1
4.01511312246581e-28	0.561751106797726	0.631	0.192	7.12361370187884e-24	Mac_MT1E	EMP2
5.0052483780178e-28	0.538551033432892	0.624	0.171	8.88031167227919e-24	Mac_MT1E	ATP5MF
1.05839520205971e-27	0.36200359648841	0.376	0.06	1.87780476749433e-23	Mac_MT1E	CYTOR
1.23353321066376e-27	0.406318536989422	0.389	0.066	2.18853462235963e-23	Mac_MT1E	NR2F2
1.26337931383743e-27	0.758506175250066	0.685	0.282	2.24148757861036e-23	Mac_MT1E	ADI1
1.47006595840907e-27	0.633747568932974	0.336	0.048	2.60819102340938e-23	Mac_MT1E	C11orf96
2.23612773420641e-27	-1.24589	0.658	0.9	3.967337826029e-23	Mac_MT1E	HLA-C
2.59654690966747e-27	0.56687129491208	0.295	0.034	4.60679352713202e-23	Mac_MT1E	AGT
2.99781834341717e-27	0.466651321512192	0.443	0.093	5.31872930489074e-23	Mac_MT1E	METTL26
3.10102239042603e-27	1.23152533500423	0.416	0.079	5.50183392509386e-23	Mac_MT1E	POSTN
3.33129898213265e-27	0.624457122294709	0.725	0.268	5.91039065409975e-23	Mac_MT1E	C12orf57
3.94084979155785e-27	0.468588475265324	0.47	0.108	6.99185570018194e-23	Mac_MT1E	RTF2
3.95704694573605e-27	-0.855823	0.913	0.963	7.02059269112489e-23	Mac_MT1E	OAZ1
4.2113999910659e-27	-0.948856	0.973	0.997	7.47186586414912e-23	Mac_MT1E	TMSB10
5.360080619883e-27	0.781401003353561	0.698	0.306	9.50985503579642e-23	Mac_MT1E	HCFC1R1
5.3942988870872e-27	0.736563622369389	0.819	0.462	9.57056508547011e-23	Mac_MT1E	PEBP1
5.52905693566341e-27	0.596214775351377	0.523	0.142	9.80965281525402e-23	Mac_MT1E	RRAS
6.06255491945859e-27	0.564235970668384	0.577	0.16	1.07561849381034e-22	Mac_MT1E	ATP5MC3
6.57055849793191e-27	-0.991461	0.644	0.944	1.16574848870308e-22	Mac_MT1E	RPS17
8.14774681588488e-27	0.477866288853335	0.342	0.053	1.4455732400743e-22	Mac_MT1E	FBN1
8.35759577465178e-27	0.537129378764354	0.517	0.138	1.48280464233872e-22	Mac_MT1E	CYBRD1
1.10417332455155e-26	0.665251194284706	0.597	0.192	1.95902431241936e-22	Mac_MT1E	NUCB2
1.51823647243135e-26	0.57859056261911	0.51	0.134	2.69365514938771e-22	Mac_MT1E	ATP5IF1
2.14914540041109e-26	-1.00831	0.06	0.551	3.81301376940936e-22	Mac_MT1E	ITGB2
2.74181239414253e-26	0.451492056713269	0.47	0.112	4.86452354968767e-22	Mac_MT1E	TRIP6
3.1751642621468e-26	0.673786498828592	0.295	0.037	5.63337643390086e-22	Mac_MT1E	FMO2
3.31075925232249e-26	-0.784066	0.168	0.665	5.87394906547056e-22	Mac_MT1E	TPM3
4.19252358003896e-26	-0.861865	0.98	0.99	7.43837533570512e-22	Mac_MT1E	MT-CO2
4.59246767795046e-26	0.727190634783857	0.678	0.275	8.1479561542197e-22	Mac_MT1E	ILK
4.82669267447362e-26	-1.13148	0.013	0.498	8.5635181430511e-22	Mac_MT1E	C1orf162
5.92706158007345e-26	0.489045500256839	0.349	0.057	1.05157926553663e-21	Mac_MT1E	FMOD
6.0308742186529e-26	-2.45783	0.007	0.491	1.0699977038734e-21	Mac_MT1E	CCL3
6.41924392875782e-26	-0.867122	0.577	0.841	1.13890225784021e-21	Mac_MT1E	ARPC3
6.58641664814467e-26	-0.934165	0.094	0.613	1.16856204171383e-21	Mac_MT1E	ALDOA
7.25417473054549e-26	0.554426202245387	0.584	0.183	1.28703568069338e-21	Mac_MT1E	CALU
8.72998929643038e-26	0.890520575160689	0.946	0.602	1.54887470097268e-21	Mac_MT1E	IFITM3
1.00166737528129e-25	0.70959657476912	0.711	0.271	1.77715825722407e-21	Mac_MT1E	SDC2
1.05195585154215e-25	-1.05443	0.711	0.934	1.86638007180608e-21	Mac_MT1E	SH3BGRL3
1.42047353644463e-25	-1.18379	0.644	0.886	2.52020414836006e-21	Mac_MT1E	NEAT1
1.60842880367232e-25	0.31906003734289	0.289	0.036	2.85367438347543e-21	Mac_MT1E	LARP6
2.63012308154626e-25	0.41586537171241	0.389	0.075	4.66636437127938e-21	Mac_MT1E	TMEM98
2.75144893681517e-25	0.748199413992867	0.785	0.372	4.88162070369747e-21	Mac_MT1E	ITGB1
3.04985207236586e-25	0.482825712922098	0.416	0.088	5.41104754679151e-21	Mac_MT1E	TMEM47
3.37612944423738e-25	-0.978759	0.067	0.558	5.98992885996596e-21	Mac_MT1E	RNASET2
3.4113172425049e-25	0.282845654926485	0.195	0.01	6.05235905165219e-21	Mac_MT1E	OSR1
3.4990506651781e-25	0.424933252230777	0.396	0.081	6.20801569015899e-21	Mac_MT1E	MCRIP1
4.12837894752608e-25	-0.977223	0.06	0.539	7.32456992870077e-21	Mac_MT1E	HCST
4.62036959951124e-25	0.773132231619455	0.383	0.077	8.19745974345285e-21	Mac_MT1E	KRT18
4.87877456206909e-25	0.575899636448919	0.235	0.021	8.65592182802297e-21	Mac_MT1E	THY1
5.12430176340073e-25	1.08842254491175	0.617	0.231	9.09153618862557e-21	Mac_MT1E	GPX3
6.02720177370113e-25	0.442019344415945	0.456	0.111	1.06934613869005e-20	Mac_MT1E	SMIM26
9.25145447036996e-25	0.261257100339448	0.215	0.015	1.64139305213304e-20	Mac_MT1E	RERG
1.11794892367209e-24	0.328595399489692	0.268	0.031	1.98346498037903e-20	Mac_MT1E	AC245297.3
1.13621462402141e-24	0.253082439514117	0.208	0.014	2.01587198593879e-20	Mac_MT1E	FAM92A
1.1861931440753e-24	0.404411743716334	0.295	0.04	2.1045438762184e-20	Mac_MT1E	SMOC2
1.48272228479672e-24	0.335201059987622	0.295	0.04	2.63064587768634e-20	Mac_MT1E	EPDR1
1.57660069235494e-24	0.558207524764235	0.248	0.025	2.79720494837614e-20	Mac_MT1E	GAP43
2.49434746506068e-24	0.506744339828317	0.282	0.037	4.42547127251065e-20	Mac_MT1E	WISP2
4.79644136768099e-24	-0.739673	0.074	0.557	8.5098462745396e-20	Mac_MT1E	C14orf2
4.83699973441095e-24	0.860412753263727	0.772	0.425	8.58180492879191e-20	Mac_MT1E	EIF4A2
5.18429293817858e-24	0.31918874199899	0.268	0.033	9.19797253091643e-20	Mac_MT1E	MRC2
5.96990076360428e-24	0.328242201746564	0.262	0.03	1.05917979347867e-19	Mac_MT1E	PDGFRB
6.061438787751e-24	0.290665159385785	0.208	0.015	1.07542046972278e-19	Mac_MT1E	SNAI2
6.49526352419394e-24	-3.00692	0.007	0.464	1.15238965446249e-19	Mac_MT1E	CXCL8
6.79034233170786e-24	0.76503075566305	0.886	0.666	1.20474253649161e-19	Mac_MT1E	RPS27L
9.203045200356e-24	0.977918811962676	0.201	0.014	1.63280427944716e-19	Mac_MT1E	SFRP2
9.79205253796166e-24	0.725241755645955	0.96	0.869	1.73730596128516e-19	Mac_MT1E	CD63
1.00714097724777e-23	0.32913930720042	0.201	0.014	1.78686952183299e-19	Mac_MT1E	FOXS1
1.05275786360603e-23	0.484552951998873	0.409	0.092	1.86780300160981e-19	Mac_MT1E	SERPINH1
1.11440702615079e-23	0.412031919211269	0.295	0.042	1.97718094579674e-19	Mac_MT1E	MMP23B
1.28309175429147e-23	0.356924956450649	0.201	0.014	2.27646139046393e-19	Mac_MT1E	C5orf46
1.3114135442125e-23	-1.6423	0.067	0.516	2.32670991014182e-19	Mac_MT1E	CD14
1.50412287203997e-23	-0.837891	0.094	0.583	2.66861479957332e-19	Mac_MT1E	ATP5G2
1.95166193210038e-23	1.25900020915538	0.456	0.119	3.4626385999325e-19	Mac_MT1E	CRTAC1
2.22967219326369e-23	0.83989220064433	0.617	0.22	3.95588440528843e-19	Mac_MT1E	TSC22D1
2.49041083194079e-23	2.12920221291323	0.383	0.083	4.41848689802935e-19	Mac_MT1E	LUM
3.15360823976094e-23	0.439561464155766	0.342	0.064	5.59513173898386e-19	Mac_MT1E	COPZ2
3.82150887816862e-23	0.711670903006978	0.872	0.553	6.78012105164676e-19	Mac_MT1E	TMEM59
4.33899726292737e-23	0.364510758894505	0.349	0.066	7.69824894388574e-19	Mac_MT1E	SMIM37
4.45103328729806e-23	0.76770940590111	0.906	0.737	7.89702325832422e-19	Mac_MT1E	NDUFA4
5.26154726641457e-23	0.570768870071803	0.664	0.268	9.33503716007272e-19	Mac_MT1E	MORF4L2
5.95004698015111e-23	0.379123370748749	0.268	0.036	1.05565733521841e-18	Mac_MT1E	RCAN2
7.40677639586657e-23	0.31366789843798	0.235	0.025	1.31411026815465e-18	Mac_MT1E	CD200
7.51984639530733e-23	-1.10686	0.114	0.562	1.33417114745543e-18	Mac_MT1E	GLUL
7.8432609458762e-23	0.447294315635073	0.342	0.066	1.39155135701736e-18	Mac_MT1E	SGCE
9.13985026254864e-23	-0.765403	0.054	0.506	1.62159223358138e-18	Mac_MT1E	PYCARD
1.16647102492982e-22	0.460821592221635	0.208	0.018	2.06955289243048e-18	Mac_MT1E	SGCG
1.34557797247455e-22	-0.725748	0.094	0.588	2.38732443876434e-18	Mac_MT1E	TCEB2
1.36820268312434e-22	0.530089966285848	0.403	0.096	2.42746520039921e-18	Mac_MT1E	SVIL
1.43410693253434e-22	0.576508341507179	0.315	0.055	2.54439251970242e-18	Mac_MT1E	KRT8
1.49283962913682e-22	0.620669967832273	0.819	0.442	2.64859607001454e-18	Mac_MT1E	BSG
1.60094282841194e-22	0.35626864768926	0.336	0.063	2.84039276616846e-18	Mac_MT1E	CBY1
1.6210871753144e-22	-2.15635	1	0.995	2.8761328664428e-18	Mac_MT1E	FTL
1.88931004034053e-22	0.504058259143553	0.49	0.146	3.35201387357216e-18	Mac_MT1E	TCEAL3
3.13669951497008e-22	-1.83459	0.51	0.776	5.56513227945991e-18	Mac_MT1E	NFKBIA
3.2840736910807e-22	0.350999769834361	0.315	0.055	5.82660354271538e-18	Mac_MT1E	NDN
3.63188375460952e-22	0.403030864748465	0.336	0.063	6.44368815742821e-18	Mac_MT1E	CDH11
3.93516302060746e-22	0.458810714656846	0.423	0.108	6.98176623116175e-18	Mac_MT1E	MSRB3
3.96137753536125e-22	0.354415474613783	0.309	0.052	7.02827602323793e-18	Mac_MT1E	KDELR3
4.15548165727094e-22	0.417859272876321	0.483	0.131	7.37265555633009e-18	Mac_MT1E	ATP5PB
4.29582847192577e-22	0.449225196993512	0.456	0.119	7.6216588748907e-18	Mac_MT1E	PLS3
4.32806936826808e-22	-1.01863	0	0.428	7.67886067318122e-18	Mac_MT1E	HLA-DMB
4.83682473176481e-22	-0.991336	0.007	0.435	8.58149443909712e-18	Mac_MT1E	MNDA
6.35999462291877e-22	0.310212339801761	0.503	0.14	1.12839024599825e-17	Mac_MT1E	GNG11
7.73570555837559e-22	0.265294480985081	0.215	0.021	1.372468880167e-17	Mac_MT1E	MAP1A
1.07985826743022e-21	0.421206594658431	0.47	0.13	1.9158845380747e-17	Mac_MT1E	PKIG
1.30302660433278e-21	0.597782571439768	0.805	0.435	2.31182980140722e-17	Mac_MT1E	RABAC1
1.30559737738581e-21	-1.09348	0.141	0.568	2.3163908669579e-17	Mac_MT1E	NAMPT
1.75913827513018e-21	0.606308766357098	0.396	0.097	3.12106312773597e-17	Mac_MT1E	NBL1
1.79887431718795e-21	0.462977488724302	0.664	0.245	3.19156281355486e-17	Mac_MT1E	PDLIM1
1.9114838303887e-21	-1.29281	0.007	0.427	3.39135461187563e-17	Mac_MT1E	MS4A6A
1.98741774740161e-21	0.423545516210354	0.403	0.096	3.52607656743994e-17	Mac_MT1E	IL33
2.12461430947072e-21	-0.804658	0.013	0.432	3.76949070786296e-17	Mac_MT1E	CTSH
2.13066224568496e-21	-0.930009	0.336	0.705	3.78022095629426e-17	Mac_MT1E	PABPC1
2.15433825997599e-21	-0.708639	0.054	0.503	3.82222694084939e-17	Mac_MT1E	ATP5J2
2.24988988083825e-21	0.607416179962642	0.698	0.306	3.99175462658323e-17	Mac_MT1E	ACTN1
2.41820330701212e-21	0.595263899290125	0.584	0.223	4.29037630730091e-17	Mac_MT1E	PRDX4
2.58928282754988e-21	-0.704496	0.101	0.569	4.593905592639e-17	Mac_MT1E	USMG5
2.59098851140889e-21	0.26943448133466	0.242	0.03	4.59693181694166e-17	Mac_MT1E	ETFRF1
3.30694783581455e-21	0.320962074587264	0.248	0.033	5.86718685030218e-17	Mac_MT1E	SEMA5A
3.8645016019248e-21	0.61510970791383	0.872	0.633	6.85639874213497e-17	Mac_MT1E	MORF4L1
4.17800025183349e-21	0.568158170229522	0.242	0.031	7.41260804680297e-17	Mac_MT1E	COL6A3
4.66348028434551e-21	0.525465711906503	0.537	0.193	8.2739467204858e-17	Mac_MT1E	CPQ
4.85114718202209e-21	0.446900393070245	0.436	0.115	8.60690533034359e-17	Mac_MT1E	LIMCH1
5.5738396369818e-21	0.562705306755819	0.705	0.334	9.88910628393311e-17	Mac_MT1E	MRFAP1
5.60972342939112e-21	0.503016948469259	0.47	0.137	9.95277130842572e-17	Mac_MT1E	SELENOK
7.18831454633272e-21	0.359654103712161	0.295	0.051	1.27535076681035e-16	Mac_MT1E	FBXO32
7.20756676697453e-21	0.355959620154419	0.329	0.066	1.27876649579662e-16	Mac_MT1E	GPX8
7.52446033652474e-21	-0.891202	0.007	0.42	1.33498975290622e-16	Mac_MT1E	CSTA
7.87357921992279e-21	0.573660346166145	0.678	0.306	1.3969304251987e-16	Mac_MT1E	ESD
9.73172337835181e-21	0.426203081300747	0.322	0.064	1.72660236178718e-16	Mac_MT1E	SORBS2
1.06769991924734e-20	0.788998286123777	0.866	0.609	1.89431319672863e-16	Mac_MT1E	CCNI
1.08034485874016e-20	0.25524615146545	0.188	0.015	1.9167478483768e-16	Mac_MT1E	LINC01088
1.32297510370986e-20	-0.694652	0.013	0.42	2.34722242900203e-16	Mac_MT1E	HCLS1
1.49270160812079e-20	-0.813825	0	0.404	2.6483511931279e-16	Mac_MT1E	FCGR2A
1.74826019153e-20	0.700607791541865	0.564	0.222	3.10176323181252e-16	Mac_MT1E	CSRP1
1.7644358744071e-20	-1.4731	1	0.993	3.13046212837308e-16	Mac_MT1E	FTH1
1.79991991161297e-20	-0.71245	0.027	0.438	3.19341790718373e-16	Mac_MT1E	LCP1
2.64033561312704e-20	-1.23915	0.101	0.521	4.68448344481e-16	Mac_MT1E	CD52
2.64471273986162e-20	0.469207724138826	0.336	0.068	4.69224934306249e-16	Mac_MT1E	FBLN2
3.24472053266084e-20	0.341745760934718	0.329	0.068	5.75678316904687e-16	Mac_MT1E	ZNF667-AS1
3.25486949594285e-20	0.543990179524249	0.611	0.249	5.77478945970181e-16	Mac_MT1E	VAMP2
3.31334937138525e-20	-2.69511	0.034	0.44	5.8785444547117e-16	Mac_MT1E	S100A9
3.42826040287748e-20	-0.673472	0.027	0.434	6.08241960678523e-16	Mac_MT1E	FAM49B
3.69576877512152e-20	0.406669441811813	0.329	0.068	6.5570329608206e-16	Mac_MT1E	HES4
4.52136562571816e-20	0.592103011750679	0.443	0.123	8.02180689314916e-16	Mac_MT1E	LMCD1
4.9962456485592e-20	-0.664253	0.007	0.406	8.86433902967373e-16	Mac_MT1E	CD53
5.25519836331383e-20	0.66801747101772	0.664	0.321	9.3237729361914e-16	Mac_MT1E	TIMP2
5.44988987125695e-20	0.352564678925841	0.309	0.06	9.66919460958408e-16	Mac_MT1E	MXRA7
5.63609598317065e-20	0.366451993972062	0.295	0.053	9.99956149334138e-16	Mac_MT1E	PGF
5.669305634588e-20	-0.655295	0.06	0.476	1.0058482056886e-15	Mac_MT1E	SHFM1
6.30521792441806e-20	0.779985902660518	0.98	0.865	1.11867176415025e-15	Mac_MT1E	ITM2B
7.77603989078657e-20	0.428944755460276	0.221	0.027	1.37962499742335e-15	Mac_MT1E	VCAM1
9.36942540878657e-20	0.26070546462072	0.128	0.003	1.66232345602691e-15	Mac_MT1E	SFRP5
1.00793234551867e-19	0.703444347787524	0.758	0.438	1.78827356741923e-15	Mac_MT1E	SEPT7
1.14764955221911e-19	0.263532179869651	0.221	0.027	2.03615983554715e-15	Mac_MT1E	RHOD
1.27565086776048e-19	0.255459255801335	0.208	0.023	2.26325976958064e-15	Mac_MT1E	RTL8A
1.34013791522032e-19	0.495984067363291	0.537	0.197	2.37767268918388e-15	Mac_MT1E	SNRPN
1.36754489355985e-19	-0.587131	0.027	0.424	2.42629815015388e-15	Mac_MT1E	ARRB2
1.49546414832428e-19	0.259700318278624	0.221	0.027	2.65325249195695e-15	Mac_MT1E	PRKG1
1.52212713152671e-19	0.463971847194955	0.544	0.186	2.70055795675469e-15	Mac_MT1E	EPAS1
1.60723749010904e-19	0.498572967511869	0.577	0.212	2.85156075495146e-15	Mac_MT1E	PMP22
1.75635982678071e-19	0.302092748175683	0.262	0.042	3.11613360467433e-15	Mac_MT1E	CDC42EP5
1.79191214354139e-19	0.648196030104976	0.926	0.743	3.17921052507114e-15	Mac_MT1E	MYL12B
1.8852396729125e-19	0.349144213255879	0.309	0.063	3.34479222768135e-15	Mac_MT1E	MESD
2.01882687859926e-19	0.363705236531042	0.268	0.045	3.58180264801081e-15	Mac_MT1E	AKR1C2
2.95709670632625e-19	-0.537632	0.081	0.503	5.24648097636403e-15	Mac_MT1E	ATP5J
3.08426685748386e-19	0.735525039759645	0.826	0.561	5.47210625854787e-15	Mac_MT1E	HSP90B1
3.31656306207779e-19	-0.79913	0.913	0.964	5.88424618473842e-15	Mac_MT1E	PFN1
3.99352853174109e-19	0.318932670842873	0.248	0.038	7.08531832101504e-15	Mac_MT1E	IL11RA
4.04274593417905e-19	-1.99121	0.114	0.566	7.17263983642047e-15	Mac_MT1E	IGKC
4.70324116472171e-19	0.481860832358362	0.57	0.208	8.34449047444926e-15	Mac_MT1E	A2M
5.69683603835518e-19	-0.977738	0.201	0.598	1.01073264992498e-14	Mac_MT1E	CD68
6.13325751902103e-19	0.476735206834687	0.443	0.13	1.08816254902471e-14	Mac_MT1E	SPRY1
6.14413946786004e-19	0.478127975113624	0.477	0.157	1.09009322438773e-14	Mac_MT1E	NFIA
6.42164072710872e-19	-0.660258	0.007	0.386	1.13932749780363e-14	Mac_MT1E	CLEC7A
6.43973551216262e-19	0.271351684328951	0.208	0.025	1.14253787456789e-14	Mac_MT1E	PDGFRA
6.78344594417727e-19	-0.98915	0.02	0.405	1.20351897941593e-14	Mac_MT1E	TNFAIP3
7.24535786778358e-19	0.317160504427408	0.242	0.037	1.28547139290216e-14	Mac_MT1E	PIR
7.97185786188484e-19	0.274983537153515	0.174	0.015	1.41436702185561e-14	Mac_MT1E	ACKR4
9.15962583481345e-19	-0.806022	0.054	0.446	1.6251008156126e-14	Mac_MT1E	CORO1A
9.67676676759809e-19	-0.979127	0	0.376	1.71685195990725e-14	Mac_MT1E	CPVL
1.07515082541997e-18	0.363600719919927	0.383	0.1	1.9075325944601e-14	Mac_MT1E	ITGB5
1.07528385428448e-18	0.421751091944056	0.47	0.15	1.90776861427152e-14	Mac_MT1E	ELOC
1.09851107005109e-18	-0.897515	0.054	0.439	1.94897834048464e-14	Mac_MT1E	LSP1
1.20275745126436e-18	0.259321895433734	0.188	0.019	2.13393227003323e-14	Mac_MT1E	PLA2G5
1.44069437033924e-18	0.299463425961294	0.369	0.088	2.55607995185588e-14	Mac_MT1E	COL4A1
1.45439756989385e-18	0.364768077771679	0.201	0.023	2.58039216850567e-14	Mac_MT1E	TFPI2
1.51411912038946e-18	0.487204153432672	0.242	0.037	2.68635014339498e-14	Mac_MT1E	KRT17
1.5171980873031e-18	0.515361165920629	0.779	0.41	2.69181284649316e-14	Mac_MT1E	NUCKS1
1.52227279306846e-18	-1.19779	0.591	0.808	2.70081638946207e-14	Mac_MT1E	MTRNR2L8
1.53191507306033e-18	-1.06779	0.329	0.684	2.71792372262363e-14	Mac_MT1E	MTRNR2L10
1.67579881603845e-18	-1.15709	0.02	0.397	2.97320225941541e-14	Mac_MT1E	GPR183
1.756360842796e-18	0.437393853661731	0.463	0.145	3.11613540728867e-14	Mac_MT1E	NFIB
1.82443278587271e-18	0.415724765012733	0.517	0.166	3.23690864869536e-14	Mac_MT1E	CRIM1
2.1457028093299e-18	0.399109420418472	0.289	0.057	3.80690592431312e-14	Mac_MT1E	PPP1R12B
2.18502370837494e-18	-0.858191	0.101	0.49	3.87666906339882e-14	Mac_MT1E	MAFB
2.36352470424271e-18	0.385820055489388	0.295	0.062	4.19336553026741e-14	Mac_MT1E	TPD52L1
2.38780664329868e-18	-1.60063	0.054	0.456	4.23644654654052e-14	Mac_MT1E	FABP5
2.47538055572011e-18	0.438534572091469	0.389	0.108	4.39182018195862e-14	Mac_MT1E	KCNMB1
2.55282347890501e-18	-0.71601	0.027	0.402	4.52921941627327e-14	Mac_MT1E	CXCL16
2.61071027857682e-18	-0.617179	0.98	0.999	4.631922176251e-14	Mac_MT1E	RPS28
2.63583044787231e-18	-0.722753	0.966	0.977	4.67649038061506e-14	Mac_MT1E	RPL28
2.68598584723727e-18	0.348287261907791	0.362	0.09	4.76547609016837e-14	Mac_MT1E	REX1BD
2.86043028219686e-18	0.468983463643121	0.644	0.293	5.07497540667367e-14	Mac_MT1E	ARL2
2.909979896639e-18	-1.61957	0.067	0.44	5.16288633261691e-14	Mac_MT1E	CCL4
3.23550406672849e-18	0.981418422304138	0.893	0.663	5.74043131518969e-14	Mac_MT1E	MTRNR2L1
3.2811418932893e-18	0.363358072475579	0.282	0.055	5.82140194707387e-14	Mac_MT1E	CERCAM
3.76474043435968e-18	-0.88389	0.007	0.375	6.67940247864094e-14	Mac_MT1E	CD83
3.84643870191915e-18	-0.833639	0.02	0.391	6.82435154494496e-14	Mac_MT1E	RNASE6
5.55160473771013e-18	-0.626178	0.067	0.445	9.84965712564531e-14	Mac_MT1E	RHOG
6.20096541437878e-18	0.462555691512749	0.477	0.153	1.10017528381908e-13	Mac_MT1E	CAV2
6.77607834517236e-18	0.348598915203165	0.268	0.049	1.20221182000048e-13	Mac_MT1E	SYNPO2
7.30452395583287e-18	-0.758902	0	0.361	1.29596864024387e-13	Mac_MT1E	CD163
8.54543728077303e-18	-1.58009	0.174	0.528	1.51613148235475e-13	Mac_MT1E	IER3
9.83273733765884e-18	-1.33923	0.188	0.547	1.74452425844743e-13	Mac_MT1E	SOD2
1.02618324261609e-17	-0.895772	0.027	0.398	1.82065430904947e-13	Mac_MT1E	SERPINA1
1.09158345339814e-17	0.304132402197077	0.181	0.019	1.93668736301898e-13	Mac_MT1E	SGCA
1.16606665649703e-17	0.26606515966498	0.228	0.034	2.06883546195703e-13	Mac_MT1E	CCDC3
1.32355207372216e-17	0.303789401543815	0.275	0.053	2.34824608919786e-13	Mac_MT1E	MYO1D
1.3980583710009e-17	0.488006319169707	0.51	0.197	2.4804351618298e-13	Mac_MT1E	PIGT
1.45872481968868e-17	-1.22322	0.128	0.494	2.58806957509166e-13	Mac_MT1E	PLAUR
1.49150373010936e-17	-1.01297	0.013	0.373	2.64622591796003e-13	Mac_MT1E	BCL2A1
1.5395909085719e-17	0.544381369897219	0.403	0.124	2.73154218998827e-13	Mac_MT1E	CLEC11A
1.78369381271676e-17	0.561409416020424	0.47	0.166	3.16462956252208e-13	Mac_MT1E	LPP
2.17131740144095e-17	0.421221039592784	0.423	0.131	3.85235133363654e-13	Mac_MT1E	FAM3C
2.59257663279774e-17	0.409772666588621	0.403	0.119	4.59974946190976e-13	Mac_MT1E	FBLIM1
2.76954479144959e-17	-0.538733	0.094	0.505	4.91372636898987e-13	Mac_MT1E	ATP5I
3.13753216121637e-17	0.2793726716756	0.208	0.029	5.56660956043009e-13	Mac_MT1E	COL5A2
3.24807075537964e-17	0.311941153718512	0.711	0.285	5.76272713419456e-13	Mac_MT1E	NUPR1
3.27960984609653e-17	0.355367987978447	0.356	0.094	5.81868378894447e-13	Mac_MT1E	TCEAL1
3.3138059085313e-17	0.256289058562558	0.242	0.041	5.87935444291624e-13	Mac_MT1E	ENDOD1
3.34353545465719e-17	0.322429131643657	0.262	0.051	5.93210060365279e-13	Mac_MT1E	P4HA2
3.78080629475559e-17	0.542448830449729	0.993	0.929	6.70790652815536e-13	Mac_MT1E	ACTG1
4.1216600637922e-17	-0.576867	0.013	0.365	7.31264928518012e-13	Mac_MT1E	HCK
4.37353984615088e-17	-0.944679	0	0.349	7.7595343950409e-13	Mac_MT1E	CFD
4.39580510146111e-17	0.663426393336194	0.57	0.244	7.79903741101229e-13	Mac_MT1E	ARID5B
4.49035425047485e-17	-0.571424	0.04	0.399	7.96678651119247e-13	Mac_MT1E	GPSM3
4.88465366115236e-17	0.536298702960841	0.503	0.198	8.66635252561652e-13	Mac_MT1E	CCPG1
4.9542166970338e-17	0.311047198278845	0.302	0.068	8.78977126387738e-13	Mac_MT1E	HIKESHI
5.00584649012911e-17	0.348064405530536	0.315	0.075	8.88137284278707e-13	Mac_MT1E	PTK2
5.22207464666524e-17	-1.1143	0.027	0.391	9.26500483811347e-13	Mac_MT1E	RGS1
5.49819191749705e-17	0.263862278267359	0.228	0.037	9.75489210002326e-13	Mac_MT1E	HDGFL3
6.3299519341252e-17	-0.731651	0.007	0.354	1.12306007215249e-12	Mac_MT1E	MS4A7
7.18149198402907e-17	-0.473552	0.06	0.445	1.27414030780644e-12	Mac_MT1E	ATP5G3
7.2620045318497e-17	0.393989169251111	0.523	0.194	1.28842484404077e-12	Mac_MT1E	PRDX2
7.68680370656215e-17	-0.641578	0.027	0.379	1.36379271361826e-12	Mac_MT1E	PTPRC
8.17781718339186e-17	-0.576385	0	0.342	1.45090832467738e-12	Mac_MT1E	SMAP2
9.31232969366765e-17	0.352100159980188	0.369	0.105	1.65219353425051e-12	Mac_MT1E	CFAP36
9.50781235631683e-17	-0.55856	0.054	0.43	1.68687606825773e-12	Mac_MT1E	ATP5O
9.68126747228315e-17	0.319161048723354	0.362	0.098	1.71765047493248e-12	Mac_MT1E	STMP1
9.93688152937883e-17	0.250635119095374	0.248	0.045	1.76300152094239e-12	Mac_MT1E	GSTA4
1.3095249336864e-16	0.338148344037959	0.369	0.104	2.32335913734642e-12	Mac_MT1E	SLC41A3
1.34581532614393e-16	-0.80013	0.047	0.41	2.38774555164457e-12	Mac_MT1E	IGLC2
1.50479439095456e-16	0.558602711894005	0.812	0.531	2.66980620843157e-12	Mac_MT1E	MGST3
1.59441737977042e-16	-0.818242	0.107	0.464	2.82881531518868e-12	Mac_MT1E	SGK1
1.84051612107059e-16	0.394316855891123	0.456	0.157	3.26544370200344e-12	Mac_MT1E	RCN1
2.01292099313855e-16	-0.536056	0.06	0.438	3.57132442602641e-12	Mac_MT1E	ATP5H
2.01378976948343e-16	0.309389880416071	0.403	0.115	3.5728658090175e-12	Mac_MT1E	ESAM
2.13195770887928e-16	-1.80369	0	0.338	3.78251936709361e-12	Mac_MT1E	IL1B
2.38986226921069e-16	0.353594545787228	0.369	0.108	4.24009363803361e-12	Mac_MT1E	KLHDC2
2.39079724804972e-16	-0.700107	0.523	0.777	4.24175247748981e-12	Mac_MT1E	ARPC1B
2.69333012192751e-16	-1.891	0.027	0.368	4.77850630232378e-12	Mac_MT1E	CXCL3
3.10917208281411e-16	0.694329818115809	0.631	0.311	5.5162931093288e-12	Mac_MT1E	FGL2
3.16710921528689e-16	0.296438808708499	0.208	0.031	5.619085169762e-12	Mac_MT1E	KRT7
4.00109510846543e-16	-0.899759	0.289	0.601	7.09874294143936e-12	Mac_MT1E	PPP1R15A
4.2327643869908e-16	-0.581886	0.987	0.993	7.50977057539907e-12	Mac_MT1E	RPL39
4.78158680646107e-16	0.439209653441123	0.993	0.999	8.48349131202324e-12	Mac_MT1E	RPL41
4.84044409566627e-16	0.549852949675043	0.651	0.346	8.5879159145311e-12	Mac_MT1E	VKORC1
5.07066820896328e-16	-0.534263	0.06	0.421	8.99637953634265e-12	Mac_MT1E	C19orf43
5.36974195028096e-16	0.62970377418928	0.872	0.696	9.52699616818847e-12	Mac_MT1E	DYNLL1
6.16154565911921e-16	0.571539764323663	0.779	0.499	1.09318143084093e-11	Mac_MT1E	ARL6IP5
6.28551597814208e-16	-1.10414	0.067	0.416	1.11517624484197e-11	Mac_MT1E	PLIN2
6.42329455147943e-16	-0.54345	0.027	0.364	1.13962091932348e-11	Mac_MT1E	IGHA1
6.72766622817401e-16	0.423179241497375	0.557	0.241	1.19362254220263e-11	Mac_MT1E	TAX1BP3
6.9860224439042e-16	-1.23195	0	0.328	1.23946010199748e-11	Mac_MT1E	CCL4L2
8.09407345789299e-16	-0.885167	0.081	0.424	1.43605051289937e-11	Mac_MT1E	CXCR4
8.45724034550631e-16	-1.81687	0.007	0.337	1.50048358209973e-11	Mac_MT1E	C1QA
8.83081643306876e-16	-0.640346	0.02	0.356	1.56676345155506e-11	Mac_MT1E	PLEK
1.04380086771215e-15	0.268086864129085	0.248	0.049	1.85191149949489e-11	Mac_MT1E	FAM229B
1.08722380645883e-15	0.447603450135989	0.685	0.33	1.92895247741926e-11	Mac_MT1E	CCDC85B
1.10231002675268e-15	0.348751175853872	0.389	0.12	1.95571844946461e-11	Mac_MT1E	SELENOT
1.10354851556158e-15	-0.555051	0	0.323	1.95791577630935e-11	Mac_MT1E	FGR
1.12124090574374e-15	-0.499437	0.034	0.372	1.98930561497055e-11	Mac_MT1E	C11orf31
1.3539700916091e-15	-0.731134	0.933	0.937	2.40221373653287e-11	Mac_MT1E	H3F3A
1.35792528931077e-15	0.512961639990912	0.718	0.408	2.40923104829517e-11	Mac_MT1E	ISCU
1.63659742110523e-15	0.287141603927793	0.282	0.066	2.90365114452489e-11	Mac_MT1E	MAGEH1
1.77087637605835e-15	0.314634852254935	0.282	0.066	3.14188886640273e-11	Mac_MT1E	DIXDC1
1.94019274218506e-15	0.279452183100067	0.242	0.048	3.44228996318473e-11	Mac_MT1E	A4GALT
2.00637215364989e-15	-0.614722	0.309	0.628	3.55970547500564e-11	Mac_MT1E	SERP1
2.03606527495266e-15	-2.02285	0.114	0.454	3.61238701082101e-11	Mac_MT1E	CXCL2
2.12788898115036e-15	0.491595922549829	0.779	0.453	3.77530063035696e-11	Mac_MT1E	RHOC
2.14941954366889e-15	0.497499134160551	0.181	0.025	3.81350015437734e-11	Mac_MT1E	ACTG2
2.30881005847571e-15	0.387668479881757	0.107	0.004	4.0962908057476e-11	Mac_MT1E	SOST
2.46852903876975e-15	-0.659383	0.201	0.539	4.3796642205853e-11	Mac_MT1E	H2AFY
2.88137505517932e-15	-0.496751	0.034	0.365	5.11213562289915e-11	Mac_MT1E	LGALS9
2.93649812871183e-15	0.443824606366495	0.369	0.116	5.20993497996053e-11	Mac_MT1E	SYNPO
3.02663524609098e-15	-0.497352	0.047	0.39	5.36985625361462e-11	Mac_MT1E	ATP5B
3.15446606333558e-15	-0.719608	0.02	0.343	5.59665368956999e-11	Mac_MT1E	IGSF6
3.38899347471175e-15	0.423292389612479	0.503	0.208	6.01275222283359e-11	Mac_MT1E	HIGD1A
3.44273860371847e-15	-0.548508	0.141	0.486	6.10810683071731e-11	Mac_MT1E	ACTR2
3.81679499786845e-15	-0.500856	0.04	0.372	6.77175768521821e-11	Mac_MT1E	2024-09-15
4.35818613420169e-15	-0.582038	0.027	0.353	7.73229383930064e-11	Mac_MT1E	CD37
4.51915943692768e-15	-0.704501	0.268	0.58	8.01789267299708e-11	Mac_MT1E	MCL1
4.69342630033026e-15	0.290826356613946	0.262	0.059	8.32707694204594e-11	Mac_MT1E	PELO
4.8771220253479e-15	0.557593481324069	0.356	0.112	8.65298989737224e-11	Mac_MT1E	TNFRSF12A
5.02263621672482e-15	-0.538331	0.013	0.334	8.91116117571318e-11	Mac_MT1E	EVI2B
7.7471022229627e-15	0.359654103712161	0.409	0.14	1.37449087639804e-10	Mac_MT1E	CISD1
8.28335635517341e-15	0.391420614742865	0.436	0.16	1.46963308453487e-10	Mac_MT1E	ZFYVE21
8.42850416734356e-15	-0.685263	0.027	0.345	1.49538520937009e-10	Mac_MT1E	PHACTR1
9.95679619717883e-15	-0.727209	0.349	0.651	1.76653478130347e-10	Mac_MT1E	DBI
1.25718328542177e-14	0.326141720700155	0.369	0.107	2.23049458499531e-10	Mac_MT1E	ELN
1.33318283658895e-14	0.350054188081979	0.349	0.107	2.36533298867611e-10	Mac_MT1E	TMEM14A
1.48038605781199e-14	0.323914745026186	0.336	0.096	2.62650094377003e-10	Mac_MT1E	BACE2
1.53887677163052e-14	0.472426098061392	0.221	0.042	2.73027516822686e-10	Mac_MT1E	RARRES2
1.93776433774627e-14	-0.567539	0.195	0.527	3.43798148802942e-10	Mac_MT1E	RNF130
2.02890858741845e-14	0.299463425961294	0.416	0.137	3.59968961579781e-10	Mac_MT1E	WWTR1
2.04245831013088e-14	0.296363572337024	0.315	0.088	3.6237295338342e-10	Mac_MT1E	SMIM30
2.10232244902331e-14	0.31663724094934	0.369	0.115	3.72994048905715e-10	Mac_MT1E	CTNNAL1
2.11694658877566e-14	-0.573337	0.007	0.311	3.75588663780578e-10	Mac_MT1E	CYBB
2.52733020846149e-14	0.276365958724306	0.302	0.079	4.48398925585238e-10	Mac_MT1E	JAG1
2.79388226730511e-14	0.613398988590068	0.973	0.869	4.95690591865272e-10	Mac_MT1E	S100A4
2.92815460148136e-14	-2.39879	0	0.3	5.19513189394822e-10	Mac_MT1E	S100A8
2.97108502463541e-14	0.324487928772328	0.329	0.096	5.27129905070815e-10	Mac_MT1E	ITGAV
2.97226827892963e-14	0.539911203763516	0.832	0.605	5.27339838047695e-10	Mac_MT1E	PPIB
3.15206362970062e-14	0.467222656217381	0.805	0.581	5.59239129181484e-10	Mac_MT1E	SLC25A3
3.36779732316071e-14	0.376829247520293	0.383	0.131	5.97514601075174e-10	Mac_MT1E	ADH5
3.58190106434202e-14	0.460033952267201	0.859	0.502	6.35500886835562e-10	Mac_MT1E	LMNA
3.65007625872162e-14	0.383452125080688	0.148	0.016	6.4759652982239e-10	Mac_MT1E	PTN
4.07651286951825e-14	0.48924618497089	0.631	0.33	7.23254913309928e-10	Mac_MT1E	MYH9
4.10428843563387e-14	-0.485051	0.074	0.404	7.28182854250161e-10	Mac_MT1E	ATP5D
4.21936779133315e-14	-0.636349	0.98	0.993	7.48600233538328e-10	Mac_MT1E	MT-CO1
4.2233421032871e-14	0.3233180684717	0.423	0.144	7.49305355965197e-10	Mac_MT1E	S100A16
4.33367418979882e-14	0.283447120370051	0.268	0.066	7.68880474754106e-10	Mac_MT1E	SGCB
4.68281093040154e-14	0.543687879298851	0.799	0.54	8.30824315271841e-10	Mac_MT1E	PDIA3
4.74758693578375e-14	0.449281670288918	0.644	0.339	8.42316874146753e-10	Mac_MT1E	ARF4
4.90723368143862e-14	0.342539104392097	0.349	0.108	8.7064139976084e-10	Mac_MT1E	CTTN
5.18311476499552e-14	-0.58661	0.067	0.395	9.19588221605504e-10	Mac_MT1E	GLTSCR2
5.74600376127903e-14	-0.539763	0.067	0.382	1.01945598732613e-09	Mac_MT1E	MAP3K8
5.82527202759393e-14	-0.591436	0.02	0.324	1.03351976313571e-09	Mac_MT1E	REL
6.67826434136074e-14	0.475213952080365	0.597	0.321	1.18485765944422e-09	Mac_MT1E	NDUFC1
6.86103726715673e-14	-0.46212	0	0.29	1.21728523193895e-09	Mac_MT1E	NCF2
6.90942129334653e-14	-0.472928	0.02	0.32	1.22586952586554e-09	Mac_MT1E	EFHD2
7.11679899839874e-14	-1.79121	0.007	0.301	1.2626624782959e-09	Mac_MT1E	C1QC
7.68592885397117e-14	-0.731077	0.477	0.703	1.36363749727157e-09	Mac_MT1E	GRN
7.81644434422768e-14	0.266653078920391	0.262	0.063	1.38679355555287e-09	Mac_MT1E	MICAL2
7.87714171322484e-14	0.453119884957488	0.383	0.131	1.39756248276035e-09	Mac_MT1E	MMP2
8.76686761390038e-14	0.259886497835496	0.188	0.031	1.55541765205821e-09	Mac_MT1E	ABI3BP
9.49677144036786e-14	-0.528871	0.027	0.327	1.68491718895007e-09	Mac_MT1E	GCA
1.08022447005476e-13	0.444570871116235	0.752	0.427	1.91653425477115e-09	Mac_MT1E	PTMS
1.10705355148533e-13	0.316585381820275	0.248	0.059	1.96413441104527e-09	Mac_MT1E	PPFIBP1
1.2639500883555e-13	0.439875273808083	0.631	0.335	2.24250024676033e-09	Mac_MT1E	NUCB1
1.29772971822442e-13	0.274659518052571	0.302	0.083	2.30243206607376e-09	Mac_MT1E	OPTN
1.33221948968533e-13	-0.449343	0.067	0.394	2.36362381859971e-09	Mac_MT1E	MYEOV2
1.45804770722042e-13	-0.442407	0.06	0.382	2.58686824215047e-09	Mac_MT1E	ATP5C1
1.57896905432745e-13	0.2643723548914	0.322	0.093	2.80140689618776e-09	Mac_MT1E	LIMS2
1.775394200261e-13	0.272306268643148	0.268	0.068	3.14990439010306e-09	Mac_MT1E	PARVA
1.80351177989558e-13	1.08247816144998	0.839	0.581	3.19979059989074e-09	Mac_MT1E	MT2A
1.80382611322257e-13	-0.731752	0.074	0.383	3.20034829007948e-09	Mac_MT1E	NR4A2
1.8206679973097e-13	-0.626777	0.228	0.558	3.23022916082687e-09	Mac_MT1E	NBEAL1
2.11045413072114e-13	-0.47526	0.134	0.471	3.74436771872545e-09	Mac_MT1E	C4orf48
2.17606823332991e-13	0.45712983065654	0.819	0.566	3.86078025957393e-09	Mac_MT1E	PARK7
2.60311707125541e-13	-0.533396	0	0.28	4.61845030782135e-09	Mac_MT1E	FPR1
2.74970230318503e-13	-0.479661	0.007	0.293	4.87852182631088e-09	Mac_MT1E	LY86
2.92027319150928e-13	-1.23318	0.007	0.29	5.18114869637577e-09	Mac_MT1E	CCL3L3
2.92311974900887e-13	0.326789934824592	0.282	0.073	5.18619905869154e-09	Mac_MT1E	COL15A1
2.96313197953573e-13	-0.428193	0.013	0.302	5.25718875809229e-09	Mac_MT1E	IGLC3
3.05702444287279e-13	-0.669152	0.007	0.294	5.4237727665449e-09	Mac_MT1E	VSIG4
3.18966023182687e-13	-0.515047	0.121	0.451	5.65909518330723e-09	Mac_MT1E	RGS10
4.19539963423397e-13	0.412210664144549	0.503	0.228	7.44347803105791e-09	Mac_MT1E	RAB34
4.29763124151264e-13	-0.473123	0.054	0.354	7.62485734869172e-09	Mac_MT1E	KCTD12
4.30517298441906e-13	0.300034205556427	0.275	0.074	7.63823790895629e-09	Mac_MT1E	TTLL7
4.64880519058168e-13	-1.18571	0.007	0.286	8.24791016913001e-09	Mac_MT1E	FCN1
4.9076076516598e-13	-0.734238	0.04	0.331	8.70707749557482e-09	Mac_MT1E	LIPA
5.13725425192445e-13	0.427807153438562	1	1	9.11451649376436e-09	Mac_MT1E	EEF1A1
5.5577552132405e-13	-0.803269	0.02	0.306	9.86056929933129e-09	Mac_MT1E	DUSP2
5.59442683314433e-13	-0.679446	0.329	0.609	9.92563208736467e-09	Mac_MT1E	CEBPB
5.69423308228009e-13	0.289264775820763	0.349	0.115	1.01027083345813e-08	Mac_MT1E	ARL3
5.8359496854591e-13	0.303255274460093	0.349	0.115	1.03541419319415e-08	Mac_MT1E	PAM
6.0172238055928e-13	-0.415531	0	0.272	1.06757584758827e-08	Mac_MT1E	CD86
6.27873512728276e-13	-0.706501	0.114	0.42	1.11397318628251e-08	Mac_MT1E	TXNIP
6.28718783113906e-13	-0.591039	0.993	0.992	1.11547286500069e-08	Mac_MT1E	RPS2
6.33154032863914e-13	-1.68107	0.02	0.301	1.12334188510716e-08	Mac_MT1E	C1QB
6.44952504699723e-13	-0.556107	0.007	0.283	1.14427473383825e-08	Mac_MT1E	C5AR1
6.47522119950942e-13	-0.794025	0.362	0.621	1.14883374521696e-08	Mac_MT1E	BTG1
6.50808575938581e-13	-0.563422	0.013	0.295	1.15466457543023e-08	Mac_MT1E	C10orf54
7.58157912012455e-13	0.279685799008745	0.248	0.062	1.3451237674925e-08	Mac_MT1E	SNX7
7.71520598883513e-13	0.342681025108447	0.396	0.146	1.36883184653913e-08	Mac_MT1E	RCN2
7.79133485556168e-13	-0.498195	0.302	0.598	1.38233863007375e-08	Mac_MT1E	ATP6V0B
8.08686749109298e-13	-0.539662	0.02	0.301	1.43477203026972e-08	Mac_MT1E	IFI30
8.46772857126432e-13	-0.551896	0.188	0.502	1.50234440311372e-08	Mac_MT1E	CCNL1
9.38769863505874e-13	0.305420068122043	0.275	0.077	1.66556549183212e-08	Mac_MT1E	DPYSL3
1.07537522937545e-12	-0.491672	0.953	0.973	1.90793073195792e-08	Mac_MT1E	UBA52
1.09906737743059e-12	-0.620005	0.007	0.279	1.94996534103735e-08	Mac_MT1E	JAML
1.10517653654765e-12	0.358431258656661	0.53	0.233	1.96080421114284e-08	Mac_MT1E	ZBTB16
1.12122271272162e-12	0.283560076541019	0.275	0.077	1.98927333691069e-08	Mac_MT1E	CDC42EP1
1.21404822091516e-12	0.277574895859397	0.221	0.051	2.15396435354769e-08	Mac_MT1E	THUMPD2
1.22439544818864e-12	-1.13649	0.02	0.3	2.17232240417628e-08	Mac_MT1E	RP11-1143G9.4
1.24323734299079e-12	-0.638557	0	0.268	2.20575169393426e-08	Mac_MT1E	MSR1
1.29442430692777e-12	0.330057756711662	0.329	0.103	2.29656760535124e-08	Mac_MT1E	COL18A1
1.34698843426477e-12	-1.63449	0.013	0.293	2.38982688007255e-08	Mac_MT1E	AREG
1.35071321848489e-12	-0.533141	0.148	0.447	2.39643539223589e-08	Mac_MT1E	LY96
1.56924357586388e-12	0.423099491997204	0.765	0.497	2.78415195229769e-08	Mac_MT1E	GABARAPL2
1.63589056378594e-12	-0.47305	0.188	0.506	2.90239703826901e-08	Mac_MT1E	HIGD2A
1.64105789500253e-12	0.254823323243066	0.221	0.051	2.91156491731348e-08	Mac_MT1E	DMAC1
1.64899914007683e-12	0.543855020361953	0.96	0.882	2.92565427432431e-08	Mac_MT1E	UBC
1.68760448249618e-12	-0.443848	0.007	0.275	2.99414787284472e-08	Mac_MT1E	PILRA
1.79948041918575e-12	-2.68181	0.067	0.372	3.19263815971935e-08	Mac_MT1E	SPP1
1.80558930855554e-12	0.675012338248187	0.356	0.124	3.20347655123925e-08	Mac_MT1E	RAMP3
1.84458132476272e-12	0.411916026128434	0.617	0.335	3.27265618639402e-08	Mac_MT1E	NENF
1.9351571994493e-12	-0.515047	0.933	0.964	3.43335590326294e-08	Mac_MT1E	CFL1
1.94155613498835e-12	0.472704583737557	0.611	0.338	3.44470889469633e-08	Mac_MT1E	LEPROT
1.96725610036684e-12	0.48904221590692	0.919	0.722	3.49030577327084e-08	Mac_MT1E	CALM1
2.03161370565128e-12	-0.671167	0.208	0.513	3.6044890365665e-08	Mac_MT1E	CD44
2.07755743777619e-12	0.274355504767095	0.248	0.063	3.68600240610252e-08	Mac_MT1E	INMT
2.13547424678493e-12	0.253389886513871	0.255	0.067	3.78875840864581e-08	Mac_MT1E	NSD3
2.14195815028472e-12	0.337042406811789	0.423	0.168	3.80026215023514e-08	Mac_MT1E	ERLEC1
2.28377590265627e-12	-0.578779	0.067	0.373	4.05187520649275e-08	Mac_MT1E	TGFBI
2.28989154346566e-12	-0.58962	0.148	0.451	4.06272557641677e-08	Mac_MT1E	AP1S2
2.53556930247668e-12	-0.433025	0.047	0.345	4.49860705645413e-08	Mac_MT1E	TCEB1
2.69096828557739e-12	0.291010008409205	0.322	0.104	4.77431593227141e-08	Mac_MT1E	IFT57
2.81164442593971e-12	0.422883172465815	0.624	0.353	4.98841954050224e-08	Mac_MT1E	KIF5B
3.38293567014774e-12	-0.47803	0.007	0.269	6.00200446597612e-08	Mac_MT1E	UCP2
3.44468683626641e-12	0.408215857285843	0.671	0.399	6.11156338490387e-08	Mac_MT1E	TMED2
3.81839873251763e-12	-0.431477	0.047	0.332	6.77460303123278e-08	Mac_MT1E	ATPIF1
4.20953412423062e-12	-0.576648	0.013	0.286	7.46855544320996e-08	Mac_MT1E	TMEM176B
4.77154097861613e-12	0.256036003686932	0.295	0.09	8.46566800426073e-08	Mac_MT1E	C1GALT1C1
4.83762747847623e-12	0.262308139206087	0.208	0.047	8.58291867231253e-08	Mac_MT1E	EMILIN1
5.1774893503459e-12	0.268361558539833	0.242	0.063	9.18590160538369e-08	Mac_MT1E	CFL2
5.33969342102388e-12	-0.39642	0.02	0.289	9.47368406758056e-08	Mac_MT1E	C14orf166
6.0145647177144e-12	0.46698342048232	0.98	0.832	1.06710407221689e-07	Mac_MT1E	MYL12A
6.12413140874209e-12	0.307050019673473	0.289	0.088	1.08654339453902e-07	Mac_MT1E	ECM1
6.14505854336213e-12	0.311047198278845	0.383	0.141	1.09025628676331e-07	Mac_MT1E	LIMA1
6.22656299736977e-12	0.3217805442253	0.336	0.115	1.10471680699334e-07	Mac_MT1E	GMDS
6.28084784398896e-12	-0.681029	0	0.254	1.11434802448052e-07	Mac_MT1E	LINC00936
6.40614280005758e-12	1.19297512599528	0.604	0.35	1.13657785558622e-07	Mac_MT1E	MT1X
6.41871562491317e-12	0.414468539225472	0.866	0.61	1.13880852617209e-07	Mac_MT1E	CD99
6.67506592685692e-12	-0.57503	0.168	0.453	1.18429019674296e-07	Mac_MT1E	PPT1
7.3261569625989e-12	0.283989833780088	0.329	0.109	1.2998067683043e-07	Mac_MT1E	LTBP3
7.33187488526211e-12	-0.598712	0	0.253	1.3008212421432e-07	Mac_MT1E	HLA-DQA2
7.38178474124734e-12	0.250164956131822	0.181	0.036	1.3096762487921e-07	Mac_MT1E	ABCA8
8.5184315430959e-12	0.382702226988408	0.423	0.178	1.51134012437608e-07	Mac_MT1E	METTL5
9.15569420556379e-12	0.356486824633478	0.483	0.219	1.62440326595113e-07	Mac_MT1E	TCEAL8
9.59861046500215e-12	-0.460328	0.04	0.312	1.70298546870068e-07	Mac_MT1E	PTPRE
1.09004829693291e-11	-0.593442	0.02	0.287	1.93396368841837e-07	Mac_MT1E	ALOX5AP
1.16246342516593e-11	0.273185424697709	0.315	0.103	2.0624426089294e-07	Mac_MT1E	SORBS3
1.3295236673257e-11	0.263765921944673	0.309	0.101	2.35884089056925e-07	Mac_MT1E	UFSP2
1.35135524375503e-11	-0.533396	0	0.248	2.39757447347017e-07	Mac_MT1E	CFP
1.41982287179899e-11	-0.393163	0	0.246	2.51904973914577e-07	Mac_MT1E	LAIR1
1.47201539188294e-11	0.256888657524221	0.228	0.057	2.61164970827872e-07	Mac_MT1E	KANK2
1.47563271968266e-11	0.357845320224251	0.45	0.201	2.61806757126097e-07	Mac_MT1E	ARPC1A
1.58135610939507e-11	-0.51416	0.013	0.267	2.80564200928873e-07	Mac_MT1E	SLC11A1
1.63496536664683e-11	-0.649922	0	0.246	2.9007555535048e-07	Mac_MT1E	FCGR3A
1.64211894898208e-11	-0.391007	0.007	0.256	2.913447439284e-07	Mac_MT1E	TBXAS1
1.76961036993941e-11	0.443579733980911	0.745	0.475	3.1396427183465e-07	Mac_MT1E	SOD1
1.8409511238917e-11	0.265115297597794	0.268	0.079	3.26621548400865e-07	Mac_MT1E	MAP7D3
1.90478046159551e-11	-0.591003	0.034	0.3	3.37946149496276e-07	Mac_MT1E	FBP1
1.91099850753632e-11	0.268637616203301	0.396	0.146	3.39049355207094e-07	Mac_MT1E	PROCR
1.99067487761372e-11	-0.406578	0.047	0.321	3.53185536786227e-07	Mac_MT1E	ATP5F1
2.02092413513954e-11	-0.497042	0.141	0.424	3.58552360056458e-07	Mac_MT1E	ETS2
2.19442821138459e-11	0.474213100074435	0.98	0.884	3.89335453263853e-07	Mac_MT1E	LGALS1
2.2237759038061e-11	0.294559075490276	0.356	0.131	3.94542320853278e-07	Mac_MT1E	COPRS
2.26867748072865e-11	0.26720858734532	0.289	0.086	4.02508758630877e-07	Mac_MT1E	ADAMTS1
2.7576268749294e-11	-0.650904	0.013	0.265	4.89258160149974e-07	Mac_MT1E	LGALS2
2.83273429790905e-11	0.494921411280414	0.235	0.063	5.02583719135025e-07	Mac_MT1E	CTHRC1
3.04995761636643e-11	-0.396295	0.007	0.253	5.41123480295732e-07	Mac_MT1E	CYTIP
3.20087562863715e-11	-0.48514	0.02	0.278	5.67899354032803e-07	Mac_MT1E	SAMSN1
3.21310820778327e-11	-0.427907	0.007	0.25	5.70069658224907e-07	Mac_MT1E	CSF1R
3.30695544917366e-11	-0.457816	0	0.239	5.86720035792391e-07	Mac_MT1E	FCGR1A
3.44182657116394e-11	-0.389101	0.027	0.28	6.10648870255905e-07	Mac_MT1E	LYN
3.55726015895255e-11	-0.697429	0.034	0.298	6.31129097401361e-07	Mac_MT1E	IGHG3
3.58066681231938e-11	0.303382925877282	0.315	0.109	6.35281905841704e-07	Mac_MT1E	MOCS2
3.81639125817507e-11	-0.435175	0.007	0.249	6.7710413702542e-07	Mac_MT1E	FYB
3.96594194677822e-11	0.457516052212569	0.141	0.022	7.03637420197392e-07	Mac_MT1E	DPT
4.08703462958727e-11	0.405071526143203	0.839	0.665	7.25121683981374e-07	Mac_MT1E	SSR4
4.14142082002991e-11	0.252641686424035	0.362	0.13	7.34770881889707e-07	Mac_MT1E	ARHGAP29
4.4631841155319e-11	-0.445501	0.081	0.352	7.9185812577767e-07	Mac_MT1E	ARF6
4.66737783678311e-11	0.383095750091933	0.604	0.341	8.28086175802059e-07	Mac_MT1E	ATRAID
4.73829441358639e-11	-0.542445	0.148	0.42	8.40668194858497e-07	Mac_MT1E	CKLF
4.96534093301729e-11	-0.471257	0.007	0.249	8.80950788335927e-07	Mac_MT1E	MS4A4A
4.98863117063741e-11	-0.363209	0.054	0.321	8.85082942294489e-07	Mac_MT1E	CELF2
5.08739796168738e-11	0.306988525031794	0.289	0.094	9.02606146362576e-07	Mac_MT1E	VCL
5.15463738650339e-11	0.371135898763085	0.658	0.387	9.14535765113432e-07	Mac_MT1E	C6orf48
5.40194670936284e-11	0.400543852174631	1	0.971	9.58413385175156e-07	Mac_MT1E	S100A6
5.43929961432585e-11	0.316533765747537	0.362	0.141	9.65040537573693e-07	Mac_MT1E	ANXA6
5.45747472002051e-11	0.252958171023503	0.215	0.055	9.68265164826039e-07	Mac_MT1E	RBFOX2
5.5733394566964e-11	-0.402995	0.034	0.286	9.88821886407076e-07	Mac_MT1E	C19orf60
5.93754334191063e-11	-0.537865	0.081	0.35	1.05343893972178e-06	Mac_MT1E	HMGB2
5.966247866296e-11	0.344988502333416	0.584	0.312	1.05853169643824e-06	Mac_MT1E	DUT
6.02381141861137e-11	-0.459984	0.034	0.287	1.06874462189003e-06	Mac_MT1E	LILRB4
6.06766049924264e-11	0.294559075490276	0.369	0.144	1.07652432577563e-06	Mac_MT1E	CHID1
6.10040233048032e-11	0.276273722462526	0.262	0.079	1.08233338147382e-06	Mac_MT1E	ZNF503
6.17815119434006e-11	0.348536696549101	0.96	0.818	1.09612758489981e-06	Mac_MT1E	TOMM7
6.6255153240694e-11	-0.425108	0.134	0.419	1.17549892879639e-06	Mac_MT1E	SYNGR2
6.77413367358419e-11	-0.425589	0.013	0.254	1.20186679636731e-06	Mac_MT1E	CSF2RA
6.82356704129806e-11	0.270135601551058	0.349	0.127	1.2106372644671e-06	Mac_MT1E	ERGIC2
7.35386718861979e-11	-0.434793	0.02	0.264	1.30472311660492e-06	Mac_MT1E	STXBP2
7.48733815493553e-11	0.405387205702656	0.805	0.569	1.32840353544866e-06	Mac_MT1E	TPM4
8.7633975546253e-11	-0.516439	0.409	0.65	1.55480199414162e-06	Mac_MT1E	AP2S1
8.83172556835555e-11	0.374185250518135	1	0.977	1.56692475033764e-06	Mac_MT1E	RPS4X
9.18579376441159e-11	-0.342356	0.007	0.241	1.62974352968191e-06	Mac_MT1E	TLR2
9.24265816747299e-11	-0.395887	0.04	0.294	1.63983241207306e-06	Mac_MT1E	BID
9.66751359097195e-11	-0.408113	0	0.23	1.71521026131024e-06	Mac_MT1E	CD48
9.69779351006311e-11	-0.425733	0.047	0.311	1.7205825245554e-06	Mac_MT1E	SELK
9.96804973669992e-11	-0.494709	0.128	0.402	1.7685313842853e-06	Mac_MT1E	TKT
1.00873763169927e-10	-0.919566	0.067	0.337	1.78970230616085e-06	Mac_MT1E	RNASE1
1.01332754836361e-10	-0.394151	0.02	0.261	1.79784573630672e-06	Mac_MT1E	THEMIS2
1.0254980664725e-10	0.324512297591904	0.362	0.144	1.81943866953551e-06	Mac_MT1E	NUDT4
1.05376162284809e-10	0.331395843670647	0.49	0.235	1.86958387125709e-06	Mac_MT1E	UGP2
1.20811350742586e-10	-0.584587	0.027	0.271	2.14343498487495e-06	Mac_MT1E	PECAM1
1.45257676849078e-10	-0.437439	0.074	0.331	2.57716170265634e-06	Mac_MT1E	UPP1
1.46416680989951e-10	-0.399815	0.101	0.368	2.59772475412372e-06	Mac_MT1E	MFSD1
1.5994883152847e-10	0.389682011319406	0.423	0.189	2.83781216897811e-06	Mac_MT1E	PDLIM5
1.63137180688688e-10	-0.396662	0.047	0.298	2.89437985977869e-06	Mac_MT1E	RNF149
1.67726813650295e-10	-0.402342	0.04	0.291	2.97580912778354e-06	Mac_MT1E	CLEC2B
1.75362225307217e-10	-0.382916	0.013	0.246	3.11127660140064e-06	Mac_MT1E	BHLHE40
1.84034567414668e-10	0.262458232323252	0.302	0.104	3.26514129507103e-06	Mac_MT1E	FERMT2
1.94965112592881e-10	-0.578986	0.953	0.984	3.45907102762289e-06	Mac_MT1E	RPS29
1.95532915776976e-10	-1.40779	0.577	0.698	3.46914499171511e-06	Mac_MT1E	CTSB
2.01325654193553e-10	0.512404707557814	0.403	0.179	3.57191975670202e-06	Mac_MT1E	FILIP1L
2.03255131675067e-10	0.374612327056311	0.557	0.311	3.60615254617904e-06	Mac_MT1E	AP3S1
2.08468870852233e-10	0.337915444684658	0.43	0.196	3.69865470666031e-06	Mac_MT1E	GPAA1
2.22021354485343e-10	-0.430725	0.04	0.283	3.93910287127895e-06	Mac_MT1E	STK17B
2.27208757213931e-10	-0.330193	0	0.222	4.03113777048957e-06	Mac_MT1E	2024-03-01
2.40626348180882e-10	-0.345445	0.007	0.233	4.2691926694252e-06	Mac_MT1E	ALOX5
2.41960151808079e-10	-0.719247	0.174	0.458	4.29285701337894e-06	Mac_MT1E	CAPG
2.42915173527882e-10	-0.394401	0.107	0.369	4.30980100873168e-06	Mac_MT1E	CNPY3
2.51382533001829e-10	-0.789433	0.785	0.906	4.46002890051846e-06	Mac_MT1E	S100A10
2.57940245574554e-10	0.526877461110755	0.899	0.711	4.57637583698373e-06	Mac_MT1E	TUBA1B
2.63150403035269e-10	-0.368788	0.846	0.91	4.66881445065174e-06	Mac_MT1E	COX4I1
2.72283236325888e-10	0.27715602922883	0.322	0.119	4.8308491788939e-06	Mac_MT1E	SMC4
2.77767500337384e-10	-0.489404	0.013	0.242	4.92815099098587e-06	Mac_MT1E	C3AR1
2.92343891698442e-10	0.421954145765922	0.745	0.534	5.18676532651375e-06	Mac_MT1E	CNBP
2.94066194274365e-10	0.290864591932534	0.195	0.048	5.21732241881579e-06	Mac_MT1E	TNXB
2.96511638856942e-10	0.371125018874088	0.409	0.183	5.26070949659987e-06	Mac_MT1E	PHACTR2
3.12555410486613e-10	-0.393182	0.047	0.295	5.54535809285349e-06	Mac_MT1E	SLC31A2
3.16846475048939e-10	-0.37464	0.06	0.309	5.62149016031828e-06	Mac_MT1E	CCDC88A
3.41214380928215e-10	0.354092398799895	0.342	0.133	6.05382554642839e-06	Mac_MT1E	CCND1
3.416543717133e-10	-0.453397	0.121	0.384	6.06163186293737e-06	Mac_MT1E	CARD16
3.52669802494242e-10	0.253602401267418	0.235	0.07	6.25706763585283e-06	Mac_MT1E	TMEM159
3.54076199366781e-10	-0.639352	0.497	0.688	6.28201992916542e-06	Mac_MT1E	KLF6
3.73375087529276e-10	-0.376537	0	0.218	6.62442080294442e-06	Mac_MT1E	LILRB2
3.88667740131502e-10	-0.461005	0.027	0.267	6.8957430454131e-06	Mac_MT1E	LINC01272
3.97788381264496e-10	0.277645692553929	0.383	0.159	7.0575614603947e-06	Mac_MT1E	RRAGA
4.01041796314859e-10	-0.45479	0.168	0.425	7.11528355021822e-06	Mac_MT1E	MGAT1
4.19814430412017e-10	0.589058250865412	0.597	0.342	7.44834762437001e-06	Mac_MT1E	ENG
4.5487141602478e-10	-0.372618	0.087	0.341	8.07032866311165e-06	Mac_MT1E	MOB1A
4.73501018278808e-10	0.296170125396261	0.423	0.187	8.4008550663026e-06	Mac_MT1E	DST
4.81064883899343e-10	-0.370866	0.98	0.99	8.53505317014215e-06	Mac_MT1E	RPS9
5.38419829857461e-10	-0.335274	0.007	0.228	9.55264462133107e-06	Mac_MT1E	KYNU
5.49025709371243e-10	-0.353892	0.067	0.324	9.74081413566459e-06	Mac_MT1E	ATP5G1
5.56214602168076e-10	0.256615002516675	0.289	0.101	9.868359471666e-06	Mac_MT1E	HDDC2
6.00238907217604e-10	0.327423709395903	0.362	0.15	1.06494386918547e-05	Mac_MT1E	MYLIP
6.26463466030233e-10	0.394863981285961	0.55	0.308	1.11147148143084e-05	Mac_MT1E	H2AFJ
6.30840660672381e-10	0.573904994432428	0.577	0.356	1.11923750016494e-05	Mac_MT1E	SPINT2
6.65620908830093e-10	0.403656362185715	0.96	0.87	1.18094461644635e-05	Mac_MT1E	CALM2
6.91758441399674e-10	0.615100630106676	0.262	0.086	1.2273178267313e-05	Mac_MT1E	TIMP3
7.03021678437127e-10	-0.730532	0.047	0.291	1.24730106188315e-05	Mac_MT1E	C15orf48
7.1371990308634e-10	-0.393332	0.013	0.234	1.26628185205578e-05	Mac_MT1E	CD93
7.2945532195637e-10	0.29931260546091	0.456	0.218	1.29419963221499e-05	Mac_MT1E	CNPY2
7.57528669344694e-10	-0.386479	0.094	0.349	1.34400736515136e-05	Mac_MT1E	CD164
7.86417176491223e-10	-0.351544	0.034	0.264	1.39526135453073e-05	Mac_MT1E	KLF10
8.00226980213787e-10	-0.34321	0.02	0.244	1.4197627082953e-05	Mac_MT1E	CD4
8.22839265065314e-10	-0.376604	0.04	0.278	1.45988142407888e-05	Mac_MT1E	VIMP
8.32890917679294e-10	-0.379926	0.013	0.233	1.4777150661466e-05	Mac_MT1E	LIMD2
8.49543817922925e-10	-0.49274	0.376	0.609	1.50726064175885e-05	Mac_MT1E	ATP6V1F
8.58634462499616e-10	-0.41843	0.987	0.997	1.52338926336682e-05	Mac_MT1E	RPL26
8.7919274022706e-10	-0.4143	0.094	0.371	1.55986375971085e-05	Mac_MT1E	ZNF90
9.34228783822895e-10	-0.350815	0.02	0.242	1.65750870825858e-05	Mac_MT1E	PTPN6
9.52637524417036e-10	0.294559075490276	0.376	0.161	1.6901694958207e-05	Mac_MT1E	LRP10
1.01636206206218e-09	0.484578684025849	0.866	0.687	1.80322957051072e-05	Mac_MT1E	LDHA
1.03539921058502e-09	-0.360942	0.02	0.244	1.83700527941994e-05	Mac_MT1E	TNFAIP2
1.03751629211579e-09	-0.330183	0.027	0.254	1.84076140547184e-05	Mac_MT1E	C20orf24
1.14989773488919e-09	-0.358342	0.06	0.301	2.0401485612404e-05	Mac_MT1E	C7orf73
1.15502725630741e-09	0.408992248690804	0.477	0.252	2.04924935814061e-05	Mac_MT1E	LRP1
1.22414252515543e-09	-0.351111	0.04	0.275	2.17187366813077e-05	Mac_MT1E	SELT
1.27152029962763e-09	0.315090385906129	0.43	0.2	2.25593131559935e-05	Mac_MT1E	CLIC4
1.31039842818339e-09	-0.504922	1	0.999	2.32490889128297e-05	Mac_MT1E	TMSB4X
1.32828185228738e-09	-0.633317	0.181	0.425	2.35663766232827e-05	Mac_MT1E	SOCS3
1.3374311269559e-09	-0.429363	0.007	0.218	2.37287030544516e-05	Mac_MT1E	PMAIP1
1.35892437373326e-09	0.278810883499971	0.322	0.126	2.41100362387756e-05	Mac_MT1E	UBE2E2
1.48695955777633e-09	-0.362457	0.993	0.999	2.63816364740677e-05	Mac_MT1E	PTMA
1.52448528034004e-09	0.525564627131432	0.416	0.198	2.7047417843793e-05	Mac_MT1E	LTC4S
1.74751887629436e-09	-0.35713	0.114	0.371	3.10044799032146e-05	Mac_MT1E	OSTF1
1.7503382796036e-09	0.299230515214173	0.456	0.22	3.10545017567271e-05	Mac_MT1E	TMEM109
1.75623211018374e-09	-0.427907	0.423	0.673	3.115907009888e-05	Mac_MT1E	CDC42
1.78645522408676e-09	-0.829888	0.591	0.715	3.16952885857473e-05	Mac_MT1E	ZFP36
1.84000584944226e-09	0.464655510007579	0.302	0.112	3.26453837808045e-05	Mac_MT1E	TPPP3
1.88363325368326e-09	-0.296844	0	0.202	3.34194211868484e-05	Mac_MT1E	LCP2
1.89701498955962e-09	0.324805362358396	0.423	0.193	3.36568399447668e-05	Mac_MT1E	IL6ST
1.96281166918583e-09	-0.56496	0.262	0.503	3.48242046346949e-05	Mac_MT1E	ZFAND5
2.00014337343189e-09	0.323439273359152	0.913	0.762	3.54865437314286e-05	Mac_MT1E	ANXA1
2.03353185325021e-09	-0.38109	0	0.202	3.60789221403652e-05	Mac_MT1E	NLRP3
2.06845991396243e-09	-0.328371	0.007	0.213	3.66986157935215e-05	Mac_MT1E	MYO1F
2.39821551896772e-09	-0.424382	0	0.201	4.25491397375252e-05	Mac_MT1E	FAM26F
2.40232171300539e-09	-0.334603	0.007	0.212	4.26219918321416e-05	Mac_MT1E	GK
2.60838068045188e-09	-0.396226	0.141	0.391	4.62778900325772e-05	Mac_MT1E	RBPJ
2.61448744194359e-09	-0.335274	0.02	0.235	4.63862361949631e-05	Mac_MT1E	ACSL1
2.69223738201047e-09	-0.359889	0.02	0.233	4.77656756316297e-05	Mac_MT1E	KDM6B
2.69685203395271e-09	-0.327878	0.013	0.224	4.7847548786389e-05	Mac_MT1E	HMGA1
2.80173306322897e-09	-0.336825	0.047	0.275	4.97083480078085e-05	Mac_MT1E	ABRACL
2.84045573014042e-09	-0.418468	0.054	0.282	5.03953655641513e-05	Mac_MT1E	PIM3
2.98218204417941e-09	-0.345899	0.027	0.242	5.29098738278312e-05	Mac_MT1E	RGS19
3.05120358849793e-09	0.266270031058852	0.302	0.115	5.41344540671303e-05	Mac_MT1E	TNS1
3.16457920192555e-09	0.294559075490276	0.295	0.111	5.61459642005631e-05	Mac_MT1E	DAAM1
3.19855856507851e-09	-0.301581	0.007	0.209	5.6748826061623e-05	Mac_MT1E	WAS
3.22122549007328e-09	-0.878368	0.054	0.282	5.71509826448802e-05	Mac_MT1E	HMOX1
3.40990412595599e-09	-0.550322	0.275	0.523	6.04985190027111e-05	Mac_MT1E	ZFP36L1
3.47577211800994e-09	-0.301084	0.02	0.238	6.16671489177323e-05	Mac_MT1E	SNX10
3.5643241064812e-09	-0.623517	0.282	0.51	6.32382382971894e-05	Mac_MT1E	HERPUD1
3.63518896606611e-09	0.322557222182566	1	0.974	6.44955226359449e-05	Mac_MT1E	RPL3
3.78926058572422e-09	-0.306136	0.02	0.23	6.72290613119192e-05	Mac_MT1E	SKAP2
3.90322235743881e-09	-0.931668	0.604	0.748	6.92509710656793e-05	Mac_MT1E	CSTB
3.98127326637203e-09	0.315711516238062	0.691	0.42	7.06357502919725e-05	Mac_MT1E	TMBIM4
4.08175515705116e-09	0.368039673132825	0.638	0.416	7.24184999964018e-05	Mac_MT1E	VDAC2
4.26544754327051e-09	-0.659637	0.128	0.376	7.56775703127053e-05	Mac_MT1E	RGCC
4.36496727497545e-09	-0.391849	0.013	0.218	7.74432493926144e-05	Mac_MT1E	TREM1
4.3736600015232e-09	0.515795954081015	0.644	0.425	7.75974757470246e-05	Mac_MT1E	FLNA
4.38218045324695e-09	0.251979286751437	0.43	0.2	7.77486456015073e-05	Mac_MT1E	BAD
4.43606743757036e-09	0.328816457712649	0.624	0.376	7.87047084773733e-05	Mac_MT1E	MRPL33
4.50214578528862e-09	0.338801913451758	0.671	0.427	7.98770705225908e-05	Mac_MT1E	MYDGF
4.68066040972426e-09	-0.322414	0.047	0.268	8.30442769893277e-05	Mac_MT1E	LINC00493
4.77438700530869e-09	0.337156774804309	0.403	0.186	8.47071742481867e-05	Mac_MT1E	BCAP29
5.1053837152203e-09	-0.382294	0.221	0.471	9.05797178754385e-05	Mac_MT1E	PRR13
5.15199062912332e-09	-0.911016	0.013	0.215	9.14066177419059e-05	Mac_MT1E	EREG
5.17213545547486e-09	-0.318785	0.013	0.216	9.17640272510349e-05	Mac_MT1E	LILRB3
5.18462118399445e-09	-0.408489	0.134	0.373	9.19855490464295e-05	Mac_MT1E	SAMHD1
5.47847193661906e-09	0.387305583378551	0.45	0.228	9.71990490994954e-05	Mac_MT1E	CITED2
5.4836302486808e-09	0.30923565212272	0.537	0.294	9.72905678720947e-05	Mac_MT1E	KDELR1
5.61112124052205e-09	0.302632376025958	0.416	0.201	9.95525130493421e-05	Mac_MT1E	HDLBP
5.81519471762041e-09	-0.299989	0.007	0.204	0.000103173184680021	Mac_MT1E	TNFRSF1B
5.85904059699562e-09	-0.398703	0.161	0.41	0.000103951098271896	Mac_MT1E	GLRX
6.01117588954993e-09	-0.293585	0.013	0.215	0.000106650282632395	Mac_MT1E	ITGAX
6.08428744458612e-09	-0.48828	0.235	0.477	0.000107947427841847	Mac_MT1E	KLF4
6.27072943091818e-09	0.250763957610591	0.349	0.146	0.00011125528156335	Mac_MT1E	AKR1C3
6.56327390741887e-09	0.319825834100706	0.591	0.347	0.000116445605665426	Mac_MT1E	RAB13
6.87623291508344e-09	-0.372955	0.007	0.202	0.00012199812437941	Mac_MT1E	CLEC4E
7.24764165044088e-09	-0.387606	0.081	0.316	0.000128587658162122	Mac_MT1E	ARL4A
7.29150565407501e-09	0.302040656859728	0.671	0.398	0.000129365893314599	Mac_MT1E	LAMP1
7.93556141359355e-09	-0.322825	0.034	0.244	0.000140792730599977	Mac_MT1E	CSRNP1
8.04392930760712e-09	0.392046920392332	0.517	0.305	0.000142715393775566	Mac_MT1E	RPN2
8.25563578603531e-09	-0.283934	0	0.189	0.000146471490115838	Mac_MT1E	FMNL1
8.55056036711516e-09	-0.308046	0	0.189	0.000151704042033357	Mac_MT1E	MPEG1
8.8071554877418e-09	0.353747462745439	0.483	0.254	0.000156256552663515	Mac_MT1E	ACTN4
8.92412325360684e-09	0.334788920278809	0.181	0.051	0.000158331794765493	Mac_MT1E	CYFIP2
9.50237921918156e-09	0.291466480434894	0.477	0.246	0.000168591212106719	Mac_MT1E	EMC7
1.01489640909667e-08	-0.489087	0	0.187	0.000180062920901931	Mac_MT1E	CD36
1.01792464801038e-08	0.306942799946108	0.456	0.237	0.000180600191050002	Mac_MT1E	CRTAP
1.06534428334336e-08	-0.328371	0.007	0.198	0.000189013382750779	Mac_MT1E	SLA
1.09214398492954e-08	-0.28402	0.013	0.209	0.0001937681858062	Mac_MT1E	PARVG
1.09976460798905e-08	-0.364828	0.067	0.301	0.000195120236749418	Mac_MT1E	SEPW1
1.10391603090013e-08	0.35694776748133	0.49	0.287	0.000195856782202301	Mac_MT1E	SDF4
1.12688404356778e-08	-0.338545	0.101	0.338	0.000199931767009795	Mac_MT1E	HIF1A
1.17333477573353e-08	-0.313815	0.087	0.317	0.000208173055910643	Mac_MT1E	CBX3
1.25344285738673e-08	0.294559075490276	0.403	0.193	0.000222385831757554	Mac_MT1E	MAP4
1.28542189184454e-08	-0.367161	0.181	0.43	0.000228059552051059	Mac_MT1E	ACTR3
1.33316461513695e-08	-0.342871	0.027	0.228	0.000236530066017597	Mac_MT1E	DOK2
1.36345991210249e-08	0.350305153069285	0.685	0.468	0.000241905057605224	Mac_MT1E	NDUFB7
1.46928760965489e-08	-0.423834	0.141	0.369	0.00026068100770497	Mac_MT1E	ZEB2
1.479538465531e-08	-0.319968	0.074	0.297	0.000262499714554511	Mac_MT1E	FERMT3
1.61915448329679e-08	-0.71148	0	0.183	0.000287270388426516	Mac_MT1E	CLEC10A
1.62251773861012e-08	0.258612379083884	0.416	0.201	0.000287867097184208	Mac_MT1E	GINM1
1.67451772109581e-08	-0.341123	0.148	0.39	0.000297092934076819	Mac_MT1E	PPP1CA
1.94922917360817e-08	-0.328123	0.013	0.204	0.000345832239981561	Mac_MT1E	IL18
1.96068087652722e-08	0.290387424272618	0.584	0.342	0.000347864001113459	Mac_MT1E	RWDD1
2.02070250568766e-08	-0.387959	0.087	0.306	0.000358513038559105	Mac_MT1E	ATP2B1
2.02563719682775e-08	0.26068765291114	0.43	0.209	0.00035938855146118	Mac_MT1E	SERINC3
2.06035420164737e-08	-0.339791	0.275	0.52	0.000365548042456276	Mac_MT1E	COX5A
2.12406608128031e-08	0.359582966657296	0.651	0.436	0.000376851804140753	Mac_MT1E	P4HB
2.14958257078112e-08	-0.301363	0.027	0.224	0.000381378939707986	Mac_MT1E	LINC01420
2.15630535640174e-08	-0.299802	0.027	0.224	0.000382571696332797	Mac_MT1E	CNDP2
2.18201382644065e-08	-0.274284	0.007	0.192	0.000387132893087101	Mac_MT1E	IL10RA
2.18470774348084e-08	0.3204545505165	1	0.984	0.00038761084784837	Mac_MT1E	RPS23
2.20786822234917e-08	-0.45247	0.007	0.192	0.000391719980009189	Mac_MT1E	RP11-160E2.6
2.23045545658216e-08	0.264520249108892	0.302	0.123	0.000395727407106807	Mac_MT1E	CETN2
2.23215350749131e-08	0.258766813458659	0.362	0.166	0.000396028675299107	Mac_MT1E	ARL1
2.31013783075266e-08	-0.283934	0	0.179	0.000409864653932138	Mac_MT1E	CSF3R
2.37843151988685e-08	0.285139923157882	0.443	0.228	0.000421981320258325	Mac_MT1E	CAMLG
2.39842542728616e-08	0.257607939317384	0.369	0.168	0.00042552863930911	Mac_MT1E	LMAN1
2.45271281421727e-08	0.263970755656853	0.322	0.135	0.000435160307498429	Mac_MT1E	ANKH
2.48833925094019e-08	-0.54416	0.443	0.636	0.000441481149901808	Mac_MT1E	SDCBP
2.49339240032498e-08	-0.332928	0.04	0.245	0.000442377679665658	Mac_MT1E	EVI2A
2.49539998668777e-08	-0.316537	0.034	0.235	0.000442733865638145	Mac_MT1E	SLC7A7
2.54851899369229e-08	-0.329932	0.007	0.19	0.000452158239860887	Mac_MT1E	LINC00152
2.62138030769833e-08	-0.325809	0.054	0.268	0.000465085294191838	Mac_MT1E	ATP5A1
2.64546939599545e-08	-0.274391	0.013	0.201	0.000469359180237512	Mac_MT1E	EMILIN2
2.72282040836249e-08	-0.345807	0	0.178	0.000483082796851674	Mac_MT1E	IRF8
2.88755226341172e-08	0.485515803279902	0.255	0.097	0.000512309522574508	Mac_MT1E	C12orf75
2.99930055560367e-08	0.266466768460923	0.631	0.38	0.000532135904575202	Mac_MT1E	TMED10
3.04035950164584e-08	-0.352404	0.107	0.332	0.000539420582782005	Mac_MT1E	VASP
3.05189556152122e-08	-0.627172	0.993	0.992	0.000541467310525096	Mac_MT1E	ACTB
3.06359821327496e-08	-0.466412	0	0.176	0.000543543594999244	Mac_MT1E	IGHG1
3.50307261441354e-08	-0.530316	0.02	0.208	0.000621515143249251	Mac_MT1E	VMO1
3.58415961011839e-08	-0.341514	0.134	0.364	0.000635901598027205	Mac_MT1E	CMTM6
3.60591529999386e-08	0.352725782900399	0.678	0.454	0.00063976149252491	Mac_MT1E	PHPT1
3.67017782669156e-08	-0.344385	0.02	0.211	0.000651162950011616	Mac_MT1E	HBEGF
3.68454603265214e-08	0.302855217045367	0.356	0.167	0.000653712157113142	Mac_MT1E	AAMDC
3.71776346577542e-08	-0.54291	0	0.175	0.000659605594097876	Mac_MT1E	IL1RN
3.89940494683079e-08	-0.414732	0.007	0.186	0.000691832425666718	Mac_MT1E	FCGR2B
4.43340480678657e-08	0.28885546368282	0.953	0.862	0.000786574680820074	Mac_MT1E	SRP14
4.54474207284074e-08	-0.57187	0.946	0.958	0.000806328138563404	Mac_MT1E	MT-ND1
4.56240484587885e-08	-0.29824	0.027	0.218	0.000809461867755826	Mac_MT1E	SLC43A2
4.62850863133576e-08	-0.341327	0.094	0.317	0.000821190001371591	Mac_MT1E	CAPZA1
4.71578104909977e-08	-0.285618	0.013	0.196	0.000836673873731282	Mac_MT1E	RBM47
4.77253202806225e-08	-0.471418	0.255	0.476	0.000846742632418805	Mac_MT1E	LITAF
4.79029672476895e-08	-0.300054	0	0.172	0.000849894444908507	Mac_MT1E	OLR1
4.96390563535799e-08	0.299965809017219	0.899	0.703	0.000880696137825215	Mac_MT1E	SUMO2
5.31076932026841e-08	-0.287413	0.047	0.257	0.000942236692802022	Mac_MT1E	AC090498.1
5.81433179087878e-08	0.286272464305315	0.369	0.181	0.00103157874633771	Mac_MT1E	TFG
5.87988355075376e-08	0.333390334879024	0.564	0.358	0.00104320893957473	Mac_MT1E	OSTC
6.09742865616368e-08	-0.630655	0.826	0.919	0.00108180579217656	Mac_MT1E	MTRNR2L12
6.48066780472249e-08	0.333328645654851	0.758	0.525	0.00114980008191386	Mac_MT1E	DAD1
7.03270795047247e-08	0.303015143572751	0.792	0.618	0.00124774304457283	Mac_MT1E	GUK1
7.04453292198276e-08	-0.351918	0.161	0.387	0.00124984103101818	Mac_MT1E	ARPC4
7.11269737134714e-08	-0.252801	0	0.168	0.00126193476762441	Mac_MT1E	SLAMF8
7.50343771211569e-08	0.365423052190327	0.53	0.33	0.00133125991888357	Mac_MT1E	CLTB
7.73682509793837e-08	0.283281669896133	0.416	0.215	0.00137266750887623	Mac_MT1E	SMIM14
7.86729983228499e-08	0.351454010493293	0.577	0.369	0.001395816336244	Mac_MT1E	LRPAP1
8.71302423445093e-08	-0.319024	0.094	0.324	0.00154586475967628	Mac_MT1E	NHSL2
8.79805475776825e-08	-0.297945	0.067	0.269	0.00156095087512324	Mac_MT1E	SMCO4
8.92673136767208e-08	-0.343791	0.121	0.337	0.00158378067925238	Mac_MT1E	GRB2
9.11417258687653e-08	-0.469561	0.007	0.178	0.00161703650036363	Mac_MT1E	FOLR2
9.14412180767336e-08	-0.550291	0.544	0.687	0.00162235009111741	Mac_MT1E	FKBP1A
9.22736403005455e-08	0.333033223304911	0.201	0.066	0.00163711892621228	Mac_MT1E	PLAT
9.42879758963209e-08	-0.251144	0	0.166	0.00167285726835253	Mac_MT1E	CECR1
9.50418441962967e-08	-0.280943	0.027	0.211	0.0016862323997307	Mac_MT1E	HAVCR2
9.51880248053336e-08	-0.301434	0.02	0.2	0.00168882593609623	Mac_MT1E	RASSF4
9.96858643353662e-08	0.256423946603505	0.45	0.239	0.00176862660503807	Mac_MT1E	MPG
1.02455533485517e-07	-0.352724	0.235	0.454	0.00181776607510004	Mac_MT1E	LAMTOR2
1.03647209199874e-07	0.319208360760299	0.926	0.789	0.00183890878562416	Mac_MT1E	OST4
1.03823677135826e-07	-0.373521	0.074	0.279	0.00184203967974382	Mac_MT1E	ANKRD28
1.04797508853738e-07	-0.479437	0.007	0.176	0.00185931740208301	Mac_MT1E	TREM2
1.06852979426382e-07	0.312919612611615	0.55	0.328	0.00189578556098286	Mac_MT1E	SSB
1.09414630766713e-07	0.666783491230146	0.174	0.051	0.00194123437906301	Mac_MT1E	DCN
1.12169772795219e-07	-0.366761	1	0.99	0.00199011610893277	Mac_MT1E	RPLP2
1.15134941650748e-07	0.279110676401612	0.275	0.111	0.00204272413476756	Mac_MT1E	RND3
1.24819212038995e-07	-0.588627	0.309	0.516	0.00221454245999584	Mac_MT1E	ID2
1.27413795558989e-07	-0.299864	0.02	0.197	0.00226057556080758	Mac_MT1E	PPIF
1.29690469556516e-07	0.556966358931718	0.121	0.026	0.00230096831087171	Mac_MT1E	TNC
1.31503798121059e-07	0.262426454549467	0.43	0.226	0.00233314038626383	Mac_MT1E	DCTN2
1.40558488621177e-07	0.308930257266743	0.315	0.141	0.00249378870511692	Mac_MT1E	TGM2
1.60421850467844e-07	0.279356668846605	0.463	0.256	0.00284620447100049	Mac_MT1E	ITGB1BP1
1.7575972677981e-07	-0.319984	0.114	0.328	0.00311832907252738	Mac_MT1E	SLC16A3
1.81042815020015e-07	0.302742279738303	0.852	0.67	0.0032120616240851	Mac_MT1E	HSP90AB1
1.86165629329396e-07	-0.262892	0.007	0.171	0.00330295059556215	Mac_MT1E	NFKBID
1.87215649657856e-07	-0.321842	0.154	0.372	0.00332158005622968	Mac_MT1E	DAZAP2
1.89061516487677e-07	0.250164956131822	0.342	0.16	0.00335432942552436	Mac_MT1E	COPS8
1.92382776907324e-07	-0.34427	0.208	0.427	0.00341325522788974	Mac_MT1E	RAP1A
1.98551024493418e-07	0.383161679260956	0.537	0.331	0.00352269227656223	Mac_MT1E	PTTG1IP
1.9899148426313e-07	0.313015980197837	0.443	0.249	0.00353050691379646	Mac_MT1E	ATP6V1E1
1.99959518990348e-07	-0.284144	0.027	0.205	0.00354768178592675	Mac_MT1E	CD300A
2.08960658662017e-07	-0.272592	0.074	0.278	0.0037073800059815	Mac_MT1E	MRPL23
2.358122452224e-07	0.350989945791754	0.779	0.62	0.00418378085473582	Mac_MT1E	NDUFS5
2.46729020773248e-07	-0.287194	0.007	0.168	0.00437746628655897	Mac_MT1E	FPR3
2.56041947870939e-07	-0.348235	0.074	0.271	0.00454269623912621	Mac_MT1E	TNFSF13B
2.83532475458892e-07	-0.283977	0.007	0.167	0.00503043317959166	Mac_MT1E	CLEC12A
2.90499309649376e-07	-0.251144	0	0.155	0.00515403875179923	Mac_MT1E	AOAH
3.01942571535317e-07	0.314479769613536	0.436	0.241	0.00535706510417959	Mac_MT1E	FAM177A1
3.20361122721729e-07	0.339252192806503	0.772	0.568	0.00568384703932891	Mac_MT1E	HSPA8
3.20656364098327e-07	-0.377444	0.322	0.521	0.00568908521183252	Mac_MT1E	GNAI2
3.27742683325261e-07	-0.388603	0.128	0.327	0.00581481068755678	Mac_MT1E	CHMP1B
3.28051313088985e-07	-0.263613	0.034	0.209	0.00582028639682477	Mac_MT1E	USP15
3.37551881229866e-07	-0.35441	0.134	0.335	0.00598884547678029	Mac_MT1E	GRINA
3.39187428641576e-07	-0.330438	0.034	0.208	0.00601786335895883	Mac_MT1E	STX11
3.62388639283284e-07	-0.298189	0.034	0.208	0.00642949923816403	Mac_MT1E	RAC2
3.66081223273408e-07	-0.344158	0.168	0.38	0.00649501306331681	Mac_MT1E	DDX21
3.77996255475211e-07	-0.282917	0.081	0.274	0.00670640956464119	Mac_MT1E	TAPBP
3.96756605294361e-07	-0.3365	0.034	0.207	0.00703925569113254	Mac_MT1E	INSIG1
4.08862940445581e-07	-0.272256	0.04	0.223	0.00725404628938549	Mac_MT1E	HN1
4.20035495241586e-07	-0.297806	0.081	0.274	0.00745226975657623	Mac_MT1E	FAM96A
4.26652586942875e-07	-0.378997	0.007	0.163	0.00756967019754048	Mac_MT1E	CH17-373J23.1
4.38059024185948e-07	0.822157381116003	0.161	0.048	0.00777204320710709	Mac_MT1E	CYTL1
4.45863738699551e-07	-0.28889	0.06	0.246	0.00791051445200743	Mac_MT1E	CASP1
4.54905300809811e-07	-0.364849	0.987	0.999	0.00807092984696767	Mac_MT1E	RPS19
4.94287025528374e-07	-0.450962	0.523	0.677	0.00876964040692442	Mac_MT1E	FCGRT
4.99006351782544e-07	0.322573451659872	0.711	0.55	0.00885337069332589	Mac_MT1E	C4orf3
5.01820890513373e-07	-0.368549	0.973	0.989	0.00890330623948826	Mac_MT1E	RPS24
5.09088241005219e-07	-0.302085	0.101	0.295	0.0090322435719146	Mac_MT1E	TOP1
5.3759484724455e-07	-0.252684	0.04	0.215	0.00953800777981281	Mac_MT1E	C16orf13
5.39205038912321e-07	-0.366639	0.154	0.352	0.00956657580038241	Mac_MT1E	PLSCR1
5.40220271536957e-07	-0.416653	0.235	0.451	0.00958458805760869	Mac_MT1E	IFNGR1
5.89745636736976e-07	-0.425779	0.966	0.982	0.0104632670869874	Mac_MT1E	MT-ATP6
5.89973906106174e-07	-0.391659	0	0.148	0.0104673170421357	Mac_MT1E	IL1R2
6.06459520040173e-07	-0.291964	0.027	0.194	0.0107598048045527	Mac_MT1E	CKS2
6.1836258702102e-07	0.290085598910968	0.685	0.499	0.0109709890189269	Mac_MT1E	ATP6AP2
6.23518065799521e-07	-0.268939	0.06	0.242	0.0110624575234151	Mac_MT1E	LACTB
6.46444118465586e-07	0.262850215762938	0.953	0.804	0.0114692115498164	Mac_MT1E	UBB
6.78468811533949e-07	-0.27619	0.027	0.192	0.0120373936542353	Mac_MT1E	MXD1
6.87827989128197e-07	-0.27278	0.013	0.17	0.0122034441831125	Mac_MT1E	STAB1
7.19800591477037e-07	-0.253553	0.013	0.171	0.0127707020939856	Mac_MT1E	MYO1G
7.32926439740076e-07	-0.330696	0.027	0.19	0.0130035808938684	Mac_MT1E	RBFOX3
7.36004352930974e-07	-0.31043	0.04	0.211	0.0130581892297013	Mac_MT1E	CPM
7.56525111235711e-07	0.284323119766021	0.664	0.466	0.013422268523544	Mac_MT1E	TUBB
7.78696981131976e-07	0.269247986961088	0.389	0.205	0.0138156418392435	Mac_MT1E	TUBB6
8.03744392686273e-07	-0.31069	0.013	0.171	0.0142600330150399	Mac_MT1E	SELL
8.1640976620298e-07	0.310452721912674	0.49	0.306	0.0144847420719733	Mac_MT1E	MTCH1
8.65828114675782e-07	-0.314532	0.114	0.311	0.0153615224105777	Mac_MT1E	PSMB9
8.66774222208e-07	-0.356065	0.919	0.938	0.0153783082504143	Mac_MT1E	RPS21
9.19146273607131e-07	-0.281841	0.101	0.297	0.0163074931863377	Mac_MT1E	EIF4EBP1
9.67536029099029e-07	-0.257017	0.02	0.179	0.017166024228275	Mac_MT1E	BEST1
9.8435511009679e-07	0.305665327728846	0.725	0.51	0.0174644283633372	Mac_MT1E	SEC62
1.01822163031639e-06	-0.548319	0	0.142	0.0180652881650734	Mac_MT1E	S100A12
1.02401717787058e-06	-0.361138	0.248	0.458	0.0181681127697798	Mac_MT1E	SERPINB1
1.03291654898446e-06	-0.410698	0.336	0.518	0.0183260054120822	Mac_MT1E	PRELID1
1.07393064430817e-06	0.273332183866391	0.523	0.326	0.0190536774913155	Mac_MT1E	CYSTM1
1.13242853102864e-06	-0.371611	0.383	0.564	0.0200915469975101	Mac_MT1E	UBE2D3
1.14189017584365e-06	-0.369418	0.376	0.562	0.020259415499818	Mac_MT1E	SLC25A5
1.16450024307022e-06	-0.651179	0	0.141	0.0206605633125518	Mac_MT1E	SEPP1
1.22881400764201e-06	-0.255175	0.013	0.166	0.0218016181235845	Mac_MT1E	ABI3
1.30760710050715e-06	-0.368797	0.235	0.435	0.0231995651771978	Mac_MT1E	PSME2
1.33338186093008e-06	-0.274602	0.027	0.185	0.0236568609766215	Mac_MT1E	NFKB1
1.45495767992557e-06	0.265803214992366	0.993	0.978	0.0258138591572394	Mac_MT1E	RPL23A
1.70533312252269e-06	0.255030711303638	0.477	0.282	0.0302560202597976	Mac_MT1E	NUDC
1.71751061514088e-06	-0.314094	0.013	0.16	0.0304720733338294	Mac_MT1E	GIMAP7
1.73319355683049e-06	0.251854624536037	0.463	0.271	0.0307503200852866	Mac_MT1E	NDUFS4
1.82593106111221e-06	-0.257453	0.04	0.202	0.0323956688862528	Mac_MT1E	MPP1
1.83129437849501e-06	-0.26396	0.047	0.212	0.0324908248632586	Mac_MT1E	LINC00657
1.90877938310519e-06	-0.355359	0.45	0.606	0.0338655638150522	Mac_MT1E	LAMTOR4
1.94110422585805e-06	-0.286276	0.161	0.357	0.0344390711751735	Mac_MT1E	HNRNPF
1.96510336652047e-06	0.271256131145396	0.537	0.335	0.0348648639288061	Mac_MT1E	YWHAQ
1.97901731250093e-06	-0.269403	0.141	0.337	0.0351117251583916	Mac_MT1E	SFPQ
1.98752334253477e-06	-0.480374	0.336	0.516	0.0352626391432519	Mac_MT1E	ZFP36L2
2.01322990952296e-06	-0.281005	0.027	0.182	0.0357187250547563	Mac_MT1E	TMEM176A
2.03302076191666e-06	0.297233209788601	0.57	0.383	0.0360698543579254	Mac_MT1E	FKBP8
2.24770845874851e-06	-0.353846	0.02	0.168	0.039878843475116	Mac_MT1E	MRC1
2.30565417320321e-06	0.273757756768004	0.463	0.271	0.0409069163409713	Mac_MT1E	NFIC
2.43867905094679e-06	-0.267246	0.054	0.219	0.043267043721898	Mac_MT1E	PLBD1
2.54995340799757e-06	-0.261923	0.081	0.257	0.0452412733646928	Mac_MT1E	BAZ1A
2.58422201401692e-06	-0.362064	0.336	0.531	0.0458492669726882	Mac_MT1E	LRRFIP1
2.64067381967977e-06	-0.252436	0.034	0.189	0.0468508349087584	Mac_MT1E	CMIP
2.98551250646505e-06	0.290153896370275	0.987	0.958	0.052968962889703	Mac_MT1E	RPL10A
3.07676889809302e-06	-0.397398	0.987	0.989	0.0545880337899664	Mac_MT1E	MT-CO3
3.33713341940523e-06	-0.361531	0.98	0.988	0.0592074211270876	Mac_MT1E	MT-ND4
3.37556761358261e-06	-0.600015	0	0.13	0.0598893206001826	Mac_MT1E	FCER1A
3.40925309605237e-06	-0.307277	0.128	0.311	0.0604869684301611	Mac_MT1E	CFLAR
3.54674504404029e-06	-0.276282	0.027	0.176	0.0629263505713628	Mac_MT1E	NR4A3
3.62494603570774e-06	0.275500739674591	0.617	0.435	0.0643137925655267	Mac_MT1E	TMEM14C
3.70364688186606e-06	-0.26973	0.101	0.276	0.0657101029780676	Mac_MT1E	M6PR
3.71112989461929e-06	0.282971101215064	0.336	0.179	0.0658428665903355	Mac_MT1E	OAT
3.77815562687348e-06	-0.275033	0.141	0.331	0.0670320371319893	Mac_MT1E	H2AFV
3.86791690534398e-06	-0.31341	0.282	0.472	0.0686245817346129	Mac_MT1E	APRT
4.0384654409112e-06	-0.266752	0.094	0.269	0.0716504538526465	Mac_MT1E	ELF1
4.26187711222683e-06	0.309907039823712	0.799	0.625	0.0756142237251285	Mac_MT1E	CIRBP
4.32063875353883e-06	-0.340483	0.946	0.944	0.0766567727652859	Mac_MT1E	H3F3B
4.33527784613112e-06	-0.252801	0	0.127	0.0769164995460584	Mac_MT1E	ISG20
4.91919136731551e-06	-0.264525	0.007	0.138	0.0872762932389117	Mac_MT1E	TNF
5.03311281789815e-06	-0.399414	0.107	0.282	0.089297487615149	Mac_MT1E	DNAJB1
6.20096512095582e-06	-0.252156	0.067	0.233	0.110017523175998	Mac_MT1E	MTRNR2L3
6.30459523367826e-06	-0.298865	0.134	0.312	0.11185612863592	Mac_MT1E	TMEM123
6.41798968317324e-06	-0.251144	0	0.123	0.11386797295886	Mac_MT1E	OSM
6.58344567198682e-06	-0.254038	0.034	0.179	0.11680349311239	Mac_MT1E	SERPINB9
6.77316140330295e-06	-0.328158	0.416	0.57	0.120169429617401	Mac_MT1E	PCBP1
6.86718581091186e-06	-0.299666	0.309	0.503	0.121837610657198	Mac_MT1E	UQCR10
6.99883786994389e-06	-0.271944	0.96	0.975	0.124173381488545	Mac_MT1E	RPL29
7.22295345912215e-06	0.255299645043049	0.899	0.772	0.128149640271745	Mac_MT1E	CHCHD2
7.27905472933255e-06	0.266972587181292	0.973	0.988	0.129144989007818	Mac_MT1E	MALAT1
7.36928966836192e-06	-0.276598	0.168	0.35	0.130745937296077	Mac_MT1E	ATP6V0D1
7.47070211929128e-06	0.260260833867329	0.477	0.301	0.132545197000466	Mac_MT1E	PSMC5
8.09771944373904e-06	-0.288841	0.034	0.176	0.143669738370818	Mac_MT1E	PRMT9
8.11655575576685e-06	-0.281174	0.973	0.974	0.144003932218815	Mac_MT1E	PFDN5
8.1391690418327e-06	-0.256957	0.074	0.234	0.144405137140196	Mac_MT1E	SNHG15
8.64705680322748e-06	-0.261923	0.06	0.22	0.153416081802862	Mac_MT1E	ADM
9.74971342583132e-06	-0.280622	0.98	0.992	0.172979415601099	Mac_MT1E	FAU
1.0808240755157e-05	-0.282366	0.007	0.13	0.191759807477995	Mac_MT1E	GPR34
1.08581361987548e-05	-0.325337	0.094	0.259	0.192645052438308	Mac_MT1E	SLC2A3
1.14614874232063e-05	-0.251041	0.074	0.233	0.203349709862527	Mac_MT1E	IER5
1.15020874520703e-05	-0.263436	0.027	0.163	0.20407003557463	Mac_MT1E	ARL4C
1.16687523272092e-05	-0.272809	0.101	0.265	0.207027003789345	Mac_MT1E	C20orf27
1.18885141076864e-05	-0.399585	0.047	0.193	0.210926017298573	Mac_MT1E	BIRC3
1.3657674967491e-05	0.309551789965748	0.517	0.36	0.242314469273226	Mac_MT1E	DDAH2
1.40627167775031e-05	-0.301656	0	0.115	0.24950072106646	Mac_MT1E	IL10
1.49055646910704e-05	-0.341911	0.06	0.22	0.264454528748971	Mac_MT1E	SELM
1.51307466279241e-05	-0.290403	0.262	0.446	0.268449706672629	Mac_MT1E	EIF4G2
1.56900729343099e-05	0.254241620302788	0.503	0.332	0.278373274000526	Mac_MT1E	OS9
1.60604101758369e-05	-0.361254	0	0.114	0.284943797339699	Mac_MT1E	CXCL1
1.63660254816397e-05	0.304081849608782	0.537	0.376	0.290366024095251	Mac_MT1E	RAB2A
1.66751550318003e-05	0.253282799911757	0.805	0.631	0.2958506005742	Mac_MT1E	RPS4Y1
1.68550419787068e-05	-0.348335	0.483	0.632	0.299042154786217	Mac_MT1E	ZFAS1
1.8598132465372e-05	-0.377208	0.128	0.293	0.32996806620063	Mac_MT1E	THBD
2.00522948546867e-05	0.283528038365983	0.376	0.226	0.355767815311851	Mac_MT1E	CCDC107
2.10919288445714e-05	-0.258519	0.195	0.375	0.374213001560385	Mac_MT1E	SRSF2
2.20326253325602e-05	0.649553785662059	0.154	0.057	0.390902838650282	Mac_MT1E	CKB
2.83561419031709e-05	-0.255444	0.201	0.373	0.503094669646057	Mac_MT1E	RBM8A
2.91283392295858e-05	-0.377026	0.799	0.858	0.51679499461131	Mac_MT1E	MT-ND5
3.05639586124469e-05	0.252145320260063	0.477	0.312	0.542265753702034	Mac_MT1E	ANXA7
3.06430049126491e-05	-0.478314	0.483	0.605	0.543668193160221	Mac_MT1E	PNRC1
3.24763443300884e-05	-0.263709	0.262	0.449	0.576195301104429	Mac_MT1E	HNRNPU
3.4444346696661e-05	-0.411787	0.007	0.118	0.61111159909216	Mac_MT1E	CD1C
3.46775694277761e-05	-0.986513	0.013	0.129	0.615249436787604	Mac_MT1E	VWF
4.12503427478835e-05	-0.382399	0.02	0.142	0.731863581032948	Mac_MT1E	MARCO
4.54379724071714e-05	-0.260743	0.141	0.301	0.806160506448035	Mac_MT1E	MIDN
4.65790743082837e-05	-0.258892	0.087	0.233	0.82640593637757	Mac_MT1E	RSRP1
4.68227696637604e-05	-0.323501	0.584	0.713	0.830729579374436	Mac_MT1E	ARHGDIB
4.68485835927709e-05	-0.336075	0.04	0.174	0.831187570102941	Mac_MT1E	PTRF
5.08857930369231e-05	-0.250511	0.101	0.25	0.90281574006109	Mac_MT1E	CLK1
5.66603806095299e-05	-0.34029	0.953	0.973	1	Mac_MT1E	HLA-B
5.73743612743627e-05	-0.396755	0.215	0.363	1	Mac_MT1E	NFKBIZ
6.24595421582672e-05	-0.825595	0.007	0.112	1	Mac_MT1E	CCL20
6.93867758295037e-05	-0.262658	0.174	0.328	1	Mac_MT1E	DDX3X
7.06038898792955e-05	-0.307723	0.993	0.993	1	Mac_MT1E	RPS15A
7.16414873864027e-05	-0.483545	0.302	0.461	1	Mac_MT1E	RGS2
7.21703456725566e-05	-0.56971	0.826	0.848	1	Mac_MT1E	FOS
7.84553975733193e-05	-0.28485	0.993	0.992	1	Mac_MT1E	RPL27A
8.83595068236524e-05	-0.258163	0.181	0.341	1	Mac_MT1E	IFI16
9.72881264050763e-05	-0.392738	0.946	0.943	1	Mac_MT1E	MT-ND3
0.000105778565025576	-0.258461	0.96	0.967	1	Mac_MT1E	RPS7
0.00010830500646892	-0.274531	0.966	0.962	1	Mac_MT1E	RPL27
0.000112826222173955	-0.306779	0.376	0.529	1	Mac_MT1E	TALDO1
0.000114717748622465	-0.288778	0.98	0.979	1	Mac_MT1E	EIF1
0.000121677294545505	-0.343669	0.362	0.51	1	Mac_MT1E	H2AFZ
0.000141737174061306	-0.2553	0.349	0.499	1	Mac_MT1E	ENY2
0.000142081750131454	-0.255855	0.081	0.212	1	Mac_MT1E	BASP1
0.00015553535242074	-0.423445	0.02	0.126	1	Mac_MT1E	CLEC14A
0.000159564729190252	-0.876434	0.007	0.101	1	Mac_MT1E	CCL18
0.00016516548051214	-0.261611	0.268	0.42	1	Mac_MT1E	MAP1LC3B
0.000167915272790861	-0.28491	0.624	0.726	1	Mac_MT1E	TPI1
0.000189931218305229	-0.343935	0.973	0.964	1	Mac_MT1E	RPL37
0.00018997587867256	-0.288954	0.074	0.201	1	Mac_MT1E	ZNF331
0.000276183760132269	-0.333259	0.262	0.401	1	Mac_MT1E	CDKN1A
0.000282858129074899	-0.252898	0.987	0.992	1	Mac_MT1E	RPL11
0.000340619416108132	-0.271544	0.027	0.127	1	Mac_MT1E	CH25H
0.000380112418178699	-0.289137	0.248	0.387	1	Mac_MT1E	JUND
0.000392627714426282	-0.261988	0.235	0.375	1	Mac_MT1E	LAP3
0.000470534106628277	-0.384713	0.349	0.201	1	Mac_MT1E	CCL2
0.000507593679166916	-0.484118	0.799	0.837	1	Mac_MT1E	JUNB
0.000583615696856895	-0.535769	0.121	0.245	1	Mac_MT1E	THBS1
0.000865950182347552	-0.405881	0.691	0.737	1	Mac_MT1E	HLA-E
0.00123233273821334	-0.258026	0.745	0.808	1	Mac_MT1E	TSPO
0.00131701355961245	-0.470421	0.503	0.62	1	Mac_MT1E	IER2
0.00146553154456918	-0.271474	0.188	0.304	1	Mac_MT1E	DAB2
0.00150296816353696	0.796154394321824	0.282	0.196	1	Mac_MT1E	SERPINF1
0.00158027486118624	-0.250186	0.268	0.387	1	Mac_MT1E	HSPE1
0.00233763551302419	-0.256633	0.819	0.81	1	Mac_MT1E	CLIC1
0.00273854721810097	-0.259884	0.852	0.833	1	Mac_MT1E	RPL36A
0.00333784020608026	-1.28779	0.154	0.245	1	Mac_MT1E	G0S2
0.00428228130496892	-0.282957	0.436	0.532	1	Mac_MT1E	FOSB
0.00525016943671134	-0.272039	0.416	0.509	1	Mac_MT1E	BRI3
0.00692562018893349	-0.421763	0.98	0.94	1	Mac_MT1E	S100A11
0.00705326483106897	-0.256819	0.53	0.609	1	Mac_MT1E	NOP10
0.00771535431908272	-0.267841	0.503	0.592	1	Mac_MT1E	CEBPD
0.00873035432782699	0.277099866355507	0.034	0.103	1	Mac_MT1E	MMP9
0.0092450674675698	-0.451086	0.141	0.233	1	Mac_MT1E	ISG15
1.812157648498e-110	2.10802362076141	0.904	0.183	3.21513009996515e-106	Mac_ARPC5	CD14
2.26216690966978e-81	1.55290634409643	1	0.379	4.01353653113613e-77	Mac_ARPC5	TYROBP
2.37701261108156e-75	1.43059771605933	0.978	0.34	4.2172957745809e-71	Mac_ARPC5	AIF1
2.45987753784301e-75	1.38016890980346	0.99	0.356	4.36431472764106e-71	Mac_ARPC5	FCER1G
9.55801187381028e-74	1.24130309633584	1	0.993	1.69578246665142e-69	Mac_ARPC5	FTL
4.47158994793405e-66	1.20410257680115	0.981	0.596	7.93349488562459e-62	Mac_ARPC5	CYBA
1.07452465834736e-64	1.00303694447307	0.649	0.108	1.90642164883989e-60	Mac_ARPC5	CD163
2.40366324656303e-62	2.03544498784796	0.783	0.203	4.26457933205213e-58	Mac_ARPC5	CCL3
3.90633281241231e-58	1.64693856643326	0.939	0.344	6.93061567578193e-54	Mac_ARPC5	LYZ
1.61435804108433e-56	1.06619460216089	0.869	0.321	2.86419403649182e-52	Mac_ARPC5	CTSS
3.41868878032736e-56	2.46872098072646	0.7	0.19	6.06543763405679e-52	Mac_ARPC5	S100A9
7.72772999565563e-55	1.32568304475162	0.978	0.675	1.37105385582922e-50	Mac_ARPC5	SAT1
1.02891397774549e-54	0.982923516760855	0.92	0.383	1.82549917931606e-50	Mac_ARPC5	LAPTM5
1.78798155027676e-54	0.981464076783387	0.882	0.337	3.17223686650103e-50	Mac_ARPC5	CD68
2.88843801768148e-52	0.888250090007883	0.76	0.238	5.12466673097048e-48	Mac_ARPC5	MAFB
5.13038707767192e-52	0.901456344937126	0.655	0.159	9.10233275320552e-48	Mac_ARPC5	FCGR2A
9.72209803726121e-51	1.05541398797222	1	0.991	1.72489463377088e-46	Mac_ARPC5	FTH1
2.55586704724382e-50	0.938799843563263	0.604	0.116	4.53461931521998e-46	Mac_ARPC5	CFD
2.65583929083004e-50	1.02560277294665	0.923	0.541	4.71199006979066e-46	Mac_ARPC5	CTSB
4.16868857883392e-50	1.15193602504987	0.968	0.49	7.39608727656714e-46	Mac_ARPC5	HLA-DRB1
1.22309612151101e-49	-2.55344	0.013	0.513	2.17001713878484e-45	Mac_ARPC5	CALD1
2.15754699803249e-49	0.98580624401671	0.693	0.169	3.82791988390925e-45	Mac_ARPC5	MS4A6A
6.71485133297452e-49	0.950947379600076	0.815	0.305	1.19134892349634e-44	Mac_ARPC5	GLUL
2.39749643307488e-48	0.891713761137882	0.971	0.48	4.25363817156145e-44	Mac_ARPC5	HLA-DRA
2.0276176662926e-44	0.846411606415435	0.511	0.09	3.59739926353634e-40	Mac_ARPC5	TMEM176B
3.72298673334789e-44	-3.03488	0.022	0.481	6.60532306230583e-40	Mac_ARPC5	BGN
7.95500102368952e-44	2.01573201732143	0.511	0.111	1.41137628162299e-39	Mac_ARPC5	C1QB
2.05967543158181e-43	0.828757669683093	0.853	0.397	3.65427615071244e-39	Mac_ARPC5	VAMP8
2.68630113860577e-43	1.97724813522328	0.543	0.136	4.76603548011436e-39	Mac_ARPC5	C1QA
4.12675780401109e-43	-1.47373	0.013	0.466	7.32169369587647e-39	Mac_ARPC5	CAV1
5.17075099337756e-43	-1.30333	0.07	0.531	9.17394641245047e-39	Mac_ARPC5	CRIP2
9.08604401032842e-43	2.06965778554737	0.505	0.111	1.61204592831247e-38	Mac_ARPC5	C1QC
2.91407046002664e-42	-4.48921	0.195	0.598	5.17014381017926e-38	Mac_ARPC5	IGFBP7
4.38691190008215e-42	0.881171585434893	0.824	0.312	7.78325909312576e-38	Mac_ARPC5	HLA-DMA
7.92120415230171e-42	0.716552577737933	0.498	0.092	1.40538004070137e-37	Mac_ARPC5	C5AR1
8.74670979595181e-42	-3.49226	0.029	0.469	1.55184125199777e-37	Mac_ARPC5	CTGF
1.06923434903441e-41	0.84569959184721	0.885	0.416	1.89703558205685e-37	Mac_ARPC5	TYMP
3.31848866643847e-41	-2.4129	0.022	0.459	5.88766259199514e-37	Mac_ARPC5	SPARCL1
4.38913314542707e-41	0.830060399729762	0.984	0.596	7.78720002661671e-37	Mac_ARPC5	CD74
5.46072252976157e-41	-5.31101	0.144	0.561	9.68841391230297e-37	Mac_ARPC5	MGP
8.30570829948844e-41	-0.89668	0.003	0.432	1.47359876649524e-36	Mac_ARPC5	COX7A1
1.12357664423223e-40	-3.26977	0.121	0.545	1.99344968219682e-36	Mac_ARPC5	ADIRF
1.19859418627618e-40	0.916478119614621	0.898	0.399	2.12654580529121e-36	Mac_ARPC5	HLA-DRB5
1.2196547436177e-40	1.76097076275031	0.585	0.159	2.16391144612653e-36	Mac_ARPC5	CXCL3
2.10704825579186e-40	-2.52997	0.019	0.448	3.73832501542591e-36	Mac_ARPC5	EFEMP1
4.71455392992062e-40	1.12657253838614	0.958	0.679	8.36456158246517e-36	Mac_ARPC5	SRGN
5.25910381031709e-40	-1.81564	0.099	0.527	9.33070198026458e-36	Mac_ARPC5	SPARC
5.84626759082096e-40	0.904671467119215	0.61	0.183	1.03724479596345e-35	Mac_ARPC5	SERPINA1
7.33278595739916e-40	-2.47098	0.029	0.457	1.30098288456176e-35	Mac_ARPC5	MYL9
2.52798357349662e-39	-1.67078	0.026	0.45	4.4851484560977e-35	Mac_ARPC5	TM4SF1
5.311957930402e-39	0.679283019143774	0.431	0.071	9.42447576011923e-35	Mac_ARPC5	FCGR1A
1.44457533902938e-38	0.789915382173604	0.744	0.3	2.56296556650592e-34	Mac_ARPC5	HCST
1.84807033928914e-38	2.30142355373703	0.492	0.115	3.2788463959668e-34	Mac_ARPC5	S100A8
2.259409569537e-38	-1.17432	0.013	0.425	4.00864445827255e-34	Mac_ARPC5	NNMT
5.82657781877055e-38	-2.21664	0.013	0.422	1.03375143660627e-33	Mac_ARPC5	CYR61
1.22274875883373e-37	-2.11436	0.022	0.43	2.16940084792281e-33	Mac_ARPC5	IGFBP2
1.2428002201168e-37	0.766791058315165	0.498	0.106	2.20497615053123e-33	Mac_ARPC5	VSIG4
1.28698990129126e-37	1.45014919153457	0.649	0.228	2.28337748287096e-33	Mac_ARPC5	CCL4
1.71142419046307e-37	0.425507891200371	0.869	0.317	3.03640879871958e-33	Mac_ARPC5	HLA-DQB1
1.81543117677968e-37	0.490657732510771	0.895	0.393	3.22093799384251e-33	Mac_ARPC5	HLA-DPB1
2.31939932134656e-37	1.30740883942931	0.735	0.349	4.11507827593307e-33	Mac_ARPC5	SOD2
3.29351621240896e-37	-1.05826	0.029	0.439	5.84335646405597e-33	Mac_ARPC5	AQP1
4.60381743004398e-37	0.63648003330105	0.875	0.388	8.16809288438403e-33	Mac_ARPC5	HLA-DPA1
8.20193979985208e-37	0.608246502061603	0.591	0.173	1.45518815928976e-32	Mac_ARPC5	CLEC7A
3.51267145872042e-36	0.655227248927585	0.508	0.122	6.23218170206177e-32	Mac_ARPC5	CYBB
3.74602963647661e-36	0.783185496565834	0.46	0.092	6.6462057810368e-32	Mac_ARPC5	MSR1
4.39394694741674e-36	0.676086001010621	0.559	0.15	7.79574067410679e-32	Mac_ARPC5	MS4A7
5.65631849294383e-36	0.589346116799326	0.799	0.295	1.00354402701809e-31	Mac_ARPC5	LST1
7.09142098283981e-36	-1.49172	0.073	0.478	1.25815991077544e-31	Mac_ARPC5	ID3
1.88247487926239e-35	-2.61139	0.032	0.425	3.33988693078733e-31	Mac_ARPC5	CLU
4.00884375527082e-35	-0.847049	0.955	0.991	7.1124905906015e-31	Mac_ARPC5	RPL3
5.4220733955188e-35	1.17941376692585	0.687	0.291	9.61984261832946e-31	Mac_ARPC5	PLAUR
7.10593936038463e-35	-0.767056	0.003	0.381	1.26073576131944e-30	Mac_ARPC5	TINAGL1
1.51003546193059e-34	-1.90647	0.003	0.379	2.67910491655726e-30	Mac_ARPC5	OGN
2.01563341036362e-34	1.54171163023693	0.655	0.238	3.57613679666714e-30	Mac_ARPC5	CXCL8
2.16868452042925e-34	0.745498846063813	0.61	0.206	3.84768007614557e-30	Mac_ARPC5	CSTA
1.54783611421015e-33	-1.49163	0.016	0.388	2.74617083383164e-29	Mac_ARPC5	C1R
2.21477230416676e-33	0.585162888948562	0.796	0.317	3.92944902205266e-29	Mac_ARPC5	SPI1
2.68208831733986e-33	-1.79061	0.029	0.402	4.75856109262438e-29	Mac_ARPC5	FHL1
3.35916449168972e-33	1.22940229473186	0.463	0.115	5.9598296411559e-29	Mac_ARPC5	FCN1
4.17444558855004e-33	0.538326149335979	0.601	0.178	7.40630136320547e-29	Mac_ARPC5	RNASE6
5.33365899661145e-33	0.845887380683368	0.958	0.813	9.46297779178804e-29	Mac_ARPC5	PSAP
5.78793549934459e-33	-0.773347	0.026	0.399	1.02689551629372e-28	Mac_ARPC5	S100A13
9.3456182080906e-33	0.775712016803107	0.339	0.044	1.65809958247943e-28	Mac_ARPC5	FOLR2
1.13687142684692e-32	-1.1234	0.965	0.993	2.01703728551181e-28	Mac_ARPC5	VIM
1.3182382351151e-32	-1.79422	0.297	0.626	2.3388182767412e-28	Mac_ARPC5	DSTN
1.43268594458596e-32	1.30610712254036	0.511	0.141	2.54187140288441e-28	Mac_ARPC5	CCL4L2
1.88538491941192e-32	0.835789784808234	0.677	0.263	3.34504992402063e-28	Mac_ARPC5	CAPG
2.97048112373388e-32	0.50419326996135	0.419	0.086	5.27022760972865e-28	Mac_ARPC5	LAIR1
3.09846412496456e-32	0.461756043363515	0.351	0.048	5.49729505051212e-28	Mac_ARPC5	TMEM176A
4.70043185643498e-32	-0.676988	0.016	0.376	8.33950619968695e-28	Mac_ARPC5	CNN3
5.18177229001154e-32	-1.14624	0.003	0.356	9.19350039693848e-28	Mac_ARPC5	OMD
5.82521208110524e-32	-0.961249	0.006	0.36	1.03350912742969e-27	Mac_ARPC5	SULF1
6.97495786824605e-32	-1.21019	0.016	0.374	1.23749702498421e-27	Mac_ARPC5	PRELP
8.16849361521203e-32	-2.16937	0.032	0.392	1.44925413721092e-27	Mac_ARPC5	TPM2
1.69767095206842e-31	1.10176111913207	0.757	0.453	3.01200780315979e-27	Mac_ARPC5	GPX1
2.11889306788183e-31	-1.49196	0.006	0.354	3.75934008103594e-27	Mac_ARPC5	PLAC9
2.45745330175215e-31	-1.81247	0.013	0.363	4.36001364796866e-27	Mac_ARPC5	CFH
2.75654510134775e-31	0.679868581594195	0.626	0.217	4.89066231881118e-27	Mac_ARPC5	MNDA
4.76182313490534e-31	0.46380745986054	0.767	0.28	8.44842660594905e-27	Mac_ARPC5	HLA-DQA1
5.66271513964717e-31	-1.60301	0.083	0.444	1.0046789200762e-26	Mac_ARPC5	TPM1
5.8003926470445e-31	-1.63378	0.035	0.39	1.02910566343864e-26	Mac_ARPC5	PPP1R14A
7.13373796529011e-31	-3.49029	0.061	0.414	1.26566778980177e-26	Mac_ARPC5	TAGLN
7.29148216011867e-31	-0.853054	0.006	0.351	1.29365476484825e-26	Mac_ARPC5	C1S
1.10849830329338e-30	0.625143486639443	0.419	0.086	1.96669768970312e-26	Mac_ARPC5	FCGR3A
2.15559290523633e-30	0.590821093457159	0.997	0.988	3.8244529324703e-26	Mac_ARPC5	MT-CO1
2.64640490230522e-30	-1.32486	0.01	0.349	4.69525157766991e-26	Mac_ARPC5	CRYAB
5.86192207270704e-30	-1.59726	0.01	0.346	1.04002221413968e-25	Mac_ARPC5	AEBP1
6.23993244977972e-30	-0.661238	0.016	0.356	1.10708881523992e-25	Mac_ARPC5	SPTBN1
6.26985624752704e-30	-1.06785	0.01	0.346	1.11239789543625e-25	Mac_ARPC5	MAP1B
8.1422521196607e-30	-1.18762	0.013	0.349	1.4445983710702e-25	Mac_ARPC5	DKK3
1.43326923457388e-29	-1.48304	0.387	0.667	2.54290627598098e-25	Mac_ARPC5	HSPB1
2.20380002154379e-29	-0.980226	0.195	0.543	3.909981998223e-25	Mac_ARPC5	CYB5R3
2.2233369520404e-29	-1.61939	0.045	0.386	3.94464442031007e-25	Mac_ARPC5	MFGE8
4.13440132857068e-29	0.56261609874271	0.438	0.106	7.33525483715011e-25	Mac_ARPC5	SLC11A1
4.62733403273254e-29	0.678042546537919	0.987	0.924	8.20981604087407e-25	Mac_ARPC5	S100A11
1.09642681069268e-28	-1.50295	0	0.319	1.94528044753096e-24	Mac_ARPC5	SOD3
1.21610828278753e-28	-0.729288	0.013	0.34	2.15761931532164e-24	Mac_ARPC5	ITGA10
1.89206985914113e-28	0.597305803369761	0.997	0.984	3.35691034408819e-24	Mac_ARPC5	MT-CO2
2.09548611982999e-28	1.29956769162747	0.457	0.123	3.71781147380237e-24	Mac_ARPC5	CCL3L3
2.97829792804613e-28	-1.31512	0.064	0.404	5.28409618393944e-24	Mac_ARPC5	PRSS23
3.07191025617996e-28	-0.905652	0.003	0.321	5.45018317651448e-24	Mac_ARPC5	CCDC80
3.39780145452868e-28	-0.588783	0.032	0.365	6.02837934062478e-24	Mac_ARPC5	EPAS1
3.66723681094316e-28	0.579239176358275	0.725	0.326	6.50641154997536e-24	Mac_ARPC5	ITGB2
3.73363806733705e-28	1.62127885019868	0.492	0.164	6.62422065906939e-24	Mac_ARPC5	IL1B
4.26585441456564e-28	0.54565051312694	0.997	0.931	7.56847890232236e-24	Mac_ARPC5	OAZ1
4.40051060968092e-28	0.425038248308346	0.399	0.092	7.8073859236959e-24	Mac_ARPC5	TLR2
5.35875065325739e-28	-0.63314	0.006	0.323	9.50749540900927e-24	Mac_ARPC5	PLPP1
5.48728630326963e-28	0.933958408703441	0.696	0.384	9.73554335926098e-24	Mac_ARPC5	NAMPT
6.57546365267765e-28	0.650909134479448	0.399	0.095	1.16661876125807e-23	Mac_ARPC5	C3AR1
9.96945184520547e-28	-0.523451	0	0.309	1.76878014637636e-23	Mac_ARPC5	NFIB
1.15418439559491e-27	-0.696716	0	0.309	2.04775395466448e-23	Mac_ARPC5	SNCG
1.2423217410777e-27	-0.586757	0.006	0.319	2.20412723302005e-23	Mac_ARPC5	CAV2
1.26346244017356e-27	0.5331063122672	0.444	0.116	2.24163506135592e-23	Mac_ARPC5	FPR1
1.41914165665008e-27	-0.956516	0.022	0.346	2.51784112722858e-23	Mac_ARPC5	COL6A2
1.52464275394248e-27	0.532867435697254	0.949	0.713	2.70502117404475e-23	Mac_ARPC5	ARPC3
1.61973328014759e-27	0.631540678878075	0.78	0.441	2.87373078563785e-23	Mac_ARPC5	CEBPB
1.90461618267318e-27	0.490982919291464	0.687	0.287	3.37917003129876e-23	Mac_ARPC5	PYCARD
1.96555989972164e-27	-0.913491	0	0.307	3.48729637408614e-23	Mac_ARPC5	LTBP1
2.264263074335e-27	-0.821643	0.089	0.441	4.01725554648516e-23	Mac_ARPC5	PDLIM1
3.77712447654287e-27	-1.34583	0.54	0.727	6.70137424628237e-23	Mac_ARPC5	IFITM3
8.74764172400375e-27	-0.702	0.022	0.337	1.55200659467275e-22	Mac_ARPC5	CRIM1
1.17504495702089e-26	0.612856010634746	0.604	0.282	2.08476476274647e-22	Mac_ARPC5	LY96
1.19665701839433e-26	-0.786851	0.019	0.33	2.12310888203522e-22	Mac_ARPC5	PDLIM3
1.23795490052425e-26	-1.29879	0.195	0.517	2.19637958451013e-22	Mac_ARPC5	GAS6
1.29130493844929e-26	0.618283334648715	0.514	0.164	2.29103322179673e-22	Mac_ARPC5	IGSF6
1.61678748635715e-26	1.21767141688805	0.773	0.497	2.86850435829485e-22	Mac_ARPC5	CTSD
1.96667690466937e-26	-0.950169	0.01	0.312	3.4892781642644e-22	Mac_ARPC5	CAVIN1
2.20195410196285e-26	0.453893786403866	0.588	0.229	3.90670696770249e-22	Mac_ARPC5	ARRB2
2.2885854542668e-26	-0.712379	0.003	0.302	4.06040831296015e-22	Mac_ARPC5	COL8A1
2.49842520742558e-26	0.646276977996524	0.965	0.794	4.43270600301446e-22	Mac_ARPC5	NPC2
5.81121362090451e-26	0.342265309697894	0.272	0.032	1.03102552062088e-21	Mac_ARPC5	SLC1A3
7.16551016221987e-26	-1.73763	0.01	0.307	1.27130481298105e-21	Mac_ARPC5	IGFBP5
8.16183183267438e-26	0.483020860146295	0.537	0.205	1.44807220375309e-21	Mac_ARPC5	MFSD1
8.16499077255238e-26	-1.14509	0.3	0.607	1.44863266286624e-21	Mac_ARPC5	CD59
1.007986616817e-25	0.606741712766024	0.556	0.219	1.78836985555672e-21	Mac_ARPC5	CXCL16
1.1015739296219e-25	-1.15815	0.272	0.566	1.95441246593517e-21	Mac_ARPC5	CD151
1.57226097640157e-25	-0.831654	0.01	0.305	2.78950542433167e-21	Mac_ARPC5	HSPG2
1.95388159214411e-25	0.502253716069941	0.345	0.072	3.46657672078207e-21	Mac_ARPC5	CLEC4E
3.86679055443204e-25	-0.567582	0.003	0.289	6.86045980167332e-21	Mac_ARPC5	FSTL1
3.93208252259066e-25	0.526147564677535	0.687	0.351	6.97630081158035e-21	Mac_ARPC5	RNF130
4.0271719562175e-25	-1.87065	0.061	0.369	7.14500848472109e-21	Mac_ARPC5	IGFBP6
5.10776020239148e-25	0.547997094952926	0.601	0.22	9.06218815108297e-21	Mac_ARPC5	HLA-DMB
6.93674634531621e-25	-1.41756	0.01	0.298	1.230717536586e-20	Mac_ARPC5	IGFBP3
8.45148543630501e-25	1.44214857873077	0.607	0.28	1.49946254610924e-20	Mac_ARPC5	CXCL2
1.15843335060474e-24	-1.51571	0.013	0.3	2.05529245064293e-20	Mac_ARPC5	COL1A2
1.44169526160469e-24	-0.601829	0.006	0.289	2.55785573313903e-20	Mac_ARPC5	LTBP4
1.49963535485377e-24	0.501854824855034	0.732	0.333	2.66065304658155e-20	Mac_ARPC5	RNASET2
1.57730067604709e-24	0.4735506778699	0.597	0.231	2.79844685944275e-20	Mac_ARPC5	CTSH
1.62003734129873e-24	1.12113793700048	0.671	0.356	2.87427025093221e-20	Mac_ARPC5	IER3
2.21606431761458e-24	0.5634548749529	0.54	0.201	3.93174131231179e-20	Mac_ARPC5	TGFBI
3.09366194174643e-24	0.739266511875531	0.479	0.173	5.48877501704651e-20	Mac_ARPC5	LIPA
3.18233424073961e-24	0.489502320108801	0.751	0.34	5.64609740992022e-20	Mac_ARPC5	GMFG
3.22727812650351e-24	-0.615704	1	1	5.72583685204253e-20	Mac_ARPC5	EEF1A1
3.86749099875852e-24	-1.37127	0.029	0.319	6.86170252999737e-20	Mac_ARPC5	ID1
5.71675879389566e-24	0.430443078078488	0.425	0.122	1.01426734521297e-19	Mac_ARPC5	PILRA
6.40130297921293e-24	-0.62728	0.029	0.319	1.13571917457196e-19	Mac_ARPC5	NPDC1
7.95468390882198e-24	0.528466358944043	0.428	0.127	1.4113200191032e-19	Mac_ARPC5	SAMSN1
8.96533642489679e-24	-0.574144	0.968	0.988	1.59062998850519e-19	Mac_ARPC5	RPS4X
9.98929443712984e-24	0.471233071186951	0.355	0.086	1.77230061903558e-19	Mac_ARPC5	CPM
1.10280067879657e-23	-1.15164	0.032	0.317	1.95658896432088e-19	Mac_ARPC5	SELENOM
1.18030832964286e-23	-0.446363	0.01	0.286	2.09410303845236e-19	Mac_ARPC5	PKIG
1.24551212796332e-23	0.365627139095755	0.304	0.055	2.20978761743252e-19	Mac_ARPC5	OLR1
1.27278213760838e-23	0.557284289452247	0.39	0.108	2.25817006854478e-19	Mac_ARPC5	MS4A4A
1.35543398826175e-23	0.538503642625902	0.744	0.439	2.404810981974e-19	Mac_ARPC5	ATP6V0B
1.39930862869072e-23	-0.86801	0.019	0.302	2.48265336902308e-19	Mac_ARPC5	GNG11
1.79769982632552e-23	-0.64558	0.013	0.291	3.18947903186673e-19	Mac_ARPC5	SLC9A3R2
1.91650847279117e-23	-0.583387	0.003	0.273	3.40026933242609e-19	Mac_ARPC5	LMCD1
1.92047495578864e-23	-0.48732	0.013	0.289	3.4073066665602e-19	Mac_ARPC5	S100A16
3.30091996545413e-23	0.556930577259622	0.69	0.335	5.85649220270871e-19	Mac_ARPC5	CD44
3.55479695861186e-23	0.566284878742873	0.764	0.462	6.30692076396916e-19	Mac_ARPC5	ATP6V1F
3.56132764870797e-23	0.621118719776086	0.307	0.06	6.31850751433769e-19	Mac_ARPC5	TREM2
3.98635939826779e-23	-0.457419	0.01	0.28	7.07259884440671e-19	Mac_ARPC5	WWTR1
4.8801622039419e-23	-0.609744	0.003	0.268	8.65838378223372e-19	Mac_ARPC5	ITGBL1
5.89706203391162e-23	-0.556181	0.029	0.312	1.0462567460566e-18	Mac_ARPC5	CDH13
9.06056727749385e-23	0.499173172996502	0.246	0.034	1.60752584637296e-18	Mac_ARPC5	GPR34
1.19503682376033e-22	0.510714908623216	0.655	0.284	2.12023433271558e-18	Mac_ARPC5	C1orf162
1.22173453863266e-22	0.492367934218502	0.537	0.217	2.16760141844206e-18	Mac_ARPC5	ZEB2
1.66102396632962e-22	-0.679481	0.035	0.314	2.94698872106201e-18	Mac_ARPC5	LTBP2
1.80926033424704e-22	-0.806866	0.105	0.4	3.2099896850211e-18	Mac_ARPC5	SERPING1
1.92651764549596e-22	0.609546818524027	0.946	0.79	3.41802760663894e-18	Mac_ARPC5	NEAT1
1.98015812285103e-22	-0.482889	0.01	0.273	3.51319654156229e-18	Mac_ARPC5	EFEMP2
2.30623547223876e-22	0.846321190418088	0.562	0.243	4.09172297484601e-18	Mac_ARPC5	PLIN2
2.31493402593569e-22	-0.546898	0.003	0.261	4.1071559488151e-18	Mac_ARPC5	COL4A2
2.37298839654697e-22	-0.764073	0.406	0.651	4.21015601315363e-18	Mac_ARPC5	EID1
2.61541327483223e-22	-0.65257	0.006	0.266	4.64026623220734e-18	Mac_ARPC5	FBLN5
3.32066747840735e-22	-0.470245	0.003	0.259	5.89152824019032e-18	Mac_ARPC5	PFN2
3.75638177607441e-22	0.725381600986355	0.534	0.233	6.66457254711121e-18	Mac_ARPC5	TNFAIP3
3.87911646324428e-22	-0.485658	0.006	0.265	6.882328429088e-18	Mac_ARPC5	PTGIS
4.00275873270822e-22	-3.23781	0.042	0.314	7.10169454357093e-18	Mac_ARPC5	ACTA2
4.14344849460217e-22	-1.75302	0.521	0.704	7.35130631912317e-18	Mac_ARPC5	GSN
5.05679924271893e-22	-1.22058	0.01	0.268	8.97177321643192e-18	Mac_ARPC5	CRTAC1
6.29019908322566e-22	0.897569491838482	0.601	0.27	1.1160071213459e-17	Mac_ARPC5	FABP5
7.69849242978978e-22	-0.988264	0.006	0.261	1.3658665268933e-17	Mac_ARPC5	ASPN
9.007728877238e-22	-0.654654	0.013	0.272	1.59815125739957e-17	Mac_ARPC5	FXYD1
9.1673396839959e-22	1.01834950693234	0.847	0.667	1.62646940673455e-17	Mac_ARPC5	NFKBIA
1.23443624980774e-21	0.470437623162191	0.403	0.122	2.19013679440889e-17	Mac_ARPC5	ACP5
1.35199327192051e-21	-0.565794	0.013	0.27	2.39870646304136e-17	Mac_ARPC5	BEX3
1.5961434076516e-21	-1.59431	0.006	0.257	2.83187763385547e-17	Mac_ARPC5	NDUFA4L2
2.45958333318511e-21	0.573393112009019	0.84	0.568	4.36379274973702e-17	Mac_ARPC5	GRN
3.0488556578649e-21	0.638309458494035	0.677	0.369	5.40927970818391e-17	Mac_ARPC5	ASAH1
3.16494760421745e-21	0.781361993006165	0.256	0.042	5.6152500394026e-17	Mac_ARPC5	S100A12
4.05891675375958e-21	0.414381939325046	0.351	0.09	7.20133010452025e-17	Mac_ARPC5	TREM1
4.14900991325295e-21	-0.432111	0	0.242	7.36117338809338e-17	Mac_ARPC5	FKBP10
4.24000872502796e-21	-0.453881	0.022	0.282	7.5226234799446e-17	Mac_ARPC5	C9orf3
6.27898890950767e-21	-0.606088	0.188	0.483	1.11401821232485e-16	Mac_ARPC5	SBDS
6.2979459182173e-21	0.361050153436528	0.339	0.088	1.11738156481011e-16	Mac_ARPC5	SAP30
6.84559090306614e-21	-0.435223	0.01	0.257	1.214544738022e-16	Mac_ARPC5	LIMCH1
7.18122354349855e-21	-0.718953	0.045	0.312	1.27409268108751e-16	Mac_ARPC5	IGFBP4
8.22580040768545e-21	0.272223577288454	0.53	0.192	1.45942150833155e-16	Mac_ARPC5	CPVL
8.31811981680949e-21	0.3870591691515	0.815	0.411	1.47580081789834e-16	Mac_ARPC5	COTL1
9.22935977432247e-21	-0.750354	0.013	0.261	1.63747301116029e-16	Mac_ARPC5	THBS2
9.5222569633881e-21	0.416073151396006	0.55	0.222	1.68943883044432e-16	Mac_ARPC5	CD53
1.40878356347294e-20	-0.724885	0.69	0.82	2.49946379831368e-16	Mac_ARPC5	MYL12B
1.71525767590267e-20	0.440936739061959	0.569	0.257	3.04321016858651e-16	Mac_ARPC5	GLRX
1.73001211819989e-20	0.397210354126984	0.38	0.113	3.06938750011025e-16	Mac_ARPC5	FYB
1.92677945084887e-20	0.616578189810122	0.537	0.22	3.41849210169607e-16	Mac_ARPC5	GPR183
1.9597253448884e-20	-0.630569	0.907	0.958	3.476944706901e-16	Mac_ARPC5	ACTG1
2.41381569190586e-20	0.411228084396486	0.588	0.266	4.28259180057938e-16	Mac_ARPC5	RHOG
2.55526104281273e-20	-0.437942	0.042	0.305	4.53354414215834e-16	Mac_ARPC5	NFIA
2.76894673104507e-20	-0.615095	0.006	0.245	4.91266529022017e-16	Mac_ARPC5	NEXN
2.89403778856919e-20	-0.428216	0.07	0.349	5.13460184447946e-16	Mac_ARPC5	PRDX2
3.09418090705048e-20	-0.646052	0.102	0.381	5.48969576528895e-16	Mac_ARPC5	TCF4
3.46444019936542e-20	0.386136897491954	0.364	0.108	6.14660980171414e-16	Mac_ARPC5	ACSL1
3.97566054255718e-20	-0.590695	0.08	0.358	7.05361693460495e-16	Mac_ARPC5	PPIC
4.12100382800434e-20	-0.419145	0.006	0.243	7.3114849916453e-16	Mac_ARPC5	SYNPO
4.45690296441144e-20	0.392961029103235	0.473	0.173	7.90743723945878e-16	Mac_ARPC5	EVI2B
4.71555944585274e-20	-0.756316	0.01	0.249	8.36634556883193e-16	Mac_ARPC5	RAMP3
4.78083936822444e-20	-0.437086	0.01	0.249	8.4821652071038e-16	Mac_ARPC5	ESAM
4.83350340169802e-20	0.776528414664385	0.505	0.206	8.57560173529263e-16	Mac_ARPC5	BCL2A1
4.84895859856343e-20	0.422783253863836	0.575	0.254	8.60302234557123e-16	Mac_ARPC5	LCP1
5.79328334764072e-20	-0.401617	0	0.229	1.02784433153842e-15	Mac_ARPC5	IL33
6.2127473720187e-20	-0.507393	0.978	0.982	1.10226563874356e-15	Mac_ARPC5	RPL23A
7.55062538901234e-20	-0.507906	0.997	0.989	1.33963195651857e-15	Mac_ARPC5	RPS6
7.87922638277516e-20	0.634793656673163	0.415	0.146	1.39793234483197e-15	Mac_ARPC5	ALOX5AP
8.26627769513586e-20	-0.892959	0.01	0.245	1.466602988671e-15	Mac_ARPC5	ADH1B
8.95129752065592e-20	-0.447453	0.019	0.263	1.58813920611477e-15	Mac_ARPC5	PLS3
9.97739920862921e-20	0.474734456747052	0.911	0.735	1.77019016759499e-15	Mac_ARPC5	TSPO
1.04548217537769e-19	-0.36651	0.01	0.245	1.85489447555509e-15	Mac_ARPC5	FEZ1
1.19725641176405e-19	-1.22787	0.013	0.249	2.12417232575178e-15	Mac_ARPC5	NOV
1.31992223896018e-19	0.490448836489645	0.649	0.363	2.34180603636315e-15	Mac_ARPC5	BLVRB
1.35551560919129e-19	-0.542186	0.879	0.945	2.40495579382719e-15	Mac_ARPC5	RPL5
1.50746671915044e-19	-0.670525	0.607	0.792	2.67454745311671e-15	Mac_ARPC5	PPDPF
1.74516340086151e-19	-0.396717	0.013	0.249	3.09626890580849e-15	Mac_ARPC5	TMEM204
1.75629779989312e-19	0.349286911103161	0.367	0.109	3.11602355657037e-15	Mac_ARPC5	SLC7A7
1.79070423428594e-19	-0.902428	0.01	0.242	3.17706745247011e-15	Mac_ARPC5	MYH11
1.90451448216829e-19	-0.413014	0.016	0.254	3.37898959426297e-15	Mac_ARPC5	ARHGAP29
2.10587248053625e-19	1.05934	0.332	0.097	3.73623895496742e-15	Mac_ARPC5	EREG
2.27011492727212e-19	-0.742589	0.026	0.268	4.0276379039662e-15	Mac_ARPC5	CAVIN3
2.55022455944831e-19	0.332152434544667	0.294	0.069	4.52460841337319e-15	Mac_ARPC5	CSF3R
2.7512542218624e-19	-0.424256	0.016	0.252	4.88127524042828e-15	Mac_ARPC5	TGFB1I1
3.4120835508232e-19	-0.497449	0.003	0.228	6.05371863587052e-15	Mac_ARPC5	SUGCT
3.41683557110263e-19	0.373646977691479	0.281	0.063	6.06214967025029e-15	Mac_ARPC5	FPR3
3.42941546261697e-19	0.554035190152877	0.799	0.57	6.08446891377503e-15	Mac_ARPC5	FCGRT
4.21582706172322e-19	-0.38452	0.016	0.25	7.47972037290934e-15	Mac_ARPC5	FBLIM1
4.65522208021588e-19	0.410759441004363	0.319	0.085	8.25929501471901e-15	Mac_ARPC5	NLRP3
4.83111919076256e-19	-0.980992	0.08	0.342	8.57137166825094e-15	Mac_ARPC5	MT1E
4.8852500059355e-19	0.409159222644563	0.422	0.146	8.66741056053076e-15	Mac_ARPC5	LILRB4
5.8796894050249e-19	0.434024858545522	0.371	0.12	1.04317449423952e-14	Mac_ARPC5	CSF1R
6.2231167053202e-19	0.541381196920649	0.78	0.506	1.10410536585791e-14	Mac_ARPC5	SDCBP
6.72668867975876e-19	-0.703219	0.006	0.231	1.1934491055628e-14	Mac_ARPC5	ELN
6.79904067345253e-19	0.378822643361937	0.374	0.12	1.20628579628395e-14	Mac_ARPC5	EVI2A
6.88690057443789e-19	-0.38978	0.01	0.236	1.22187389991677e-14	Mac_ARPC5	TCEAL9
7.67303669158417e-19	-0.519354	0.773	0.903	1.36135016982086e-14	Mac_ARPC5	MYL12A
8.65556089762503e-19	0.474685513591057	0.61	0.307	1.53566961445663e-14	Mac_ARPC5	IFNGR1
1.0235732071571e-18	0.390108560718261	0.508	0.205	1.81602358413812e-14	Mac_ARPC5	CD83
1.11498568618183e-18	-0.411904	0.013	0.24	1.9782076044238e-14	Mac_ARPC5	RCN3
1.12653034748609e-18	0.352911422854015	0.415	0.145	1.99869014250981e-14	Mac_ARPC5	NCF2
1.49573121208725e-18	-0.391225	0.003	0.22	2.6537263164852e-14	Mac_ARPC5	TMEM47
1.75913615496795e-18	0.420089679803067	0.415	0.15	3.12105936614414e-14	Mac_ARPC5	LY86
2.18680428811719e-18	-0.644233	0.003	0.219	3.87982816797752e-14	Mac_ARPC5	C2orf40
2.37205961564851e-18	0.572005386217415	0.435	0.16	4.20850817008358e-14	Mac_ARPC5	DUSP2
2.48837036804523e-18	-0.632756	0.016	0.242	4.41486670698585e-14	Mac_ARPC5	PCOLCE
2.57361997254053e-18	-1.03836	0.006	0.224	4.56611655528142e-14	Mac_ARPC5	COL3A1
2.88988264256641e-18	-0.5805	0.01	0.229	5.12722978444132e-14	Mac_ARPC5	MYH10
3.3992496279554e-18	-0.529995	0.553	0.737	6.03094868991847e-14	Mac_ARPC5	SKP1
3.51781449058607e-18	0.935102595015425	0.425	0.157	6.2413064691978e-14	Mac_ARPC5	RP11-1143G9.4
3.7867344914376e-18	0.42293302236831	0.559	0.257	6.71842433470859e-14	Mac_ARPC5	FAM49B
4.55880927344947e-18	0.32077185664027	0.227	0.039	8.08823941295405e-14	Mac_ARPC5	MIR3945HG
5.7763667978726e-18	0.400292182174213	0.543	0.245	1.02484299727856e-13	Mac_ARPC5	HCLS1
7.35160970385841e-18	-0.454103	0.441	0.702	1.30432259365856e-13	Mac_ARPC5	PARK7
7.3981559111054e-18	0.348262069531436	0.297	0.079	1.31258082174832e-13	Mac_ARPC5	MPEG1
7.57015165446212e-18	-0.438799	0.984	0.988	1.34309630653467e-13	Mac_ARPC5	RPS23
8.67579557190375e-18	-0.336312	0.01	0.226	1.53925965036716e-13	Mac_ARPC5	CTTN
9.86796449753643e-18	-0.760713	0.048	0.287	1.75077426115291e-13	Mac_ARPC5	SERPINE1
1.03721514994859e-17	0.410929848120047	0.482	0.198	1.84022711903879e-13	Mac_ARPC5	PLEK
1.17157180702669e-17	-0.91214	0	0.205	2.07860270002675e-13	Mac_ARPC5	MFAP4
1.22750647608543e-17	-0.930469	0.01	0.222	2.17784198987077e-13	Mac_ARPC5	TNFRSF11B
1.24316721732458e-17	-0.44195	0.019	0.24	2.20562727697727e-13	Mac_ARPC5	COL6A1
1.26600577174547e-17	-0.629755	0.07	0.316	2.24614744023082e-13	Mac_ARPC5	SELENOW
1.46347951663714e-17	-0.341101	0.019	0.24	2.59650535841762e-13	Mac_ARPC5	MSRB3
1.57990330441599e-17	-0.449653	0.099	0.358	2.80306444269485e-13	Mac_ARPC5	EMP2
1.67233125176561e-17	-0.491064	0.006	0.215	2.96705010688254e-13	Mac_ARPC5	LHFPL6
2.01534253732742e-17	-0.470245	0.003	0.208	3.57562072972632e-13	Mac_ARPC5	COL4A1
2.04012974549467e-17	0.313145996239184	0.294	0.076	3.61959819445664e-13	Mac_ARPC5	NCF1
2.27089331318555e-17	-0.512032	1	0.977	4.02901891625381e-13	Mac_ARPC5	MALAT1
2.3535894969511e-17	0.374522153134596	0.307	0.088	4.17573848549065e-13	Mac_ARPC5	SLA
2.49074844445882e-17	-0.48703	0.064	0.307	4.41908589015884e-13	Mac_ARPC5	TFPI
2.63962134190387e-17	-0.443787	0.019	0.236	4.68321618480584e-13	Mac_ARPC5	FHL2
2.8265739487872e-17	-0.58907	0.013	0.226	5.01490749993826e-13	Mac_ARPC5	MT1M
2.85156521013563e-17	0.478268004537419	0.968	0.857	5.05924699582264e-13	Mac_ARPC5	SH3BGRL3
3.86057258880329e-17	-0.443787	0.019	0.235	6.84942788705479e-13	Mac_ARPC5	F2R
4.15180849914079e-17	0.342612905179852	0.345	0.111	7.36613863917558e-13	Mac_ARPC5	DOK2
4.33709792122545e-17	-0.752488	0.042	0.27	7.69487913183819e-13	Mac_ARPC5	PROCR
4.34049171245221e-17	-0.36651	0.01	0.217	7.70090039623271e-13	Mac_ARPC5	SLC25A4
5.20683330876823e-17	0.465851975755722	0.581	0.307	9.23796365641659e-13	Mac_ARPC5	PPT1
5.85757848461031e-17	-0.315799	0.003	0.203	1.03925157473956e-12	Mac_ARPC5	LIMS2
6.59846640593485e-17	0.418074443751909	0.387	0.138	1.17069990974096e-12	Mac_ARPC5	LINC01272
7.17367681377694e-17	-0.436025	0.914	0.963	1.27275374030031e-12	Mac_ARPC5	RPS5
8.65492126172053e-17	-0.367829	0.003	0.201	1.53555613025446e-12	Mac_ARPC5	EDIL3
9.09119386696622e-17	0.497691530004092	0.767	0.508	1.61295961587715e-12	Mac_ARPC5	DBI
1.42012187353957e-16	-0.75883	0.153	0.407	2.51958022803391e-12	Mac_ARPC5	HTRA1
1.50151216567262e-16	-0.377834	0.038	0.261	2.66398288433636e-12	Mac_ARPC5	LIMA1
1.65262681122644e-16	0.557953123444424	0.316	0.099	2.93209048847795e-12	Mac_ARPC5	VMO1
1.74520994788243e-16	-0.42962	0.01	0.21	3.09635148953301e-12	Mac_ARPC5	ANTXR1
1.7503461235433e-16	-0.301464	0.003	0.198	3.10546409239052e-12	Mac_ARPC5	TMEM98
1.77067834149074e-16	0.487472569240257	0.419	0.164	3.14153751347288e-12	Mac_ARPC5	FBP1
1.89301072125266e-16	-0.589362	0.01	0.21	3.35857962164647e-12	Mac_ARPC5	MTUS1
1.90695261675603e-16	-0.769381	0.019	0.226	3.38331533264855e-12	Mac_ARPC5	PCOLCE2
2.05837384935649e-16	-0.475144	0.99	0.986	3.65196688352829e-12	Mac_ARPC5	RPS3
2.12473138485169e-16	-0.346407	0.022	0.233	3.76969842300387e-12	Mac_ARPC5	CTNNAL1
2.24747658833797e-16	0.571783859147362	0.498	0.238	3.98747296302923e-12	Mac_ARPC5	NR4A2
2.59979978047644e-16	-0.561187	0.029	0.243	4.61256477052131e-12	Mac_ARPC5	CXCL12
2.63767841445622e-16	0.372238327248649	0.997	0.984	4.67976904292823e-12	Mac_ARPC5	MT-CO3
2.86707413259119e-16	0.278057370279638	0.284	0.078	5.08676292604329e-12	Mac_ARPC5	CD84
2.92698623999982e-16	-0.433996	0	0.189	5.19305898700768e-12	Mac_ARPC5	COL14A1
2.99595083742875e-16	-1.49829	0.307	0.55	5.31541597576608e-12	Mac_ARPC5	FN1
3.08090095591922e-16	-1.15531	0.01	0.206	5.46613447599188e-12	Mac_ARPC5	POSTN
3.40330761603084e-16	0.356962248911288	0.415	0.168	6.03814837236191e-12	Mac_ARPC5	RNF149
3.45407318986609e-16	0.431117541606474	0.403	0.155	6.12821665346041e-12	Mac_ARPC5	HMOX1
3.47547223028615e-16	0.446902108701401	0.438	0.199	6.1661828309737e-12	Mac_ARPC5	DAB2
3.53992625418893e-16	-0.438758	0.946	0.972	6.280537160182e-12	Mac_ARPC5	RPL10A
3.72846765388776e-16	-0.399366	0.01	0.206	6.61504731152766e-12	Mac_ARPC5	AKAP12
3.75959874873949e-16	0.366145644375842	0.473	0.21	6.6702801000136e-12	Mac_ARPC5	KCTD12
3.84111293409236e-16	-1.4068	0.006	0.199	6.81490256766666e-12	Mac_ARPC5	RGS5
3.84407128680569e-16	-0.386688	1	0.996	6.82015127705066e-12	Mac_ARPC5	RPL13A
3.91132653009637e-16	-0.334888	0.01	0.206	6.93947552969698e-12	Mac_ARPC5	BACE2
3.97480313627185e-16	-0.328529	0	0.187	7.05209572437351e-12	Mac_ARPC5	NR2F2
4.09730436375963e-16	-0.39969	0	0.187	7.26943740218233e-12	Mac_ARPC5	ADAMTS1
4.34257753215373e-16	0.310869505187938	0.358	0.122	7.70460105754716e-12	Mac_ARPC5	TNFAIP2
4.51693121175419e-16	0.327453098008847	0.262	0.067	8.01393935589429e-12	Mac_ARPC5	RAB20
5.12595677868366e-16	-0.345631	0.016	0.217	9.09447251674056e-12	Mac_ARPC5	SERPINH1
5.16803252939655e-16	0.346172187513692	0.45	0.196	9.16912331365537e-12	Mac_ARPC5	HNMT
5.31290571601708e-16	0.256869330411418	0.246	0.056	9.4261573213575e-12	Mac_ARPC5	NPL
5.49054621881927e-16	0.331292659332439	0.364	0.131	9.74132710142914e-12	Mac_ARPC5	TBXAS1
5.91490241005455e-16	-0.576273	0.284	0.529	1.04942198559188e-11	Mac_ARPC5	ITGB1
6.06622381661246e-16	-0.516353	0	0.185	1.07626942954338e-11	Mac_ARPC5	PLN
6.21502898533919e-16	-0.503602	0.006	0.198	1.10267044257888e-11	Mac_ARPC5	CPE
6.71953009271089e-16	0.289153973238332	0.198	0.034	1.19217902904877e-11	Mac_ARPC5	AQP9
7.39475200958612e-16	0.414370785186484	0.994	0.935	1.31197690154077e-11	Mac_ARPC5	PFN1
7.52262682014827e-16	-0.45182	0.003	0.19	1.33466445043071e-11	Mac_ARPC5	CALCRL
9.96962282927713e-16	-0.453891	0.099	0.339	1.76881048237035e-11	Mac_ARPC5	MAGED2
1.06116967633798e-15	0.328148991886446	0.521	0.238	1.88272723975885e-11	Mac_ARPC5	GPSM3
1.08109336000041e-15	-0.369794	0.003	0.189	1.91807583931273e-11	Mac_ARPC5	LRRC17
1.11490082853934e-15	-0.272755	0	0.182	1.9780570499945e-11	Mac_ARPC5	GLT8D2
1.18280190451816e-15	0.393175924774541	0.53	0.259	2.09852713899612e-11	Mac_ARPC5	TKT
1.18513826585645e-15	-0.344648	0	0.182	2.10267231128251e-11	Mac_ARPC5	ITGA8
1.23468847770195e-15	-0.378262	0.051	0.272	2.1905842971388e-11	Mac_ARPC5	CTSF
1.47159097256262e-15	0.296297712267312	0.304	0.095	2.61089670352059e-11	Mac_ARPC5	EMILIN2
1.6214368972968e-15	0.38832587922462	0.447	0.199	2.87675334318399e-11	Mac_ARPC5	UPP1
2.085713566794e-15	-0.475637	0.093	0.323	3.70047301020591e-11	Mac_ARPC5	GADD45A
2.61493376615269e-15	-0.400112	0.003	0.185	4.63941548790811e-11	Mac_ARPC5	FIBIN
2.93395373621379e-15	-0.463854	0.035	0.242	5.2054207187905e-11	Mac_ARPC5	CCND1
3.30238261995402e-15	-0.27486	0	0.176	5.85908724432241e-11	Mac_ARPC5	ECM2
3.42481588377302e-15	-0.352641	0	0.176	6.0763083409901e-11	Mac_ARPC5	ID4
3.47858160477631e-15	0.310826416512201	0.179	0.028	6.17169948319413e-11	Mac_ARPC5	F13A1
3.47942897062458e-15	-0.471552	0.361	0.612	6.17320287968214e-11	Mac_ARPC5	PEBP1
3.51694469072142e-15	-0.44712	0	0.176	6.23976327027794e-11	Mac_ARPC5	FBLN2
3.85523210032455e-15	0.269746846996242	0.179	0.028	6.83995279239582e-11	Mac_ARPC5	SLCO2B1
3.93226621234615e-15	-0.509596	0.137	0.376	6.97662671394455e-11	Mac_ARPC5	PDLIM7
4.12476914422806e-15	0.339747571485463	0.431	0.178	7.31816541568943e-11	Mac_ARPC5	FGR
4.29679810209954e-15	-0.444176	0.038	0.243	7.62337919274501e-11	Mac_ARPC5	TGM2
4.74980471232356e-15	-0.291587	0	0.175	8.42710352060446e-11	Mac_ARPC5	SGCE
4.93640568339339e-15	0.478439851122403	0.198	0.037	8.75817096347656e-11	Mac_ARPC5	CXCL1
5.36527578371129e-15	0.385038668988823	0.99	0.974	9.51907229546056e-11	Mac_ARPC5	MT-ATP6
5.488493785073e-15	1.07598970386139	0.198	0.037	9.73768567347651e-11	Mac_ARPC5	CCL20
5.49577757206357e-15	0.272223577288454	0.291	0.088	9.75060856835518e-11	Mac_ARPC5	IL10RA
6.49498859061602e-15	0.262824879286205	0.272	0.078	1.1523408757471e-10	Mac_ARPC5	NCF4
7.19055225883103e-15	-0.387317	0.045	0.256	1.2757477817618e-10	Mac_ARPC5	AKR1C3
7.2082425643442e-15	-0.815691	0	0.173	1.27888639576595e-10	Mac_ARPC5	DEPP1
7.37006812526578e-15	-0.426292	0.042	0.247	1.30759748678465e-10	Mac_ARPC5	MMP2
7.83937665380645e-15	-0.470619	0.179	0.437	1.39086220591834e-10	Mac_ARPC5	C12orf57
9.59722893226697e-15	-0.528621	0.661	0.808	1.70274035716281e-10	Mac_ARPC5	CALM1
1.00881587070802e-14	0.311896884966537	0.463	0.196	1.78984111781017e-10	Mac_ARPC5	PHACTR1
1.02564062605152e-14	-0.356783	0.019	0.208	1.81969159874061e-10	Mac_ARPC5	COL18A1
1.16621468068909e-14	-0.300987	0.006	0.183	2.06909808647858e-10	Mac_ARPC5	SSPN
1.21012649616895e-14	1.01916347263719	0.476	0.235	2.14700642950296e-10	Mac_ARPC5	SPP1
1.26809280153653e-14	0.653714518570391	0.345	0.138	2.24985024848611e-10	Mac_ARPC5	LINC00936
1.47007420881943e-14	-0.854833	0.006	0.182	2.60820566128744e-10	Mac_ARPC5	RAMP2
1.66178027721996e-14	-0.296877	0.006	0.182	2.94833056784366e-10	Mac_ARPC5	BCAM
1.93176873993508e-14	-0.266423	0	0.168	3.42734409839281e-10	Mac_ARPC5	SEPT4
1.95833221805578e-14	0.277164318558725	0.166	0.025	3.47447302127456e-10	Mac_ARPC5	CD300E
2.02512842029529e-14	-0.36456	0.019	0.205	3.5929828432879e-10	Mac_ARPC5	HEG1
2.07216827016788e-14	-0.828828	0.013	0.192	3.67644094493185e-10	Mac_ARPC5	COL1A1
2.11091633716713e-14	-0.275816	0.026	0.217	3.74518776540191e-10	Mac_ARPC5	SLC41A3
2.58103492452151e-14	-0.327597	0.029	0.22	4.57927216308606e-10	Mac_ARPC5	GMDS
2.63159188811547e-14	0.367679997299112	0.997	0.981	4.66897032789448e-10	Mac_ARPC5	MT-ND4
2.74648900437589e-14	-0.432511	0.089	0.31	4.8728207915637e-10	Mac_ARPC5	IL6ST
2.74868204911403e-14	-0.268537	0	0.166	4.87671169153811e-10	Mac_ARPC5	PCDH7
2.90878498236466e-14	-0.438198	0.783	0.875	5.16076631571137e-10	Mac_ARPC5	TOMM7
2.91436337484535e-14	0.302218317586292	0.195	0.039	5.17066349965063e-10	Mac_ARPC5	CLEC5A
3.12172771608164e-14	0.309698282707117	0.176	0.03	5.53856931387205e-10	Mac_ARPC5	PLA2G7
3.34845459966537e-14	-0.401427	0.125	0.353	5.9408281507263e-10	Mac_ARPC5	REXO2
3.99251897711194e-14	-0.308122	0	0.164	7.083527169192e-10	Mac_ARPC5	SLIT3
4.44652871137155e-14	-0.288621	0.003	0.171	7.88903123971541e-10	Mac_ARPC5	GJA1
4.6841978791549e-14	0.499494630920852	0.671	0.448	8.31070387719663e-10	Mac_ARPC5	MCL1
4.82005508715564e-14	-0.269871	0.006	0.176	8.55174173563153e-10	Mac_ARPC5	ITGA1
4.89736791054154e-14	-0.596009	0.55	0.709	8.6889101468828e-10	Mac_ARPC5	CCNI
5.11819843824994e-14	-0.410971	0.045	0.243	9.08070766914305e-10	Mac_ARPC5	UACA
5.70772025380611e-14	-0.374396	0	0.162	1.01266372743028e-09	Mac_ARPC5	MXRA8
5.72287392826515e-14	-0.414824	0.978	0.986	1.0153522923528e-09	Mac_ARPC5	RPS8
5.81020412019727e-14	-0.729312	0	0.162	1.0308464150054e-09	Mac_ARPC5	SFRP4
5.83326971996927e-14	-0.318813	0.01	0.182	1.03493871371695e-09	Mac_ARPC5	MYLK
6.0272732427166e-14	-0.807455	0.013	0.187	1.06935881872278e-09	Mac_ARPC5	SERPINE2
6.53634110043862e-14	-0.447232	0.006	0.175	1.15967763803982e-09	Mac_ARPC5	RAMP1
7.4443377077182e-14	-0.253335	0.003	0.168	1.32077439610336e-09	Mac_ARPC5	TMEM45A
7.49688811502872e-14	-0.286985	0.003	0.168	1.33009788936839e-09	Mac_ARPC5	CDH11
7.69518607712277e-14	0.346282613586918	0.195	0.041	1.36527991380312e-09	Mac_ARPC5	IL10
7.70918710254894e-14	-0.456875	0.054	0.254	1.36776397573423e-09	Mac_ARPC5	SPRY1
9.14915498675284e-14	-0.388476	0.16	0.393	1.62324307774969e-09	Mac_ARPC5	VAMP2
1.10682582519249e-13	-0.266423	0	0.159	1.96373037905652e-09	Mac_ARPC5	FBN1
1.16218417953066e-13	-0.46881	0.744	0.892	2.06194717132329e-09	Mac_ARPC5	RPSA
1.24746892023209e-13	0.313913097753787	0.3	0.106	2.21325935827577e-09	Mac_ARPC5	MPP1
1.26682813661202e-13	0.479313616713122	0.233	0.06	2.24760647997705e-09	Mac_ARPC5	MARCO
1.38395777999842e-13	0.355962458838872	0.454	0.212	2.45541789327320e-09	Mac_ARPC5	CD37
1.4619479776449e-13	0.283295734787398	0.326	0.122	2.59378810193759e-09	Mac_ARPC5	ALOX5
1.5046262596205e-13	-0.295276	0.003	0.164	2.66950790981869e-09	Mac_ARPC5	C1QTNF1
1.60949944622766e-13	0.36876998265592	0.45	0.224	2.85557391749712e-09	Mac_ARPC5	HMGB2
1.63391453310668e-13	-0.71233	0	0.157	2.89889116463788e-09	Mac_ARPC5	FRZB
1.64638998063575e-13	-0.372574	1	0.996	2.92102510364395e-09	Mac_ARPC5	RPL41
1.81428374503058e-13	-0.472596	0.243	0.471	3.21890222043325e-09	Mac_ARPC5	CCDC85B
1.91549351220928e-13	0.291588902155385	0.288	0.097	3.39846858936171e-09	Mac_ARPC5	RBM47
2.12349483986036e-13	-0.323927	0.003	0.162	3.76750454488025e-09	Mac_ARPC5	PALMD
2.13351460231866e-13	-0.875207	0.01	0.175	3.78528160743376e-09	Mac_ARPC5	TIMP3
2.26859904242249e-13	-0.34865	0	0.155	4.02494842106598e-09	Mac_ARPC5	ISLR
2.27399807657523e-13	0.356607025606822	0.658	0.384	4.03452738745977e-09	Mac_ARPC5	H2AFY
2.36351393485209e-13	-0.529008	0.339	0.564	4.19334642321457e-09	Mac_ARPC5	EIF4A2
2.38960385521533e-13	-0.302558	0.01	0.175	4.23963515992304e-09	Mac_ARPC5	FILIP1
2.40769582603807e-13	0.277813258984092	0.31	0.111	4.27173393455674e-09	Mac_ARPC5	LILRB3
2.56703128141912e-13	-0.357747	0.997	0.993	4.5544268994938e-09	Mac_ARPC5	RPS27A
3.23382053944698e-13	-0.539296	0	0.153	5.73744440108683e-09	Mac_ARPC5	FBLN1
3.3823349310992e-13	-0.414247	0.367	0.605	6.00093863475621e-09	Mac_ARPC5	SOD1
3.68374254456298e-13	0.533675212759557	0.681	0.474	6.53569602256365e-09	Mac_ARPC5	PPP1R15A
4.16064851184591e-13	0.26366156378503	0.367	0.148	7.38182258971701e-09	Mac_ARPC5	CD86
4.38277590348e-13	-0.272755	0	0.152	7.77592100795421e-09	Mac_ARPC5	HRCT1
4.87584716784661e-13	-0.686488	0.013	0.176	8.65072804519346e-09	Mac_ARPC5	PLVAP
4.997524626764e-13	0.269104235444275	0.572	0.273	8.86660819280468e-09	Mac_ARPC5	CORO1A
5.18730797869266e-13	0.303250472909079	0.361	0.146	9.20332181579651e-09	Mac_ARPC5	STXBP2
5.44052437882721e-13	-0.321364	0.006	0.164	9.65257835291523e-09	Mac_ARPC5	CD34
5.53744642935795e-13	-0.263566	0.006	0.164	9.82453745496688e-09	Mac_ARPC5	SORBS2
5.63263913622579e-13	-0.604313	0.006	0.164	9.9934283554918e-09	Mac_ARPC5	CLEC14A
5.63525092091631e-13	-0.398414	0.355	0.589	9.99806218388971e-09	Mac_ARPC5	BSG
5.99292606055403e-13	-0.405517	0.153	0.37	1.0632649416635e-08	Mac_ARPC5	ACTN4
6.66426574836112e-13	-0.332966	0.15	0.374	1.18237402907423e-08	Mac_ARPC5	TAX1BP3
6.66469817918298e-13	0.30390842231694	0.335	0.134	1.18245075095064e-08	Mac_ARPC5	CD4
6.86435953150708e-13	-0.267393	0.01	0.169	1.21787466807999e-08	Mac_ARPC5	ART4
7.77123580209408e-13	-0.278234	0.006	0.162	1.37877265600753e-08	Mac_ARPC5	FMOD
7.80327550651086e-13	0.294201946383949	0.399	0.182	1.38445714036516e-08	Mac_ARPC5	FERMT3
7.97132821430192e-13	-0.391798	0.85	0.929	1.41427305178145e-08	Mac_ARPC5	RPL4
8.30551590089587e-13	-0.373714	0.003	0.155	1.47356463113695e-08	Mac_ARPC5	LMOD1
9.14080674361482e-13	-0.474328	0.358	0.591	1.62176193245214e-08	Mac_ARPC5	RHOC
9.16218424151326e-13	-0.754249	0.252	0.459	1.62555472812928e-08	Mac_ARPC5	ENG
1.10685107164311e-12	-0.347483	0.118	0.33	1.96377517130921e-08	Mac_ARPC5	SNRPN
1.14745494596594e-12	0.442148578730767	0.955	0.926	2.03581456513277e-08	Mac_ARPC5	H3F3A
1.16920164340717e-12	-0.390072	1	0.998	2.07439755573301e-08	Mac_ARPC5	RPS18
1.20435239605805e-12	0.560627638036281	0.703	0.519	2.1367620210862e-08	Mac_ARPC5	PNRC1
1.2307838201421e-12	-0.260063	0	0.146	2.18365665369612e-08	Mac_ARPC5	MEG3
1.23903678613106e-12	-0.594025	0.45	0.637	2.19829906595373e-08	Mac_ARPC5	IFITM2
1.27089293232924e-12	-0.572079	0.144	0.367	2.25481824053854e-08	Mac_ARPC5	TSC22D1
1.30364721583238e-12	0.469429443296956	0.553	0.321	2.3129308903298e-08	Mac_ARPC5	SGK1
1.45584071626256e-12	0.256129601168154	0.288	0.102	2.58295259879304e-08	Mac_ARPC5	LCP2
1.4640397232869e-12	0.307549616140886	0.581	0.321	2.59749927705561e-08	Mac_ARPC5	C4orf48
1.50950600940095e-12	0.352015315540954	0.441	0.224	2.67816556187916e-08	Mac_ARPC5	GRINA
1.80307124736042e-12	0.29497949135616	0.281	0.101	3.19900900706686e-08	Mac_ARPC5	RUNX1
1.84094383700724e-12	-0.45821	0.419	0.617	3.26620255561824e-08	Mac_ARPC5	ARL6IP5
2.02057968243713e-12	-0.496843	0.022	0.187	3.58491247257995e-08	Mac_ARPC5	KRT18
2.37727269728569e-12	0.483286377320419	0.78	0.591	4.21775721952427e-08	Mac_ARPC5	ATP5E
2.58188223242738e-12	-0.370415	0.01	0.162	4.58077545677267e-08	Mac_ARPC5	COL15A1
2.6105900068027e-12	-0.826963	0.083	0.284	4.63170879006934e-08	Mac_ARPC5	IFI27
2.70503369184823e-12	-0.267393	0.01	0.162	4.79927077607713e-08	Mac_ARPC5	MDK
2.8388689963036e-12	0.261335261145718	0.345	0.141	5.03672137324184e-08	Mac_ARPC5	ATP6V1B2
2.94566500034404e-12	-0.281902	0.054	0.24	5.2261988436104e-08	Mac_ARPC5	FAM114A1
3.11390156129479e-12	-0.314375	1	0.998	5.52468415004921e-08	Mac_ARPC5	RPL10
3.21992627271312e-12	0.369807568235982	0.821	0.67	5.71279319304761e-08	Mac_ARPC5	CSTB
3.29208460143749e-12	0.366090500752677	0.425	0.217	5.8408164998704e-08	Mac_ARPC5	NINJ1
3.71741449701696e-12	0.280397508734155	0.393	0.176	6.59543680060749e-08	Mac_ARPC5	SLC31A2
3.75184017532331e-12	0.454121220396843	0.629	0.399	6.65651483905861e-08	Mac_ARPC5	ZFP36L1
3.8504951374522e-12	0.378018241311051	0.69	0.519	6.8315484728677e-08	Mac_ARPC5	LAMTOR4
4.03723602698165e-12	0.348798102396058	0.764	0.524	7.16286415907084e-08	Mac_ARPC5	AP2S1
4.17077782147892e-12	-0.294385	0.067	0.256	7.3997940108679e-08	Mac_ARPC5	RCN2
4.51254838570249e-12	0.327059443368554	0.578	0.344	8.00616334591335e-08	Mac_ARPC5	ACTR2
4.59639233837006e-12	0.292658692897246	0.275	0.09	8.15491928673615e-08	Mac_ARPC5	CD36
4.63127768823542e-12	-0.41153	0.128	0.333	8.21681287446729e-08	Mac_ARPC5	NUCB2
4.97715834719118e-12	-0.349972	0.083	0.275	8.83047433958659e-08	Mac_ARPC5	RRAS
4.9966498358745e-12	0.939521010806917	0.214	0.063	8.86505613880854e-08	Mac_ARPC5	SEPP1
5.22682967350922e-12	-0.482966	0.351	0.554	9.27344120674006e-08	Mac_ARPC5	PTMS
5.44368611878549e-12	0.271108235106201	0.297	0.111	9.65818791194922e-08	Mac_ARPC5	GK
5.71499600022882e-12	0.26941404370163	0.419	0.192	1.0139545903606e-07	Mac_ARPC5	REL
7.45220402985174e-12	0.371759250839369	0.642	0.427	1.3221700389763e-07	Mac_ARPC5	TALDO1
7.78618434950075e-12	-1.55585	0.006	0.15	1.38142482728842e-07	Mac_ARPC5	EDN1
8.32998288066897e-12	0.284665555970573	0.278	0.101	1.47790556268829e-07	Mac_ARPC5	MXD1
8.49681180681709e-12	-0.314741	0.022	0.18	1.50750435076549e-07	Mac_ARPC5	TENT5A
9.20091165794678e-12	-0.355442	0.971	0.982	1.63242574635292e-07	Mac_ARPC5	RPL31
9.27495925509505e-12	-0.295923	0.038	0.208	1.64556327103896e-07	Mac_ARPC5	SVIL
9.4679440319517e-12	0.751541038554502	0.524	0.325	1.67980263014887e-07	Mac_ARPC5	CTSL
9.55182940835087e-12	-0.379729	0.121	0.323	1.69468557362961e-07	Mac_ARPC5	CALU
1.00406051190277e-11	-0.500366	0.141	0.344	1.78140416021789e-07	Mac_ARPC5	NOP53
1.08246353716507e-11	0.350620483781218	0.482	0.261	1.92050680763826e-07	Mac_ARPC5	CARD16
1.10135698378929e-11	0.705741411140485	0.38	0.171	1.95402756063895e-07	Mac_ARPC5	AREG
1.15616534216099e-11	-0.420393	0.236	0.448	2.05126855006203e-07	Mac_ARPC5	ACTN1
1.27202524413899e-11	-0.429394	0.003	0.141	2.2568271881514e-07	Mac_ARPC5	CTHRC1
1.31160565273208e-11	-0.537015	0.259	0.451	2.32705074907726e-07	Mac_ARPC5	TCEAL4
1.33352957096209e-11	0.301869039036979	0.61	0.393	2.36594816480095e-07	Mac_ARPC5	UQCR10
1.47786256336968e-11	-0.446708	0.029	0.187	2.62202375993048e-07	Mac_ARPC5	EGFL7
1.48552864626646e-11	0.260727938450625	0.457	0.222	2.63562492420596e-07	Mac_ARPC5	HCK
1.61111475976943e-11	-0.439696	0.07	0.249	2.85843980678293e-07	Mac_ARPC5	LGALS3BP
1.6270811418192e-11	-0.489175	0.153	0.349	2.88676736181563e-07	Mac_ARPC5	CSRP1
1.64766767740788e-11	-0.257273	0.045	0.215	2.92329199325705e-07	Mac_ARPC5	PAM
1.65746276025546e-11	0.365764345127876	0.968	0.929	2.94067042924523e-07	Mac_ARPC5	MT-ND3
1.78024206149652e-11	0.405014332320383	0.792	0.58	3.15850546550713e-07	Mac_ARPC5	KLF6
1.8035211608673e-11	-0.363893	0.003	0.139	3.19980724361076e-07	Mac_ARPC5	BMP4
1.81902498165022e-11	-0.315899	0.99	0.988	3.22731412244383e-07	Mac_ARPC5	RPL7
1.83706308521571e-11	0.317846194414251	0.431	0.215	3.25931732578971e-07	Mac_ARPC5	SLC16A3
2.1022756881666e-11	-0.252661	0.01	0.152	3.72985752594519e-07	Mac_ARPC5	LOXL1
2.11057169024201e-11	-0.250544	0.01	0.152	3.74457629282737e-07	Mac_ARPC5	CHPF
2.31492766585099e-11	-0.436042	0.495	0.661	4.10714466475283e-07	Mac_ARPC5	NAP1L1
2.67795916555067e-11	-1.20478	0.016	0.16	4.75123515152e-07	Mac_ARPC5	VWF
2.68653801981493e-11	-0.30165	0.994	0.993	4.76645575475566e-07	Mac_ARPC5	RPL15
2.74061925501025e-11	-0.398315	0.422	0.608	4.86240668223919e-07	Mac_ARPC5	GABARAPL2
2.93729285405869e-11	-0.393123	0.339	0.547	5.21134498167092e-07	Mac_ARPC5	NUCKS1
2.95815230702598e-11	-0.263199	0.01	0.15	5.24835382312549e-07	Mac_ARPC5	MATN2
3.16939700604182e-11	-0.281082	0.086	0.275	5.6231441681194e-07	Mac_ARPC5	RCN1
3.20934113456897e-11	-0.419079	0.252	0.451	5.69401304095226e-07	Mac_ARPC5	MYH9
3.39055065784458e-11	0.310806039607506	0.367	0.166	6.01551497714786e-07	Mac_ARPC5	TNFSF13B
4.38716736134377e-11	0.343479601661492	0.997	0.989	7.78371233249612e-07	Mac_ARPC5	ACTB
4.58118841756046e-11	-0.264193	0.019	0.166	8.12794449043577e-07	Mac_ARPC5	ISYNA1
4.85290002965378e-11	0.380690749028561	0.735	0.536	8.61001523261174e-07	Mac_ARPC5	GSTO1
5.01872157873657e-11	-0.255807	0	0.127	8.90421582499442e-07	Mac_ARPC5	PODXL
6.86186876993802e-11	-0.32714	0.575	0.753	1.2174327571624e-06	Mac_ARPC5	HINT1
7.06379324685366e-11	-0.332575	0	0.125	1.25325819785678e-06	Mac_ARPC5	FMO2
7.79090324263339e-11	-0.318326	0.911	0.965	1.38226205330802e-06	Mac_ARPC5	RPL24
8.08245254947241e-11	-0.320851	0.061	0.229	1.4339887313274e-06	Mac_ARPC5	SELENOS
8.91643568049064e-11	-0.281467	0.089	0.272	1.58195401843265e-06	Mac_ARPC5	ZFYVE21
9.25289852320585e-11	-0.301606	0.01	0.145	1.64164925598718e-06	Mac_ARPC5	C11orf96
9.28345382858413e-11	-0.32208	0.026	0.175	1.6470703782674e-06	Mac_ARPC5	INHBA
9.87131162291645e-11	-0.376357	0	0.123	1.75136810813784e-06	Mac_ARPC5	CNN1
9.92320601816339e-11	1.07023095439364	0.345	0.166	1.76057521174255e-06	Mac_ARPC5	G0S2
1.03249113714823e-10	-0.399934	0.144	0.342	1.83184577552839e-06	Mac_ARPC5	ATP5PF
1.10558040834475e-10	-0.288126	0.067	0.238	1.96152076048525e-06	Mac_ARPC5	ZBTB20
1.25886840543207e-10	-0.325175	0.984	0.993	2.23348432491758e-06	Mac_ARPC5	RPL37A
1.29607378493311e-10	-0.407336	0.029	0.176	2.29949410922833e-06	Mac_ARPC5	C12orf75
1.34207645159025e-10	0.296336033405262	0.524	0.303	2.38111204041143e-06	Mac_ARPC5	MGAT1
1.37056710782839e-10	-0.295739	0	0.122	2.43166016270914e-06	Mac_ARPC5	AGT
1.48301657997386e-10	0.287258422783789	0.958	0.804	2.63116801618962e-06	Mac_ARPC5	HLA-C
1.5046700749611e-10	0.356165907870937	0.565	0.351	2.66958564699598e-06	Mac_ARPC5	ATP5J2
1.55708447595327e-10	-0.269486	0.01	0.141	2.76257927723629e-06	Mac_ARPC5	GGT5
1.81105385909964e-10	0.265520036992378	0.335	0.141	3.21317175681459e-06	Mac_ARPC5	HLA-DQA2
1.82702462651993e-10	-0.317941	0.99	0.991	3.24150709237166e-06	Mac_ARPC5	RPL35A
1.91247741569222e-10	-0.322437	0	0.12	3.39311743092113e-06	Mac_ARPC5	BMX
1.99428500311604e-10	-0.325303	0.987	0.989	3.53826045252848e-06	Mac_ARPC5	RPL9
2.02894517806545e-10	0.294660966408209	0.272	0.109	3.59975453492371e-06	Mac_ARPC5	PPIF
2.03968947984793e-10	0.32359805969633	0.403	0.206	3.6188170751462e-06	Mac_ARPC5	GCA
2.1733487884949e-10	-0.35585	0.594	0.76	3.85595542054766e-06	Mac_ARPC5	HSP90AB1
2.2871296481107e-10	0.318582265627896	0.677	0.481	4.057825421678e-06	Mac_ARPC5	BLOC1S1
2.30032059585199e-10	-0.318971	0.984	0.988	4.08122880116061e-06	Mac_ARPC5	RPS25
2.57868188391876e-10	0.295485852326292	0.486	0.273	4.57509739844866e-06	Mac_ARPC5	RBPJ
2.82940037792193e-10	-0.495524	0.633	0.743	5.01992215050909e-06	Mac_ARPC5	RPS27L
2.9830076686734e-10	-0.322943	0.965	0.975	5.29245220576034e-06	Mac_ARPC5	RPL6
2.99361890626926e-10	0.31329952029137	0.518	0.295	5.31127866350292e-06	Mac_ARPC5	CKLF
3.51282013365674e-10	0.297182444184877	0.288	0.118	6.23244548113378e-06	Mac_ARPC5	HBEGF
4.73809078307861e-10	-2.2093	0.042	0.185	8.40632066733807e-06	Mac_ARPC5	LUM
5.99669244232989e-10	-0.803861	0.211	0.399	1.06393317311817e-05	Mac_ARPC5	RACK1
6.08922843579591e-10	0.399956142670021	0.722	0.526	1.08035090907891e-05	Mac_ARPC5	NOP10
6.4066527451406e-10	-0.292502	0.093	0.263	1.13666833004285e-05	Mac_ARPC5	CYBRD1
6.88496423525834e-10	-0.32833	0.013	0.139	1.22153035461953e-05	Mac_ARPC5	PGF
7.00538158765397e-10	-0.255461	0.003	0.12	1.24289480128157e-05	Mac_ARPC5	WISP2
7.09646692732177e-10	-0.291587	0	0.113	1.25905516224543e-05	Mac_ARPC5	RARRES2
7.78179806234632e-10	-0.429527	0.166	0.365	1.38064661222148e-05	Mac_ARPC5	ATP5MD
7.81125635253092e-10	-0.271983	0.137	0.328	1.38587310206604e-05	Mac_ARPC5	TMEM109
9.17436272384656e-10	0.264296661516825	0.425	0.231	1.62771543446486e-05	Mac_ARPC5	GRB2
9.42025278001587e-10	-0.374139	0.604	0.713	1.67134124823042e-05	Mac_ARPC5	MORF4L1
9.9113324517743e-10	-0.283594	0.99	0.995	1.7584686035938e-05	Mac_ARPC5	RPL8
1.05041780378839e-09	0.275129308463865	0.46	0.266	1.86365126748137e-05	Mac_ARPC5	DAZAP2
1.10034562691504e-09	0.266224836667011	0.422	0.229	1.95223321127266e-05	Mac_ARPC5	HIF1A
1.1979176617504e-09	-0.296559	1	0.996	2.12534551547757e-05	Mac_ARPC5	RPL34
1.20542881450575e-09	0.258206998907154	0.393	0.201	2.13867180269611e-05	Mac_ARPC5	ATP2B1
1.2206254348245e-09	-0.325035	0.927	0.972	2.16563364646564e-05	Mac_ARPC5	RPL7A
1.36965656319266e-09	-0.316596	0.051	0.201	2.43004467441641e-05	Mac_ARPC5	NBL1
1.41469858062449e-09	-0.361364	0.137	0.319	2.50995822174398e-05	Mac_ARPC5	SEM1
1.50951011978867e-09	-0.3102	0.658	0.813	2.67817285452906e-05	Mac_ARPC5	NPM1
1.56941589235454e-09	-0.305434	0.099	0.27	2.78445767621542e-05	Mac_ARPC5	SELENOF
1.69218449152575e-09	0.285010950859724	0.942	0.875	3.00227372486499e-05	Mac_ARPC5	COX4I1
1.72749329607291e-09	0.398704077662887	0.952	0.877	3.06491860589257e-05	Mac_ARPC5	MTRNR2L12
1.82880630053647e-09	0.453987246766167	0.374	0.182	3.24466813841181e-05	Mac_ARPC5	C15orf48
1.93701390940297e-09	0.902828743565323	0.403	0.24	3.43665007806275e-05	Mac_ARPC5	GPNMB
1.9383329078501e-09	-0.303279	0.895	0.952	3.43899024510764e-05	Mac_ARPC5	NACA
2.27395492880719e-09	-0.340563	0.217	0.4	4.03445083468972e-05	Mac_ARPC5	MORF4L2
2.30267913570785e-09	0.333507318726943	0.46	0.28	4.08541332257286e-05	Mac_ARPC5	CREG1
2.33888721748854e-09	0.282949983881513	0.54	0.349	4.14965370126817e-05	Mac_ARPC5	LAMTOR2
2.55141074551514e-09	0.345933263471463	0.981	0.942	4.52671294469296e-05	Mac_ARPC5	MT-ND1
2.55703317667731e-09	-0.414247	0.003	0.113	4.53668826206089e-05	Mac_ARPC5	CAVIN2
2.63396774394899e-09	0.32226425978805	0.447	0.263	4.6731855713143e-05	Mac_ARPC5	MAP3K8
2.81349583350754e-09	-1.13243	0.719	0.802	4.99170430780908e-05	Mac_ARPC5	TIMP1
3.17200983506335e-09	0.495986730358317	0.46	0.257	5.62777984936939e-05	Mac_ARPC5	RGS1
3.19733749301108e-09	-0.309988	0.115	0.28	5.67271618010026e-05	Mac_ARPC5	PHACTR2
3.45051858324845e-09	-0.250874	0.006	0.118	6.12191007039941e-05	Mac_ARPC5	ANGPT2
3.81649251684516e-09	0.256148814430383	0.425	0.24	6.77122102338667e-05	Mac_ARPC5	TPP1
3.8183663016941e-09	-0.29141	0.013	0.131	6.77454549246568e-05	Mac_ARPC5	PLAT
4.10408280123714e-09	-0.279803	0.997	0.998	7.28146370595492e-05	Mac_ARPC5	RPL32
4.69808748707253e-09	-0.307614	0.188	0.367	8.33534681956408e-05	Mac_ARPC5	NFIC
4.93453383738145e-09	-0.330184	0.265	0.45	8.75484993428217e-05	Mac_ARPC5	LEPROT
4.93946724380885e-09	-0.342049	0.003	0.109	8.76360278396566e-05	Mac_ARPC5	KRT17
5.01613721100163e-09	-0.395827	0	0.102	8.8996306397591e-05	Mac_ARPC5	ECSCR
5.05095834647987e-09	-0.328227	0.112	0.275	8.96141029832458e-05	Mac_ARPC5	LPP
5.23025846711301e-09	-0.864173	0.003	0.109	9.27952457235191e-05	Mac_ARPC5	DCN
5.57365491311487e-09	-0.274574	0.99	0.982	9.8887785468484e-05	Mac_ARPC5	RPL21
5.70441874290561e-09	0.377315207799313	0.578	0.399	0.000101207797336631	Mac_ARPC5	ZFAND5
5.75894235325623e-09	0.327395696730032	0.569	0.367	0.000102175155231472	Mac_ARPC5	LITAF
5.80775872240787e-09	-0.355711	0.556	0.691	0.000103041255252961	Mac_ARPC5	PPIB
5.93546016929912e-09	-0.433678	0.064	0.21	0.000105306934323705	Mac_ARPC5	GEM
6.05076521533878e-09	0.328171824307122	0.607	0.402	0.000107352676450541	Mac_ARPC5	C14orf2
6.09219502078456e-09	0.316617696646908	0.227	0.086	0.00010808772405876	Mac_ARPC5	CH17-373J23.1
8.87129982044804e-09	-0.381259	0.438	0.631	0.000157394601414389	Mac_ARPC5	LMNA
9.04425748396576e-09	0.319041444275652	0.786	0.612	0.000160463216280521	Mac_ARPC5	EMP3
9.4717838527007e-09	-0.296456	0.236	0.416	0.000168048389114616	Mac_ARPC5	ARL2
9.54971183196399e-09	-0.266046	0.003	0.106	0.000169430987322705	Mac_ARPC5	EMCN
9.56908105257217e-09	0.392023328411003	0.859	0.723	0.000169774636034735	Mac_ARPC5	MTRNR2L8
1.06050756974496e-08	-0.394282	0.268	0.43	0.000188155253024151	Mac_ARPC5	HCFC1R1
1.07663819248241e-08	-0.393854	0.38	0.554	0.000191017148110228	Mac_ARPC5	SEPT7
1.14925274537587e-08	-0.369354	0.24	0.411	0.000203900422084587	Mac_ARPC5	ADI1
1.52258466893423e-08	0.281906130685794	0.907	0.815	0.000270136971962312	Mac_ARPC5	MT-ND5
1.63914276985035e-08	-0.25392	0.137	0.302	0.000290816710226849	Mac_ARPC5	ARPC1A
1.72712750703542e-08	0.333428727486139	0.473	0.28	0.000306426962298224	Mac_ARPC5	IGLC2
1.94040843845513e-08	-0.313594	1	0.998	0.00034426726515071	Mac_ARPC5	RPS27
1.94557889031838e-08	-0.290857	0.994	0.984	0.000345184606720287	Mac_ARPC5	RPS3A
1.98596220574104e-08	-0.276259	0.134	0.296	0.000352349414542576	Mac_ARPC5	CLIC4
2.0393728802689e-08	-0.407369	0.192	0.358	0.000361825536417308	Mac_ARPC5	ARID5B
2.23690079281376e-08	0.303326923284853	0.463	0.28	0.000396870938661018	Mac_ARPC5	MARCKS
2.35613302001401e-08	0.345287039478178	0.351	0.194	0.000418025120410886	Mac_ARPC5	SLC25A37
2.40928129528881e-08	-0.45549	0.198	0.369	0.000427454687410141	Mac_ARPC5	ELOB
2.55250069596482e-08	0.373519350741565	0.575	0.414	0.000452864673478078	Mac_ARPC5	HERPUD1
2.64136395120243e-08	-0.266935	0.827	0.905	0.000468630792222334	Mac_ARPC5	SRP14
2.84636762933524e-08	0.26439346286603	0.438	0.263	0.000505002544796658	Mac_ARPC5	CNPY3
2.9682177678833e-08	0.291037887142142	0.661	0.45	0.000526621196377855	Mac_ARPC5	ALDOA
3.24418192606693e-08	-0.335296	0.872	0.912	0.000575582757322794	Mac_ARPC5	RPLP0
3.55139787975543e-08	0.384698306546867	0.304	0.155	0.000630089011826208	Mac_ARPC5	AKR1B1
4.00659118406465e-08	-0.452019	0.259	0.427	0.000710849407876749	Mac_ARPC5	PPA1
4.0183560187263e-08	0.250705015033901	0.441	0.27	0.00071293672484242	Mac_ARPC5	IQGAP1
4.09964734145526e-08	-0.291294	0.121	0.282	0.000727359431320992	Mac_ARPC5	ATP5F1A
4.37999854515303e-08	-0.358303	0.166	0.339	0.000777099341881051	Mac_ARPC5	ATP5MPL
4.55558979792799e-08	1.17176339550924	0.153	0.048	0.000808252741948384	Mac_ARPC5	CCL18
4.57807841561885e-08	0.284607301744287	0.447	0.28	0.000812242672499097	Mac_ARPC5	IFNGR2
4.94553571028347e-08	-0.25018	0.086	0.233	0.000877436945718494	Mac_ARPC5	FAM3C
5.56626925277489e-08	-0.257765	0.949	0.975	0.000987567490827322	Mac_ARPC5	RPL18
5.58628366952598e-08	-0.288621	0.971	0.988	0.0009911184486473	Mac_ARPC5	RPL36
6.0495394240232e-08	-0.269935	0.99	0.979	0.0010733092846102	Mac_ARPC5	RPL30
6.06986452540779e-08	0.261362584656687	0.144	0.042	0.00107691536409785	Mac_ARPC5	FYB1
6.18432301334614e-08	-0.290465	0.748	0.848	0.00109722258902787	Mac_ARPC5	OST4
6.28094308690576e-08	0.370831174229114	0.185	0.069	0.00111436492247882	Mac_ARPC5	CH25H
6.35357714541138e-08	-0.285317	0.284	0.459	0.00112725165713889	Mac_ARPC5	MRFAP1
6.50579115534733e-08	-0.296992	0.674	0.804	0.00115425746678172	Mac_ARPC5	EEF2
6.96049555645939e-08	0.286623647342792	0.859	0.785	0.00123493112162702	Mac_ARPC5	CLIC1
7.13137015272053e-08	-0.284606	0.217	0.388	0.00126524769249568	Mac_ARPC5	LDHB
7.63882247997793e-08	-0.321151	0.198	0.354	0.00135527988439768	Mac_ARPC5	TACC1
7.72252617019313e-08	-0.258872	0.198	0.365	0.00137013059311567	Mac_ARPC5	PSMB5
8.14120112985671e-08	0.27126017488812	0.447	0.28	0.00144441190445918	Mac_ARPC5	TMEM167A
8.29502558851687e-08	-0.446206	0.051	0.175	0.00147170343991466	Mac_ARPC5	HYAL2
8.65095181601679e-08	-0.278568	0.128	0.286	0.0015348518711977	Mac_ARPC5	COPS9
9.26905928509326e-08	-0.265298	0.006	0.101	0.00164451649836125	Mac_ARPC5	COL6A3
9.2721922268205e-08	-0.295295	0.355	0.524	0.00164507234488249	Mac_ARPC5	KTN1
1.04998425202935e-07	-0.542834	0.07	0.196	0.00186288205995048	Mac_ARPC5	PTRF
1.17560220860693e-07	0.321534427957188	0.329	0.176	0.00208575343851041	Mac_ARPC5	SLC2A3
1.2547894305381e-07	-0.270511	0.281	0.443	0.00222624740766069	Mac_ARPC5	NUCB1
1.3976061598368e-07	-0.365948	0.524	0.653	0.00247963284878246	Mac_ARPC5	TMEM59
1.47977560744155e-07	0.760577754210219	0.128	0.035	0.0026254178827228	Mac_ARPC5	CCL3L1
1.70099910350007e-07	0.257092308667292	0.192	0.074	0.00301791260942983	Mac_ARPC5	TNF
1.75226926781761e-07	-0.374103	0.649	0.755	0.003108876134962	Mac_ARPC5	LDHA
2.00724272809601e-07	-0.393221	0.521	0.653	0.00356125004818793	Mac_ARPC5	HSP90B1
2.15014898253123e-07	0.254456172420551	0.486	0.312	0.00381479432480692	Mac_ARPC5	ATP5H
2.34823408617761e-07	0.284221110388047	0.572	0.383	0.00416623691569632	Mac_ARPC5	CD52
2.60843229668014e-07	-0.326908	0.109	0.245	0.00462788058076991	Mac_ARPC5	PALLD
2.7000707386787e-07	0.250982429714284	0.236	0.106	0.00479046550456375	Mac_ARPC5	PRMT9
2.93123907305322e-07	-0.302948	0.681	0.797	0.00520060436341101	Mac_ARPC5	HMGB1
3.05741984796786e-07	-0.420563	0.728	0.787	0.00542447429426458	Mac_ARPC5	NDUFA4
3.18396340245161e-07	0.382683638416166	0.687	0.533	0.00564898786862965	Mac_ARPC5	CTSZ
3.25748122483094e-07	0.36707686109331	0.546	0.372	0.00577942318909506	Mac_ARPC5	RGS2
3.46698209740324e-07	-0.288602	0.284	0.446	0.00615111963721282	Mac_ARPC5	RAB13
3.59356317931051e-07	0.757236491088797	0.307	0.178	0.0063756997927327	Mac_ARPC5	THBS1
3.6122619842228e-07	0.281737380287629	0.623	0.439	0.00640887521240809	Mac_ARPC5	TCEB2
3.90279209734418e-07	-0.26751	0.141	0.286	0.00692433373910804	Mac_ARPC5	PDLIM2
4.73684053785306e-07	-0.279467	0.371	0.531	0.00840410248225891	Mac_ARPC5	EIF3L
4.88708382906017e-07	-0.271563	0.537	0.665	0.00867066412951856	Mac_ARPC5	SLC25A3
4.91225946520297e-07	-0.281676	0.185	0.339	0.00871533074316311	Mac_ARPC5	PRDX4
7.60048337617844e-07	-0.32693	0.514	0.651	0.0134847776060158	Mac_ARPC5	HSPA8
7.63497588682396e-07	-0.298248	0.157	0.3	0.0135459742184031	Mac_ARPC5	TRIR
9.04830114565529e-07	0.287008914052126	0.693	0.52	0.0160534958926216	Mac_ARPC5	ATP5L
9.35940862841647e-07	0.29187147879734	0.665	0.524	0.0166054627885365	Mac_ARPC5	SERP1
1.07022819912826e-06	-0.361767	0.067	0.187	0.0189879887089335	Mac_ARPC5	TPPP3
1.11419290613886e-06	-0.256556	0.447	0.601	0.0197680105407156	Mac_ARPC5	SEC62
1.23554732347297e-06	0.38670959230534	0.24	0.116	0.0219210806130574	Mac_ARPC5	RP11-160E2.6
1.25864634478785e-06	0.731054627079624	0.3	0.16	0.022330903449226	Mac_ARPC5	APOC1
1.26317718533604e-06	0.258905092424666	0.543	0.376	0.022411289622232	Mac_ARPC5	ATP5I
1.29884019412787e-06	-0.291206	0.415	0.543	0.0230440227242168	Mac_ARPC5	RABAC1
1.3162818634371e-06	0.29419397712406	0.751	0.653	0.0233534728211011	Mac_ARPC5	POMP
1.45169443029545e-06	-0.254587	0.134	0.27	0.0257559625823019	Mac_ARPC5	TGFBR2
1.65351923975925e-06	-0.491	0.185	0.316	0.0293367383518086	Mac_ARPC5	A2M
1.74536668821297e-06	-0.294817	0.671	0.783	0.0309662957822746	Mac_ARPC5	TUBA1B
1.77439151171997e-06	-0.302372	0.3	0.441	0.0314812542009357	Mac_ARPC5	ARF4
1.79321780157027e-06	0.26836610161894	0.387	0.242	0.0318152702354597	Mac_ARPC5	CHMP1B
1.91717844992473e-06	0.257724007593339	0.674	0.524	0.0340145800585646	Mac_ARPC5	BTG1
2.37295170019351e-06	-0.463279	0.546	0.653	0.0421009090648333	Mac_ARPC5	CD9
2.41606020850668e-06	0.643562992376961	0.371	0.217	0.0428657402193254	Mac_ARPC5	APOE
2.42111655528583e-06	-0.286484	0.195	0.332	0.0429554499238812	Mac_ARPC5	ZBTB16
2.763001134507e-06	-0.269506	0.278	0.418	0.0490211661284232	Mac_ARPC5	NDUFC1
2.8165918530864e-06	-1.30827	0.607	0.425	0.049971972657459	Mac_ARPC5	IGKC
2.90536742121887e-06	-0.311595	0.661	0.764	0.0515470287872652	Mac_ARPC5	HNRNPA1
3.45308619884635e-06	-0.425873	0.633	0.677	0.0612646553399319	Mac_ARPC5	LAPTM4A
3.54109311180063e-06	-0.276183	0.275	0.416	0.0628260739895667	Mac_ARPC5	PTTG1IP
3.86519286813095e-06	0.268792671888181	0.505	0.354	0.0685762518663792	Mac_ARPC5	CYCS
3.97252114079179e-06	0.273154048162945	0.435	0.295	0.0704804700799279	Mac_ARPC5	RAB31
4.04855159205065e-06	-0.318181	0.581	0.684	0.0718294023461627	Mac_ARPC5	GUK1
4.06412508621087e-06	0.627580166440588	0.355	0.238	0.0721057072795533	Mac_ARPC5	LGMN
4.06873598591608e-06	-0.280603	0.374	0.508	0.0721875138621231	Mac_ARPC5	ISCU
4.4694326670609e-06	-0.270193	0.211	0.407	0.0792966743789944	Mac_ARPC5	ATP5F1E
4.80306079823369e-06	-0.43092	0.038	0.132	0.0852159046822621	Mac_ARPC5	CD1C
4.87789386990915e-06	0.581281871924775	0.377	0.243	0.0865435930399282	Mac_ARPC5	RNASE1
5.13612910178933e-06	-0.270869	0.994	0.993	0.0911252025239463	Mac_ARPC5	RPS15A
5.64903030304869e-06	-0.369322	0.559	0.637	0.10022509563669	Mac_ARPC5	TPM4
6.39199649984367e-06	0.303813889731923	0.565	0.444	0.113406801900226	Mac_ARPC5	PRELID1
7.33269575161062e-06	-0.293594	0.102	0.219	0.130096688025076	Mac_ARPC5	MARCKSL1
9.75619245649252e-06	0.280503055053021	0.256	0.138	0.17309436656309	Mac_ARPC5	ZNF331
9.95005535485958e-06	0.316907190987377	0.719	0.571	0.176533882105919	Mac_ARPC5	MTRNR2L10
1.04703285051732e-05	-0.519747	0.217	0.34	0.185764568338784	Mac_ARPC5	GPX3
1.1907997727705e-05	0.311751941475092	0.419	0.293	0.211271695684942	Mac_ARPC5	NFKBIZ
1.27238172087571e-05	-0.304702	0.022	0.102	0.225745964917768	Mac_ARPC5	CKB
1.4180582423981e-05	-0.263829	0.204	0.362	0.251591893366271	Mac_ARPC5	ATP5MG
1.67312309930291e-05	0.321561098265717	0.92	0.866	0.296845500278323	Mac_ARPC5	S100A10
1.72158396096247e-05	-0.303876	0.259	0.393	0.305443426353961	Mac_ARPC5	SDC2
1.95395616594648e-05	0.326671361310831	0.137	0.055	0.346670902962224	Mac_ARPC5	AC245014.3
2.15122859528979e-05	-0.394907	0.105	0.215	0.381670977376315	Mac_ARPC5	IL32
2.31355188257382e-05	0.257661283085563	0.319	0.201	0.410470375006248	Mac_ARPC5	EIF4E
2.80919041370804e-05	-0.377529	0.329	0.429	0.498406563200081	Mac_ARPC5	SPINT2
2.81800378163303e-05	-0.294394	0.786	0.854	0.499970230937333	Mac_ARPC5	UBB
2.87824882498031e-05	-0.28175	0.684	0.75	0.510658906528007	Mac_ARPC5	DYNLL1
4.35945098286789e-05	-0.273905	0.268	0.384	0.773453793380421	Mac_ARPC5	ILK
5.48111458223033e-05	-0.363413	0.086	0.18	0.972459349179306	Mac_ARPC5	PRKCDBP
6.13272596292053e-05	-0.597554	0.054	0.138	1	Mac_ARPC5	FCER1A
8.14731600029817e-05	-0.256839	0.997	0.986	1	Mac_ARPC5	RPS12
9.27709066680278e-05	-0.269571	0.093	0.187	1	Mac_ARPC5	TNFRSF12A
0.000105430392446331	-0.570626	0.329	0.429	1	Mac_ARPC5	MT1X
0.000124810824469449	-0.259778	0.131	0.233	1	Mac_ARPC5	HES1
0.00022181085859877	-0.337192	0.141	0.249	1	Mac_ARPC5	CTSK
0.000257758119491796	0.316657524246145	0.904	0.811	1	Mac_ARPC5	FOS
0.000276678983341615	0.264361459515484	0.751	0.686	1	Mac_ARPC5	TPI1
0.00036433989701524	-0.351743	0.275	0.369	1	Mac_ARPC5	DDIT4
0.000469964442952652	-0.251815	0.879	0.905	1	Mac_ARPC5	UBC
0.000475496742047277	-0.294152	0.326	0.409	1	Mac_ARPC5	TIMP2
0.000520483296553692	-0.311428	0.16	0.247	1	Mac_ARPC5	KLF2
0.000588873847089158	0.287435367100904	0.741	0.668	1	Mac_ARPC5	ZFP36
0.000691470535921206	0.268509339068675	0.888	0.818	1	Mac_ARPC5	DUSP1
0.00105238977971918	0.262225650644547	0.569	0.487	1	Mac_ARPC5	FOSB
0.00119195462131406	-0.336027	0.633	0.679	1	Mac_ARPC5	FKBP1A
0.0013956659048067	0.36975967319302	0.284	0.206	1	Mac_ARPC5	PLTP
0.00148664961707707	-0.348283	0.185	0.263	1	Mac_ARPC5	LTC4S
0.00156704344107623	0.305827107517986	0.502	0.416	1	Mac_ARPC5	PLD3
0.00206961981351752	-0.310109	0.895	0.878	1	Mac_ARPC5	ITM2B
0.00322975307578459	0.271123542892125	0.198	0.131	1	Mac_ARPC5	PDK4
0.00604144449128336	-0.351794	0.38	0.441	1	Mac_ARPC5	RHOB
2.00184566771878e-151	2.01858278376858	0.912	0.015	3.55167458366665e-147	Mac_EPAS1	CLEC14A
7.26130425786304e-144	3.11084385782671	0.89	0.019	1.28830060143006e-139	Mac_EPAS1	VWF
8.81354469107352e-137	2.37855000438752	0.912	0.028	1.56369909909026e-132	Mac_EPAS1	RAMP2
8.53171870662012e-134	2.07779836509039	0.901	0.028	1.51369753292854e-129	Mac_EPAS1	PLVAP
2.81643338658727e-105	0.985445576022987	0.648	0.01	4.99691611448314e-101	Mac_EPAS1	PTPRB
1.04985779881955e-103	2.10517107233558	0.582	0.003	1.86265770666565e-99	Mac_EPAS1	CLDN5
1.25924699330523e-99	1.13185416567308	0.747	0.032	2.23415601552214e-95	Mac_EPAS1	PALMD
1.61292052673932e-97	1.72503439427258	0.835	0.058	2.86164359854089e-93	Mac_EPAS1	MTUS1
1.32173828128813e-95	0.940707418280342	0.571	0.006	2.34502805866139e-91	Mac_EPAS1	SELP
4.14411419670615e-92	1.41607901164723	0.769	0.049	7.35248740779604e-88	Mac_EPAS1	CALCRL
[truncated: 4,996 more rows]

## Sheet: Naive T
Supplementary Data Table S2: Naive T DEseq2 analysis
p_val	avg_log2FC	pct.1	pct.2	p_val_adj	cluster	gene
4.29048869856005e-97	0.978352321723699	1	0.99	7.61218504898524e-93	Naive.T_CD48	TPT1
2.50682127340401e-93	0.843380823930837	1	0.989	4.4476023032734e-89	Naive.T_CD48	EEF1A1
4.69751713882325e-92	1.07899055387045	0.993	0.873	8.3343349077002e-88	Naive.T_CD48	RPS10
6.76217449549814e-85	0.843514034287492	1	0.976	1.19974499899128e-80	Naive.T_CD48	RPS20
6.65847341221046e-84	0.689634956833904	1	0.99	1.18134635279438e-79	Naive.T_CD48	RPLP2
4.17003159296228e-80	0.781082752806952	1	0.984	7.39847005223367e-76	Naive.T_CD48	RPL9
6.46692491057355e-80	0.833396092606914	1	0.988	1.14736181763396e-75	Naive.T_CD48	RPS12
5.04658112323153e-79	0.704867998630859	1	0.979	8.95364422883739e-75	Naive.T_CD48	RPL30
3.07474055496272e-72	0.607647734346875	1	0.986	5.45520469261485e-68	Naive.T_CD48	RPL23A
7.60386696920688e-71	0.59342470702946	1	0.995	1.34907807767669e-66	Naive.T_CD48	RPL13A
2.16911614488339e-70	0.682738303765254	1	0.983	3.84844586425211e-66	Naive.T_CD48	RPS16
2.85474298384567e-70	0.59286871202342	1	0.984	5.06488500193898e-66	Naive.T_CD48	RPS3
7.11215582510536e-70	0.722550087702657	1	0.98	1.26183868649019e-65	Naive.T_CD48	RPL37
2.0293698792418e-66	0.797902791709229	1	0.948	3.60050803975079e-62	Naive.T_CD48	RPSA
1.34327581411104e-64	0.679198390802244	1	0.967	2.38323994939581e-60	Naive.T_CD48	RPL27
1.72978792397327e-64	0.609468810474928	1	0.987	3.06898973471338e-60	Naive.T_CD48	RPL19
8.98409686467386e-63	0.723117182924363	1	0.953	1.59395846573044e-58	Naive.T_CD48	RPL5
7.8060325824162e-62	0.672145805050227	1	0.972	1.38494630077228e-57	Naive.T_CD48	RPL7A
1.19291610112077e-61	0.738615368904358	0.997	0.974	2.11647174660846e-57	Naive.T_CD48	RPS17
2.16404335263319e-61	0.837091494228063	0.997	0.844	3.83944571624181e-57	Naive.T_CD48	EEF1B2
2.65802359475759e-61	0.535915296948934	1	0.982	4.71586546181892e-57	Naive.T_CD48	RPS25
1.78529513797243e-58	0.641183807203295	0.997	0.989	3.16747063379068e-54	Naive.T_CD48	RPS3A
1.83681641536053e-58	0.601160950020367	1	0.98	3.25887968413265e-54	Naive.T_CD48	RPL37A
5.09354880778135e-55	0.610932022056627	1	0.978	9.03697429476567e-51	Naive.T_CD48	RPL29
7.06590906661814e-55	0.575531628934586	1	0.986	1.25363358659939e-50	Naive.T_CD48	RPS23
5.61753494373177e-54	0.490525417768977	1	0.991	9.9666304971689e-50	Naive.T_CD48	RPS15A
1.42430668954663e-53	0.52620565063373	1	0.996	2.52700492859363e-49	Naive.T_CD48	RPL13
1.48334699130963e-53	0.531659190789443	1	0.974	2.63175423198155e-49	Naive.T_CD48	RPL31
2.14217597620014e-53	0.881434113029784	0.887	0.581	3.80064861697428e-49	Naive.T_CD48	GLTSCR2
3.04419758075411e-53	0.977593109685195	0.943	0.628	5.40101534777395e-49	Naive.T_CD48	IL7R
4.7650048339629e-53	0.650351307685765	1	0.95	8.45407157641698e-49	Naive.T_CD48	RPS11
4.16328019413677e-52	0.499426684069199	1	0.994	7.38649172043746e-48	Naive.T_CD48	RPS27A
7.81776003604429e-50	0.563915358756217	1	0.98	1.38702698559498e-45	Naive.T_CD48	RPL18
1.51921592522852e-48	0.549809491573424	1	0.963	2.69539289454044e-44	Naive.T_CD48	RPL38
5.21688621873831e-47	0.492425303695204	1	0.987	9.2557995292855e-43	Naive.T_CD48	RPL11
4.16334093839413e-46	0.672671003966218	0.73	0.325	7.38659949289887e-42	Naive.T_CD48	GIMAP7
1.18731382269283e-45	0.630419263275927	0.997	0.93	2.10653218422161e-41	Naive.T_CD48	RPL4
2.90048006858605e-45	0.589303257461688	0.997	0.908	5.14603173768537e-41	Naive.T_CD48	NACA
1.7099790210753e-44	0.653554304710413	0.533	0.174	3.03384477919181e-40	Naive.T_CD48	CCR7
1.74683610446943e-44	0.558221289158265	1	0.979	3.09923661654966e-40	Naive.T_CD48	RPS13
1.36212664522814e-43	0.677437169365755	0.953	0.823	2.41668509396376e-39	Naive.T_CD48	GNB2L1
2.93422129825288e-42	0.586231098741936	0.993	0.943	5.20589542736025e-38	Naive.T_CD48	RPL22
6.70545898006382e-42	0.492491379472181	1	0.967	1.18968253224292e-37	Naive.T_CD48	RPS21
7.20562023045831e-42	0.401175422519468	1	0.989	1.27842114128791e-37	Naive.T_CD48	RPL27A
8.22790553717165e-42	0.468470293821767	1	0.977	1.45979500040499e-37	Naive.T_CD48	RPL14
1.1627415601995e-41	0.46939804213152	1	0.978	2.06293607610595e-37	Naive.T_CD48	RPS7
1.19164978853998e-40	0.510506386670796	1	0.994	2.11422505482763e-36	Naive.T_CD48	RPS6
1.49375659037388e-40	0.413284035995907	1	0.985	2.65022294264134e-36	Naive.T_CD48	RPL26
1.22764569881585e-37	0.370471016906309	0.36	0.09	2.17808899883908e-33	Naive.T_CD48	MAL
3.44282901866469e-37	0.609611535482943	0.993	0.957	6.10826724491489e-33	Naive.T_CD48	MT-ND2
1.59448609907884e-36	0.423575725335538	1	0.989	2.82893723698568e-32	Naive.T_CD48	RPL35A
1.67750049469527e-36	0.460863689887725	0.997	0.98	2.97622137768835e-32	Naive.T_CD48	RPL10A
2.96162527671411e-36	0.590593934133981	0.993	0.941	5.25451556594618e-32	Naive.T_CD48	RPLP0
1.68490453882279e-34	0.730969894440924	0.907	0.716	2.98935763277939e-30	Naive.T_CD48	PABPC1
4.05649213306816e-34	0.448802003045066	1	0.971	7.19702834248953e-30	Naive.T_CD48	UBA52
4.07758151625878e-33	0.254048836259612	0.217	0.035	7.23444512614633e-29	Naive.T_CD48	NELL2
5.75515276926909e-33	0.612749521723502	0.85	0.563	1.02107920432372e-28	Naive.T_CD48	LDHB
6.50575368225586e-33	0.410018654781428	1	0.996	1.15425081830584e-28	Naive.T_CD48	RPL18A
8.32192319527345e-33	0.635239714145978	0.527	0.216	1.47647561330542e-28	Naive.T_CD48	SELL
1.04176965143547e-32	0.555684661810748	0.997	0.905	1.84830771557681e-28	Naive.T_CD48	MT-ND1
1.41505645523238e-32	0.405203361237939	1	0.991	2.51059316287328e-28	Naive.T_CD48	RPL32
5.61750370355996e-32	0.554849762294789	0.95	0.764	9.96657507085608e-28	Naive.T_CD48	EEF2
1.25389798078652e-31	0.520349913791215	0.53	0.214	2.22466579751145e-27	Naive.T_CD48	GPR171
2.94228198361552e-31	0.374226626210185	1	0.998	5.22019669533065e-27	Naive.T_CD48	RPL10
2.17215505038762e-30	0.464431018396375	0.76	0.407	3.85383749039771e-26	Naive.T_CD48	PIK3IP1
9.21277700436906e-30	0.355175610434676	1	0.995	1.63453089611516e-25	Naive.T_CD48	RPS18
1.94426316656436e-29	0.328381608231058	0.347	0.104	3.44951171011849e-25	Naive.T_CD48	LDLRAP1
3.67737873720552e-29	0.2594103350219	0.26	0.06	6.52440535555003e-25	Naive.T_CD48	TMEM204
7.83260064269221e-29	0.390271706492001	1	0.987	1.38966000602645e-24	Naive.T_CD48	RPL7
8.03366078077884e-29	0.3992228734338	1	0.962	1.42533209572578e-24	Naive.T_CD48	RPL24
9.86855646173769e-29	0.595601503347468	0.917	0.69	1.7508792874415e-24	Naive.T_CD48	SARAF
1.40588977441433e-28	0.422569861582468	0.997	0.936	2.4943296377659e-24	Naive.T_CD48	RPL23
3.08934143336185e-28	0.423509315706214	1	0.982	5.4811095710706e-24	Naive.T_CD48	RPS8
3.49961700066484e-28	0.453890863001953	0.997	0.968	6.20902048257957e-24	Naive.T_CD48	RPS5
4.79067175021073e-28	0.381717953877446	1	0.995	8.49960981922387e-24	Naive.T_CD48	RPL3
1.29161180980493e-27	0.497534861742645	0.763	0.443	2.29157767295591e-23	Naive.T_CD48	CD48
1.98311031434842e-26	0.498785267484705	0.987	0.952	3.51843431971698e-22	Naive.T_CD48	MT-CYB
3.59412935157668e-26	0.342751284337705	0.37	0.127	6.37670429556735e-22	Naive.T_CD48	LEF1
1.67385043762364e-25	0.422035011765595	0.987	0.874	2.96974544643186e-21	Naive.T_CD48	TOMM7
2.08698273664949e-25	0.352620984599247	1	0.989	3.70272477136352e-21	Naive.T_CD48	RPS4X
1.04511915138026e-24	0.261010680717764	0.26	0.07	1.85425039837885e-20	Naive.T_CD48	RASA3
2.18765715338423e-24	0.33115338840735	1	0.98	3.8813413215343e-20	Naive.T_CD48	RPL28
3.05605543523379e-24	-0.501721	1	0.994	5.42205355319179e-20	Naive.T_CD48	TMSB4X
8.71440586913081e-24	-0.779927	0.96	0.957	1.54610988930119e-19	Naive.T_CD48	ACTB
2.82493427568733e-23	0.337606718520252	1	0.978	5.01199839192445e-19	Naive.T_CD48	RPL36
3.19113293340918e-23	0.398338247393683	0.623	0.332	5.66170805045458e-19	Naive.T_CD48	EIF4B
3.73666809380455e-23	0.414665069376429	0.487	0.222	6.62959653202803e-19	Naive.T_CD48	NOSIP
4.51777098736892e-23	0.352913858677958	1	0.984	8.01542928578994e-19	Naive.T_CD48	RPL6
5.87638924197427e-23	0.383545392602286	0.57	0.276	1.04258897931107e-18	Naive.T_CD48	GIMAP4
6.76993825086411e-23	0.356255940973115	1	0.995	1.20112244446831e-18	Naive.T_CD48	RPL21
1.03148856497587e-22	0.432502935886266	0.613	0.335	1.83006701198018e-18	Naive.T_CD48	C12orf57
1.09061789137354e-22	0.350779806573426	0.997	0.983	1.93497426287493e-18	Naive.T_CD48	RPL8
2.12685616211351e-22	0.333847478228672	1	0.974	3.77346820282179e-18	Naive.T_CD48	RPS24
1.40261428830337e-21	-0.642159	0.84	0.906	2.48851827030784e-17	Naive.T_CD48	H3F3B
1.6485524343897e-21	0.420678999036698	0.957	0.913	2.9248617290942e-17	Naive.T_CD48	RPS26
2.19922464986577e-21	0.298918623997796	1	0.98	3.90186437379185e-17	Naive.T_CD48	FAU
5.82924501913851e-21	0.372251707800329	0.787	0.483	1.03422465129556e-16	Naive.T_CD48	CD3E
1.07387048162663e-20	0.290838758927747	1	0.99	1.90526100850196e-16	Naive.T_CD48	RPL34
1.20793453233327e-20	0.31946213507868	1	0.982	2.14311744726568e-16	Naive.T_CD48	RPS29
1.27696367922865e-20	0.312427461355235	0.39	0.158	2.26558895968747e-16	Naive.T_CD48	GIMAP1
1.43365806099209e-20	0.426862487530906	0.593	0.319	2.54359613181217e-16	Naive.T_CD48	FYB
2.16050609293703e-20	0.296023446549185	0.297	0.103	3.83316991008889e-16	Naive.T_CD48	PDE3B
3.76124818196152e-20	0.366790840670961	0.987	0.901	6.67320652443613e-16	Naive.T_CD48	RPL36A
4.33526684632133e-20	0.349415202784823	0.607	0.326	7.69163043874331e-16	Naive.T_CD48	AES
4.95084246785313e-20	0.274612333589261	1	0.992	8.78378470646503e-16	Naive.T_CD48	RPS27
7.97248807753235e-20	0.29782372076529	1	0.994	1.41447883471579e-15	Naive.T_CD48	RPS14
8.08065663309924e-20	0.377667695156609	0.627	0.358	1.43367009984447e-15	Naive.T_CD48	SMDT1
9.88877164758844e-20	0.30184259686242	1	0.983	1.75446586571514e-15	Naive.T_CD48	RPL35
1.60015808370414e-19	-1.65944	0.373	0.58	2.83900047210788e-15	Naive.T_CD48	CD74
1.65051311975688e-19	-0.776588	0.51	0.727	2.92834037707266e-15	Naive.T_CD48	DUSP1
2.07312300440786e-19	0.273383231706473	1	0.988	3.67813483442043e-15	Naive.T_CD48	RPS15
4.02243760758695e-19	0.274249337587347	0.29	0.102	7.13660880338077e-15	Naive.T_CD48	TXK
7.58600371940512e-19	0.292298299633635	0.453	0.208	1.34590877989686e-14	Naive.T_CD48	AC009501.4
1.15147263782657e-18	-0.947315	0.153	0.41	2.0429427540319e-14	Naive.T_CD48	CCL4
1.21880361802459e-18	0.39859504646749	0.82	0.582	2.16240137909922e-14	Naive.T_CD48	NAP1L1
1.37260658079664e-18	0.313202475859634	0.517	0.257	2.43527859564939e-14	Naive.T_CD48	POLR2J3
1.74719786290181e-18	-0.729813	0.283	0.527	3.0998784483604e-14	Naive.T_CD48	DNAJB1
2.20336046102026e-18	-0.893351	0.56	0.708	3.90920212994214e-14	Naive.T_CD48	MTRNR2L8
3.21254235664024e-18	0.293721540316145	0.45	0.211	5.69969264915111e-14	Naive.T_CD48	C10orf54
9.04283914633725e-18	0.356871730884577	0.827	0.582	1.60438052134316e-13	Naive.T_CD48	EIF3E
1.453546601029e-17	0.262683622517031	1	0.992	2.57888237954564e-13	Naive.T_CD48	RPS28
2.16990915030006e-17	-2.07469	0.25	0.082	3.84985281446236e-13	Naive.T_CD48	IGHA2
3.898487628047e-17	-3.81298	0.793	0.439	6.91669674968098e-13	Naive.T_CD48	IGKC
4.15708078086961e-17	0.312871989679993	0.66	0.386	7.37549272141887e-13	Naive.T_CD48	C19orf43
5.073585962361e-17	-1.25854	0.187	0.4	9.00155621442089e-13	Naive.T_CD48	KLRB1
6.20281852226056e-17	0.279018874492911	0.307	0.122	1.10050406221947e-12	Naive.T_CD48	GIMAP2
1.80204084741847e-16	0.300250759677135	0.453	0.228	3.19718087148985e-12	Naive.T_CD48	TRADD
2.38002565901594e-16	0.310785487352208	0.487	0.262	4.22264152422607e-12	Naive.T_CD48	TOMM20
2.61960954537789e-16	-0.657247	0.193	0.427	4.64771125540946e-12	Naive.T_CD48	HERPUD1
7.32036293223977e-16	-3.11429	0.487	0.241	1.29877879143798e-11	Naive.T_CD48	IGHA1
9.60716907862954e-16	0.365802595443783	0.87	0.659	1.70450393793045e-11	Naive.T_CD48	FXYD5
1.07490913946499e-15	0.282090035174378	0.653	0.389	1.90710379523879e-11	Naive.T_CD48	FOXP1
2.51275089576786e-15	-0.685872	0.733	0.819	4.45812263927133e-11	Naive.T_CD48	S100A6
3.51063200597911e-15	0.264324035435296	0.437	0.217	6.22856330500813e-11	Naive.T_CD48	FAM65B
7.93419517486595e-15	0.250666142541029	0.347	0.158	1.40768490792472e-10	Naive.T_CD48	PHB2
8.6319007228661e-15	0.32823180162311	0.733	0.502	1.5314718262509e-10	Naive.T_CD48	CCNI
1.06295197173749e-14	-0.752091	0.077	0.28	1.88588938825666e-10	Naive.T_CD48	HLA-DRB1
1.37254945715087e-14	-0.510411	0.037	0.228	2.43517724687707e-10	Naive.T_CD48	HLA-DQB1
1.58312979534624e-14	-0.734549	0.373	0.544	2.8087888829033e-10	Naive.T_CD48	MTRNR2L10
2.0626652340507e-14	-0.291027	1	0.999	3.65958065825275e-10	Naive.T_CD48	B2M
2.4582456012406e-14	0.252326190761759	1	0.994	4.36141934572107e-10	Naive.T_CD48	RPS2
3.75361801048951e-14	-0.665427	0.22	0.441	6.65966907421048e-10	Naive.T_CD48	LGALS1
4.31796957472826e-14	0.271767029246545	0.59	0.352	7.66094161948288e-10	Naive.T_CD48	CCND3
4.61955477500279e-14	0.289236671422685	0.987	0.947	8.19601408180994e-10	Naive.T_CD48	MT-ATP6
4.85373450597975e-14	0.32868588952358	0.7	0.496	8.61149576050927e-10	Naive.T_CD48	EIF3H
1.27252415246313e-13	0.264805251256895	1	0.999	2.25771235130008e-09	Naive.T_CD48	RPLP1
1.60513097607946e-13	0.254841633216889	0.503	0.28	2.84782337776018e-09	Naive.T_CD48	KLF2
2.39294528624829e-13	0.325190826398699	0.907	0.793	4.24556352686172e-09	Naive.T_CD48	NPM1
3.34571655429529e-13	0.268066430363083	0.53	0.311	5.93597031063070e-09	Naive.T_CD48	NDUFB9
4.30805101542364e-13	0.340192989737946	0.503	0.298	7.64334411156462e-09	Naive.T_CD48	CD7
5.43282932235785e-13	-0.547874	0.883	0.884	9.6389257837273e-09	Naive.T_CD48	CD52
6.07172272845271e-13	-0.533524	0.27	0.462	1.07724504648208e-08	Naive.T_CD48	PPP1R15A
6.44948833314611e-13	0.30218056536813	0.957	0.843	1.14426822006678e-08	Naive.T_CD48	HNRNPA1
6.75347373029057e-13	0.288759019057693	0.96	0.837	1.19820130922815e-08	Naive.T_CD48	BTF3
8.79156199823896e-13	-0.335805	0.993	0.995	1.55979892972756e-08	Naive.T_CD48	HLA-B
9.2092464723862e-13	-1.27628	0.067	0.245	1.63390450913076e-08	Naive.T_CD48	HLA-DRA
9.31320816726945e-13	0.38149238825482	0.927	0.815	1.65234939303695e-08	Naive.T_CD48	TXNIP
1.13417423515376e-12	-0.601887	0.203	0.399	2.0122519280098e-08	Naive.T_CD48	MTRNR2L1
1.57290843644447e-12	0.28145077268209	0.503	0.293	2.79065414793979e-08	Naive.T_CD48	NDFIP1
1.60428142635907e-12	-0.72372	0.23	0.413	2.84631610664625e-08	Naive.T_CD48	GZMA
1.69997996809741e-12	0.281523862135666	0.507	0.302	3.01610445939842e-08	Naive.T_CD48	TMEM123
2.83769393249821e-12	-0.48367	0.05	0.222	5.03463657503833e-08	Naive.T_CD48	LMNA
2.88123086948168e-12	0.301338267660981	0.997	0.978	5.1118798086344e-08	Naive.T_CD48	MT-CO3
3.29761390609856e-12	-0.587929	0.723	0.772	5.85062659220007e-08	Naive.T_CD48	HSP90AA1
5.32059212512757e-12	-0.482956	0.777	0.84	9.43979454840133e-08	Naive.T_CD48	UBC
5.78250179733304e-12	-0.506518	0.85	0.887	1.02593146888283e-07	Naive.T_CD48	PFN1
1.33109430662484e-11	-0.570309	0.12	0.307	2.36162751881379e-07	Naive.T_CD48	NKG7
1.43947808986567e-11	0.28474425039775	0.603	0.397	2.55392202703966e-07	Naive.T_CD48	C6orf48
1.70131983750852e-11	-0.668861	0.15	0.326	3.01848165570761e-07	Naive.T_CD48	HLA-DPB1
1.80431851618506e-11	0.273442399209515	0.407	0.226	3.20122191141554e-07	Naive.T_CD48	SOCS3
2.49979031390553e-11	-0.32635	0.987	0.989	4.4351279749312e-07	Naive.T_CD48	EIF1
2.72605032000285e-11	-0.345563	0.993	0.973	4.83655847774905e-07	Naive.T_CD48	PTMA
2.75048106492032e-11	-0.646488	0.91	0.9	4.87990350538162e-07	Naive.T_CD48	CXCR4
2.77099285052142e-11	-0.434377	0.137	0.323	4.91629551539511e-07	Naive.T_CD48	GADD45B
3.16492857218952e-11	-0.840941	0.713	0.768	5.61521627277865e-07	Naive.T_CD48	MTRNR2L12
3.29009136225468e-11	-0.692511	0.833	0.898	5.83728009491226e-07	Naive.T_CD48	JUNB
4.19199982630587e-11	-0.645343	0.817	0.863	7.43744609183188e-07	Naive.T_CD48	S100A4
5.09096293454925e-11	-2.91863	0.35	0.166	9.03238643847729e-07	Naive.T_CD48	IGHG1
1.12475171494613e-10	-0.424161	0.777	0.822	1.99553449265742e-06	Naive.T_CD48	UBB
1.16451344650671e-10	-0.479172	0.08	0.242	2.06607975679221e-06	Naive.T_CD48	HSPA1A
1.64224065865502e-10	-1.96516	0.287	0.13	2.91366337658573e-06	Naive.T_CD48	IGHG4
1.73516227663942e-10	0.265675405944652	0.6	0.404	3.07852491121366e-06	Naive.T_CD48	PNISR
1.92583417829671e-10	-0.578161	0.237	0.41	3.41681499913402e-06	Naive.T_CD48	DUSP2
3.42578289015109e-10	-0.396645	0.75	0.829	6.07802400370606e-06	Naive.T_CD48	CYBA
9.184373331075e-10	-0.589483	0.163	0.324	1.62949151639933e-05	Naive.T_CD48	HSPA1B
1.22638046490011e-09	0.26110718353448	0.897	0.764	2.17584422082578e-05	Naive.T_CD48	RPS4Y1
1.96412153527979e-09	-0.559762	0.363	0.537	3.4847444278934e-05	Naive.T_CD48	CCL5
2.72607936435912e-09	-0.505182	0.113	0.263	4.83661000824596e-05	Naive.T_CD48	HLA-DPA1
4.13692307732571e-09	-0.533685	0.68	0.763	7.33972892379127e-05	Naive.T_CD48	NFKBIA
7.46745759154198e-09	-0.454778	0.343	0.492	0.000132487632589138	Naive.T_CD48	IER2
1.00722460655392e-08	-0.405845	0.25	0.402	0.000178701789694796	Naive.T_CD48	DNAJA1
1.38546269691448e-08	-0.369648	0.5	0.613	0.000245808791686566	Naive.T_CD48	CLIC1
1.48146028389693e-08	-0.277763	0.027	0.143	0.000262840683568993	Naive.T_CD48	HLA-DRB5
1.97963665192663e-08	-0.32681	0.103	0.244	0.000351227134784823	Naive.T_CD48	NR4A2
2.10025724326101e-08	-0.305502	0.893	0.909	0.000372627640099369	Naive.T_CD48	SERF2
2.22968464434019e-08	-0.386046	0.017	0.125	0.000395590649598837	Naive.T_CD48	HLA-DQA1
4.47296068175183e-08	-0.393452	0.487	0.59	0.00079359268415641	Naive.T_CD48	CALM2
5.31966296101936e-08	-0.326824	0.25	0.393	0.000943814602544055	Naive.T_CD48	AC090498.1
6.93370783569088e-08	-0.308576	0.137	0.274	0.00123017844420828	Naive.T_CD48	INTS6
1.05252497847717e-07	-0.413933	0.15	0.288	0.00186738981681419	Naive.T_CD48	CD63
2.80715321913052e-07	-0.449463	0.747	0.81	0.00498045124138136	Naive.T_CD48	SRGN
2.85530470786119e-07	-0.701645	0.64	0.675	0.00506588161268733	Naive.T_CD48	CD69
5.95971396994954e-07	-0.44946	0.853	0.867	0.0105737245254845	Naive.T_CD48	TSC22D3
6.09368047185432e-07	-4.26992	0.37	0.218	0.0108114078931639	Naive.T_CD48	IGLC3
6.31512890575336e-07	-0.258746	0.077	0.194	0.0112043017045876	Naive.T_CD48	ANKRD28
8.67634202719119e-07	-0.439508	0.02	0.109	0.0153935660246426	Naive.T_CD48	CD79A
1.23078822320532e-06	-0.28601	0.83	0.851	0.0218366446561088	Naive.T_CD48	CFL1
1.24764735196128e-06	-0.29672	0.28	0.406	0.022135759318497	Naive.T_CD48	ARF6
1.65335173685349e-06	-0.32438	0.127	0.249	0.0293337665152546	Naive.T_CD48	MT1X
2.19279164567832e-06	-0.326521	0.783	0.84	0.0389045093776247	Naive.T_CD48	MYL6
2.81197165329622e-06	-0.465923	0.657	0.757	0.0498900010727815	Naive.T_CD48	JUN
3.97434626630532e-06	-0.320638	0.42	0.521	0.0705128514567891	Naive.T_CD48	CDC42
5.15070331439154e-06	-0.425841	0.643	0.637	0.0913837782039348	Naive.T_CD48	NBEAL1
5.19958493208389e-06	-0.311047	0.46	0.555	0.0922510358650324	Naive.T_CD48	PNRC1
9.5317346456756e-06	-0.293097	0.133	0.244	0.169112036083576	Naive.T_CD48	CREM
1.22576825992939e-05	-0.316469	0.06	0.152	0.217475804676673	Naive.T_CD48	GZMH
2.51533554893309e-05	-0.269457	0.26	0.371	0.446270833091708	Naive.T_CD48	CKLF
3.34129684325923e-05	-0.366679	0.263	0.364	0.592812885931052	Naive.T_CD48	CRIP1
3.37577868461778e-05	-0.41209	0.047	0.132	0.598930654224886	Naive.T_CD48	RACK1
3.88572868594107e-05	-0.257233	0.257	0.365	0.689405983459665	Naive.T_CD48	DYNLL1
4.93697728943198e-05	-0.375301	0.05	0.132	0.875918510691022	Naive.T_CD48	ATP5F1E
5.54600257171297e-05	-0.405056	0.57	0.674	0.983971776273315	Naive.T_CD48	FOS
9.63190592110121e-05	-0.259843	0.29	0.383	1	Naive.T_CD48	RSRP1
0.000166834136785049	-0.325187	0.59	0.61	1	Naive.T_CD48	HSP90AB1
0.000209366942767187	-0.618108	0.04	0.108	1	Naive.T_CD48	MGP
0.000231661597925617	-0.610622	0.103	0.183	1	Naive.T_CD48	GNLY
0.000269481664055198	-0.302172	0.54	0.626	1	Naive.T_CD48	DDIT4
0.000721779356322865	-0.25293	0.367	0.442	1	Naive.T_CD48	HSPE1
0.000981564001797971	-0.405455	0.41	0.466	1	Naive.T_CD48	BIRC3
0.00186039737510772	-0.562322	0.053	0.11	1	Naive.T_CD48	GZMB
0.00204573631177483	-0.352933	0.693	0.719	1	Naive.T_CD48	ZFP36
0.00207541888434197	-2.59913	0.15	0.088	1	Naive.T_CD48	IGHG2
0.00212867471727892	-0.277397	0.253	0.327	1	Naive.T_CD48	HSP90B1
0.00299720963201832	-0.26329	0.36	0.431	1	Naive.T_CD48	SAT1
0.00305434879036006	-0.286291	0.24	0.307	1	Naive.T_CD48	HSPA5
0.00310517831679223	-0.549032	0.297	0.355	1	Naive.T_CD48	MT2A
0.00477123360492996	-0.288169	0.123	0.183	1	Naive.T_CD48	ITM2C
0.00478063288807316	-1.06204	0.11	0.062	1	Naive.T_CD48	HBB
0.00543326968644637	-0.286834	0.467	0.535	1	Naive.T_CD48	ID2
0.00768841026140533	-0.544272	0.427	0.47	1	Naive.T_CD48	RGS1
7.30498654681302e-261	1.47175471370308	0.769	0.016	1.29605071313557e-256	Naive.T_RPS10	MS4A1
3.30585477827242e-236	0.979384992662206	0.601	0.004	5.86524754761094e-232	Naive.T_RPS10	BANK1
9.41034490271074e-214	0.812777137989881	0.538	0.003	1.66958339263894e-209	Naive.T_RPS10	LINC00926
6.81430180639673e-192	1.90371217114703	0.79	0.043	1.20899342649091e-187	Naive.T_RPS10	CD79A
2.48011271286519e-178	0.721930302701023	0.476	0.004	4.40021597516543e-174	Naive.T_RPS10	LY86
5.03900730335743e-163	3.46368506375697	1	0.158	8.94020675761675e-159	Naive.T_RPS10	HLA-DRA
2.84832721280721e-161	1.79897133846485	0.769	0.058	5.05350214096256e-157	Naive.T_RPS10	HLA-DQA1
1.10874364229011e-150	0.694347946056328	0.469	0.01	1.96713297015112e-146	Naive.T_RPS10	TNFRSF13C
2.27583552877618e-142	0.668708935655903	0.462	0.012	4.0377873951547e-138	Naive.T_RPS10	BLK
1.7096855777535e-138	0.694273959798157	0.531	0.021	3.03332415205026e-134	Naive.T_RPS10	IRF8
3.67439228323603e-134	0.802704057341181	0.545	0.026	6.51910678891737e-130	Naive.T_RPS10	MEF2C
2.76737455977156e-132	0.5390229125048	0.329	0.001	4.9098759439467e-128	Naive.T_RPS10	CD24
9.48977531128589e-128	1.1919825314137	0.755	0.078	1.68367593572834e-123	Naive.T_RPS10	HLA-DRB5
2.84208610892285e-126	0.544398511379253	0.322	0.002	5.04242917445093e-122	Naive.T_RPS10	VPREB3
3.07010847961088e-126	0.567127441783831	0.364	0.005	5.44698646452562e-122	Naive.T_RPS10	2024-03-01
4.4830529115319e-121	2.20223799921879	0.958	0.195	7.95383247563989e-117	Naive.T_RPS10	HLA-DRB1
2.44758514010101e-118	1.85917759908655	0.93	0.188	4.34250555556721e-114	Naive.T_RPS10	HLA-DPA1
4.16505260821374e-114	1.76376426354401	0.86	0.149	7.38963633749281e-110	Naive.T_RPS10	HLA-DQB1
3.5018019913096e-109	2.19473531418038	0.951	0.25	6.21289709298149e-105	Naive.T_RPS10	HLA-DPB1
4.04121414639118e-109	0.672625604599437	0.49	0.028	7.16992213852722e-105	Naive.T_RPS10	HLA-DMB
3.10000070314276e-103	0.500236363316328	0.329	0.008	5.50002124751588e-99	Naive.T_RPS10	ADAM28
7.52810932614145e-100	1.25028264093168	0.692	0.095	1.33563715664402e-95	Naive.T_RPS10	CD79B
2.42281270593052e-98	0.41968925055148	0.28	0.004	4.29855430286192e-94	Naive.T_RPS10	ARHGAP24
1.12170007188771e-97	1.00121406017989	0.657	0.079	1.99012026754317e-93	Naive.T_RPS10	HLA-DMA
2.71623661805884e-97	0.497173315369768	0.336	0.01	4.81914700775999e-93	Naive.T_RPS10	SWAP70
5.54834041402503e-97	0.816635645347084	0.238	0.001	9.8438655625632e-93	Naive.T_RPS10	IGHD
4.14087459637171e-96	0.477812886188907	0.28	0.004	7.34673970888269e-92	Naive.T_RPS10	SCIMP
5.32867826687594e-91	0.605460037115532	0.385	0.02	9.4541409810913e-87	Naive.T_RPS10	HVCN1
1.35340617540606e-90	0.938199542684247	0.322	0.011	2.40121323640543e-86	Naive.T_RPS10	RP5-887A10.1
8.29676945614339e-89	3.2597628356465	0.986	0.516	1.47201283690896e-84	Naive.T_RPS10	CD74
1.58972988695667e-82	0.307734213304608	0.196	0	2.82049876543853e-78	Naive.T_RPS10	AC079767.4
4.29017520012674e-80	0.375472260437811	0.266	0.007	7.61162884006486e-76	Naive.T_RPS10	HHEX
2.24243188879513e-77	0.67960386773868	0.51	0.055	3.97852265710033e-73	Naive.T_RPS10	POU2F2
7.96680332618627e-77	0.408181385432684	0.287	0.011	1.41347024613197e-72	Naive.T_RPS10	CD40
1.15523360354492e-73	0.28902219216054	0.196	0.002	2.0496154594094e-69	Naive.T_RPS10	CD19
1.48919108226213e-73	0.323171499111424	0.182	0.001	2.64212281814947e-69	Naive.T_RPS10	FCER2
6.62227938841753e-71	0.478930353121754	0.343	0.023	1.17492480909304e-66	Naive.T_RPS10	GNG7
1.71168286960154e-67	0.769012867250391	0.224	0.006	3.03686774724705e-63	Naive.T_RPS10	TCL1A
2.63237566860971e-66	0.970339756776832	0.448	0.051	4.67036091124734e-62	Naive.T_RPS10	CD83
1.23355875244798e-65	0.31392835991757	0.224	0.006	2.1885799385932e-61	Naive.T_RPS10	CD22
3.22535445498278e-65	0.377043799362637	0.252	0.01	5.72242387403046e-61	Naive.T_RPS10	HLA-DOB
9.2842972932107e-61	0.29541657142783	0.224	0.008	1.64722002576144e-56	Naive.T_RPS10	PKIG
3.06691744981209e-60	0.267815281439488	0.196	0.005	5.44132493945661e-56	Naive.T_RPS10	TLR10
1.15909072603798e-56	0.37933682507591	0.231	0.011	2.05645876613658e-52	Naive.T_RPS10	TNFRSF13B
7.56243328348503e-56	0.373939109346778	0.21	0.008	1.34172691315591e-51	Naive.T_RPS10	FCRLA
3.22566843918902e-55	0.350022779121296	0.231	0.011	5.72298094480916e-51	Naive.T_RPS10	HLA-DQA2
5.25699085996694e-53	0.361093862827895	0.28	0.021	9.32695318375334e-49	Naive.T_RPS10	PDLIM1
8.849367792183e-53	-1.98674	0.091	0.812	1.57005483368911e-48	Naive.T_RPS10	IL32
1.59691090102532e-52	0.513216856130974	0.231	0.012	2.83323932059912e-48	Naive.T_RPS10	KIAA0125
6.07170636654046e-52	0.28724263998213	0.196	0.008	1.07724214355161e-47	Naive.T_RPS10	AFF3
9.92951065609478e-52	0.286476268096438	0.203	0.009	1.76169378060434e-47	Naive.T_RPS10	BASP1
1.56451034831908e-50	0.364222512558262	0.287	0.024	2.77575425998771e-46	Naive.T_RPS10	CXXC5
2.20468522636463e-50	0.356277496283141	0.245	0.016	3.91155252861613e-46	Naive.T_RPS10	RALGPS2
6.34725997112023e-50	0.332057808945936	0.238	0.015	1.12613086407615e-45	Naive.T_RPS10	LYN
6.42709687761618e-49	0.32350209557217	0.175	0.006	1.14029552802666e-44	Naive.T_RPS10	SSPN
1.03261839593159e-48	-0.339837	0.881	0.462	1.83207155806183e-44	Naive.T_RPS10	IGKC
7.90443288516299e-47	0.333579639298958	0.21	0.012	1.40240448248562e-42	Naive.T_RPS10	GAPT
2.68462502309322e-46	1.34243213531343	0.902	0.566	4.76306171597199e-42	Naive.T_RPS10	CD37
4.20905479170605e-46	0.29057117489027	0.224	0.014	7.46770501144487e-42	Naive.T_RPS10	BLNK
2.94253905178226e-45	0.448521004478548	0.287	0.029	5.22065278567209e-41	Naive.T_RPS10	FAM26F
5.10834173496496e-45	0.463104052619615	0.343	0.044	9.06321990617483e-41	Naive.T_RPS10	SCPEP1
9.49644165582547e-43	0.277311419652213	0.21	0.014	1.68485867857656e-38	Naive.T_RPS10	BTK
5.02410198586082e-42	-1.66231	0.084	0.721	8.91376174331427e-38	Naive.T_RPS10	IL7R
6.90266286716901e-40	0.458664714262634	0.329	0.046	1.22467044589313e-35	Naive.T_RPS10	TLE1
8.53256331901725e-40	0.286246868687982	0.203	0.014	1.51384738406004e-35	Naive.T_RPS10	FCGR2B
1.36865604106227e-39	-1.72312	0.483	0.885	2.42826954805268e-35	Naive.T_RPS10	S100A4
1.84051320527219e-39	0.772229586556444	0.196	0.013	3.26543852879391e-35	Naive.T_RPS10	AL928768.3
2.10565238111677e-39	0.435816537145505	0.252	0.025	3.73584845457738e-35	Naive.T_RPS10	SPIB
5.83469740792993e-39	0.35038127947498	0.245	0.024	1.03519201411493e-34	Naive.T_RPS10	AIM2
3.78068765208824e-37	-1.28787	0.147	0.714	6.70769603233495e-33	Naive.T_RPS10	CD3D
3.16471267631093e-36	0.5218823154778	0.448	0.098	5.61483323031086e-32	Naive.T_RPS10	DRAM2
6.32980487500059e-36	0.315038757974939	0.252	0.028	1.1230339809226e-31	Naive.T_RPS10	LAT2
7.0362998912896e-35	-1.29139	0.336	0.837	1.2483803267126e-30	Naive.T_RPS10	SRGN
1.37546235452447e-34	0.351814528222326	0.301	0.044	2.44034530939732e-30	Naive.T_RPS10	PLEKHF2
1.89339602085169e-34	-1.18888	0.07	0.648	3.35926322019508e-30	Naive.T_RPS10	CD2
1.16672481259963e-33	0.632681298682291	1	0.987	2.07000316251426e-29	Naive.T_RPS10	RPS23
1.86862638420068e-33	0.251716301609341	0.196	0.017	3.31531693084885e-29	Naive.T_RPS10	FGD2
3.85912717283343e-33	0.286549034525306	0.224	0.024	6.84686343004107e-29	Naive.T_RPS10	TFEB
6.45604256704031e-33	-1.29989	0.119	0.668	1.14543107224429e-28	Naive.T_RPS10	TRAC
1.14258536313079e-32	0.362717353276311	0.231	0.027	2.02717495126665e-28	Naive.T_RPS10	CLECL1
1.81183164359023e-32	0.372821884065782	0.287	0.043	3.21455170205778e-28	Naive.T_RPS10	STX7
4.30349104972477e-32	0.9757601304252	0.874	0.608	7.63525382042168e-28	Naive.T_RPS10	LAPTM5
1.47873029176166e-30	0.321841067710922	0.259	0.036	2.62356328364353e-26	Naive.T_RPS10	TCF4
2.23313142663829e-30	0.250959973916586	0.182	0.017	3.96202177714165e-26	Naive.T_RPS10	ALOX5
6.6549356004026e-30	0.471136602610767	0.245	0.034	1.18071867422343e-25	Naive.T_RPS10	PHACTR1
7.75409566454464e-30	0.4786685264731	0.399	0.09	1.37573165280351e-25	Naive.T_RPS10	CTSH
1.63772938363104e-28	-0.910194	0.056	0.565	2.9056594724382e-24	Naive.T_RPS10	CD3E
1.89360270383862e-28	-1.18219	0.469	0.832	3.35962991715049e-24	Naive.T_RPS10	S100A6
2.65245030881552e-28	0.367992295316985	0.329	0.065	4.7059773379005e-24	Naive.T_RPS10	BCAS4
4.13067068858478e-27	0.540867	0.357	0.082	7.32863593568713e-23	Naive.T_RPS10	SMIM14
9.75943171372338e-27	-0.742987	0.385	0.096	1.7315183746488e-22	Naive.T_RPS10	IGHM
1.43466735878345e-26	-1.00231	0.168	0.642	2.54538682795359e-22	Naive.T_RPS10	HCST
2.45055387018016e-26	0.366754249209181	0.245	0.039	4.34777267647363e-22	Naive.T_RPS10	P2RX5
3.47614533789337e-26	0.389630569355531	0.343	0.076	6.16737705849041e-22	Naive.T_RPS10	IFT57
5.37921084710608e-26	-1.20534	0.07	0.551	9.5437958849356e-22	Naive.T_RPS10	ANXA1
1.69579720396026e-24	0.576721883258061	1	0.984	3.00868339926629e-20	Naive.T_RPS10	RPL8
4.28403901740946e-24	0.431873071349968	0.287	0.059	7.60074202468786e-20	Naive.T_RPS10	STAG3
7.33028256962745e-24	0.440732110237382	0.371	0.097	1.3005387335033e-19	Naive.T_RPS10	SYNGR2
2.60789605528974e-23	-1.19549	0.105	0.557	4.62692918129505e-19	Naive.T_RPS10	ID2
2.69144342507554e-23	0.597405144331206	0.958	0.814	4.77515892476902e-19	Naive.T_RPS10	OAZ1
6.55916547909965e-23	0.363572885737327	0.294	0.063	1.16372713930186e-18	Naive.T_RPS10	MARCKSL1
1.46856414265158e-22	-0.756668	0.028	0.463	2.60552650189244e-18	Naive.T_RPS10	CD3G
1.82289261772336e-22	0.325542044394202	0.168	0.021	3.23417608236478e-18	Naive.T_RPS10	YBX3
8.42866441019083e-22	0.488100961468567	0.434	0.139	1.49541363965606e-17	Naive.T_RPS10	PRKCB
1.3894774301221e-21	0.390886599827774	0.371	0.103	2.46521085652263e-17	Naive.T_RPS10	SMARCB1
2.54538575798461e-21	0.512359996189595	0.538	0.198	4.5160234118163e-17	Naive.T_RPS10	REL
3.07968429766821e-21	0.514158748771351	1	0.983	5.46397588092294e-17	Naive.T_RPS10	RPS8
7.23090280152671e-21	0.453409654457531	1	0.995	1.28290677504687e-16	Naive.T_RPS10	RPL13A
7.58106369700347e-21	0.274655497901014	0.196	0.031	1.34503232112236e-16	Naive.T_RPS10	RNASE6
1.14166962078874e-20	0.406086981424557	0.357	0.101	2.02555024120339e-16	Naive.T_RPS10	SNX2
1.14403437111495e-20	-0.742228	0.455	0.782	2.02974578123214e-16	Naive.T_RPS10	ITM2B
3.34744328317224e-20	0.483469512736921	0.434	0.149	5.93903387300419e-16	Naive.T_RPS10	FCMR
3.40555289471061e-20	0.731268872264294	0.986	0.956	6.04213194579557e-16	Naive.T_RPS10	RPS11
8.19112512262936e-20	-0.934342	0.476	0.171	1.4532694192569e-15	Naive.T_RPS10	IGHG1
9.39993095028212e-20	-0.8177	0.329	0.685	1.66773574919905e-15	Naive.T_RPS10	S100A10
1.07569089880499e-19	0.470588221440189	0.371	0.114	1.90849079265981e-15	Naive.T_RPS10	PTPN6
1.09686974467326e-19	0.262075496312907	0.189	0.031	1.9460663009993e-15	Naive.T_RPS10	MTSS1
2.19737283804554e-19	-0.488942	1	0.999	3.89857888926039e-15	Naive.T_RPS10	B2M
8.84486906577969e-19	0.274347389252421	0.259	0.058	1.56925666965063e-14	Naive.T_RPS10	MAP3K8
1.26493316723246e-18	-0.820221	0.196	0.557	2.24424442530383e-14	Naive.T_RPS10	S100A11
1.32874640902927e-18	-0.728541	0.035	0.412	2.35746187889973e-14	Naive.T_RPS10	GIMAP7
1.51834690454429e-18	0.452520924443419	0.364	0.112	2.69385107804248e-14	Naive.T_RPS10	NFKBID
4.02979086893257e-18	0.496523933287221	1	0.971	7.14965495966017e-14	Naive.T_RPS10	RPS5
6.184568613807e-18	-1.30355	0.175	0.537	1.09726616346164e-13	Naive.T_RPS10	CCL5
9.4398696236141e-18	-0.637265	0.063	0.43	1.67482166862161e-13	Naive.T_RPS10	LEPROTL1
1.7271328127861e-17	0.563346146888446	0.972	0.859	3.06427903644509e-13	Naive.T_RPS10	EEF1B2
4.96738921569192e-16	-0.85917	0.084	0.438	8.81314194648061e-12	Naive.T_RPS10	TNFAIP3
5.60430555715579e-16	0.296470997935668	0.203	0.044	9.94315891950581e-12	Naive.T_RPS10	DAPP1
1.48843671052783e-15	0.470596178963739	0.531	0.253	2.64078441181848e-11	Naive.T_RPS10	SMAP2
1.99919045037064e-15	0.400922021503401	1	0.991	3.54696369704758e-11	Naive.T_RPS10	RPLP2
3.3915395962786e-15	0.356219566749312	1	0.984	6.01726955171749e-11	Naive.T_RPS10	RPL39
5.35848466602965e-15	0.285405634280007	0.301	0.093	9.50702349446981e-11	Naive.T_RPS10	ORAI2
9.63796840916634e-15	0.642083592734505	0.657	0.372	1.70996835515429e-10	Naive.T_RPS10	HERPUD1
1.02145182252062e-14	-0.87556	0.259	0.551	1.81225982351609e-10	Naive.T_RPS10	TRBC2
1.35726278293073e-14	-0.857789	0.545	0.783	2.4080556294757e-10	Naive.T_RPS10	VIM
1.47005081352242e-14	-0.550325	0.105	0.445	2.60816415335148e-10	Naive.T_RPS10	RARRES3
1.52401877158887e-14	-1.0015	0.091	0.408	2.70391410455297e-10	Naive.T_RPS10	GZMA
1.56939220059634e-14	0.30507050724925	0.287	0.087	2.78441564229802e-10	Naive.T_RPS10	SEL1L3
1.60259579076283e-14	0.600155458387117	0.902	0.783	2.84332545197141e-10	Naive.T_RPS10	EEF2
1.73339648453432e-14	-0.597561	0.063	0.383	3.07539204286079e-10	Naive.T_RPS10	FYB
1.81602878001033e-14	-0.650751	0.035	0.352	3.22199826149432e-10	Naive.T_RPS10	CD7
1.85988232482453e-14	0.434301233408635	0.469	0.208	3.29980322070369e-10	Naive.T_RPS10	CTSS
2.8310541905904e-14	-1.43375	0.084	0.39	5.02285634494548e-10	Naive.T_RPS10	KLRB1
3.48532926155762e-14	0.466205305432703	0.538	0.259	6.18367117585554e-10	Naive.T_RPS10	EZR
4.27269970829842e-14	0.267137503977501	0.231	0.061	7.58062382246305e-10	Naive.T_RPS10	CYB561A3
4.71295621787272e-14	0.355644794754583	0.993	0.982	8.36172692174978e-10	Naive.T_RPS10	FAU
6.78046335167278e-14	-0.49995	1	0.995	1.20298980785378e-09	Naive.T_RPS10	TMSB4X
6.97556214626991e-14	-0.767425	0.685	0.83	1.23760423599121e-09	Naive.T_RPS10	SH3BGRL3
6.99199485052719e-14	-0.522053	0.035	0.341	1.24051972638053e-09	Naive.T_RPS10	GIMAP4
7.35072145783412e-14	0.345985049437649	1	0.991	1.30416500104893e-09	Naive.T_RPS10	RPL15
9.28369129079545e-14	-0.492445	0.049	0.357	1.64711250881293e-09	Naive.T_RPS10	AAK1
1.35341286464528e-13	-0.539805	0.993	0.973	2.40122510445365e-09	Naive.T_RPS10	TMSB10
2.01844329657769e-13	-0.531587	0.119	0.424	3.58112209678813e-09	Naive.T_RPS10	LCK
2.02211517813922e-13	0.519248544802531	0.93	0.78	3.5876367490546e-09	Naive.T_RPS10	SLC25A6
2.12885405915256e-13	0.371017951300722	1	0.981	3.77701287174847e-09	Naive.T_RPS10	RPL30
2.74389264906519e-13	-0.572759	0.497	0.741	4.86821433797146e-09	Naive.T_RPS10	CALM1
2.9558134755829e-13	0.346513137961361	0.993	0.982	5.24420426837918e-09	Naive.T_RPS10	RPL18
3.68556602972265e-13	-0.828379	0.084	0.382	6.53893124993392e-09	Naive.T_RPS10	TRBC1
4.42832092412156e-13	0.339956142125405	0.371	0.145	7.85672698357648e-09	Naive.T_RPS10	INPP5D
4.46244399974364e-13	0.406955924278545	1	0.996	7.91726814434516e-09	Naive.T_RPS10	RPL18A
4.92805733605593e-13	0.346367731565552	1	0.988	8.74335932563044e-09	Naive.T_RPS10	RPL11
5.02910381043625e-13	-0.629678	0.49	0.742	8.922635980476e-09	Naive.T_RPS10	SARAF
5.53634633367864e-13	-0.58736	0.727	0.868	9.82258566521263e-09	Naive.T_RPS10	MYL12A
5.91289182629368e-13	0.267512449585193	0.273	0.087	1.04906526782102e-08	Naive.T_RPS10	LTA4H
6.44132987214663e-13	-0.539025	0.042	0.333	1.14282074591625e-08	Naive.T_RPS10	ITM2A
1.14066293217118e-12	0.311289627873255	1	0.99	2.0237641742581e-08	Naive.T_RPS10	RPL27A
2.98701981528862e-12	0.385308489162225	1	0.982	5.29957055628508e-08	Naive.T_RPS10	RPL37
3.0238856719112e-12	0.271928813672876	0.294	0.102	5.36497795910486e-08	Naive.T_RPS10	TMEM154
3.41370338823694e-12	-1.13143	0.203	0.484	6.05659255140998e-08	Naive.T_RPS10	RGS1
3.51648005440878e-12	-0.473918	0.063	0.349	6.23893891253206e-08	Naive.T_RPS10	SYNE2
4.9870430590963e-12	0.420172982617334	0.531	0.279	8.84801179544866e-08	Naive.T_RPS10	RCSD1
5.56763106676269e-12	0.415184773170447	0.371	0.161	9.87809103865037e-08	Naive.T_RPS10	EIF1AY
6.56364185664616e-12	0.381272857722939	1	0.99	1.16452133820616e-07	Naive.T_RPS10	EEF1A1
1.04955811769254e-11	-0.415376	0.042	0.31	1.8621260124101e-07	Naive.T_RPS10	LAT
1.05306766885028e-11	0.254207666027791	0.259	0.085	1.86835265807418e-07	Naive.T_RPS10	AIDA
1.11477405323463e-11	0.30213974802236	0.35	0.139	1.97783212524888e-07	Naive.T_RPS10	SYPL1
2.12921622958485e-11	-0.465146	0.021	0.279	3.77765543452944e-07	Naive.T_RPS10	GPR171
2.56582395886915e-11	-0.900666	0.091	0.366	4.55228486782564e-07	Naive.T_RPS10	MT2A
3.89785259315546e-11	0.323996133182704	1	0.981	6.91557007077642e-07	Naive.T_RPS10	RPS13
7.04918590970465e-11	0.285530135125012	0.35	0.143	1.2506665640998e-06	Naive.T_RPS10	SP110
7.75632006456381e-11	-0.561448	0.217	0.476	1.37612630585491e-06	Naive.T_RPS10	LDHA
1.01053071711445e-10	-0.455832	0.14	0.408	1.79288359830445e-06	Naive.T_RPS10	ETS1
1.13385809449651e-10	-0.408302	0.035	0.281	2.01169103125571e-06	Naive.T_RPS10	CD247
1.14906403347774e-10	0.401647131645034	0.993	0.953	2.03866940819621e-06	Naive.T_RPS10	RPSA
1.46306257566167e-10	0.485547575812653	0.776	0.558	2.59576562173893e-06	Naive.T_RPS10	ZFAS1
1.48545661447435e-10	-0.54331	0.434	0.669	2.6354971254004e-06	Naive.T_RPS10	PTPRC
2.12758230563227e-10	0.31596655151301	1	0.988	3.77475652665277e-06	Naive.T_RPS10	RPL19
2.13271282035626e-10	-0.393512	0.042	0.286	3.78385908587608e-06	Naive.T_RPS10	TMEM173
2.17481029728269e-10	0.379268693517445	0.503	0.273	3.85854842943894e-06	Naive.T_RPS10	SNX3
2.38035968755759e-10	0.438340823586179	0.797	0.603	4.22323415766467e-06	Naive.T_RPS10	NAP1L1
2.8314537266033e-10	0.325022529537256	1	0.985	5.02356520173958e-06	Naive.T_RPS10	RPL9
5.62665107849347e-10	-0.445488	0.056	0.297	9.98280434346311e-06	Naive.T_RPS10	TOB1
5.79212545148379e-10	0.349881417754427	0.986	0.976	1.02763889760225e-05	Naive.T_RPS10	RPL7A
7.59566617628358e-10	0.386121398423771	1	0.978	1.34762309299623e-05	Naive.T_RPS10	RPS20
7.60277648680519e-10	0.299492035815169	1	0.98	1.34888460428898e-05	Naive.T_RPS10	RPS7
7.75971352839813e-10	-1.88208	0.315	0.122	1.3767283742084e-05	Naive.T_RPS10	JCHAIN
8.40648085470853e-10	0.433670056913477	0.608	0.383	1.49147783324239e-05	Naive.T_RPS10	LIMD2
1.12197891566698e-09	-0.526085	0.699	0.842	1.99061499217636e-05	Naive.T_RPS10	MYL6
1.2270806116111e-09	-0.367583	0.021	0.242	2.17708642112042e-05	Naive.T_RPS10	TRAT1
1.50983247492714e-09	-0.410159	0.063	0.298	2.67874477701573e-05	Naive.T_RPS10	RORA
2.10875582670157e-09	-0.936898	0.469	0.673	3.74135458773393e-05	Naive.T_RPS10	FOS
2.26248812052699e-09	-0.359063	0.035	0.256	4.01410642343899e-05	Naive.T_RPS10	SLFN5
2.3072261870518e-09	-0.681725	0.07	0.299	4.09348070106731e-05	Naive.T_RPS10	GZMK
2.52604154162486e-09	0.268913464399993	1	0.989	4.48170290315084e-05	Naive.T_RPS10	RPS3A
2.55336506126137e-09	0.310370504310477	0.993	0.982	4.53018029168992e-05	Naive.T_RPS10	RPL37A
2.94549801300873e-09	0.30380115206043	1	0.969	5.22590257468008e-05	Naive.T_RPS10	RPS21
3.26096803301745e-09	0.316977866177489	1	0.973	5.78560948417957e-05	Naive.T_RPS10	UBA52
3.26253584926451e-09	-0.5804	0.797	0.888	5.78839110376509e-05	Naive.T_RPS10	PFN1
3.36766135965762e-09	0.267070081495108	0.266	0.105	5.97490478430456e-05	Naive.T_RPS10	MBD4
3.80141316925511e-09	0.432438628878035	0.909	0.837	6.74446724489242e-05	Naive.T_RPS10	GNB2L1
3.83353072358028e-09	-0.399709	0.112	0.353	6.80145020977613e-05	Naive.T_RPS10	SPOCK2
4.5379211494246e-09	-0.543701	0.434	0.619	8.05117970330912e-05	Naive.T_RPS10	LDHB
5.26695552395328e-09	-0.475962	0.112	0.344	9.34463249059792e-05	Naive.T_RPS10	PRDM1
5.74816547205516e-09	-0.433151	0.042	0.263	0.000101983951805203	Naive.T_RPS10	CST7
7.26137303886394e-09	-0.37622	0.105	0.333	0.000128831280455524	Naive.T_RPS10	RGS10
8.46683896959058e-09	0.288628963790706	1	0.981	0.000150218656998476	Naive.T_RPS10	RPL10A
8.95886836413772e-09	0.294916134185371	0.986	0.95	0.000158948242516531	Naive.T_RPS10	FTL
9.01133178476729e-09	0.320148264879554	0.986	0.975	0.000159879048525341	Naive.T_RPS10	RPL12
9.01600636488604e-09	0.442401262897166	0.937	0.887	0.000159961984925808	Naive.T_RPS10	RPS10
9.49056872456135e-09	-0.422623	0.084	0.304	0.000168381670311167	Naive.T_RPS10	ARL4C
1.04801226373265e-08	-0.447177	0.028	0.234	0.000185938335831446	Naive.T_RPS10	CTSW
1.16090697509001e-08	-0.3249	0.014	0.211	0.000205968115520469	Naive.T_RPS10	SYTL3
1.44881774248637e-08	-0.32148	0.028	0.23	0.000257049243871932	Naive.T_RPS10	ITK
1.50566245436523e-08	0.309166070784035	0.972	0.949	0.000267134632653479	Naive.T_RPS10	RPL22
1.52940462221896e-08	-0.327561	0.007	0.198	0.000271346968074088	Naive.T_RPS10	CD40LG
1.56717260721068e-08	-0.360487	0.133	0.365	0.000278047763971319	Naive.T_RPS10	ABRACL
1.8506437588692e-08	-0.287185	0	0.184	0.000328341215698573	Naive.T_RPS10	AQP3
2.01235007612818e-08	-0.471957	0.657	0.876	0.000357031150506661	Naive.T_RPS10	GAPDH
2.23855737658617e-08	-0.443885	0.203	0.426	0.000397164849753917	Naive.T_RPS10	PPP2R5C
2.3273991284114e-08	0.268769265616225	0.378	0.185	0.00041292715336275	Naive.T_RPS10	CD55
2.73242132063697e-08	-0.791591	0.084	0.294	0.000484786190707412	Naive.T_RPS10	NKG7
2.88067541837424e-08	0.255390161877823	1	0.994	0.000511089432727957	Naive.T_RPS10	RPS2
3.58705044061511e-08	-0.405911	0.755	0.861	0.000636414489173932	Naive.T_RPS10	TMA7
3.86763791177978e-08	-0.306437	0.021	0.211	0.000686196318307968	Naive.T_RPS10	BCL11B
4.45193614973394e-08	-0.458422	0.497	0.662	0.000789862511685795	Naive.T_RPS10	MYL12B
5.24303925289026e-08	-2.84292	0.413	0.227	0.000930220024247789	Naive.T_RPS10	IGLC3
5.34579624488829e-08	0.356109303801063	0.769	0.609	0.00094845116976808	Naive.T_RPS10	ARPC3
6.17700177368181e-08	0.281927239163181	0.986	0.98	0.00109592365468663	Naive.T_RPS10	MT-CO3
6.46966781575143e-08	0.320990695777472	0.378	0.197	0.00114784846387062	Naive.T_RPS10	SNHG7
7.32868766909664e-08	-0.302037	0.035	0.225	0.00130025576625113	Naive.T_RPS10	CD6
7.82264241204877e-08	-0.377824	0.839	0.911	0.00138789321674569	Naive.T_RPS10	RPL36AL
8.41584309342105e-08	-0.35798	0.126	0.34	0.00149313888163476	Naive.T_RPS10	NDFIP1
8.76190635891112e-08	-0.279638	0.028	0.218	0.00155453742619801	Naive.T_RPS10	TC2N
9.03068405322438e-08	-0.469952	0.084	0.293	0.00160222396472307	Naive.T_RPS10	RGCC
9.42783054678647e-08	-2.71255	0.455	0.264	0.00167268569561086	Naive.T_RPS10	IGHA1
1.15792020814321e-07	-0.279239	0.021	0.2	0.00205438203328769	Naive.T_RPS10	PRKCH
1.25338101532869e-07	0.32685643449569	0.727	0.522	0.00222374859739616	Naive.T_RPS10	CCNI
1.48365624787493e-07	-0.405716	0.161	0.376	0.00263230291497971	Naive.T_RPS10	HMGB2
1.77648815291153e-07	0.320525187592009	0.993	0.981	0.00315184528089564	Naive.T_RPS10	RPL29
1.85378221742879e-07	0.36614007392906	0.748	0.586	0.00328898041016216	Naive.T_RPS10	LTB
1.92544828545326e-07	-0.3784	0.608	0.785	0.00341613034805117	Naive.T_RPS10	OST4
2.02592568108708e-07	-0.304639	0.056	0.249	0.0035943973433847	Naive.T_RPS10	CNOT6L
2.41329256665138e-07	-0.336871	0.091	0.289	0.00428166367175288	Naive.T_RPS10	SLA
2.63828073682395e-07	-0.266893	0.021	0.195	0.00468083768327305	Naive.T_RPS10	FAM129A
2.7193924909569e-07	-0.584137	0.413	0.601	0.00482474615745573	Naive.T_RPS10	SSR4
2.79468363244568e-07	0.280655483352312	0.972	0.937	0.00495832770068513	Naive.T_RPS10	RPL4
2.85599980651635e-07	-0.349009	0.105	0.301	0.00506711485672131	Naive.T_RPS10	FYN
3.88713878189999e-07	0.281857997971666	0.944	0.92	0.00689656162684696	Naive.T_RPS10	NACA
4.01088934166322e-07	-0.424633	0.35	0.535	0.00711611986997889	Naive.T_RPS10	CD99
4.10316702691011e-07	-0.453529	0.119	0.318	0.00727983893914391	Naive.T_RPS10	CITED2
4.17306849274714e-07	-0.284552	0.042	0.221	0.00740385811983197	Naive.T_RPS10	GZMM
4.7171117629744e-07	-0.338811	0.077	0.266	0.00836909968986918	Naive.T_RPS10	SOCS3
5.11989247278233e-07	0.259286304191737	0.965	0.877	0.00908371322521041	Naive.T_RPS10	CD52
5.54167835168567e-07	0.289179962895409	0.902	0.811	0.00983204573156072	Naive.T_RPS10	CYBA
6.39888534046019e-07	0.289759846104559	0.986	0.958	0.0113529023710445	Naive.T_RPS10	RPL5
6.50118075428611e-07	0.41365760932427	0.378	0.211	0.0115343948942544	Naive.T_RPS10	NR4A2
8.24123490957076e-07	0.277839436566558	1	0.976	0.0146215989765604	Naive.T_RPS10	RPS17
9.45297220916768e-07	0.293526617717652	0.755	0.549	0.0167714632935053	Naive.T_RPS10	EIF3F
9.53871151419098e-07	-0.34493	0.042	0.211	0.0169235819684776	Naive.T_RPS10	LINC00152
9.63438648035439e-07	-0.355681	0.266	0.456	0.0170933284934448	Naive.T_RPS10	GUK1
1.19231341391195e-06	0.342645630695375	0.559	0.386	0.0211540245896258	Naive.T_RPS10	SMDT1
1.37495441631659e-06	-0.255236	0.035	0.197	0.024394441254289	Naive.T_RPS10	THEM4
1.37769779387194e-06	-0.250549	0.028	0.187	0.024443114258876	Naive.T_RPS10	SAMHD1
1.60058273045895e-06	-0.623217	0.105	0.286	0.0283975388038027	Naive.T_RPS10	TIMP1
1.81159845208028e-06	-0.269111	0.042	0.204	0.0321413797368084	Naive.T_RPS10	GIMAP1
2.05697299555436e-06	-0.33663	0.07	0.243	0.0364948148871255	Naive.T_RPS10	MT1X
2.68000419467015e-06	-0.257486	0.028	0.18	0.0475486344218379	Naive.T_RPS10	PTGER2
2.8612475624928e-06	-0.337268	0.182	0.37	0.0507642542537472	Naive.T_RPS10	TXN
2.94395977779627e-06	-0.272867	0.091	0.266	0.0522317343776614	Naive.T_RPS10	PIM1
2.99965994791252e-06	-0.351679	0.301	0.479	0.0532199667958639	Naive.T_RPS10	GSTK1
3.38399365887637e-06	-0.394338	0.357	0.502	0.0600388154957846	Naive.T_RPS10	EVL
3.90042701694477e-06	0.270366078753173	0.979	0.942	0.0692013761346342	Naive.T_RPS10	RPL23
3.9006410244922e-06	0.361416402624579	0.503	0.35	0.0692051730565407	Naive.T_RPS10	EVI2B
4.04520461460383e-06	-0.268143	0.028	0.176	0.0717700202723011	Naive.T_RPS10	LGALS3
4.37728706984878e-06	0.259419297433641	0.615	0.419	0.077661827193257	Naive.T_RPS10	PNISR
4.41267379613361e-06	-0.494974	0.308	0.505	0.0782896584910025	Naive.T_RPS10	DNAJB1
4.72353766669484e-06	0.35933047204535	0.755	0.617	0.0838050052824998	Naive.T_RPS10	GLTSCR2
4.7358914484356e-06	0.282909519035307	0.993	0.97	0.0840241860781444	Naive.T_RPS10	RPL27
4.76549028013653e-06	-0.480864	0.14	0.314	0.0845493285501824	Naive.T_RPS10	XBP1
5.61824892010888e-06	-0.271418	0.091	0.258	0.0996789723405718	Naive.T_RPS10	PIK3R1
5.7148967083151e-06	-0.269228	0.091	0.259	0.101393697398926	Naive.T_RPS10	C10orf54
6.38476263117531e-06	-0.286142	0.021	0.162	0.113278458602312	Naive.T_RPS10	AC092580.4
7.65348731523025e-06	-0.333884	0.189	0.367	0.135788171946815	Naive.T_RPS10	CKLF
7.66127207520901e-06	-0.541897	0.629	0.75	0.135926289158358	Naive.T_RPS10	JUN
8.76089931688621e-06	-0.420832	0.455	0.594	0.155435875680195	Naive.T_RPS10	CD44
9.75813193579588e-06	0.330391611676134	0.839	0.76	0.17312877680489	Naive.T_RPS10	H3F3A
1.25833078864501e-05	-0.329055	0.287	0.471	0.223253048521397	Naive.T_RPS10	PPIB
1.27628015323517e-05	-0.257112	0.035	0.174	0.226437624786983	Naive.T_RPS10	KLRG1
1.28850497038875e-05	-0.305692	0.182	0.35	0.228606551846372	Naive.T_RPS10	IKZF1
1.33128357305247e-05	-0.370623	0.322	0.471	0.23619633153097	Naive.T_RPS10	PIK3IP1
1.42215271466553e-05	-0.340612	0.755	0.825	0.252318334635958	Naive.T_RPS10	ARHGDIB
1.48300678919027e-05	-0.290308	0.14	0.305	0.263115064538137	Naive.T_RPS10	BIN2
1.49366086331252e-05	-0.3629	0.154	0.317	0.265005310368907	Naive.T_RPS10	FKBP11
1.56200756859597e-05	-0.336519	0.455	0.611	0.277131382820297	Naive.T_RPS10	COX6C
1.77093820621264e-05	-0.345019	0.329	0.477	0.314199856546246	Naive.T_RPS10	NDUFS5
1.90292937855372e-05	-0.312285	0.105	0.258	0.337617730343001	Naive.T_RPS10	CORO1B
1.99159993806184e-05	-0.299592	0.14	0.302	0.353349661010931	Naive.T_RPS10	UGP2
2.17458758832761e-05	-0.251865	0.105	0.26	0.385815329921085	Naive.T_RPS10	ARID5A
2.57889831479061e-05	-0.294553	0.825	0.913	0.45754813901015	Naive.T_RPS10	SERF2
2.67031681484086e-05	-0.397455	0.196	0.36	0.473767609289065	Naive.T_RPS10	ALOX5AP
3.30740666186498e-05	-0.400812	0.615	0.777	0.586800089948085	Naive.T_RPS10	HSP90AA1
3.32851022926113e-05	-0.471434	0.552	0.658	0.590544284875509	Naive.T_RPS10	NEAT1
3.46663934868989e-05	-3.17777	0.427	0.284	0.61505115324456	Naive.T_RPS10	IGLC2
3.88589432253316e-05	-0.283763	0.098	0.244	0.689435370703833	Naive.T_RPS10	CTSD
3.93237226223805e-05	-0.275872	0.049	0.186	0.697681486766275	Naive.T_RPS10	ANKRD28
3.95374270498557e-05	-0.481213	0.252	0.42	0.70147303071854	Naive.T_RPS10	LGALS1
4.3247463087708e-05	0.261024516008587	0.601	0.437	0.767296490102115	Naive.T_RPS10	UQCRH
4.36811025552815e-05	-0.323487	0.413	0.556	0.774990121535804	Naive.T_RPS10	UQCR11
4.91850733989702e-05	-0.290075	0.308	0.467	0.872641572244529	Naive.T_RPS10	TMEM258
4.92578585354729e-05	-0.262229	0.119	0.266	0.873932926136361	Naive.T_RPS10	EMB
5.27187012548535e-05	-0.393633	0.49	0.622	0.935335197663611	Naive.T_RPS10	DDIT4
5.51227737859943e-05	-0.293552	0.077	0.214	0.977988252511111	Naive.T_RPS10	CTSC
7.53250441548821e-05	-0.287639	0.65	0.744	1	Naive.T_RPS10	SRP14
7.67558709674935e-05	-0.354941	0.028	0.146	1	Naive.T_RPS10	GZMH
8.09584622252079e-05	-0.299638	0.21	0.367	1	Naive.T_RPS10	TUBA4A
8.11461780735849e-05	-0.250356	0.126	0.27	1	Naive.T_RPS10	P4HB
9.60933609915613e-05	0.307016468297111	0.594	0.464	1	Naive.T_RPS10	ATP6V1G1
0.000102001059144155	0.289164392647658	0.168	0.078	1	Naive.T_RPS10	IL4R
0.0001041233974688	-0.30893	0.28	0.425	1	Naive.T_RPS10	SEC61G
0.000126871033618381	-0.55563	0.224	0.383	1	Naive.T_RPS10	CCL4
0.000135767457968966	0.260192216680557	0.944	0.934	1	Naive.T_RPS10	MT-ND3
0.000138773137126273	-0.320584	0.517	0.625	1	Naive.T_RPS10	GMFG
0.000146402541142904	-1.94753	0.203	0.1	1	Naive.T_RPS10	IGHA2
0.000150762054629307	-0.356767	0.077	0.205	1	Naive.T_RPS10	LMNA
0.000150811181802334	-0.315128	0.615	0.696	1	Naive.T_RPS10	FXYD5
0.000176249477288202	-0.319363	0.126	0.259	1	Naive.T_RPS10	RP11-138A9.2
0.000185757039922752	-0.35528	0.385	0.504	1	Naive.T_RPS10	IFITM2
0.000187989033803678	-0.27906	0.958	0.983	1	Naive.T_RPS10	HLA-A
0.000222608523092488	-0.391802	0.524	0.649	1	Naive.T_RPS10	KLF6
0.000264101416003583	-1.6222	0.266	0.145	1	Naive.T_RPS10	IGHG4
0.000266105286070722	-0.347427	0.867	0.915	1	Naive.T_RPS10	ZFP36L2
0.000304307296395135	0.277040467986766	0.79	0.626	1	Naive.T_RPS10	NBEAL1
0.000344402652253725	0.378365730997122	0.979	0.929	1	Naive.T_RPS10	BTG1
0.000378602712918218	-0.274731	0.014	0.106	1	Naive.T_RPS10	TNFRSF4
0.000467851444631945	-0.395339	0.154	0.276	1	Naive.T_RPS10	CD63
0.00053786390425354	-0.256405	0.238	0.374	1	Naive.T_RPS10	FKBP5
0.000610437702145066	-0.380993	0.566	0.726	1	Naive.T_RPS10	ZFP36
0.000784948589775646	-0.384545	0.58	0.677	1	Naive.T_RPS10	CD69
0.000795547485688684	-0.313365	0.224	0.359	1	Naive.T_RPS10	CRIP1
0.000815141142191201	-0.262077	0.224	0.347	1	Naive.T_RPS10	MCL1
0.00107325849973454	-0.395554	0.965	0.957	1	Naive.T_RPS10	ACTB
0.00108764224341687	-0.26154	0.427	0.533	1	Naive.T_RPS10	UBL5
0.00139563315557721	-0.259258	0.308	0.419	1	Naive.T_RPS10	CAPZB
0.00172492841883336	-0.267921	0.203	0.316	1	Naive.T_RPS10	SAMSN1
0.00179489776764848	-2.3664	0.175	0.091	1	Naive.T_RPS10	IGHG2
0.001889970257935	-0.255435	0.175	0.285	1	Naive.T_RPS10	RP11-138A9.1
0.00271421840796696	-0.265809	0.189	0.305	1	Naive.T_RPS10	HSPA5
0.00304296749478433	-0.27629	0.818	0.85	1	Naive.T_RPS10	CFL1
0.00382360200264556	-0.285566	0.371	0.46	1	Naive.T_RPS10	ENO1
0.00388998837182215	-0.253944	0.378	0.469	1	Naive.T_RPS10	SOD1
0.00433983883686875	-0.264895	0.273	0.372	1	Naive.T_RPS10	RPS27L
0.00518134377605331	-0.558898	0.035	0.107	1	Naive.T_RPS10	GZMB
0.00779020323377221	-2.569	0.287	0.195	1	Naive.T_RPS10	IGHG3
1.76143229041346e-29	-1.24128	0.224	0.435	3.12513316965156e-25	Naive.T_NBEAL1	KLRB1
1.37451652895973e-26	0.540248316738769	0.741	0.589	2.43866722568035e-22	Naive.T_NBEAL1	NBEAL1
1.1654778416869e-25	0.859436122568034	0.773	0.646	2.06779078672089e-21	Naive.T_NBEAL1	MTRNR2L8
1.56260433186763e-22	0.753810025104085	0.625	0.469	2.77237260559954e-18	Naive.T_NBEAL1	MTRNR2L10
1.59402450484185e-22	-2.64089	0.34	0.562	2.8281182764904e-18	Naive.T_NBEAL1	IGKC
1.24698252698617e-21	-3.87139	0.139	0.342	2.21239639937886e-17	Naive.T_NBEAL1	IGHA1
2.23804175529023e-21	-0.558772	0.005	0.139	3.97073368223593e-17	Naive.T_NBEAL1	CD79A
1.30803717126414e-17	-2.53562	0.085	0.244	2.32071954925684e-13	Naive.T_NBEAL1	IGHG1
1.06863796763888e-16	-0.300309	0.045	0.18	1.89597748218491e-12	Naive.T_NBEAL1	CD79B
2.52721961957904e-16	0.360500004224924	0.89	0.805	4.48379304905713e-12	Naive.T_NBEAL1	RPL17
3.11340532835719e-16	-0.389222	0.527	0.673	5.52380373357133e-12	Naive.T_NBEAL1	LAPTM5
9.51614109666373e-16	0.871491954679462	0.812	0.735	1.68835375337008e-11	Naive.T_NBEAL1	MTRNR2L12
1.18805947996971e-14	-4.89813	0.138	0.288	2.10785512936225e-10	Naive.T_NBEAL1	IGLC3
1.38538488052871e-13	-0.3017	0.024	0.127	2.45794985503404e-09	Naive.T_NBEAL1	NOP53
2.04359854086764e-13	-0.322175	0.031	0.139	3.62575253120737e-09	Naive.T_NBEAL1	ATP5MG
2.35942622282498e-13	-0.626871	0.042	0.155	4.18609400453608e-09	Naive.T_NBEAL1	RACK1
3.10808642256399e-13	-2.32209	0.056	0.172	5.51436693091304e-09	Naive.T_NBEAL1	JCHAIN
2.81474147749986e-12	-0.836036	0.02	0.112	4.99391432938025e-08	Naive.T_NBEAL1	MZB1
3.05085130815886e-12	-0.443182	0.045	0.155	5.41282039093545e-08	Naive.T_NBEAL1	ATP5F1E
7.76224229459446e-12	-1.34637	0.472	0.585	1.37717702790695e-07	Naive.T_NBEAL1	CD74
1.63067203602275e-11	0.268723094970527	0.4	0.267	2.89313832631156e-07	Naive.T_NBEAL1	NACA2
3.59986686205678e-11	-2.63962	0.041	0.138	6.38688378666113e-07	Naive.T_NBEAL1	IGHA2
4.00856824079976e-11	-0.287767	1	0.987	7.11200177282693e-07	Naive.T_NBEAL1	EEF1A1
4.0359371281608e-10	-0.459649	0.163	0.276	7.1605596527829e-06	Naive.T_NBEAL1	HLA-DPA1
5.43169002641626e-10	-0.267773	0.633	0.742	9.63690444486773e-06	Naive.T_NBEAL1	CORO1A
6.46202905981096e-10	-0.252979	0.111	0.224	1.14649319579166e-05	Naive.T_NBEAL1	FKBP2
7.43226280430699e-10	-0.291884	0.312	0.451	1.31863206674015e-05	Naive.T_NBEAL1	SEC61B
7.99738568654567e-10	-1.83257	0.053	0.147	1.41889616850693e-05	Naive.T_NBEAL1	IGHM
9.45797099671013e-10	0.258046511387735	0.348	0.233	1.67803321423631e-05	Naive.T_NBEAL1	TIPIN
1.18243200511557e-09	-0.346627	0.1	0.208	2.09787086347604e-05	Naive.T_NBEAL1	ITM2C
2.58317426453376e-09	-0.320995	0.505	0.63	4.58306778013579e-05	Naive.T_NBEAL1	CD37
3.22757431145871e-09	-0.392655	0.127	0.233	5.72636234339005e-05	Naive.T_NBEAL1	HLA-DQB1
3.81996253570653e-09	-0.446383	0.381	0.503	6.77737753085052e-05	Naive.T_NBEAL1	RGS1
5.41518187345329e-09	-5.18727	0.21	0.333	9.60761567988083e-05	Naive.T_NBEAL1	IGLC2
5.88827338277588e-09	-0.381827	0.052	0.136	0.00010446974635721	Naive.T_NBEAL1	HLA-DQA1
8.32658517627268e-09	-1.24943	0.152	0.249	0.00014773027419743	Naive.T_NBEAL1	HLA-DRA
9.04294392956227e-09	-2.42918	0.042	0.123	0.000160439911198294	Naive.T_NBEAL1	IGHG2
1.60717018267625e-08	-0.268131	0.038	0.115	0.00028514413381042	Naive.T_NBEAL1	TYROBP
2.44767848511361e-08	-2.45551	0.088	0.184	0.000434267116828857	Naive.T_NBEAL1	IGHG4
6.43687348227997e-08	-0.519545	0.23	0.332	0.00114203009322611	Naive.T_NBEAL1	HLA-DPB1
8.94942094194766e-08	-0.538955	0.182	0.281	0.00158780626352035	Naive.T_NBEAL1	HLA-DRB1
1.0083057048506e-07	-0.421516	0.321	0.425	0.00178893598154594	Naive.T_NBEAL1	HERPUD1
1.38488316454609e-07	-3.64434	0.136	0.232	0.00245705971053767	Naive.T_NBEAL1	IGHG3
3.10280588911963e-07	0.278002190543158	0.492	0.403	0.00550499820847604	Naive.T_NBEAL1	ZNF90
3.0507369232139e-06	-0.441091	0.525	0.616	0.0541261744916611	Naive.T_NBEAL1	SSR4
3.05629462017332e-06	-0.261639	0.227	0.329	0.054224779151115	Naive.T_NBEAL1	HSPA5
1.1545624501798e-05	-0.423918	0.113	0.187	0.204842469910901	Naive.T_NBEAL1	AREG
2.07124563960186e-05	-0.342903	0.241	0.329	0.367480401378161	Naive.T_NBEAL1	XBP1
2.28417959918839e-05	0.269218247599208	0.508	0.434	0.405259144488004	Naive.T_NBEAL1	BIRC3
3.45499098876342e-05	-0.290121	0.81	0.802	0.612984501226407	Naive.T_NBEAL1	ACTG1
0.000165826022917831	-0.287791	0.552	0.619	1	Naive.T_NBEAL1	LTB
0.000683991006997168	-0.446757	0.643	0.683	1	Naive.T_NBEAL1	CD69
0.000989990135117756	-0.2593	0.34	0.406	1	Naive.T_NBEAL1	GZMA
0.00141418292893238	0.262626709442115	0.408	0.352	1	Naive.T_NBEAL1	MTRNR2L1
2.55954557601665e-274	2.54919478118892	0.998	0.204	4.54114576096875e-270	Naive.T_TMSB4X	KLRB1
9.94411425536901e-28	0.63855357390264	0.606	0.328	1.76428475118757e-23	Naive.T_TMSB4X	GZMA
1.98899816677142e-23	0.535365598679845	0.725	0.473	3.52888054748586e-19	Naive.T_TMSB4X	ID2
3.41890170499954e-21	0.46814681843065	0.954	0.831	6.06581540501018e-17	Naive.T_TMSB4X	S100A4
9.99766176315829e-21	0.267280099702933	1	0.999	1.77378515001954e-16	Naive.T_TMSB4X	B2M
8.41917395764883e-20	0.316521956972044	0.278	0.107	1.49372984356606e-15	Naive.T_TMSB4X	JAML
1.2903187399729e-19	0.340003883957927	0.341	0.15	2.28928350845993e-15	Naive.T_TMSB4X	HOPX
2.83015500820001e-18	0.309597377236343	0.237	0.085	5.02126101554845e-14	Naive.T_TMSB4X	PRF1
2.1926896515317e-16	0.409607291505297	0.761	0.567	3.89026997974754e-12	Naive.T_TMSB4X	CD2
2.25506304864502e-16	0.634612335062792	0.428	0.24	4.000932860906e-12	Naive.T_TMSB4X	NKG7
4.21804451294434e-16	0.304603905294459	0.401	0.207	7.48365457486585e-12	Naive.T_TMSB4X	CST7
5.22068135693015e-16	0.596749433646811	0.655	0.474	9.26253286346547e-12	Naive.T_TMSB4X	CCL5
1.90647105866693e-14	0.263636342231849	1	0.993	3.38246095228686e-10	Naive.T_TMSB4X	HLA-B
5.45774708652101e-14	0.358278747380242	0.894	0.777	9.68313488090557e-10	Naive.T_TMSB4X	SRGN
5.85511902811986e-14	0.25869074038729	0.374	0.205	1.03881521796903e-09	Naive.T_TMSB4X	OSTF1
1.08192714869388e-13	-0.500211	0	0.121	1.91955514721268e-09	Naive.T_TMSB4X	CD79A
3.11925255442619e-13	0.428578057943325	0.341	0.187	5.53417788206294e-09	Naive.T_TMSB4X	CTSW
2.5283507411907e-12	0.341024576806022	0.744	0.573	4.48579988502054e-08	Naive.T_TMSB4X	HCST
6.4605742785466e-12	0.359408902455574	0.681	0.474	1.14623508849974e-07	Naive.T_TMSB4X	ANXA1
7.04840330279997e-12	-4.57481	0.367	0.524	1.25052771398277e-07	Naive.T_TMSB4X	IGKC
1.23974878508157e-11	0.284259284137979	0.534	0.367	2.19956229449173e-07	Naive.T_TMSB4X	IL2RG
1.85308774342176e-11	0.362588538910915	0.123	0.039	3.28774827437889e-07	Naive.T_TMSB4X	XCL2
3.21910980007114e-11	0.301318805759504	0.403	0.25	5.71134460728622e-07	Naive.T_TMSB4X	RORA
1.03926676439027e-10	0.390086750110484	0.155	0.061	1.84386709338121e-06	Naive.T_TMSB4X	KLRD1
1.42329382424495e-10	0.339019980912484	0.169	0.07	2.52520790297539e-06	Naive.T_TMSB4X	TYROBP
3.88321627008853e-10	0.365641649985156	0.531	0.382	6.88960230639107e-06	Naive.T_TMSB4X	TNFAIP3
4.78227963875284e-10	0.589145270913693	0.205	0.097	8.48472053507528e-06	Naive.T_TMSB4X	RACK1
6.9641641505855e-10	0.32029242744406	0.186	0.084	1.23558200359688e-05	Naive.T_TMSB4X	ATP5MG
9.57924798540845e-10	0.292328986315826	0.993	0.949	1.69955017757117e-05	Naive.T_TMSB4X	ACTB
1.19699789740486e-09	0.257367474711948	0.171	0.074	2.12371366957571e-05	Naive.T_TMSB4X	NOP53
1.20832856599269e-09	0.583041181635534	0.478	0.344	2.14381654178424e-05	Naive.T_TMSB4X	CCL4
1.27239479189838e-09	0.385511217204754	0.133	0.051	2.2574828397861e-05	Naive.T_TMSB4X	XCL1
1.50816338759493e-09	0.250996232552748	0.481	0.322	2.67578348227093e-05	Naive.T_TMSB4X	CKLF
2.54058771724737e-09	-0.323482	0.15	0.292	4.50751072794028e-05	Naive.T_TMSB4X	SELL
2.6155668683561e-09	0.282662095583276	0.79	0.646	4.6405387378374e-05	Naive.T_TMSB4X	IL7R
8.41239542697701e-09	0.341938245716252	0.203	0.098	0.000149252719665426	Naive.T_TMSB4X	ATP5F1E
9.94398299345807e-09	0.304487806505931	0.821	0.732	0.000176426146269933	Naive.T_TMSB4X	NFKBIA
1.01181546697645e-08	0.38001454744294	0.386	0.256	0.000179516300150961	Naive.T_TMSB4X	GZMK
2.2016803825925e-08	-1.17267	0.126	0.242	0.00039062213347956	Naive.T_TMSB4X	HLA-DRA
2.47021781454299e-08	0.2638748740402	0.645	0.514	0.000438266044656218	Naive.T_TMSB4X	PNRC1
3.40292172736877e-08	0.521514186623278	0.234	0.133	0.000603746372869768	Naive.T_TMSB4X	CMC1
5.76648710896497e-08	0.829773994105094	0.254	0.15	0.00102309014287256	Naive.T_TMSB4X	GNLY
8.17547814323973e-08	0.280851752506633	0.232	0.131	0.00145049333217359	Naive.T_TMSB4X	AC092580.4
8.90330161938421e-08	0.423459546273752	0.486	0.358	0.00157962377331115	Naive.T_TMSB4X	DUSP2
1.63281461677996e-07	-0.450777	0.152	0.263	0.002896939693091	Naive.T_TMSB4X	HLA-DPA1
3.46626410871745e-07	-0.362716	0.041	0.127	0.00614984578168651	Naive.T_TMSB4X	HLA-DQA1
4.71515505800122e-07	-2.60839	0.063	0.154	0.00836562810390577	Naive.T_TMSB4X	JCHAIN
1.80869169993614e-06	-0.251074	0.145	0.25	0.0320898081402671	Naive.T_TMSB4X	CCR7
2.06047676390568e-06	-3.60527	0.191	0.3	0.0365569787452145	Naive.T_TMSB4X	IGHA1
4.63579555243906e-06	0.287937617539644	0.457	0.335	0.0822482846913737	Naive.T_TMSB4X	TRBC1
2.24805746292439e-05	-2.84132	0.043	0.111	0.398850355072045	Naive.T_TMSB4X	IGHG2
4.39742615922846e-05	-1.27031	0.498	0.562	0.780191349170313	Naive.T_TMSB4X	CD74
4.85231473786623e-05	-4.62593	0.169	0.259	0.860897680792227	Naive.T_TMSB4X	IGLC3
5.23141138719661e-05	-3.55096	0.135	0.219	0.928157008316422	Naive.T_TMSB4X	IGHG3
7.23774837227213e-05	-3.23333	0.128	0.21	1	Naive.T_TMSB4X	IGHG1
7.82078772304746e-05	-0.347231	0.138	0.216	1	Naive.T_TMSB4X	HLA-DQB1
8.57069837860837e-05	-0.557461	0.191	0.265	1	Naive.T_TMSB4X	HLA-DRB1
0.000228253295181129	-2.25658	0.097	0.168	1	Naive.T_TMSB4X	IGHG4
0.000615687005977049	-0.273809	0.147	0.09	1	Naive.T_TMSB4X	GZMB
0.000839428428107461	-4.96308	0.237	0.309	1	Naive.T_TMSB4X	IGLC2
0.000883382440349672	0.335519460723439	0.754	0.705	1	Naive.T_TMSB4X	ZFP36
0.000940895761039035	0.281104687969231	0.732	0.685	1	Naive.T_TMSB4X	DUSP1
0.00299549944500273	-2.41667	0.068	0.117	1	Naive.T_TMSB4X	IGHA2
0.00374058774584159	-1.63911	0.077	0.127	1	Naive.T_TMSB4X	IGHM
0.00525082655976958	-0.325928	0.348	0.404	1	Naive.T_TMSB4X	HERPUD1
7.7339926180597e-149	2.52589058580039	0.758	0.016	1.37216497029615e-144	Naive.T_IGHA1	WT1-AS
3.67612335950069e-125	1.36178623460805	0.545	0.008	6.52217806442613e-121	Naive.T_IGHA1	IGLV3-1
1.89680452503623e-116	1.21269339337061	0.758	0.023	3.36531058831928e-112	Naive.T_IGHA1	FCRL5
4.40645304691996e-111	0.592179394472575	0.394	0.004	7.8179289958454e-107	Naive.T_IGHA1	IGF1
1.06481117659877e-100	2.49885108181246	0.909	0.044	1.88918798952154e-96	Naive.T_IGHA1	DERL3
1.9179284042809e-85	0.736913444478301	0.545	0.016	3.40278857487518e-81	Naive.T_IGHA1	CADM1
1.84120508035029e-83	3.14521882929473	0.97	0.068	3.26666605355749e-79	Naive.T_IGHA1	MZB1
1.88345282313012e-82	1.40123169975381	0.273	0.002	3.34162199879746e-78	Naive.T_IGHA1	IGKV1-12
4.07016987406417e-69	1.68905194032091	0.97	0.084	7.22129539056465e-65	Naive.T_IGHA1	PRDX4
3.82828721837773e-66	0.95613696661879	0.545	0.023	6.79214718284577e-62	Naive.T_IGHA1	TNFRSF17
7.30779870762142e-59	0.5188297223352	0.394	0.012	1.29654964670619e-54	Naive.T_IGHA1	SPAG4
5.74052787084608e-57	0.773269420581631	0.515	0.024	1.01848445484551e-52	Naive.T_IGHA1	CD38
6.03177768500968e-54	0.623559223987581	0.394	0.014	1.07015799687442e-49	Naive.T_IGHA1	JSRP1
9.72844134515526e-54	0.738977998561855	0.515	0.026	1.72602006345745e-49	Naive.T_IGHA1	POU2AF1
6.2220563954229e-52	0.369511872089264	0.303	0.008	1.10391724567593e-47	Naive.T_IGHA1	PKHD1L1
1.21925340732234e-51	1.37702454653688	0.879	0.083	2.1631993952713e-47	Naive.T_IGHA1	CD79A
5.59883456224094e-50	0.343549287818496	0.212	0.003	9.93345228032788e-46	Naive.T_IGHA1	FAM92B
5.41606755356099e-48	0.445999497796788	0.152	0.001	9.60918705352791e-44	Naive.T_IGHA1	IGHV3-15
3.75834588439236e-47	0.397620446201434	0.333	0.011	6.66805726808893e-43	Naive.T_IGHA1	RP11-16E12.2
4.04065813746425e-47	4.73476497789972	0.909	0.122	7.16893566748907e-43	Naive.T_IGHA1	JCHAIN
6.63451833949423e-42	0.2687991655513	0.152	0.002	1.17709624379307e-37	Naive.T_IGHA1	IGKV3-20
1.79635516816655e-41	0.394737937668313	0.303	0.011	3.1870933393611e-37	Naive.T_IGHA1	TBCEL
2.07942195812805e-34	1.12841627312743	0.364	0.021	3.68931043811079e-30	Naive.T_IGHA1	AL928768.3
1.33448171249492e-33	1.79360077741508	0.97	0.211	2.36763745430849e-29	Naive.T_IGHA1	SEC11C
1.54011969174366e-33	0.545041857942011	0.455	0.033	2.73248035709159e-29	Naive.T_IGHA1	GAS6
2.54441704421406e-32	1.34617210550241	0.909	0.176	4.51430471984459e-28	Naive.T_IGHA1	FKBP2
6.3865763085007e-32	0.333394529667724	0.242	0.009	1.13310636865419e-27	Naive.T_IGHA1	SDC1
8.2723274585072e-32	0.270977915083267	0.182	0.005	1.46767633768835e-27	Naive.T_IGHA1	ENAM
1.35886939883353e-31	2.94888941854295	0.394	0.027	2.41090608741045e-27	Naive.T_IGHA1	IGHGP
4.02378682362215e-31	0.882630061907523	0.576	0.062	7.13900258247041e-27	Naive.T_IGHA1	ST6GAL1
5.57147739180406e-31	1.3435492878185	0.121	0.002	9.88491518853877e-27	Naive.T_IGHA1	HBD
6.44646194624434e-31	0.545717525521097	0.424	0.032	1.14373127850267e-26	Naive.T_IGHA1	EAF2
6.70375789141713e-31	0.433653177446191	0.242	0.01	1.18938072509523e-26	Naive.T_IGHA1	BHLHE41
1.24834351589887e-29	0.538543378702275	0.303	0.017	2.21481106590777e-25	Naive.T_IGHA1	LINC01480
2.50634128210567e-29	5.09987292513033	0.636	0.088	4.44675070271188e-25	Naive.T_IGHA1	IGHG2
9.47726985598813e-28	1.77695048750377	0.879	0.203	1.68145721784941e-23	Naive.T_IGHA1	PIM2
3.48664199698915e-27	0.595816137111462	0.121	0.002	6.18600023105815e-23	Naive.T_IGHA1	IGHV6-1
4.24237531040217e-27	0.677697256402548	0.121	0.002	7.52682227571552e-23	Naive.T_IGHA1	IGHV1-24
2.27744995725804e-26	0.602222899276492	0.576	0.071	4.04065171416721e-22	Naive.T_IGHA1	TXNDC11
7.20915235583178e-26	7.77764437388769	1	0.483	1.27904781097167e-21	Naive.T_IGHA1	IGKC
1.61531825731715e-25	2.28485360077301	0.939	0.29	2.86589765213208e-21	Naive.T_IGHA1	XBP1
9.55065650235376e-25	5.36509200910143	0.727	0.144	1.6944774766476e-20	Naive.T_IGHA1	IGHG4
2.5189940770839e-24	0.452235885378928	0.394	0.036	4.46919929156226e-20	Naive.T_IGHA1	TP53INP1
8.20341380541597e-24	5.1979469712193	0.788	0.192	1.4554496773569e-19	Naive.T_IGHA1	IGHG3
2.86264961766149e-23	1.06579526670172	0.848	0.201	5.07891295165501e-19	Naive.T_IGHA1	SSR3
2.95520806492513e-22	4.29610771930431	0.758	0.184	5.24313014879016e-18	Naive.T_IGHA1	IGHG1
3.99479070686047e-22	0.377562793860181	0.303	0.023	7.08755767211185e-18	Naive.T_IGHA1	SYVN1
4.52182026987601e-22	2.44749548287441	0.97	0.581	8.02261352281402e-18	Naive.T_IGHA1	SSR4
5.06274055335233e-22	0.527543801156301	0.424	0.047	8.98231428975771e-18	Naive.T_IGHA1	SPATS2
6.5914236352922e-22	1.19359230365098	0.697	0.149	1.16945038137354e-17	Naive.T_IGHA1	SPCS3
8.55247515971624e-22	1.5051037007079	0.909	0.296	1.51738014283686e-17	Naive.T_IGHA1	FKBP11
3.31441948484976e-21	-2.71914	0.909	0.995	5.88044305002044e-17	Naive.T_IGHA1	RPS27
3.33405428040664e-21	-2.42458	0.909	0.993	5.91527910429746e-17	Naive.T_IGHA1	RPL32
4.64969092846625e-21	-2.33778	0.879	0.993	8.24948164528482e-17	Naive.T_IGHA1	RPL34
5.14847280910762e-21	-2.58277	0.727	0.989	9.13442045791874e-17	Naive.T_IGHA1	RPL39
5.44026964563019e-21	-2.54691	0.485	0.986	9.65212640527708e-17	Naive.T_IGHA1	RPL31
6.19643646676328e-21	0.850861775766662	0.152	0.006	1.09937175793314e-16	Naive.T_IGHA1	IGKV4-1
6.25377367828575e-21	0.876788282899994	0.636	0.117	1.10954452600146e-16	Naive.T_IGHA1	UBE2J1
6.93471851208144e-21	-2.2136	0.879	0.997	1.23035775841349e-16	Naive.T_IGHA1	RPS14
8.00828733238323e-21	-2.31442	0.727	0.989	1.42083033851143e-16	Naive.T_IGHA1	RPS25
8.85469893563776e-21	0.653336311524652	0.455	0.057	1.57100068516085e-16	Naive.T_IGHA1	MEF2C
1.2188070771933e-20	0.963329696632223	0.455	0.059	2.16240751635635e-16	Naive.T_IGHA1	HIST1H1C
1.49174506286759e-20	-2.37921	0.576	0.989	2.64665409053968e-16	Naive.T_IGHA1	RPL28
1.50645916791819e-20	-2.62207	0.667	0.99	2.67275985572046e-16	Naive.T_IGHA1	RPS29
1.64996900943198e-20	-2.43249	0.727	0.991	2.92737501653421e-16	Naive.T_IGHA1	RPS3
1.70435573598301e-20	-2.01146	0.939	0.998	3.02386794678105e-16	Naive.T_IGHA1	RPL41
1.83862384493648e-20	-2.16037	0.97	0.996	3.2620864256863e-16	Naive.T_IGHA1	RPS18
1.86368278905912e-20	0.39689927895778	0.212	0.012	3.30654600434869e-16	Naive.T_IGHA1	FGF23
1.86749233791457e-20	0.452937414709984	0.364	0.037	3.31330490592804e-16	Naive.T_IGHA1	ELL2
2.02815606652703e-20	-2.44225	0.636	0.988	3.59835449323226e-16	Naive.T_IGHA1	RPL30
2.40302611786723e-20	-2.14097	0.788	0.992	4.26344893832004e-16	Naive.T_IGHA1	RPL7
2.51162614069929e-20	-2.5407	0.818	0.993	4.45612709882868e-16	Naive.T_IGHA1	RPS12
2.52082639622135e-20	5.54481959583492	0.879	0.268	4.47245019217592e-16	Naive.T_IGHA1	IGHA1
3.02413149002728e-20	0.788069125082458	0.636	0.118	5.36541408960641e-16	Naive.T_IGHA1	CRELD2
3.25580347602265e-20	-2.15387	0.909	0.996	5.77644652715938e-16	Naive.T_IGHA1	RPS27A
3.27450162473278e-20	-2.06173	0.939	0.998	5.80962078260091e-16	Naive.T_IGHA1	RPL13
3.33620855686243e-20	-2.22876	0.879	0.992	5.91910122158532e-16	Naive.T_IGHA1	RPS3A
4.17304998729231e-20	-2.1842	0.667	0.992	7.40382528745402e-16	Naive.T_IGHA1	RPL26
4.85467341797456e-20	-2.29672	0.545	0.983	8.61316157817047e-16	Naive.T_IGHA1	RPL12
4.89547100362738e-20	0.611608065944776	0.394	0.046	8.6855446546357e-16	Naive.T_IGHA1	RHOB
4.97910969053896e-20	-2.04384	0.636	0.986	8.83393641295422e-16	Naive.T_IGHA1	RPL14
5.10710760659571e-20	-2.16136	0.697	0.986	9.0610303156221e-16	Naive.T_IGHA1	RPL36
5.2737305533027e-20	-1.93387	0.818	0.993	9.35665274766965e-16	Naive.T_IGHA1	RPL27A
5.92128576950528e-20	-2.17771	0.758	0.992	1.05055452122563e-15	Naive.T_IGHA1	RPL11
6.005756539238e-20	-2.29369	0.364	0.982	1.06554132519161e-15	Naive.T_IGHA1	RPS21
6.06365443843544e-20	-2.20549	0.848	0.994	1.07581357046722e-15	Naive.T_IGHA1	RPLP2
7.89662144637794e-20	-2.10527	0.939	0.996	1.40101857701637e-15	Naive.T_IGHA1	RPL13A
8.54080123117865e-20	0.535466650718533	0.121	0.004	1.51530895443572e-15	Naive.T_IGHA1	IGHV3-23
8.9645752207752e-20	-1.95283	0.879	0.992	1.59049493566994e-15	Naive.T_IGHA1	RPL35A
9.13944507995256e-20	-2.10088	0.818	0.989	1.62152034608518e-15	Naive.T_IGHA1	RPL9
9.15866086716649e-20	0.453639285334816	0.364	0.038	1.62492961105268e-15	Naive.T_IGHA1	SIL1
1.04444405120515e-19	-1.79955	0.727	0.987	1.85305263564817e-15	Naive.T_IGHA1	FAU
1.13255016941166e-19	1.60612735373241	0.909	0.306	2.00937051057017e-15	Naive.T_IGHA1	HSP90B1
1.40723161794627e-19	-2.17751	0.636	0.985	2.49671033656027e-15	Naive.T_IGHA1	RPS20
1.41901553004735e-19	-1.96335	0.636	0.989	2.51761735341001e-15	Naive.T_IGHA1	RPS9
1.60794564102312e-19	-2.21256	0.909	0.997	2.85281715630323e-15	Naive.T_IGHA1	RPL21
1.61162058834137e-19	-2.21387	0.818	0.997	2.85933724783525e-15	Naive.T_IGHA1	RPS2
2.04324524924749e-19	0.340133903070822	0.303	0.027	3.62512572121489e-15	Naive.T_IGHA1	PECAM1
2.15748731803827e-19	-1.99767	0.667	0.991	3.8278139996635e-15	Naive.T_IGHA1	RPS16
2.45932798239437e-19	-2.05282	0.576	0.989	4.36333970636409e-15	Naive.T_IGHA1	RPL10A
2.78578582772173e-19	-2.07362	0.545	0.983	4.94254121554389e-15	Naive.T_IGHA1	PTMA
2.82054144698794e-19	-2.00702	0.818	0.991	5.004204635246e-15	Naive.T_IGHA1	RPS23
2.85088331780013e-19	-2.02295	0.909	0.996	5.058037182441e-15	Naive.T_IGHA1	RPS6
2.97804154614591e-19	0.564459206032902	0.515	0.077	5.28364131117207e-15	Naive.T_IGHA1	CREB3L2
3.14024630139672e-19	-1.88852	0.909	0.994	5.57142498793807e-15	Naive.T_IGHA1	RPS28
3.17902429479613e-19	1.84154507003751	0.939	0.383	5.6402249038273e-15	Naive.T_IGHA1	HERPUD1
4.29282373984893e-19	-2.20616	0.424	0.978	7.61632787923997e-15	Naive.T_IGHA1	RPL38
4.39369820032745e-19	0.480449821609653	0.455	0.061	7.79529934702097e-15	Naive.T_IGHA1	SRPRB
4.69814631892873e-19	-2.43314	0.242	0.944	8.33545119904336e-15	Naive.T_IGHA1	BTG1
5.17632278921591e-19	-2.07968	0.606	0.988	9.18383189262686e-15	Naive.T_IGHA1	RPS13
8.46211139651783e-19	-2.81724	0.242	0.97	1.50134780397019e-14	Naive.T_IGHA1	ACTB
8.59086023163064e-19	-1.78259	0.818	0.994	1.52419042229591e-14	Naive.T_IGHA1	RPL15
8.91033761703481e-19	-1.90506	0.818	0.992	1.58087210001432e-14	Naive.T_IGHA1	RPL19
1.01397446624896e-18	-1.80172	0.758	0.993	1.79899349801891e-14	Naive.T_IGHA1	RPS15
1.07998116858275e-18	-1.74318	0.788	0.99	1.91610258929951e-14	Naive.T_IGHA1	RPL6
1.19751419833754e-18	0.754225992721542	0.545	0.091	2.12462969069047e-14	Naive.T_IGHA1	RRBP1
1.31747408664227e-18	-1.87146	0.909	0.994	2.33746252452071e-14	Naive.T_IGHA1	RPS15A
1.73910390574793e-18	-1.75852	0.939	0.997	3.08551814957798e-14	Naive.T_IGHA1	RPS19
2.03150066250871e-18	1.04047511213109	0.697	0.157	3.60428847542295e-14	Naive.T_IGHA1	SDF2L1
2.39383442227749e-18	-2.08229	0.879	0.993	4.24714103200473e-14	Naive.T_IGHA1	EEF1A1
2.62234431510095e-18	0.319010611505068	0.242	0.018	4.65256328385211e-14	Naive.T_IGHA1	CHPF
2.77040390841436e-18	-1.6581	0.97	0.999	4.91525061430876e-14	Naive.T_IGHA1	RPL10
3.14456517825698e-18	-1.7643	0.939	0.997	5.57908753926353e-14	Naive.T_IGHA1	RPL3
3.25483849294985e-18	-1.70405	0.97	0.997	5.77473445419162e-14	Naive.T_IGHA1	RPL18A
3.85376668091563e-18	-1.69928	0.667	0.991	6.83735284528051e-14	Naive.T_IGHA1	RPL35
6.5317750751626e-18	-2.35137	0.061	0.897	1.15886753383535e-13	Naive.T_IGHA1	CD52
7.32608986123496e-18	-2.05371	0.303	0.967	1.29979486318031e-13	Naive.T_IGHA1	RPSA
1.03162245593358e-17	-1.87131	0.818	0.991	1.83030456131735e-13	Naive.T_IGHA1	RPL23A
1.31193222969723e-17	-1.6702	0.636	0.981	2.32763016192882e-13	Naive.T_IGHA1	UBA52
1.32004353742472e-17	-1.83755	0.758	0.988	2.34202124409894e-13	Naive.T_IGHA1	RPS8
1.33448657613607e-17	-1.94026	0.697	0.988	2.36764608338062e-13	Naive.T_IGHA1	RPL37
1.36426017391991e-17	-2.24857	0.485	0.982	2.42047040056871e-13	Naive.T_IGHA1	TMSB10
1.37830950487007e-17	-1.75186	0.182	0.902	2.44539672354047e-13	Naive.T_IGHA1	TOMM7
1.82792921588516e-17	-1.60542	0.909	0.992	3.24311201482346e-13	Naive.T_IGHA1	RPS4X
2.23116580513856e-17	0.903973112226224	0.576	0.115	3.95853437147683e-13	Naive.T_IGHA1	ERLEC1
2.92225192116934e-17	-1.66366	0.758	0.986	5.18465935853864e-13	Naive.T_IGHA1	RPL18
4.29163549657888e-17	0.574716603774548	0.515	0.086	7.61421969803025e-13	Naive.T_IGHA1	PLPP5
4.45733607331311e-17	-1.65606	0.667	0.986	7.90820566127211e-13	Naive.T_IGHA1	RPS7
5.44240663943417e-17	0.282814657737951	0.242	0.02	9.65591785968411e-13	Naive.T_IGHA1	CKAP4
6.38602418853319e-17	1.02108308947665	0.909	0.353	1.13300841152956e-12	Naive.T_IGHA1	SPCS2
7.26800730905693e-17	0.287827750538956	0.212	0.015	1.28948985677288e-12	Naive.T_IGHA1	HMGB3
7.58614976052719e-17	0.25507630575097	0.212	0.015	1.34593469051273e-12	Naive.T_IGHA1	ABCB9
9.1169344705289e-17	-1.88882	0.576	0.979	1.61752651376124e-12	Naive.T_IGHA1	FTH1
1.29907826018568e-16	-1.73736	0.606	0.978	2.30482464922143e-12	Naive.T_IGHA1	RPL27
1.35996166260614e-16	5.27339842584668	0.515	0.1	2.41284398179581e-12	Naive.T_IGHA1	IGHA2
1.70562541443515e-16	-1.5713	0.727	0.986	3.02612061029084e-12	Naive.T_IGHA1	RPL29
1.7091561560992e-16	0.611980223880636	0.545	0.102	3.03238485215119e-12	Naive.T_IGHA1	TXNDC15
2.7819533920915e-16	-1.75977	0.333	0.924	4.93574170824874e-12	Naive.T_IGHA1	RPL36A
2.81973387309484e-16	-1.70514	0.455	0.959	5.00277183764487e-12	Naive.T_IGHA1	RPL22
7.41802216181222e-16	0.611449655907651	0.576	0.117	1.31610549194872e-11	Naive.T_IGHA1	VOPP1
7.75289332012476e-16	-1.6313	0.636	0.984	1.37551833285653e-11	Naive.T_IGHA1	RPS24
8.54660800032525e-16	-1.44407	0.424	0.941	1.51633919141771e-11	Naive.T_IGHA1	PFDN5
8.78493919215636e-16	-1.80339	0.182	0.893	1.55862391147238e-11	Naive.T_IGHA1	PFN1
1.94449687360839e-15	0.754225992721542	0.576	0.124	3.449926353156e-11	Naive.T_IGHA1	LMAN1
2.07690595311104e-15	-1.40084	0.818	0.988	3.6848465420096e-11	Naive.T_IGHA1	RPL8
2.46868940615925e-15	0.863176737976375	0.667	0.169	4.37994874440774e-11	Naive.T_IGHA1	MANF
2.62386999339882e-15	-1.40903	0.667	0.973	4.65527014228818e-11	Naive.T_IGHA1	RPL24
3.45151593109226e-15	-1.48418	0.485	0.952	6.12367956494388e-11	Naive.T_IGHA1	RPL23
3.5984360152736e-15	-1.6222	0.576	0.967	6.38434517829841e-11	Naive.T_IGHA1	RPL5
4.06012185059456e-15	0.334470716050521	0.273	0.028	7.20346818732487e-11	Naive.T_IGHA1	METTL7A
6.61183944091319e-15	-1.70544	0.182	0.843	1.17307255360682e-10	Naive.T_IGHA1	RPL17
6.99974869009171e-15	-1.58425	0.212	0.868	1.24189541259607e-10	Naive.T_IGHA1	MYL12A
1.59225013975083e-14	1.08891009503336	0.515	0.105	2.82497019794591e-10	Naive.T_IGHA1	CTSH
1.79144704993002e-14	0.328829672535514	0.303	0.036	3.17838535598584e-10	Naive.T_IGHA1	PDK1
2.18754002765111e-14	0.770357674485225	0.152	0.009	3.88113351705859e-10	Naive.T_IGHA1	DHRS9
2.38452950238289e-14	-2.15877	0.606	0.925	4.23063224312773e-10	Naive.T_IGHA1	RPS26
2.80109209872574e-14	-2.26531	0.273	0.866	4.96969760155921e-10	Naive.T_IGHA1	S100A4
3.16405197701772e-14	-1.38744	0.212	0.866	5.61366101762484e-10	Naive.T_IGHA1	BTF3
4.13085587229387e-14	-1.27449	0.667	0.941	7.32896448862378e-10	Naive.T_IGHA1	EEF1D
4.19606922848351e-14	0.309737385248325	0.242	0.024	7.44466602517545e-10	Naive.T_IGHA1	FCGR2B
7.10994159672155e-14	-2.12441	0.061	0.773	1.26144583809034e-09	Naive.T_IGHA1	IL32
8.15565598802005e-14	-1.41267	0.606	0.945	1.44697648539452e-09	Naive.T_IGHA1	RPL4
8.3232317944727e-14	-1.39259	0.697	0.988	1.47670778497535e-09	Naive.T_IGHA1	RPL37A
9.02721029893929e-14	0.70865133371843	0.515	0.106	1.60160765123781e-09	Naive.T_IGHA1	PDIA4
1.54204031402018e-13	-1.35403	0.303	0.869	2.73588792513461e-09	Naive.T_IGHA1	HNRNPA1
1.76555041101646e-13	-1.43648	0.242	0.858	3.1324395392254e-09	Naive.T_IGHA1	CFL1
1.92738634287396e-13	0.886513903091455	0.697	0.21	3.41956884952698e-09	Naive.T_IGHA1	MYDGF
1.9588722167843e-13	-1.17142	0.848	0.991	3.4754310870187e-09	Naive.T_IGHA1	EIF1
2.38353352769381e-13	-1.40101	0.121	0.795	4.22886518483436e-09	Naive.T_IGHA1	RPS4Y1
3.17777797259495e-13	-1.36578	0.242	0.819	5.63801367897796e-09	Naive.T_IGHA1	NPM1
3.1882885601029e-13	-1.44598	0.788	0.981	5.65666156333457e-09	Naive.T_IGHA1	RPS17
3.79517877189677e-13	0.78716630939374	0.727	0.225	6.73340617709925e-09	Naive.T_IGHA1	PDIA6
4.15841759628613e-13	-1.57677	0.182	0.83	7.37786449933086e-09	Naive.T_IGHA1	SH3BGRL3
4.73336097673948e-13	-1.32118	0.697	0.977	8.39792904493119e-09	Naive.T_IGHA1	RPS5
4.86544120288759e-13	-1.67253	0.182	0.816	8.63226578216317e-09	Naive.T_IGHA1	S100A6
5.32214119498898e-13	-1.38802	0.182	0.83	9.44254290814945e-09	Naive.T_IGHA1	ARHGDIB
5.47305476358519e-13	0.38320166969084	0.303	0.041	9.71029376155285e-09	Naive.T_IGHA1	SLAMF7
5.93597355630066e-13	1.20683349855321	0.606	0.166	1.05316042835886e-08	Naive.T_IGHA1	ITM2C
1.35603110236442e-12	0.392048616991083	0.364	0.059	2.40587038181496e-08	Naive.T_IGHA1	FAM3C
2.61565155420171e-12	0.458958266357801	0.333	0.053	4.64068898746467e-08	Naive.T_IGHA1	GLCCI1
2.67438252426703e-12	0.431620735164677	0.394	0.07	4.74488947455457e-08	Naive.T_IGHA1	HDLBP
2.98724510528643e-12	-1.0348	0.97	1	5.29997026579918e-08	Naive.T_IGHA1	RPLP1
3.35568046545659e-12	0.587959056760661	0.455	0.094	5.95364828181308e-08	Naive.T_IGHA1	FAM46C
3.47295596465044e-12	-1.39371	0.091	0.734	6.16171847248282e-08	Naive.T_IGHA1	SARAF
4.48616064823397e-12	-1.81381	0	0.687	7.95934622209671e-08	Naive.T_IGHA1	IL7R
5.42876504591446e-12	-1.22505	0.152	0.771	9.63171494446144e-08	Naive.T_IGHA1	COMMD6
5.78945803335472e-12	0.849293432130038	0.576	0.163	1.0271656442778e-07	Naive.T_IGHA1	VIMP
6.62068974337274e-12	-1.70975	0.485	0.908	1.17464277426919e-07	Naive.T_IGHA1	CXCR4
7.02797112927834e-12	-1.17284	0.364	0.887	1.24690263775656e-07	Naive.T_IGHA1	HLA-E
7.91151182415415e-12	0.643232947598245	0.515	0.126	1.40366042784143e-07	Naive.T_IGHA1	TPD52
1.05765317466962e-11	-1.25054	0.394	0.859	1.87648826249884e-07	Naive.T_IGHA1	DDX5
1.28384307805769e-11	-1.47285	0.03	0.684	2.27779438908995e-07	Naive.T_IGHA1	CD3D
1.83936468687068e-11	-1.92985	0.03	0.681	3.26340082744595e-07	Naive.T_IGHA1	CD69
1.84876971752381e-11	0.729103520977313	0.909	0.398	3.28008723283074e-07	Naive.T_IGHA1	SEC61B
3.63786083871408e-11	-1.27691	0.182	0.815	6.45429270004653e-07	Naive.T_IGHA1	ACTG1
4.52916938303012e-11	0.408852302062638	0.485	0.11	8.03565231937204e-07	Naive.T_IGHA1	ALG5
4.73201958075716e-11	-1.32725	0.212	0.754	8.39554914017935e-07	Naive.T_IGHA1	PABPC1
5.85479448677807e-11	-1.51004	0.333	0.84	1.03875763784417e-06	Naive.T_IGHA1	TXNIP
5.96471046894948e-11	-1.22905	0	0.637	1.05825893140102e-06	Naive.T_IGHA1	LAPTM5
6.84328235656416e-11	-1.51949	0	0.64	1.21413515570161e-06	Naive.T_IGHA1	TRAC
8.92069291822579e-11	-1.27253	0.121	0.717	1.58270933755162e-06	Naive.T_IGHA1	CORO1A
9.95332368655869e-11	-1.15658	0.121	0.733	1.76591868846924e-06	Naive.T_IGHA1	CALM1
1.05577506187603e-10	-1.06063	0.364	0.843	1.87315611478045e-06	Naive.T_IGHA1	COX4I1
1.09814749770623e-10	0.404473818547902	0.303	0.05	1.9483332904304e-06	Naive.T_IGHA1	SEL1L
1.58241987875735e-10	-1.21022	0.061	0.662	2.80752934889129e-06	Naive.T_IGHA1	PTPRC
1.7426553909196e-10	-1.0689	0.394	0.861	3.09181919456955e-06	Naive.T_IGHA1	TMA7
1.75322673789221e-10	-1.11713	0.061	0.66	3.11057487836837e-06	Naive.T_IGHA1	MYL12B
1.76788835948481e-10	-1.28824	0.545	0.902	3.13658752739796e-06	Naive.T_IGHA1	H3F3B
1.81998893537235e-10	-1.115	0.576	0.927	3.22902436913762e-06	Naive.T_IGHA1	NACA
2.78980969143437e-10	-1.36101	0.576	0.918	4.94968035454285e-06	Naive.T_IGHA1	ZFP36L2
2.92524840068006e-10	0.356907219263597	0.333	0.061	5.18997571248656e-06	Naive.T_IGHA1	SEC61A1
3.35893330656208e-10	-1.39579	0.545	0.897	5.95941947250245e-06	Naive.T_IGHA1	RPS10
3.57618320493396e-10	-1.24238	0.091	0.67	6.34486424219384e-06	Naive.T_IGHA1	S100A10
3.57734172836762e-10	0.422415831517634	0.485	0.119	6.34691969446983e-06	Naive.T_IGHA1	DERL1
3.6355122523114e-10	0.390903529986854	0.242	0.034	6.4501258380509e-06	Naive.T_IGHA1	HIST1H2BG
4.45743835334724e-10	-1.12422	0.152	0.699	7.90838712650868e-06	Naive.T_IGHA1	FXYD5
5.38087691837075e-10	0.673406759444076	0.636	0.21	9.54675182857339e-06	Naive.T_IGHA1	RPN2
7.08150677382995e-10	0.889022770760253	0.97	0.815	1.25640093181291e-05	Naive.T_IGHA1	CYBA
7.26785258276074e-10	0.644586483407575	0.667	0.233	1.28946240523341e-05	Naive.T_IGHA1	TMED10
7.4216998664765e-10	-1.13849	0.03	0.616	1.31675799031026e-05	Naive.T_IGHA1	HSP90AB1
1.11729479224002e-09	-1.05955	0.303	0.79	1.98230442039225e-05	Naive.T_IGHA1	HMGB1
1.14851026462732e-09	-1.04032	0	0.583	2.03768691150179e-05	Naive.T_IGHA1	ZFAS1
1.22618563893825e-09	0.335498734293637	0.303	0.054	2.17549856060425e-05	Naive.T_IGHA1	HSH2D
1.24498896249207e-09	0.608739884004282	0.545	0.17	2.20885941725343e-05	Naive.T_IGHA1	KDELR2
1.27427621649055e-09	-1.35629	0.091	0.647	2.26082086329753e-05	Naive.T_IGHA1	NBEAL1
1.4700003549677e-09	-1.59517	0.03	0.607	2.60807462978369e-05	Naive.T_IGHA1	LTB
1.7195902598524e-09	-1.04596	0.818	0.983	3.05089703903013e-05	Naive.T_IGHA1	MT-CO3
1.74930266527005e-09	0.560442762853651	0.545	0.164	3.10361278872213e-05	Naive.T_IGHA1	HM13
1.84243636882476e-09	0.580180668544989	0.485	0.132	3.26885060556888e-05	Naive.T_IGHA1	NUCB2
1.87094158635895e-09	0.303714424408557	0.303	0.055	3.31942456251805e-05	Naive.T_IGHA1	SLC39A7
2.29647414672999e-09	-1.02173	0.212	0.709	4.07440443112836e-05	Naive.T_IGHA1	PPDPF
2.3657914576242e-09	-1.06541	0.788	0.985	4.19738720411686e-05	Naive.T_IGHA1	HLA-A
3.20895098037052e-09	0.388273273942182	0.424	0.102	5.69332082937338e-05	Naive.T_IGHA1	LY96
3.89891167673859e-09	0.319010611505068	0.333	0.067	6.91744909686961e-05	Naive.T_IGHA1	ARFGAP3
4.94337509902973e-09	0.279244512286025	0.182	0.022	8.77053610069855e-05	Naive.T_IGHA1	FNDC3B
5.15796100997461e-09	-0.996558	0.091	0.626	9.15125442389695e-05	Naive.T_IGHA1	NAP1L1
5.4103296725238e-09	-0.992191	0.091	0.626	9.59900690499173e-05	Naive.T_IGHA1	GMFG
5.6052750297887e-09	-1.0198	0.909	0.99	9.94487895785112e-05	Naive.T_IGHA1	MT-CO1
6.16784523663907e-09	0.475845613506936	0.515	0.151	0.00010942991018845	Naive.T_IGHA1	DNAJC1
6.79567900147459e-09	-0.930626	0.121	0.643	0.000120568936844162	Naive.T_IGHA1	SNRPD2
8.51919043670964e-09	0.297503338341608	0.303	0.058	0.000151147476728103	Naive.T_IGHA1	CHID1
8.63270102650348e-09	-1.20687	0.091	0.615	0.000153161381612225	Naive.T_IGHA1	CD2
1.14410490871217e-08	-0.955251	0.182	0.685	0.000202987092903714	Naive.T_IGHA1	PPIA
1.40810870399315e-08	-1.31573	0.424	0.807	0.000249826646262464	Naive.T_IGHA1	SRGN
1.46011496506511e-08	-1.52103	0.455	0.896	0.000259053597101851	Naive.T_IGHA1	JUNB
1.63841537423059e-08	-0.894867	0.242	0.746	0.000290687655695991	Naive.T_IGHA1	SRP14
1.66535907826289e-08	-1.00892	0.727	0.957	0.000295468007665402	Naive.T_IGHA1	MT-ATP6
1.81357698138896e-08	-0.896623	0.879	0.977	0.00032176482803803	Naive.T_IGHA1	MT-ND4
1.83178187146505e-08	-1.12169	0.091	0.617	0.000324994739635329	Naive.T_IGHA1	HCST
1.98150672889971e-08	1.17729049132188	0.394	0.104	0.000351558923841386	Naive.T_IGHA1	ID3
2.60475414191963e-08	0.407141521783733	0.182	0.025	0.000462135479859382	Naive.T_IGHA1	DNAAF1
2.70475307933603e-08	-0.928284	0.212	0.674	0.000479877291335799	Naive.T_IGHA1	SRSF5
2.9313169908064e-08	0.42130918735121	0.394	0.099	0.000520074260508871	Naive.T_IGHA1	RPN1
3.21267199434648e-08	-1.02827	0.879	0.993	0.000569992265236953	Naive.T_IGHA1	TPT1
3.29769077470916e-08	0.309478849332417	0.273	0.051	0.000585076297248898	Naive.T_IGHA1	CCDC50
3.42595481853278e-08	-0.832329	0.03	0.543	0.000607832903904087	Naive.T_IGHA1	SKP1
3.89455453746929e-08	-0.903483	0.758	0.98	0.000690971866037801	Naive.T_IGHA1	RPL7A
4.03570491371885e-08	-0.943606	0.061	0.583	0.000716014765791998	Naive.T_IGHA1	CALM2
4.18965483969265e-08	0.350037507125693	0.394	0.098	0.00074332856165827	Naive.T_IGHA1	CD59
4.41155663389676e-08	-0.848826	0.576	0.881	0.000782698377985963	Naive.T_IGHA1	COX7C
5.38273525604319e-08	-0.927055	0.03	0.537	0.000955004889127183	Naive.T_IGHA1	CD3E
5.50742046668636e-08	0.402395506004729	0.182	0.025	0.000977126539199495	Naive.T_IGHA1	KIAA0125
6.25747807445026e-08	-0.903382	0.121	0.605	0.00111020175996897	Naive.T_IGHA1	HNRNPA2B1
7.87410980104891e-08	0.313429579241768	0.242	0.044	0.0013970245609021	Naive.T_IGHA1	CLPTM1L
7.92396723285378e-08	-0.856974	0	0.5	0.00140587026645292	Naive.T_IGHA1	EVL
9.41486086422232e-08	-0.942873	0.121	0.598	0.00167038461453032	Naive.T_IGHA1	CD37
9.4182860942033e-08	-1.01771	0.152	0.613	0.00167099231883355	Naive.T_IGHA1	LDHB
9.63466115782117e-08	0.726327073719859	0.758	0.437	0.00170938158262063	Naive.T_IGHA1	SPCS1
1.08328212040784e-07	-1.34116	0.03	0.525	0.00192195913802759	Naive.T_IGHA1	ANXA1
1.11432390059339e-07	-0.935468	0.667	0.963	0.0019770334644328	Naive.T_IGHA1	RPS11
1.41106702130413e-07	0.260820847833061	0.212	0.035	0.00250351510919779	Naive.T_IGHA1	CPEB4
1.46369206617306e-07	-0.87578	0.364	0.766	0.00259688246380424	Naive.T_IGHA1	ITM2B
1.55837664832663e-07	-0.839061	0.242	0.695	0.00276487184946111	Naive.T_IGHA1	CIRBP
1.58091250264204e-07	0.282432312920733	0.303	0.066	0.00280485496218751	Naive.T_IGHA1	C15orf57
1.58352928984125e-07	0.264933938749275	0.273	0.055	0.00280949766603634	Naive.T_IGHA1	SEC14L1
1.59528493572367e-07	-0.958718	0.515	0.837	0.00283035453296094	Naive.T_IGHA1	MYL6
1.79994944790566e-07	-0.984944	0.061	0.539	0.00319347031047423	Naive.T_IGHA1	S100A11
1.80351844238353e-07	-0.877369	0.879	0.997	0.00319980242047685	Naive.T_IGHA1	TMSB4X
1.84211262523801e-07	-1.14323	0.061	0.538	0.00326827621969727	Naive.T_IGHA1	TRBC2
1.95290801155706e-07	0.591090156941869	0.485	0.166	0.00346484939410453	Naive.T_IGHA1	DNAJB9
2.139144854655e-07	-1.0036	0.606	0.871	0.0037952708011289	Naive.T_IGHA1	EEF1B2
2.24698221676425e-07	-0.860988	0.091	0.574	0.00398659584898314	Naive.T_IGHA1	CD53
2.63869926465286e-07	0.509204210453368	0.485	0.158	0.00468158023534711	Naive.T_IGHA1	SELM
2.78658059520379e-07	0.395208158097292	0.394	0.109	0.00494395129201056	Naive.T_IGHA1	DNAJB11
2.82188326798508e-07	-0.909054	0.03	0.504	0.00500658529405912	Naive.T_IGHA1	IFITM2
2.99844259440012e-07	-0.929821	0.758	0.937	0.00531983685098469	Naive.T_IGHA1	MT-ND3
3.01282633325479e-07	0.532950467810692	0.333	0.083	0.00534535648046064	Naive.T_IGHA1	TOR3A
3.04752159207811e-07	-0.86683	0.818	0.951	0.00540691280866499	Naive.T_IGHA1	RPLP0
3.05946746908011e-07	0.331212422844743	0.424	0.121	0.00542810718364194	Naive.T_IGHA1	AKR1A1
3.12823097470005e-07	0.905691629452523	0.848	0.451	0.00555010739531284	Naive.T_IGHA1	PPIB
3.17541978156448e-07	-0.812768	0	0.47	0.0056338297764517	Naive.T_IGHA1	CLEC2D
3.18401164923632e-07	-0.815606	0.091	0.553	0.00564907346807507	Naive.T_IGHA1	EIF4A2
3.42781483101949e-07	-0.858182	0.242	0.684	0.00608162907319479	Naive.T_IGHA1	ARPC2
3.47244226662509e-07	-0.797307	0	0.468	0.00616080706944624	Naive.T_IGHA1	PIK3IP1
3.72012251991423e-07	-0.905527	0.091	0.549	0.00660024137483182	Naive.T_IGHA1	PNRC1
3.92841313675243e-07	-1.04856	0.758	0.844	0.00696979058722615	Naive.T_IGHA1	GNB2L1
4.1488717336029e-07	0.497693239006229	0.818	0.379	0.00736092822975827	Naive.T_IGHA1	SEC62
4.4993738963786e-07	-0.853644	0.242	0.681	0.00798278916695492	Naive.T_IGHA1	HINT1
4.87218502848484e-07	-0.774867	0	0.46	0.00864423067753781	Naive.T_IGHA1	GPSM3
4.91803508036064e-07	-1.03978	0.333	0.773	0.00872557783957585	Naive.T_IGHA1	VIM
5.06510596422169e-07	-0.780054	0.03	0.489	0.00898651100172213	Naive.T_IGHA1	ACAP1
5.80241474122765e-07	0.285843747569869	0.273	0.059	0.0102946442338861	Naive.T_IGHA1	ZBP1
6.68553991781911e-07	-1.03406	0.364	0.772	0.0118614849221947	Naive.T_IGHA1	HSP90AA1
6.80733802061222e-07	-0.778815	0.03	0.483	0.0120775791161702	Naive.T_IGHA1	FUS
6.81486299801751e-07	0.319678680533394	0.333	0.085	0.0120909299310827	Naive.T_IGHA1	TMEM208
7.44575131621869e-07	0.315095561501685	0.394	0.112	0.0132102519852352	Naive.T_IGHA1	IFNAR2
7.46748079298585e-07	-0.789273	0.515	0.811	0.0132488044229155	Naive.T_IGHA1	UQCRB
7.94729289812627e-07	-0.836178	0.182	0.626	0.0141000870598556	Naive.T_IGHA1	EIF3E
8.59757466241849e-07	0.667693108249682	0.606	0.26	0.0152538169660629	Naive.T_IGHA1	GSTP1
8.80574634092222e-07	-0.812234	0.061	0.507	0.0156231551580642	Naive.T_IGHA1	ARPC1B
8.85992782721702e-07	-0.731992	0.485	0.866	0.0157192839510484	Naive.T_IGHA1	GAPDH
1.00800239426672e-06	-0.720661	0.03	0.474	0.0178839784790801	Naive.T_IGHA1	GSTK1
1.14412966045825e-06	0.372425738876552	0.333	0.09	0.0202991484358503	Naive.T_IGHA1	NANS
1.20587508582041e-06	-0.737335	0.03	0.47	0.0213946357726257	Naive.T_IGHA1	SOD1
1.22348738554549e-06	0.412120015896549	0.424	0.136	0.0217071131943481	Naive.T_IGHA1	ARF4
1.23147888761485e-06	-0.773586	0	0.439	0.0218488984240627	Naive.T_IGHA1	CD3G
1.26262127634473e-06	-0.705532	0.03	0.469	0.0224014266849083	Naive.T_IGHA1	HNRNPK
1.32207230921964e-06	-0.977651	0.182	0.648	0.0234562069101748	Naive.T_IGHA1	KLF6
1.35863931925098e-06	-0.705258	0.061	0.497	0.0241049788021508	Naive.T_IGHA1	APRT
1.37719265972902e-06	-0.749837	0.182	0.595	0.0244341521689123	Naive.T_IGHA1	EIF3K
1.48019293305659e-06	-0.757176	0.03	0.466	0.02626158301829	Naive.T_IGHA1	SEPT7
1.52956241764818e-06	-0.752307	0.121	0.547	0.0271374964139139	Naive.T_IGHA1	SUMO2
1.61012551924637e-06	0.303384376355669	0.182	0.03	0.0285668469624692	Naive.T_IGHA1	RP5-887A10.1
1.61135232764755e-06	0.262229729820897	0.182	0.031	0.0285886129971229	Naive.T_IGHA1	RNU12
1.710910543644e-06	-0.682315	0.03	0.462	0.0303549748653318	Naive.T_IGHA1	HNRNPA0
1.85582225342031e-06	0.283253421249434	0.333	0.089	0.0329259984201831	Naive.T_IGHA1	NME1
1.99641915526427e-06	-0.77611	0.061	0.489	0.0354204686526988	Naive.T_IGHA1	SRSF3
2.28899557605176e-06	-1.27267	0.394	0.757	0.0406113595103104	Naive.T_IGHA1	NFKBIA
2.47947788804701e-06	-0.779411	0.061	0.498	0.04399089668973	Naive.T_IGHA1	CD48
2.76635270870598e-06	0.327918279571367	0.242	0.054	0.0490806297578615	Naive.T_IGHA1	FBXW7
2.99787349412973e-06	0.302331870358438	0.242	0.054	0.0531882715328497	Naive.T_IGHA1	HMCES
3.16944446531622e-06	-1.0221	0	0.42	0.0562322837036404	Naive.T_IGHA1	TNFAIP3
3.71800612174929e-06	-0.755396	0.121	0.528	0.0659648646120759	Naive.T_IGHA1	CD99
3.85324281841036e-06	-0.697291	0	0.411	0.0683642340842366	Naive.T_IGHA1	LEPROTL1
3.99038845916747e-06	-0.743999	0.242	0.627	0.0707974720425493	Naive.T_IGHA1	ARPC3
4.05932562901368e-06	-0.670477	0	0.409	0.0720205553099607	Naive.T_IGHA1	LCK
4.0596615455913e-06	0.461310706498383	0.576	0.251	0.0720265151418809	Naive.T_IGHA1	TRAM1
4.08489198414312e-06	-0.807925	0.212	0.602	0.0724741535826672	Naive.T_IGHA1	CLIC1
4.10888732732093e-06	-0.854176	0.303	0.658	0.072899878961328	Naive.T_IGHA1	HSPA8
4.15069282616838e-06	-0.754238	0.152	0.549	0.0736415921218794	Naive.T_IGHA1	HNRNPDL
4.25147644242864e-06	-1.07483	0.303	0.701	0.075429695041569	Naive.T_IGHA1	DUSP1
4.41904252427685e-06	-3.82272	0.606	0.234	0.0784026524657198	Naive.T_IGHA1	IGLC3
4.5920058826248e-06	-0.762152	0.091	0.498	0.0814713683695292	Naive.T_IGHA1	STK4
4.60330962002664e-06	-0.667668	0.03	0.439	0.0816719192785126	Naive.T_IGHA1	MORF4L1
4.68786825983801e-06	-0.730013	0.152	0.592	0.083172158666046	Naive.T_IGHA1	CD44
5.0032697071045e-06	0.495452843007458	0.818	0.45	0.088768011143448	Naive.T_IGHA1	TMEM258
5.485126881059e-06	0.357899624898663	0.333	0.097	0.0973171211237487	Naive.T_IGHA1	SEL1L3
5.74523901130848e-06	0.341730688005152	0.212	0.045	0.101932030538635	Naive.T_IGHA1	ARID3A
5.854246668225e-06	-1.20112	0.394	0.766	0.103866044387648	Naive.T_IGHA1	MTRNR2L12
5.90108311450564e-06	1.21347619733271	0.606	0.291	0.104697016617559	Naive.T_IGHA1	HSPA5
6.1525387832355e-06	-0.681385	0.121	0.533	0.109158343092164	Naive.T_IGHA1	EIF3H
6.22036914053729e-06	-1.03473	0.091	0.497	0.110361789291413	Naive.T_IGHA1	DNAJB1
6.29174941105577e-06	-0.672196	0.091	0.492	0.111628218050952	Naive.T_IGHA1	UBE2D3
7.7637361814934e-06	0.399841686118113	0.606	0.262	0.137744207332056	Naive.T_IGHA1	CD63
7.81277269721086e-06	-0.624333	0	0.392	0.138614213193915	Naive.T_IGHA1	SF1
8.84652467388992e-06	-0.632166	0.061	0.471	0.156955040764155	Naive.T_IGHA1	ARL6IP5
8.98724899697089e-06	-0.746426	0	0.392	0.159451771704257	Naive.T_IGHA1	GIMAP7
9.56001439847514e-06	0.536108733172003	0.636	0.327	0.169613775457746	Naive.T_IGHA1	RABAC1
9.59411280463644e-06	0.252087059193672	0.303	0.082	0.17021874937986	Naive.T_IGHA1	CCPG1
9.74800085195871e-06	-0.684742	0.182	0.57	0.172949031115452	Naive.T_IGHA1	EIF3F
9.96891176510081e-06	-1.1241	0	0.392	0.176868432536419	Naive.T_IGHA1	GZMA
1.00253201215769e-05	-0.69202	0.121	0.522	0.177869229597017	Naive.T_IGHA1	RBM3
1.05138799088631e-05	-0.73587	0.061	0.465	0.18653725734305	Naive.T_IGHA1	LDHA
1.06820191137886e-05	-0.638376	0.03	0.419	0.189520383116836	Naive.T_IGHA1	CIB1
1.07974657571454e-05	-0.976848	0.303	0.632	0.191568637463273	Naive.T_IGHA1	GLTSCR2
1.08305085168753e-05	-0.654222	0.03	0.419	0.192154882106402	Naive.T_IGHA1	TPM3
1.1051930982141e-05	-0.662753	0.03	0.419	0.196083359485145	Naive.T_IGHA1	CELF2
1.14718544479335e-05	-0.625113	0.03	0.417	0.203533641615236	Naive.T_IGHA1	CAPZB
1.16118143566154e-05	-0.750204	0.121	0.522	0.20601681031507	Naive.T_IGHA1	SRSF7
1.20007040101832e-05	0.339823622240493	0.394	0.132	0.212916490548671	Naive.T_IGHA1	DNAJC3
1.25710199598162e-05	-0.697028	0.212	0.586	0.223035036127059	Naive.T_IGHA1	RBM39
1.41163714460987e-05	-0.682706	0.061	0.444	0.250452662196683	Naive.T_IGHA1	N4BP2L2
1.44957868272537e-05	-0.582396	0.121	0.545	0.257184249889135	Naive.T_IGHA1	SON
1.48701060783688e-05	-0.680989	0	0.378	0.26382542204242	Naive.T_IGHA1	AC090498.1
1.5610946080527e-05	-0.583502	0	0.373	0.276969405360711	Naive.T_IGHA1	TSPO
1.57719152660311e-05	-0.593996	0.03	0.409	0.279825320649923	Naive.T_IGHA1	UBXN1
1.61087592118559e-05	-0.718288	0.03	0.423	0.285801605936748	Naive.T_IGHA1	COTL1
1.7034155903122e-05	-0.588823	0.03	0.407	0.302219994033191	Naive.T_IGHA1	NEDD8
1.70913811510734e-05	-0.637991	0.939	0.995	0.303235284382345	Naive.T_IGHA1	HLA-B
1.73216131024971e-05	-0.703926	0.182	0.543	0.307320059664504	Naive.T_IGHA1	CCNI
1.74858212454119e-05	0.365660704803889	0.576	0.244	0.310233440536098	Naive.T_IGHA1	COX5A
1.75204152132411e-05	-0.52827	0.909	0.99	0.310847206713323	Naive.T_IGHA1	MT-CO2
1.83007218051487e-05	0.272922989145619	0.273	0.073	0.324691406266949	Naive.T_IGHA1	PLD3
1.85030669712427e-05	0.441765477645074	0.576	0.254	0.328281414203788	Naive.T_IGHA1	P4HB
1.92980077869552e-05	-0.709559	0.424	0.715	0.342385254156159	Naive.T_IGHA1	YBX1
1.93155934305482e-05	-0.608618	0	0.369	0.342697258644785	Naive.T_IGHA1	ARPC5
1.9358596973121e-05	-0.608344	0.03	0.419	0.343460227497113	Naive.T_IGHA1	STK17A
1.95802432897482e-05	-1.5362	0	0.374	0.347392676446713	Naive.T_IGHA1	KLRB1
2.13299340885442e-05	-0.653682	0.061	0.434	0.37843569059895	Naive.T_IGHA1	C6orf48
2.20090909957164e-05	-0.663934	0.182	0.541	0.390485292446001	Naive.T_IGHA1	ANAPC16
2.23274751739255e-05	-0.756505	0.848	0.965	0.396134064535786	Naive.T_IGHA1	MT-ND2
2.53512156310544e-05	0.412120015896549	0.515	0.223	0.449781267726168	Naive.T_IGHA1	ERGIC3
2.54876017527172e-05	-0.711963	0.091	0.46	0.452201030296708	Naive.T_IGHA1	ENO1
2.68882996641053e-05	0.650216519980441	0.636	0.328	0.477052212640556	Naive.T_IGHA1	BTG2
2.77591730338298e-05	-1.39592	0.182	0.517	0.492503247966209	Naive.T_IGHA1	CCL5
2.81787326518439e-05	-0.608012	0.03	0.395	0.499947074709014	Naive.T_IGHA1	ETS1
2.92654742533927e-05	-0.566028	0.03	0.393	0.519228044203693	Naive.T_IGHA1	CCND3
3.07172924992041e-05	-0.673456	0.515	0.795	0.54498620352088	Naive.T_IGHA1	SLC25A6
3.35777268647976e-05	0.307545425011614	0.394	0.139	0.595736030035239	Naive.T_IGHA1	PABPC4
3.4930529610464e-05	0.729690110641907	0.788	0.515	0.619737456348852	Naive.T_IGHA1	ISG20
3.56808881170095e-05	-0.721846	0	0.354	0.633050316971982	Naive.T_IGHA1	ALOX5AP
3.72293634701546e-05	0.266842785639813	0.242	0.063	0.660523366687482	Naive.T_IGHA1	TLE1
3.86319675110823e-05	0.498358866834006	0.364	0.128	0.685408367581622	Naive.T_IGHA1	H1FX
4.01582306039759e-05	-0.59996	0.121	0.479	0.71248732737574	Naive.T_IGHA1	ATP6V1G1
4.02667670130958e-05	-0.500804	0.97	1	0.714412980346346	Naive.T_IGHA1	B2M
4.14329209751379e-05	-0.700308	0.03	0.385	0.735102883940897	Naive.T_IGHA1	DNAJA1
4.18536870169535e-05	0.29209708367721	0.576	0.24	0.742568115054789	Naive.T_IGHA1	PRDX5
4.21076687358006e-05	-0.587435	0.091	0.449	0.747074258710574	Naive.T_IGHA1	ATP6V0E1
4.39631924219924e-05	-0.639611	0.061	0.416	0.77999495995099	Naive.T_IGHA1	PPP2R5C
4.45355892038713e-05	-0.812675	0.091	0.464	0.790150423655085	Naive.T_IGHA1	BIRC3
4.48638958037827e-05	-0.670936	0.152	0.512	0.795975239350712	Naive.T_IGHA1	CDC42
4.60613089152356e-05	-0.583014	0	0.346	0.81721974277411	Naive.T_IGHA1	LRRFIP1
4.76905810139143e-05	0.381078607044354	0.182	0.039	0.846126288348867	Naive.T_IGHA1	HSPA6
4.89893369028802e-05	-0.652274	0.121	0.472	0.869168815330901	Naive.T_IGHA1	RAC2
5.23183343350571e-05	-0.571269	0	0.342	0.928231887772583	Naive.T_IGHA1	SPOCK2
5.27076185885963e-05	-0.548487	0	0.341	0.935138568998876	Naive.T_IGHA1	AAK1
5.58413266977972e-05	-0.564591	0.03	0.377	0.990736818272318	Naive.T_IGHA1	HLA-F
5.59031554745931e-05	-0.523771	0.03	0.376	0.991833784430231	Naive.T_IGHA1	RSL24D1
5.79035324994115e-05	-0.591882	0.091	0.441	1	Naive.T_IGHA1	SAP18
5.87421578342784e-05	-0.548487	0	0.338	1	Naive.T_IGHA1	TMEM123
5.9109878768622e-05	-0.569302	0	0.338	1	Naive.T_IGHA1	GPBP1
6.55754558256857e-05	-0.577643	0	0.336	1	Naive.T_IGHA1	ITGB2
6.68390380509346e-05	-0.533106	0.03	0.371	1	Naive.T_IGHA1	PTGES3
7.09420583463989e-05	-0.577008	0.121	0.466	1	Naive.T_IGHA1	RAN
7.32766135665876e-05	-0.516179	0	0.331	1	Naive.T_IGHA1	SYF2
7.40079132260212e-05	-0.589215	0.091	0.435	1	Naive.T_IGHA1	VAMP2
7.71141211764006e-05	-0.589215	0.091	0.433	1	Naive.T_IGHA1	C19orf43
7.72548172836174e-05	-0.531413	0	0.33	1	Naive.T_IGHA1	NDFIP1
7.77622992689e-05	-0.532126	0.03	0.367	1	Naive.T_IGHA1	MINOS1
8.00691026080138e-05	-0.556904	0.03	0.367	1	Naive.T_IGHA1	CAP1
8.06783081655351e-05	-0.50696	0	0.328	1	Naive.T_IGHA1	BRK1
8.22211004377231e-05	-0.894642	0.03	0.366	1	Naive.T_IGHA1	TRBC1
8.37737538052815e-05	-0.625113	0.03	0.366	1	Naive.T_IGHA1	FYB
8.67883593912851e-05	-0.919105	0.455	0.719	1	Naive.T_IGHA1	ZFP36
8.76813771978648e-05	-0.560753	0.03	0.364	1	Naive.T_IGHA1	VAMP8
8.83491695249523e-05	-0.594665	0	0.327	1	Naive.T_IGHA1	ZFP36L1
9.43789996359235e-05	0.41212001589655	0.515	0.227	1	Naive.T_IGHA1	ZNF706
9.56310031655489e-05	-0.557444	0	0.325	1	Naive.T_IGHA1	GIMAP4
9.58560862928868e-05	-0.581802	0.121	0.457	1	Naive.T_IGHA1	EIF3L
9.72611926243436e-05	-0.549069	0.091	0.428	1	Naive.T_IGHA1	HIGD2A
0.000100011732704697	0.346051630189564	0.242	0.07	1	Naive.T_IGHA1	ID1
0.000104352388631184	-0.601488	0.03	0.36	1	Naive.T_IGHA1	CKLF
0.000104488179475118	-0.590409	0.152	0.482	1	Naive.T_IGHA1	YWHAB
0.000107647279620387	-0.571297	0.061	0.393	1	Naive.T_IGHA1	KMT2E
0.000109944750120406	-0.559656	0.121	0.472	1	Naive.T_IGHA1	CCNL1
0.000110787683350399	-0.525249	0.03	0.358	1	Naive.T_IGHA1	SP100
0.000113880340712317	-0.649391	0.939	0.957	1	Naive.T_IGHA1	MT-CYB
0.000115755502973226	-0.556904	0.03	0.357	1	Naive.T_IGHA1	IFI16
0.000120940906954594	-0.518559	0.061	0.404	1	Naive.T_IGHA1	HNRNPC
0.000123266835223117	-0.556344	0.091	0.435	1	Naive.T_IGHA1	SNHG8
0.000123545679454094	0.511171969395694	0.667	0.375	1	Naive.T_IGHA1	TMEM59
0.000124049858308296	-0.496648	0	0.316	1	Naive.T_IGHA1	NUCKS1
0.000136245079029809	-0.495902	0.03	0.352	1	Naive.T_IGHA1	C11orf58
0.000143345655632819	-0.604511	0.576	0.796	1	Naive.T_IGHA1	EEF2
0.000149873738015817	0.335047574868214	0.394	0.156	1	Naive.T_IGHA1	KLF13
0.000153976945081961	-0.652369	0.061	0.383	1	Naive.T_IGHA1	TUBA1B
0.000154583682665959	-0.549176	0.03	0.349	1	Naive.T_IGHA1	ELF1
0.000161470538446042	-0.574743	0.152	0.472	1	Naive.T_IGHA1	NDUFS5
0.000162450313708243	-0.5282	0.03	0.347	1	Naive.T_IGHA1	SLC25A5
0.000164318852737446	-0.534225	0.061	0.382	1	Naive.T_IGHA1	C12orf57
0.000166032584805391	-0.467353	0.606	0.819	1	Naive.T_IGHA1	UBB
0.000166607008544153	-0.566493	0.091	0.426	1	Naive.T_IGHA1	RARRES3
0.000167859822916588	-0.477898	0	0.307	1	Naive.T_IGHA1	TRAF3IP3
0.000176188088734477	-0.473172	0	0.305	1	Naive.T_IGHA1	PDCD4
0.000177090229912246	-0.526599	0.061	0.38	1	Naive.T_IGHA1	HNRNPA3
0.000177119819435191	0.295163869550701	0.273	0.085	1	Naive.T_IGHA1	POU2F2
0.000183658957494684	-0.507912	0.03	0.344	1	Naive.T_IGHA1	IKZF1
0.000184717794619892	-0.480516	0	0.304	1	Naive.T_IGHA1	ZC3HAV1
0.000185628259768679	-0.484297	0.03	0.343	1	Naive.T_IGHA1	SNRPB
0.000190244607548247	-0.566933	0.121	0.44	1	Naive.T_IGHA1	DDX24
0.000191818830025212	0.564123109341599	0.515	0.276	1	Naive.T_IGHA1	SELK
0.000193138300367316	-0.540391	0.061	0.378	1	Naive.T_IGHA1	RNASET2
0.000202738478104545	-0.449842	0	0.301	1	Naive.T_IGHA1	SRP9
0.000203470879673869	-0.474539	0.03	0.354	1	Naive.T_IGHA1	ABRACL
0.000204549056596235	-0.520373	0.061	0.376	1	Naive.T_IGHA1	C9orf16
0.000216742319478625	-0.567702	0.091	0.406	1	Naive.T_IGHA1	IL2RG
0.000217773216598009	-0.477188	0.03	0.339	1	Naive.T_IGHA1	RBM8A
0.000220138475082153	-0.561713	0.03	0.339	1	Naive.T_IGHA1	TAGLN2
0.000226223800793274	-0.526121	0.061	0.373	1	Naive.T_IGHA1	AES
0.000226460843624603	-0.551354	0.091	0.406	1	Naive.T_IGHA1	HMGN2
0.000230235173427323	0.282926805359585	0.515	0.227	1	Naive.T_IGHA1	REEP5
0.000231061416908779	-0.488835	0.061	0.373	1	Naive.T_IGHA1	PRR13
0.000231758886935439	-0.48638	0.061	0.373	1	Naive.T_IGHA1	EIF3D
0.000232243469362565	-0.567373	0.121	0.433	1	Naive.T_IGHA1	FOXP1
0.000239785103297432	0.335047574868214	0.364	0.14	1	Naive.T_IGHA1	TYMP
0.000247714659242907	-0.547672	0.121	0.446	1	Naive.T_IGHA1	ANKRD12
0.00025475677475891	-0.647452	0.03	0.334	1	Naive.T_IGHA1	CD7
0.000269265771209006	-0.509776	0.061	0.368	1	Naive.T_IGHA1	TRA2B
0.00026973539149688	-0.456774	0	0.293	1	Naive.T_IGHA1	EPC1
0.000278592697608112	-0.440726	0	0.291	1	Naive.T_IGHA1	CHMP4A
0.000279508004699181	-0.491372	0.03	0.331	1	Naive.T_IGHA1	HNRNPU
0.00028913432674721	-0.558188	0.091	0.398	1	Naive.T_IGHA1	LY6E
0.000292029170305285	-0.582527	0.242	0.565	1	Naive.T_IGHA1	ATP5G2
0.000293394275357043	-0.436956	0	0.289	1	Naive.T_IGHA1	ARHGAP15
0.000293791800833495	-0.561068	0.061	0.365	1	Naive.T_IGHA1	HMGB2
0.00029600042159956	-0.451445	0	0.289	1	Naive.T_IGHA1	DEK
0.000313223741398453	-0.778097	0.636	0.868	1	Naive.T_IGHA1	TSC22D3
0.000332462162341227	-0.50954	0.121	0.427	1	Naive.T_IGHA1	UXT
0.00034033850899644	-0.920546	0.212	0.53	1	Naive.T_IGHA1	ID2
0.000340645315430764	0.325963372146835	0.485	0.226	1	Naive.T_IGHA1	LMAN2
0.000345793832772992	-0.431011	0	0.284	1	Naive.T_IGHA1	LSM8
0.000351597691008848	-0.814845	0	0.287	1	Naive.T_IGHA1	GZMK
0.000366170326819303	-0.49471	0.061	0.36	1	Naive.T_IGHA1	PPP1R2
0.000366979761362997	-0.465432	0.03	0.323	1	Naive.T_IGHA1	RSL1D1
0.000366987649439557	0.266543191610933	0.333	0.125	1	Naive.T_IGHA1	UBE2G1
0.000367077167932766	-0.468508	0.03	0.323	1	Naive.T_IGHA1	CD47
0.000368138241245038	-0.501919	0.03	0.323	1	Naive.T_IGHA1	LCP1
0.000369806486067595	-0.479993	0	0.283	1	Naive.T_IGHA1	EZR
0.000385963548763836	-0.459775	0.03	0.322	1	Naive.T_IGHA1	RGS10
0.000405071802299212	-0.53043	0.121	0.42	1	Naive.T_IGHA1	HMGN1
0.000438644574791539	-0.434257	0	0.277	1	Naive.T_IGHA1	RAP1A
0.000447590879494662	-0.448773	0	0.277	1	Naive.T_IGHA1	PBXIP1
0.000456379746791712	-0.466092	0.061	0.354	1	Naive.T_IGHA1	PRPF38B
0.000460341164022741	0.745078439170719	0.303	0.111	1	Naive.T_IGHA1	GREM1
0.000464303164273555	0.405836242173144	0.394	0.173	1	Naive.T_IGHA1	ANKRD28
0.000467505959801371	-0.478497	0.061	0.353	1	Naive.T_IGHA1	ACTR3
0.000468960277051686	0.254880274085353	0.303	0.11	1	Naive.T_IGHA1	RAB1A
0.000471962289434474	-0.505903	0.061	0.352	1	Naive.T_IGHA1	PCSK7
0.000479909242684463	-0.437971	0.03	0.315	1	Naive.T_IGHA1	CMPK1
0.000497110695372504	-0.531846	0.242	0.53	1	Naive.T_IGHA1	UBL5
0.000532874173813792	-0.489272	0.121	0.413	1	Naive.T_IGHA1	PCBP2
0.000551771066879342	-0.638041	0.152	0.436	1	Naive.T_IGHA1	ZNF90
0.000558618350723865	-0.436401	0.03	0.311	1	Naive.T_IGHA1	TRAPPC1
0.000559340892171319	-0.451508	0.03	0.311	1	Naive.T_IGHA1	IDS
0.000560821284900865	-0.4701	0.091	0.382	1	Naive.T_IGHA1	LAMTOR4
0.000575495516297982	0.251896415646531	0.212	0.064	1	Naive.T_IGHA1	LRRC59
0.000575777912218746	-0.488344	0.152	0.441	1	Naive.T_IGHA1	EIF3G
0.000579519090983217	-0.478291	0.091	0.38	1	Naive.T_IGHA1	EIF4B
0.000614796693763012	-0.783264	0.091	0.389	1	Naive.T_IGHA1	DUSP2
0.000618662295168814	-0.673262	0.152	0.438	1	Naive.T_IGHA1	PPP1R15A
0.000632485658755544	-0.457093	0.061	0.344	1	Naive.T_IGHA1	TBC1D10C
0.000633784878484145	-0.499903	0.121	0.409	1	Naive.T_IGHA1	PSMB9
0.000652397372587566	-0.582527	0	0.267	1	Naive.T_IGHA1	SELL
0.0006640782929034	-0.493021	0	0.265	1	Naive.T_IGHA1	GPR171
0.000680168607944712	-0.413173	0.03	0.305	1	Naive.T_IGHA1	SEPT9
0.000684478882448498	-0.416315	0	0.263	1	Naive.T_IGHA1	DNAJB6
0.000718522716951366	-0.473478	0.091	0.374	1	Naive.T_IGHA1	PGK1
0.000740028391862594	-0.437971	0.03	0.302	1	Naive.T_IGHA1	CAPZA1
0.0007459297209099	-0.495839	0.303	0.607	1	Naive.T_IGHA1	CHCHD2
0.000761118459039733	-0.553364	0.364	0.604	1	Naive.T_IGHA1	COX6C
0.00076141839866023	-0.406433	0	0.26	1	Naive.T_IGHA1	MYH9
0.0008172976454904	-0.393152	0	0.257	1	Naive.T_IGHA1	GGNBP2
0.000835294547939149	-0.440203	0.091	0.383	1	Naive.T_IGHA1	ANP32B
0.000842674717322862	-0.43378	0.03	0.298	1	Naive.T_IGHA1	SEPT1
0.000850163992778014	-0.437495	0	0.257	1	Naive.T_IGHA1	ATXN8OS
0.000851587290607788	-0.484523	0.091	0.368	1	Naive.T_IGHA1	FKBP5
0.000853199744174102	-0.411382	0	0.256	1	Naive.T_IGHA1	TPR
0.00085357700822978	-0.554713	0.273	0.538	1	Naive.T_IGHA1	EMP3
0.00088423221916938	-0.43273	0.03	0.297	1	Naive.T_IGHA1	KTN1
0.000906492640352637	-0.384788	0	0.254	1	Naive.T_IGHA1	ARID5A
0.000923490939011413	-0.410284	0	0.254	1	Naive.T_IGHA1	FAM65B
0.000927058369335333	-0.420139	0	0.254	1	Naive.T_IGHA1	PTGER4
0.00092831229580919	-0.449952	0.03	0.295	1	Naive.T_IGHA1	UGP2
0.000928364036881128	-0.411576	0.03	0.295	1	Naive.T_IGHA1	LAT
0.000936344260346919	-0.38311	0	0.253	1	Naive.T_IGHA1	BIN1
0.000974666307106592	-0.414769	0.03	0.294	1	Naive.T_IGHA1	TERF2IP
0.000986623456275976	-0.47617	0.03	0.293	1	Naive.T_IGHA1	ARL4C
0.000989943505321997	-0.374688	0	0.251	1	Naive.T_IGHA1	POLR3GL
0.000990438230700933	-0.417424	0.03	0.293	1	Naive.T_IGHA1	ARID4B
0.000990857340475372	-0.421663	0.03	0.293	1	Naive.T_IGHA1	ARHGEF1
0.000993273976375105	-0.460891	0.091	0.364	1	Naive.T_IGHA1	PRRC2C
0.000997209931565855	-0.567575	0.848	0.92	1	Naive.T_IGHA1	MT-ND1
0.00101268892296386	-0.42123	0	0.251	1	Naive.T_IGHA1	DUT
0.00101310013089274	-0.522292	0.152	0.434	1	Naive.T_IGHA1	LSP1
0.00102527721653327	-0.559097	0.091	0.361	1	Naive.T_IGHA1	GPR183
0.00103859455907961	-0.420605	0.03	0.291	1	Naive.T_IGHA1	SFPQ
0.00105432056440202	-0.390926	0	0.249	1	Naive.T_IGHA1	MSN
0.00109462895752158	-0.422585	0.061	0.328	1	Naive.T_IGHA1	ST13
0.00110619450402563	-0.50954	0.121	0.392	1	Naive.T_IGHA1	ARF6
0.00111189003878153	-0.493583	0.091	0.36	1	Naive.T_IGHA1	TUBA4A
0.00114422702793504	-0.434257	0	0.246	1	Naive.T_IGHA1	TUBA1A
0.001167175571382	-0.3775	0	0.245	1	Naive.T_IGHA1	BAZ1A
0.00117168853538865	-0.428843	0	0.246	1	Naive.T_IGHA1	SLC2A3
0.00118054589717584	-0.403563	0.03	0.287	1	Naive.T_IGHA1	UBE2I
0.00118124333504384	-0.375251	0	0.245	1	Naive.T_IGHA1	SH3KBP1
0.00119972711028056	-0.419545	0.03	0.287	1	Naive.T_IGHA1	NKTR
0.00120884536109191	-0.391483	0	0.244	1	Naive.T_IGHA1	SLFN5
0.00121229039245414	-0.367348	0	0.244	1	Naive.T_IGHA1	PSMA1
0.00121645498631625	-0.370176	0	0.244	1	Naive.T_IGHA1	OSTF1
0.00122464312362799	-0.474043	0.061	0.323	1	Naive.T_IGHA1	ANXA2
0.00130962275622052	-0.469532	0.03	0.284	1	Naive.T_IGHA1	TOB1
0.00131228479686411	-0.440892	0.121	0.404	1	Naive.T_IGHA1	LIMD2
0.00131767729474702	-0.41051	0.03	0.284	1	Naive.T_IGHA1	TAF1D
0.00133910161147384	-0.419015	0.03	0.283	1	Naive.T_IGHA1	DDX17
0.00134996298187988	-0.435877	0.121	0.389	1	Naive.T_IGHA1	OCIAD2
0.00138229434832817	-0.399808	0.03	0.282	1	Naive.T_IGHA1	SF3B1
0.00138772711067338	-0.445473	0.121	0.387	1	Naive.T_IGHA1	SLC25A3
0.00139997263157722	-0.375251	0	0.239	1	Naive.T_IGHA1	LBH
0.00140094277793006	-0.421134	0.03	0.282	1	Naive.T_IGHA1	DDX3X
0.00141536266814603	-0.370176	0	0.239	1	Naive.T_IGHA1	ATP1A1
0.00141799872512642	-0.351985	0	0.238	1	Naive.T_IGHA1	MED10
0.00143854425532167	-0.397592	0	0.239	1	Naive.T_IGHA1	CNOT6L
0.00144776344146254	-0.336457	0	0.237	1	Naive.T_IGHA1	MAGOH
0.00146174983675459	-0.36848	0	0.238	1	Naive.T_IGHA1	PSIP1
0.00147358361142506	-0.359972	0	0.237	1	Naive.T_IGHA1	TBCB
0.00149228852819625	-0.419545	0.03	0.28	1	Naive.T_IGHA1	AKAP13
0.00149311917299226	-0.501168	0.091	0.351	1	Naive.T_IGHA1	CCNH
0.00149358153330513	-0.418904	0.121	0.398	1	Naive.T_IGHA1	C19orf53
0.00149815006464051	-0.497638	0.061	0.317	1	Naive.T_IGHA1	ITM2A
0.00151971546159318	-0.426446	0.091	0.353	1	Naive.T_IGHA1	DAZAP2
0.00152062928718075	-0.383603	0.03	0.279	1	Naive.T_IGHA1	ACTR2
0.00155066523469255	-0.366216	0	0.236	1	Naive.T_IGHA1	RTN4
0.00158355919363796	-0.353129	0	0.235	1	Naive.T_IGHA1	PYURF
0.00158442240853373	-0.354272	0	0.235	1	Naive.T_IGHA1	SLTM
0.00162589406760405	-0.424452	0.091	0.351	1	Naive.T_IGHA1	SNRPG
0.00166526961602038	-0.356554	0	0.233	1	Naive.T_IGHA1	SLC38A1
0.00166926054160116	-0.388484	0.03	0.276	1	Naive.T_IGHA1	SCAF11
0.00171567582751015	-0.409977	0.03	0.275	1	Naive.T_IGHA1	PIP4K2A
0.00172117501386818	-0.391188	0.03	0.275	1	Naive.T_IGHA1	EML4
0.00179886347865416	-0.362813	0	0.231	1	Naive.T_IGHA1	CTD-2090I13.1
0.00180131320037248	-0.464203	0	0.232	1	Naive.T_IGHA1	CCR7
0.00182208922858369	-0.424834	0.03	0.273	1	Naive.T_IGHA1	SOCS1
0.00182345977583505	-0.477898	0	0.231	1	Naive.T_IGHA1	CREM
0.00183188701886694	-0.38306	0.03	0.273	1	Naive.T_IGHA1	CAST
0.00183589117476626	-0.341075	0	0.23	1	Naive.T_IGHA1	PSMC5
0.00184718183755202	0.303488339391016	0.455	0.231	1	Naive.T_IGHA1	OSTC
0.00186446944556716	-0.379747	0	0.23	1	Naive.T_IGHA1	TRAT1
0.00187404474960351	-0.487839	0.03	0.272	1	Naive.T_IGHA1	PLAC8
0.0018883751025566	-0.381429	0.03	0.272	1	Naive.T_IGHA1	ARPC4
0.00188869597759442	-0.390648	0.03	0.272	1	Naive.T_IGHA1	TMEM173
0.00190036554861369	-0.378784	0.061	0.311	1	Naive.T_IGHA1	SUMO1
0.00194780561498515	-0.388809	0.061	0.31	1	Naive.T_IGHA1	TSTD1
0.00202098187777808	-0.48788	0.121	0.373	1	Naive.T_IGHA1	RSRP1
0.00205165800890428	-0.746053	0.061	0.304	1	Naive.T_IGHA1	HLA-DPB1
0.00206370424982271	-0.402491	0.03	0.269	1	Naive.T_IGHA1	PPP1CB
0.00207932638713745	-0.442601	0.121	0.375	1	Naive.T_IGHA1	PARK7
0.00209586426343109	-0.337613	0	0.225	1	Naive.T_IGHA1	HNRNPR
0.00211016534193333	-0.427712	0.061	0.307	1	Naive.T_IGHA1	YWHAQ
0.0021236962340621	-0.430629	0.03	0.268	1	Naive.T_IGHA1	BAX
0.00213685069490716	-0.359972	0	0.225	1	Naive.T_IGHA1	CHMP1B
0.00214263312429487	-0.325428	0	0.224	1	Naive.T_IGHA1	CSNK1A1
0.00216402909759822	-0.394965	0.03	0.268	1	Naive.T_IGHA1	CD247
0.00221743551016487	-0.332404	0	0.223	1	Naive.T_IGHA1	CAPZA2
0.00222082510232633	-0.3353	0	0.223	1	Naive.T_IGHA1	SNRPD1
0.00223781890728576	-0.50372	0.212	0.453	1	Naive.T_IGHA1	PLP2
0.00229596242584882	-0.341075	0	0.222	1	Naive.T_IGHA1	RBMS1
0.00235585688564899	-0.493451	0.364	0.584	1	Naive.T_IGHA1	PSME1
0.00236522249233645	-0.338191	0	0.221	1	Naive.T_IGHA1	SIGIRR
0.00238184121024585	-0.438219	0.121	0.382	1	Naive.T_IGHA1	NCL
0.0024128113099075	-0.321928	0	0.22	1	Naive.T_IGHA1	LAMP1
0.00241335118261316	-0.363364	0.03	0.264	1	Naive.T_IGHA1	RBMX
0.00252060798504361	-0.345679	0	0.219	1	Naive.T_IGHA1	ITK
0.00253135072012582	-0.401467	0	0.22	1	Naive.T_IGHA1	LYAR
0.00256331492932957	-0.328339	0	0.218	1	Naive.T_IGHA1	ARL6IP1
0.00260191466927846	-0.41331	0.061	0.3	1	Naive.T_IGHA1	POLR2J3
0.00260505061329054	-0.386177	0.061	0.301	1	Naive.T_IGHA1	RCSD1
0.00260975689475286	-0.346743	0.03	0.262	1	Naive.T_IGHA1	DHRS7
0.00260988107579691	-0.412793	0.061	0.3	1	Naive.T_IGHA1	KIAA1551
0.00261314137335541	-0.32892	0	0.218	1	Naive.T_IGHA1	WDR1
0.00262811508293672	-0.397592	0	0.218	1	Naive.T_IGHA1	TSPYL2
0.0026441878646718	-0.351413	0	0.218	1	Naive.T_IGHA1	SIT1
0.00273920833271502	-0.849621	0.485	0.689	1	Naive.T_IGHA1	MTRNR2L8
0.00277712980849742	-0.432409	0.091	0.333	1	Naive.T_IGHA1	SYNE2
0.00281061246953181	-0.398764	0.061	0.298	1	Naive.T_IGHA1	BIN2
0.0028126381209006	-0.349527	0.03	0.259	1	Naive.T_IGHA1	C1QBP
0.00284685392261193	-0.327175	0	0.215	1	Naive.T_IGHA1	ROCK1
0.00284724061269115	-0.359972	0	0.215	1	Naive.T_IGHA1	AIM1
0.00290218327735644	-0.338921	0.03	0.258	1	Naive.T_IGHA1	TMEM14B
0.00292093954264397	-0.320175	0	0.214	1	Naive.T_IGHA1	SKAP1
0.00294172815247803	-0.343396	0.03	0.258	1	Naive.T_IGHA1	NSA2
0.0029548193064405	-0.343954	0	0.214	1	Naive.T_IGHA1	SNHG7
0.00296738184708306	-0.320175	0	0.213	1	Naive.T_IGHA1	SSB
0.0029873393121345	-0.344513	0.03	0.257	1	Naive.T_IGHA1	SF3B2
0.00298747568520805	-0.473307	0.424	0.692	1	Naive.T_IGHA1	MT-ND5
0.0030228267484309	-0.610851	0.273	0.114	1	Naive.T_IGHA1	IGHM
0.00310713144653947	-0.389566	0.03	0.256	1	Naive.T_IGHA1	JUND
0.00314107584678518	-0.349695	0	0.212	1	Naive.T_IGHA1	GZMM
0.00317608112407959	-0.757176	0.03	0.253	1	Naive.T_IGHA1	HLA-DRB1
0.00324332384800081	-0.324846	0	0.21	1	Naive.T_IGHA1	BZW1
0.00328403339348699	-0.360134	0.061	0.294	1	Naive.T_IGHA1	SNX3
0.00329932348714236	-0.329501	0	0.21	1	Naive.T_IGHA1	PSMA3-AS1
0.00332412759688473	-0.466714	0.091	0.325	1	Naive.T_IGHA1	ARID5B
0.00333579316022355	-0.317248	0	0.209	1	Naive.T_IGHA1	WTAP
0.00336201995558535	-0.310788	0	0.209	1	Naive.T_IGHA1	CCT3
0.00337496514021863	-0.366556	0.061	0.293	1	Naive.T_IGHA1	PAIP2
0.00337823775352933	-0.314902	0	0.209	1	Naive.T_IGHA1	DNAJC8
0.00340502886213288	-0.368862	0.03	0.253	1	Naive.T_IGHA1	C9orf142
0.00342393314372822	-0.312552	0	0.208	1	Naive.T_IGHA1	SERPINB1
0.00343013877872547	-0.354223	0.061	0.292	1	Naive.T_IGHA1	FKBP8
0.00346017833646997	-0.3353	0	0.208	1	Naive.T_IGHA1	TC2N
0.00348455937935919	-0.45087	0.182	0.417	1	Naive.T_IGHA1	YWHAZ
0.00350185172999711	-0.326011	0	0.207	1	Naive.T_IGHA1	AKNA
0.00350961521987068	-0.3353	0	0.207	1	Naive.T_IGHA1	MYLIP
0.00352362313654262	-0.391435	0.061	0.29	1	Naive.T_IGHA1	FYN
0.0035294855682219	-0.398733	0.03	0.251	1	Naive.T_IGHA1	CORO1B
0.00354631751357003	-0.387023	0	0.207	1	Naive.T_IGHA1	CTSC
0.00355924616019107	-0.355078	0.03	0.251	1	Naive.T_IGHA1	TRA2A
0.00355971091997143	-0.356185	0.03	0.251	1	Naive.T_IGHA1	ANKRD44
0.0035671245293678	-0.414539	0.121	0.358	1	Naive.T_IGHA1	EID1
0.00359052009342093	-0.377828	0.091	0.326	1	Naive.T_IGHA1	JAK1
0.00362202330734346	-0.342278	0.03	0.251	1	Naive.T_IGHA1	PPP1R18
0.00363120928961211	-0.332745	0.03	0.251	1	Naive.T_IGHA1	UBE2N
0.00365533980230783	-0.365488	0.061	0.289	1	Naive.T_IGHA1	RAP1B
0.00366065854726083	-0.364953	0.061	0.289	1	Naive.T_IGHA1	C9orf78
0.00366911453574587	-0.307252	0	0.205	1	Naive.T_IGHA1	RNF7
0.00368257526938364	-0.3288	0.03	0.25	1	Naive.T_IGHA1	EIF2S3
0.0037260139102339	-0.347857	0.03	0.249	1	Naive.T_IGHA1	GABPB1
0.00376205353480284	-0.300153	0	0.204	1	Naive.T_IGHA1	CAMLG
0.00376644539380038	-0.339345	0	0.205	1	Naive.T_IGHA1	RNF19A
0.00377355629369951	-0.430664	0.848	0.907	1	Naive.T_IGHA1	RPL36AL
0.00387639710124856	-0.431303	0.152	0.397	1	Naive.T_IGHA1	TPI1
0.00389958485072242	-0.406042	0.152	0.388	1	Naive.T_IGHA1	RHOA
0.00391385221667558	-0.321344	0	0.203	1	Naive.T_IGHA1	CH17-189H20.1
0.00392084172886327	-0.324263	0	0.203	1	Naive.T_IGHA1	CD96
0.00394304068018364	-0.352305	0.03	0.247	1	Naive.T_IGHA1	GCC2
0.00401423031725586	-0.348971	0.03	0.247	1	Naive.T_IGHA1	TCF7
0.0040174021021629	-0.344482	0.061	0.298	1	Naive.T_IGHA1	STAT3
0.00403826558658281	-0.415376	0.242	0.479	1	Naive.T_IGHA1	CNBP
0.00405841837639294	-0.436372	0.091	0.32	1	Naive.T_IGHA1	GABPB1-AS1
0.00407775646678019	-0.416492	0.121	0.353	1	Naive.T_IGHA1	SET
0.00409207128852949	-0.402935	0.061	0.285	1	Naive.T_IGHA1	RORA
0.00414361199782142	-0.327672	0.03	0.246	1	Naive.T_IGHA1	POLR1D
0.00419624425927276	-0.585521	0.03	0.244	1	Naive.T_IGHA1	HLA-DPA1
0.00421026330912142	-0.295997	0	0.2	1	Naive.T_IGHA1	APEX1
0.00424565612379571	-0.360209	0.091	0.321	1	Naive.T_IGHA1	HNRNPF
0.0042784827526415	-0.32892	0	0.2	1	Naive.T_IGHA1	SYTL3
0.00430474422731462	-0.451623	0.091	0.317	1	Naive.T_IGHA1	ITGB1
0.00431292344823669	0.258057400273205	0.182	0.061	1	Naive.T_IGHA1	SLC16A3
0.00433789735558554	-0.388604	0.091	0.319	1	Naive.T_IGHA1	SRSF11
0.00434578607008124	-0.333563	0	0.2	1	Naive.T_IGHA1	RUNX3
0.00435661915963117	0.334946083438042	0.455	0.255	1	Naive.T_IGHA1	ATF4
0.0043647358021993	-0.308431	0	0.199	1	Naive.T_IGHA1	SUN2
0.00439720908264395	-0.326542	0.03	0.244	1	Naive.T_IGHA1	RHOG
0.00442289197344859	-0.390385	0.061	0.282	1	Naive.T_IGHA1	ADGRE5
0.00444882157157851	-0.365413	0.091	0.319	1	Naive.T_IGHA1	CDC42SE2
0.00455632211971581	-0.412793	0.061	0.281	1	Naive.T_IGHA1	BRD2
0.00457793843733057	-0.346122	0.061	0.282	1	Naive.T_IGHA1	CCDC85B
0.00458683962668994	-0.3288	0.03	0.242	1	Naive.T_IGHA1	HNRNPUL1
0.00461648824094462	-0.415376	0.03	0.251	1	Naive.T_IGHA1	CST7
0.00467502353728632	-0.376923	0.121	0.351	1	Naive.T_IGHA1	EIF4G2
0.00469432760759232	-0.283454	0	0.196	1	Naive.T_IGHA1	HSD17B11
0.0047218929780763	-0.358524	0.061	0.281	1	Naive.T_IGHA1	PPA1
0.00473111549916859	-0.375604	0.061	0.28	1	Naive.T_IGHA1	MBNL1
0.00475479447564511	0.273292311199233	0.242	0.098	1	Naive.T_IGHA1	SRM
0.00475600328580082	-0.352067	0.061	0.281	1	Naive.T_IGHA1	SNRPB2
0.00479313672505761	-0.293616	0	0.196	1	Naive.T_IGHA1	HADHA
0.00481065671863578	-0.300746	0	0.196	1	Naive.T_IGHA1	OSBPL8
0.0048219928299223	-0.392581	0.121	0.36	1	Naive.T_IGHA1	TXN
0.0048351190503015	-0.315489	0	0.196	1	Naive.T_IGHA1	GIMAP1
0.00485790208608973	-0.29598	0.03	0.251	1	Naive.T_IGHA1	SRI
0.00487575335253097	-0.379843	0.061	0.279	1	Naive.T_IGHA1	SLA
0.0048979953322709	-0.27985	0	0.195	1	Naive.T_IGHA1	MED4
0.00490455910630661	-0.392881	0.121	0.349	1	Naive.T_IGHA1	TNRC6B
0.00491572968671103	-0.349743	0.091	0.317	1	Naive.T_IGHA1	COX7A2L
0.00498004197130877	-0.33252	0.061	0.28	1	Naive.T_IGHA1	GABARAPL2
0.00508780473685662	-0.312345	0.03	0.239	1	Naive.T_IGHA1	PCNP
0.0050889708850821	0.264056920460329	0.242	0.098	1	Naive.T_IGHA1	CISD2
0.00515882436245274	-0.320312	0.03	0.238	1	Naive.T_IGHA1	SBDS
0.00517630866101746	-0.449615	0.212	0.432	1	Naive.T_IGHA1	STK17B
0.00523250015712619	-0.375813	0	0.193	1	Naive.T_IGHA1	ZNF331
0.00534048436046996	-0.282254	0	0.192	1	Naive.T_IGHA1	RCAN3
0.00536394832326555	-0.291828	0	0.192	1	Naive.T_IGHA1	MGAT4A
0.00537808106951287	0.596227824481186	0.455	0.268	1	Naive.T_IGHA1	CD27
0.00537931666309697	-0.343954	0.061	0.277	1	Naive.T_IGHA1	VAPA
0.00540213445370085	-0.366859	0.121	0.347	1	Naive.T_IGHA1	NDUFB9
0.00543128964651314	-0.348827	0.061	0.276	1	Naive.T_IGHA1	RAC1
0.0054313049530998	-0.290038	0	0.191	1	Naive.T_IGHA1	CHURC1
0.00552047847913792	-0.295402	0	0.191	1	Naive.T_IGHA1	PRKCH
0.00554049754006495	-0.308431	0	0.191	1	Naive.T_IGHA1	SDCBP
0.00555058162783667	-0.311203	0.03	0.236	1	Naive.T_IGHA1	CCDC12
0.00555504204623445	-0.27684	0	0.19	1	Naive.T_IGHA1	RAB11A
0.00556108740602223	-0.511534	0.061	0.281	1	Naive.T_IGHA1	RGCC
0.0056101638508123	-0.298373	0	0.19	1	Naive.T_IGHA1	GBP2
0.00563688871341097	-0.276237	0	0.19	1	Naive.T_IGHA1	ANXA7
0.00569906326687706	-0.300458	0.03	0.245	1	Naive.T_IGHA1	PNN
0.00576920676528829	-0.325977	0.03	0.234	1	Naive.T_IGHA1	WSB1
0.00577940494414009	-0.316334	0.03	0.234	1	Naive.T_IGHA1	BUB3
0.00584142392180017	-0.292424	0	0.189	1	Naive.T_IGHA1	THEM4
0.00587163521055102	-0.275634	0	0.188	1	Naive.T_IGHA1	NHP2
0.00588683063378385	-0.283454	0	0.188	1	Naive.T_IGHA1	ESD
0.00592571008122848	-0.397884	0.152	0.373	1	Naive.T_IGHA1	ARGLU1
0.00592638565606648	0.291398380297208	0.697	0.488	1	Naive.T_IGHA1	SERP1
0.00593931997756566	-0.327042	0.061	0.274	1	Naive.T_IGHA1	SNRPE
0.00595976969224766	-0.306054	0.03	0.233	1	Naive.T_IGHA1	EIF3I
0.00597773639034842	-0.311113	0.091	0.323	1	Naive.T_IGHA1	PPP1CA
0.00599116250872406	-0.329928	0.03	0.233	1	Naive.T_IGHA1	IL10RA
0.00601817608716195	-0.311964	0	0.188	1	Naive.T_IGHA1	RBPJ
0.00613128904216204	-0.321344	0	0.187	1	Naive.T_IGHA1	CD40LG
0.00614178676594736	-0.380455	0.152	0.374	1	Naive.T_IGHA1	UBE2D2
0.00614484921659672	-0.299735	0.03	0.232	1	Naive.T_IGHA1	CCDC109B
0.00622409490485337	-0.333066	0.061	0.272	1	Naive.T_IGHA1	PPIG
0.00622515221848156	-0.467698	0.545	0.699	1	Naive.T_IGHA1	ATP5L
0.00629995140942872	-0.272616	0	0.186	1	Naive.T_IGHA1	ATP6AP2
0.00630372973791771	-0.343954	0.091	0.308	1	Naive.T_IGHA1	UBE2L3
0.00635159384906684	-0.362813	0.091	0.307	1	Naive.T_IGHA1	PA2G4
0.00641568892425741	-0.325944	0.061	0.271	1	Naive.T_IGHA1	NOP10
0.00641727250791202	-0.285252	0	0.185	1	Naive.T_IGHA1	KPNB1
0.00649619912241038	-0.324296	0.061	0.271	1	Naive.T_IGHA1	BCLAF1
0.00650801649806948	-0.287049	0	0.185	1	Naive.T_IGHA1	PLK3
0.00652106850712726	-0.331426	0.061	0.27	1	Naive.T_IGHA1	VPS28
0.00668234434553379	-0.283454	0	0.184	1	Naive.T_IGHA1	CMTM7
0.006769885711816	-0.308917	0.03	0.229	1	Naive.T_IGHA1	PCM1
0.00677830207616081	-0.347115	0.091	0.306	1	Naive.T_IGHA1	TAF7
0.00679789400595526	-0.291652	0.03	0.229	1	Naive.T_IGHA1	MEAF6
0.00681643420564331	-0.335493	0.091	0.306	1	Naive.T_IGHA1	SNRPF
0.00691327293952102	-0.265952	0	0.182	1	Naive.T_IGHA1	HMOX2
0.0069485909527948	-0.275031	0	0.182	1	Naive.T_IGHA1	TRIM22
0.00698658566936803	-0.290635	0	0.182	1	Naive.T_IGHA1	SORL1
0.00703898390057551	-0.417424	0.03	0.226	1	Naive.T_IGHA1	NR4A2
0.00705299818214032	-0.278647	0	0.182	1	Naive.T_IGHA1	TANK
0.00705660180594745	-0.33252	0.061	0.268	1	Naive.T_IGHA1	CD164
0.00706679767527772	-0.304907	0.03	0.227	1	Naive.T_IGHA1	PRMT2
0.00714521194772654	-0.275031	0	0.181	1	Naive.T_IGHA1	RASGRP2
0.00719768257883494	-0.262304	0	0.181	1	Naive.T_IGHA1	PFDN2
0.00722518518810109	-0.328688	0.061	0.267	1	Naive.T_IGHA1	FKBP1A
0.00724875089844149	-0.372151	0.03	0.226	1	Naive.T_IGHA1	REL
0.00731187164824388	-0.328236	0.03	0.226	1	Naive.T_IGHA1	CLEC2B
0.00738954860927088	-0.295699	0.03	0.226	1	Naive.T_IGHA1	AP2M1
0.00740304789886576	-0.366556	0.061	0.265	1	Naive.T_IGHA1	NOSIP
0.00740323500230633	-0.286433	0.03	0.226	1	Naive.T_IGHA1	RAB7A
0.00742085664803219	-0.348971	0.03	0.225	1	Naive.T_IGHA1	TUBB
0.00745810728120233	-0.323746	0.061	0.266	1	Naive.T_IGHA1	SEPT6
0.00747256358064382	-0.328048	0.091	0.303	1	Naive.T_IGHA1	SSBP1
0.00748519169451454	-0.256815	0	0.179	1	Naive.T_IGHA1	RAB5C
0.00755142558680633	-0.342899	0.091	0.302	1	Naive.T_IGHA1	MRPS21
0.0076550013796254	-0.278045	0	0.179	1	Naive.T_IGHA1	SAMHD1
0.00769997285338709	-0.397625	0.364	0.617	1	Naive.T_IGHA1	DDIT4
0.00771066361913868	-0.293388	0.03	0.224	1	Naive.T_IGHA1	DDX46
0.00790784102458641	-0.374599	0.152	0.365	1	Naive.T_IGHA1	GPX4
0.00799476855213795	-4.08285	0.515	0.29	1	Naive.T_IGHA1	IGLC2
0.00801425360157611	-0.369756	0.061	0.262	1	Naive.T_IGHA1	CDC42SE1
0.00803323566223895	-0.29281	0.03	0.223	1	Naive.T_IGHA1	IK
0.00803649046031349	-0.258647	0	0.177	1	Naive.T_IGHA1	PDLIM2
0.00806415384484781	-0.314365	0.061	0.263	1	Naive.T_IGHA1	RSRC2
0.00812400012967344	-0.293616	0	0.177	1	Naive.T_IGHA1	TUBB4B
0.0083293428015556	-0.285851	0	0.176	1	Naive.T_IGHA1	PYHIN1
0.0083335624621338	0.342579082643472	0.364	0.189	1	Naive.T_IGHA1	NPC2
0.00833717736548109	-0.401835	0.091	0.297	1	Naive.T_IGHA1	PKM
0.00839034225616716	-0.262304	0	0.175	1	Naive.T_IGHA1	CYTH1
0.00848621995320593	-0.257426	0	0.175	1	Naive.T_IGHA1	DPY30
0.00852416473702553	-0.268379	0	0.175	1	Naive.T_IGHA1	ECHDC2
0.00855230678337514	0.368697735605421	0.424	0.248	1	Naive.T_IGHA1	RPL22L1
0.00863241050662841	-0.265345	0	0.174	1	Naive.T_IGHA1	ARRB2
0.00865317547228854	-0.30715	0.061	0.261	1	Naive.T_IGHA1	RNPS1
0.00883307287024259	0.279482247318431	0.697	0.455	1	Naive.T_IGHA1	TMBIM6
0.00885448631280152	-0.288175	0.03	0.219	1	Naive.T_IGHA1	GDI2
0.00885823389770568	-0.327042	0.061	0.259	1	Naive.T_IGHA1	EMB
0.00886076153177355	-0.304923	0.061	0.26	1	Naive.T_IGHA1	FBL
0.00889848522928692	-0.272011	0	0.173	1	Naive.T_IGHA1	RGS19
0.0089353045984419	-0.295402	0	0.173	1	Naive.T_IGHA1	GPR65
0.0089537079625753	-0.253144	0	0.173	1	Naive.T_IGHA1	SNX6
0.00899306874340165	-0.268379	0	0.173	1	Naive.T_IGHA1	YIPF4
0.00900486367969774	-0.267166	0	0.173	1	Naive.T_IGHA1	FERMT3
0.00907093890889551	-0.33933	0.121	0.33	1	Naive.T_IGHA1	MZT2A
0.00907773213837545	-0.252531	0	0.172	1	Naive.T_IGHA1	MOB1A
0.0091030977744259	-0.295699	0.03	0.218	1	Naive.T_IGHA1	RHOF
0.0091383224876212	-0.271406	0	0.172	1	Naive.T_IGHA1	FCMR
0.00914488596322493	-0.486022	0.091	0.299	1	Naive.T_IGHA1	GADD45B
0.00916909624469342	-0.284653	0	0.172	1	Naive.T_IGHA1	PTGER2
0.00922462788598013	-0.258037	0	0.172	1	Naive.T_IGHA1	ILF3
0.00922924931272068	0.33693251950233	0.424	0.237	1	Naive.T_IGHA1	PSAP
0.00934622631261352	-0.295122	0.03	0.217	1	Naive.T_IGHA1	WASF2
0.00943386530449181	-0.29778	0	0.171	1	Naive.T_IGHA1	CAPG
0.009502688729811	-0.285851	0.03	0.217	1	Naive.T_IGHA1	RNH1
0.00952711437520464	-0.287049	0	0.171	1	Naive.T_IGHA1	TGIF1
0.00961910187490788	-0.318787	0.061	0.257	1	Naive.T_IGHA1	PIM1
0.00967819350147841	-0.317345	0.091	0.294	1	Naive.T_IGHA1	CSDE1
0.00968338614366578	-0.252146	0.03	0.226	1	Naive.T_IGHA1	VDAC2
0.00975336784207293	-0.267166	0	0.17	1	Naive.T_IGHA1	OXNAD1
0.00978486216947091	-0.278275	0.03	0.216	1	Naive.T_IGHA1	KHDRBS1
0.00991079169018016	-0.27322	0	0.169	1	Naive.T_IGHA1	LINC00869
2.51726880076551e-152	1.74383432551909	0.926	0.042	4.46613830631816e-148	Naive.T_IFI6	IL2RA
6.00555670190574e-46	1.15824126565627	0.574	0.065	1.06550587005212e-41	Naive.T_IFI6	TIGIT
9.26512347059978e-45	0.419522717326586	0.259	0.01	1.64381820615381e-40	Naive.T_IFI6	FOXP3
6.30900818406582e-38	0.697885505933789	0.37	0.03	1.11934423201696e-33	Naive.T_IFI6	CTLA4
1.09392646036701e-36	0.442543212734709	0.315	0.021	1.94084432598315e-32	Naive.T_IFI6	ERI1
1.43849330320834e-35	0.423900138216223	0.296	0.019	2.55217481855224e-31	Naive.T_IFI6	ZC2HC1A
7.21786526584838e-34	1.46490282045025	0.537	0.079	1.28059365546682e-29	Naive.T_IFI6	TNFRSF18
3.75006711848484e-33	2.08927715131434	0.556	0.087	6.65336908161581e-29	Naive.T_IFI6	TNFRSF4
1.68298345281678e-29	0.406440254513067	0.222	0.013	2.98594924198753e-25	Naive.T_IFI6	AC002331.1
2.7996532922029e-29	0.26379526405713	0.111	0.002	4.96714487102639e-25	Naive.T_IFI6	IL1R2
5.28138380289974e-24	1.71983437364908	0.981	0.755	9.37023114310472e-20	Naive.T_IFI6	IL32
7.11233329137673e-24	0.271174794422728	0.185	0.011	1.26187017255606e-19	Naive.T_IFI6	HACD1
2.71554274476421e-21	1.01193196775131	0.574	0.137	4.81791593776067e-17	Naive.T_IFI6	GATA3
3.72922108764649e-21	0.338681613781004	0.241	0.023	6.61638405370241e-17	Naive.T_IFI6	ENTPD1
6.38984882803939e-21	0.399544231364043	0.259	0.027	1.13368697907075e-16	Naive.T_IFI6	RTKN2
1.06480842135551e-20	0.839444258635648	0.537	0.116	1.88918310116894e-16	Naive.T_IFI6	PMAIP1
1.57360268023834e-20	1.08251323039883	0.593	0.146	2.79188587527887e-16	Naive.T_IFI6	BATF
1.61407462996096e-20	0.405475886134318	0.333	0.046	2.86369120847673e-16	Naive.T_IFI6	TRAF3
1.8420873460754e-20	0.589056056247388	0.444	0.082	3.26823136940697e-16	Naive.T_IFI6	GADD45A
9.41893215279461e-20	0.634681993061489	0.315	0.044	1.67110694254882e-15	Naive.T_IFI6	AC133644.2
8.04149932631583e-19	0.367136785093823	0.241	0.026	1.42672281047495e-14	Naive.T_IFI6	ICA1
1.89420486120645e-17	0.371416460178036	0.296	0.043	3.36069826475248e-13	Naive.T_IFI6	MAST4
2.87660472972237e-17	0.355550660802636	0.204	0.02	5.10367211147343e-13	Naive.T_IFI6	LAIR2
3.85698657382675e-17	0.557613804591465	0.407	0.081	6.84306557928342e-13	Naive.T_IFI6	ICOS
4.35045307428594e-16	0.419842175304521	0.407	0.082	7.71857384439812e-12	Naive.T_IFI6	MIR4435-2HG
9.06322061120758e-16	0.381744518248619	0.333	0.058	1.60799660084045e-11	Naive.T_IFI6	SIRPG
2.09776387407495e-15	1.02383212912882	0.981	0.619	3.72185266538378e-11	Naive.T_IFI6	TRAC
2.19572250098163e-15	0.754508905395901	0.648	0.216	3.8956508612416e-11	Naive.T_IFI6	CREM
5.10765442346442e-15	0.442241620254591	0.352	0.07	9.06200047811057e-11	Naive.T_IFI6	FAS
5.54339003327218e-15	0.587419250806507	0.537	0.15	9.8350825970315e-11	Naive.T_IFI6	HN1
6.82597936232121e-15	0.786350722657489	0.574	0.179	1.21106525846303e-10	Naive.T_IFI6	CARD16
1.06938263935283e-14	1.11217324483658	1	0.852	1.89729867873978e-10	Naive.T_IFI6	S100A4
4.97256010026454e-14	0.600387571048659	0.407	0.098	8.82231612988935e-10	Naive.T_IFI6	BTG3
2.15302396574879e-13	0.571493657514198	1	0.999	3.8198951200315e-09	Naive.T_IFI6	B2M
3.8631462693569e-13	0.538467632733244	0.556	0.177	6.85399411109301e-09	Naive.T_IFI6	GBP2
4.42931044322662e-13	0.412661613214988	0.444	0.116	7.85848258837266e-09	Naive.T_IFI6	UFD1L
1.1240419135202e-12	0.559721135325739	0.37	0.088	1.99427516296754e-08	Naive.T_IFI6	PHLDA1
1.27907734886583e-12	0.258840891945727	0.167	0.019	2.26933903235775e-08	Naive.T_IFI6	TNFRSF9
1.35245846758336e-12	0.779219924254988	0.352	0.083	2.39953181318639e-08	Naive.T_IFI6	DUSP4
1.79235939405309e-12	-0.723087	1	0.991	3.18000403692899e-08	Naive.T_IFI6	RPLP2
2.65191785263378e-12	-0.673546	1	0.977	4.70503265414284e-08	Naive.T_IFI6	RPL31
2.78196494098811e-12	0.587995998877001	0.463	0.139	4.93576219830111e-08	Naive.T_IFI6	TNFRSF1B
5.54789908087825e-12	1.05958715400761	0.667	0.283	9.84308254929418e-08	Naive.T_IFI6	PKM
7.86888681702358e-12	-0.708801	1	0.984	1.39609789907632e-07	Naive.T_IFI6	RPS29
9.14280209643837e-12	0.416343696779469	0.315	0.07	1.6221159479501e-07	Naive.T_IFI6	NAMPT
3.15567401815527e-11	0.849261849052962	0.981	0.815	5.59879684301108e-07	Naive.T_IFI6	ARHGDIB
3.72817434580687e-11	1.0224152923023	1	0.957	6.61452692433055e-07	Naive.T_IFI6	ACTB
4.42343262712066e-11	0.881734573722329	0.667	0.303	7.84805416703748e-07	Naive.T_IFI6	ITM2A
4.50053353985129e-11	0.59310288931009	0.444	0.135	7.98484660640416e-07	Naive.T_IFI6	TYMP
1.5360308498004e-10	0.902349464031583	1	0.878	2.72522593371587e-06	Naive.T_IFI6	PFN1
2.04176325089033e-10	-0.736249	0.944	0.969	3.62249635972962e-06	Naive.T_IFI6	RPL38
2.06512723204202e-10	0.547890312426486	0.389	0.114	3.66394873508896e-06	Naive.T_IFI6	DNPH1
2.25930300213327e-10	-0.560394	1	0.995	4.00845538638484e-06	Naive.T_IFI6	RPS27A
2.31138094972151e-10	0.556413079980909	0.648	0.266	4.10085208099591e-06	Naive.T_IFI6	RP11-138A9.1
2.59170696310373e-10	0.26608335214003	0.13	0.015	4.59820649393864e-06	Naive.T_IFI6	LTA
2.66451004977229e-10	0.967286383363616	0.5	0.188	4.72737373030599e-06	Naive.T_IFI6	LMNA
2.87437542723403e-10	-0.527364	1	0.992	5.09971688299862e-06	Naive.T_IFI6	RPS15A
3.3612989595437e-10	0.974496842986453	0.981	0.801	5.96361661402243e-06	Naive.T_IFI6	S100A6
4.62020798022718e-10	0.462358915236843	0.574	0.221	8.19717299851906e-06	Naive.T_IFI6	SELT
4.65548766449451e-10	-0.526021	1	0.993	8.25976621434616e-06	Naive.T_IFI6	RPS27
5.12678311616115e-10	0.296121151552958	0.241	0.049	9.09593860469312e-06	Naive.T_IFI6	PELI1
5.25799782927473e-10	0.89409451779427	0.741	0.411	9.32873974869922e-06	Naive.T_IFI6	SAT1
7.40851163072298e-10	0.667458333636209	0.519	0.202	1.31441813352287e-05	Naive.T_IFI6	COX17
8.24119519585078e-10	0.682146929853635	0.667	0.327	1.46215285164785e-05	Naive.T_IFI6	SPOCK2
8.36486283381383e-10	0.437585311688803	0.37	0.107	1.48409396397525e-05	Naive.T_IFI6	RHBDD2
8.51757750082708e-10	0.994843565975476	0.537	0.231	1.51118860019674e-05	Naive.T_IFI6	GLRX
8.97681680129512e-10	0.642755189957188	0.944	0.797	1.59266683688578e-05	Naive.T_IFI6	SRGN
1.06416006715064e-09	0.841611963267343	1	0.981	1.88803279113867e-05	Naive.T_IFI6	HLA-A
1.28178572429025e-09	0.738885544854599	0.963	0.828	2.27414423203576e-05	Naive.T_IFI6	MYL6
1.45581914878641e-09	0.271861955684058	0.278	0.064	2.58291433377686e-05	Naive.T_IFI6	PBX4
1.47188022953558e-09	0.779061072125243	0.556	0.239	2.61140990324202e-05	Naive.T_IFI6	CORO1B
1.65697008909316e-09	-0.572738	1	0.988	2.93979633206908e-05	Naive.T_IFI6	RPL23A
1.90004554257743e-09	-0.600312	1	0.988	3.37106080164087e-05	Naive.T_IFI6	RPS23
2.00450923662895e-09	-0.736898	1	0.99	3.55640028762708e-05	Naive.T_IFI6	RPS12
2.30170913760748e-09	0.848594532926621	0.5	0.196	4.08369235194319e-05	Naive.T_IFI6	CTSC
2.4826568926201e-09	-0.611984	0.963	0.972	4.40472985888658e-05	Naive.T_IFI6	RPS21
2.66153625503366e-09	1.21215700790739	0.889	0.59	4.72209762368072e-05	Naive.T_IFI6	LTB
2.7576412589972e-09	0.347751617695537	0.611	0.239	4.89260712171283e-05	Naive.T_IFI6	HLA-DRB1
2.99561629644209e-09	-0.506137	1	0.995	5.31482243314755e-05	Naive.T_IFI6	RPS14
3.79047417919449e-09	0.478149241135925	0.667	0.31	6.72505928872686e-05	Naive.T_IFI6	PPP1CA
4.0839501185308e-09	0.586962747276421	0.722	0.384	7.24574430029735e-05	Naive.T_IFI6	TPI1
4.93857199420689e-09	0.462721094672339	0.519	0.204	8.76201443212186e-05	Naive.T_IFI6	GPX1
5.84426088110517e-09	0.347123647656026	0.389	0.121	0.000103688876552568	Naive.T_IFI6	EIF3J
5.84435968563241e-09	0.302913339538618	0.296	0.077	0.00010369062954249	Naive.T_IFI6	PSMD14
6.80882173909782e-09	-0.518324	1	0.986	0.000120802115295074	Naive.T_IFI6	RPS3
7.97822508256617e-09	0.53207345591253	0.63	0.296	0.000141549669414889	Naive.T_IFI6	POMP
8.02923924767977e-09	0.969251375195339	0.704	0.447	0.000142454762732334	Naive.T_IFI6	ENO1
8.72762698672319e-09	0.486187685393578	0.648	0.298	0.000154845557998443	Naive.T_IFI6	PSMB8
9.6759858907809e-09	0.758174041411723	0.741	0.455	0.000171671341674235	Naive.T_IFI6	SOD1
1.00875228596861e-08	0.343488999238618	0.315	0.087	0.000178972830576552	Naive.T_IFI6	RAB10
1.03424548727273e-08	-0.467609	1	0.99	0.000183495834351928	Naive.T_IFI6	RPL27A
1.4456725534635e-08	0.304309242251132	0.167	0.029	0.000256491224435495	Naive.T_IFI6	PHLDA2
1.48083652371029e-08	0.321429565202423	0.315	0.088	0.000262730016036679	Naive.T_IFI6	PHACTR2
1.74832439575647e-08	0.478235562003185	0.444	0.162	0.000310187714295112	Naive.T_IFI6	TPM4
1.91439686189533e-08	0.66402620809274	0.889	0.799	0.00033965229123747	Naive.T_IFI6	ATP5E
1.91578284025689e-08	0.748381114788001	0.944	0.858	0.000339898191518377	Naive.T_IFI6	GAPDH
1.94922796783681e-08	0.457587918653609	0.426	0.152	0.000345832026053607	Naive.T_IFI6	DOK2
2.28967069920032e-08	0.401084117017161	0.426	0.147	0.000406233375452121	Naive.T_IFI6	CSRNP1
3.09914834544619e-08	0.482300475392914	0.685	0.339	0.000549850899449064	Naive.T_IFI6	SNU13
3.19656223828396e-08	0.488217441493534	1	0.994	0.000567134072316341	Naive.T_IFI6	HLA-B
4.04653375207071e-08	-0.465267	1	0.984	0.000717936018292386	Naive.T_IFI6	RPS25
4.52071428383514e-08	-0.612885	1	0.986	0.00080206512823803	Naive.T_IFI6	RPL9
4.60663735243103e-08	0.269839583738908	0.315	0.09	0.000817309599068314	Naive.T_IFI6	FRMD4B
8.10342765599269e-08	0.265091742370884	0.296	0.084	0.00143771013472622	Naive.T_IFI6	TCOF1
8.55921073143651e-08	-0.496708	1	0.995	0.00151857516797147	Naive.T_IFI6	RPL13A
9.44296719623199e-08	0.55292480881394	0.352	0.119	0.00167537123995548	Naive.T_IFI6	CCND2
9.8405064816939e-08	0.303147184161008	0.296	0.085	0.00174590265998213	Naive.T_IFI6	ATOX1
1.08541093771573e-07	0.419659117730981	0.5	0.206	0.00192573608569525	Naive.T_IFI6	SIT1
1.11173064085455e-07	0.66671111419967	0.648	0.345	0.00197243250300415	Naive.T_IFI6	RHOH
1.22722241397487e-07	0.378404859763643	0.611	0.272	0.00217733800687421	Naive.T_IFI6	RBX1
1.5180746125285e-07	0.320084394903674	0.352	0.117	0.00269336797754807	Naive.T_IFI6	CLIP1
1.61738243457855e-07	0.466685206059513	0.537	0.241	0.00286955991542927	Naive.T_IFI6	COX5A
1.63417417883991e-07	0.321506469972872	0.167	0.033	0.00289935182809777	Naive.T_IFI6	SPATS2L
1.7758970992876e-07	-0.444692	1	0.985	0.00315079663355606	Naive.T_IFI6	RPL39
1.80762628262441e-07	0.4075073744412	0.278	0.083	0.00320709055063223	Naive.T_IFI6	SLAMF1
1.81371260070566e-07	0.750784294997655	0.741	0.493	0.00321788889617198	Naive.T_IFI6	ARPC1B
1.99070423332346e-07	0.473443944206187	0.981	0.844	0.00353190745076248	Naive.T_IFI6	CFL1
2.02971078592902e-07	-0.518648	1	0.983	0.00360111287639527	Naive.T_IFI6	RPL37A
2.07516234849865e-07	0.439856629014408	0.426	0.168	0.0036817530387063	Naive.T_IFI6	ATP5G1
2.28400931551726e-07	-0.537983	0.981	0.982	0.00405228932759073	Naive.T_IFI6	RPL30
2.37498452385614e-07	0.539678400029482	0.815	0.545	0.00421369754222557	Naive.T_IFI6	COX7A2
2.50104502775802e-07	0.678956477698772	0.556	0.275	0.00443735408824828	Naive.T_IFI6	UCP2
2.53970275177469e-07	-0.407046	1	0.997	0.00450594062219866	Naive.T_IFI6	RPL41
2.5719577008948e-07	0.303147184161008	0.278	0.081	0.00456316735292755	Naive.T_IFI6	RAB11FIP1
2.77468179713522e-07	0.398848558506037	0.63	0.297	0.00492284044447731	Naive.T_IFI6	TRAPPC1
2.93004924945586e-07	0.477034706171336	1	0.995	0.00519849337838458	Naive.T_IFI6	TMSB4X
2.97118503589707e-07	0.416830781101895	0.389	0.145	0.00527147649068859	Naive.T_IFI6	CTSA
4.04447844803378e-07	0.468407141860775	0.185	0.043	0.00717571366250153	Naive.T_IFI6	PTP4A3
4.15204159381121e-07	0.331610648284702	0.37	0.131	0.00736655219573985	Naive.T_IFI6	PRNP
4.18272872278505e-07	0.606864790554574	0.759	0.528	0.00742099729996523	Naive.T_IFI6	EMP3
4.18510293249952e-07	0.534706767097421	0.63	0.313	0.00742520962284064	Naive.T_IFI6	ARID5B
4.76543717006867e-07	0.349301574914614	0.5	0.214	0.00845483862713584	Naive.T_IFI6	HNRNPR
4.80649204436931e-07	0.443834763586279	0.574	0.277	0.00852767818512003	Naive.T_IFI6	PRDX1
4.95350331181808e-07	0.276474398127876	0.556	0.232	0.00878850557582764	Naive.T_IFI6	HLA-DPA1
5.29278935580306e-07	-0.413356	1	0.991	0.0093904668750658	Naive.T_IFI6	RPL34
8.17000021922218e-07	1.18982800895233	0.648	0.401	0.014495214388944	Naive.T_IFI6	LGALS1
8.49768833641792e-07	0.312547442415503	0.407	0.157	0.0150765986464727	Naive.T_IFI6	LAMTOR2
1.00208584568406e-06	0.29285069107423	0.37	0.135	0.0177790070741266	Naive.T_IFI6	CASP1
1.03125382268578e-06	0.558012224841728	0.556	0.283	0.0182965053220911	Naive.T_IFI6	UGP2
1.08643975946831e-06	0.328708558318847	0.426	0.171	0.0192756142124867	Naive.T_IFI6	ADRM1
1.43002122877444e-06	0.626581527209255	0.944	0.827	0.0253714366409162	Naive.T_IFI6	UBC
1.49095165080128e-06	-0.584327	1	0.991	0.0264524641885163	Naive.T_IFI6	TPT1
1.57254368811428e-06	-0.40859	1	0.997	0.0279000701145236	Naive.T_IFI6	RPL13
1.57394669248374e-06	0.636124904659379	0.889	0.668	0.0279249622180465	Naive.T_IFI6	CD3D
1.5805028879512e-06	-0.524923	0.926	0.974	0.0280412822380303	Naive.T_IFI6	RPS5
1.65722993955886e-06	0.254340355559468	0.296	0.097	0.0294025735876533	Naive.T_IFI6	ORMDL2
1.7290893512633e-06	0.39736159606364	0.315	0.112	0.0306775032701134	Naive.T_IFI6	PIM3
1.96435055802078e-06	-0.461668	1	0.996	0.0348515076004046	Naive.T_IFI6	RPL21
2.0478327389475e-06	0.274565383623502	0.259	0.078	0.0363326484544066	Naive.T_IFI6	MTHFD2
2.08748306790455e-06	0.256555005149951	0.315	0.107	0.0370361245907625	Naive.T_IFI6	SURF4
2.30294894646865e-06	-0.447972	1	0.992	0.0408589202082467	Naive.T_IFI6	RPL32
2.46164960774882e-06	0.301548443466246	0.426	0.172	0.0436745873406795	Naive.T_IFI6	TANK
2.54275364594351e-06	0.393430544473725	0.574	0.285	0.0451135351863298	Naive.T_IFI6	ATP5J2
2.59224146784783e-06	0.252205557856138	0.204	0.054	0.0459915481225563	Naive.T_IFI6	RFTN1
2.62493449185654e-06	0.329442449601908	0.463	0.192	0.0465715877545187	Naive.T_IFI6	HLA-DQB1
3.04155998660109e-06	0.340860540227082	0.426	0.18	0.0539633572822765	Naive.T_IFI6	ANXA7
3.14752282418243e-06	0.628467175062396	0.778	0.523	0.0558433499466446	Naive.T_IFI6	TRBC2
3.14880966316318e-06	0.423608864731592	0.759	0.478	0.0558661810438412	Naive.T_IFI6	UBE2D3
3.1735531661521e-06	0.470536247103834	0.907	0.762	0.0563051802738706	Naive.T_IFI6	H3F3A
3.25013558054396e-06	-0.516888	0.963	0.972	0.057663905470011	Naive.T_IFI6	RPL27
3.26868491968271e-06	0.350497247084133	0.389	0.157	0.0579930078450107	Naive.T_IFI6	MRPS6
3.40832658699864e-06	-0.589383	0.815	0.917	0.0604705303065299	Naive.T_IFI6	RPL36A
3.50772475055046e-06	0.387427862918576	0.519	0.256	0.0622340525242663	Naive.T_IFI6	FKBP1A
3.58169641351525e-06	-0.361745	1	0.982	0.0635464577685875	Naive.T_IFI6	FAU
3.62671511258111e-06	0.253422525445108	0.259	0.081	0.064345179527414	Naive.T_IFI6	DNAJC9
4.06139137997007e-06	0.407452057970583	0.556	0.286	0.072057205863429	Naive.T_IFI6	STAT3
4.62026288185589e-06	0.45578781765903	0.685	0.394	0.0819727040498872	Naive.T_IFI6	LCK
4.66803490291522e-06	0.596908105627065	0.778	0.591	0.0828202752475218	Naive.T_IFI6	CLIC1
4.86066050669357e-06	0.429561504658632	0.648	0.338	0.0862378387097573	Naive.T_IFI6	MT2A
5.88278493828029e-06	0.259542852968623	0.241	0.074	0.104372370374969	Naive.T_IFI6	SQRDL
5.91554522368191e-06	0.319531744048079	0.519	0.245	0.104953603358564	Naive.T_IFI6	JUND
6.26038777185851e-06	0.557689384660996	0.87	0.634	0.111071799848314	Naive.T_IFI6	KLF6
7.05765142955124e-06	0.287738639297176	0.278	0.095	0.125216851663098	Naive.T_IFI6	ZNF800
7.52079201267298e-06	-0.521635	1	0.991	0.133433891888844	Naive.T_IFI6	EEF1A1
8.23948973969751e-06	0.349648852445812	0.444	0.204	0.146185026961713	Naive.T_IFI6	SKAP1
8.89225633735218e-06	0.399155965894873	0.185	0.051	0.157766411937302	Naive.T_IFI6	MIIP
9.05145037811894e-06	0.576581445235944	0.537	0.271	0.160590832608586	Naive.T_IFI6	RGCC
9.2431074343346e-06	0.412404362864574	0.352	0.147	0.163991212099965	Naive.T_IFI6	AKIRIN2
9.95844630261104e-06	0.520214055824918	0.611	0.347	0.176682754300925	Naive.T_IFI6	CKLF
1.00820112784001e-05	0.283745938296119	0.278	0.097	0.178875044101374	Naive.T_IFI6	SMS
1.03023742532246e-05	-0.344331	1	0.993	0.182784724000711	Naive.T_IFI6	RPS28
1.03729950444561e-05	-0.436838	0.981	0.982	0.18403767807874	Naive.T_IFI6	RPL36
1.05069958507271e-05	0.304487539852655	0.556	0.271	0.1864151203836	Naive.T_IFI6	EZR
1.07224097965434e-05	0.294200235521451	0.426	0.187	0.190236994610273	Naive.T_IFI6	ZNHIT1
1.08298665794311e-05	0.303596272115105	0.426	0.188	0.192143492852266	Naive.T_IFI6	MRPL41
1.0837947877959e-05	0.363764402360779	0.204	0.058	0.192286871250749	Naive.T_IFI6	PTTG1
1.11531220811503e-05	0.33796188563393	0.426	0.191	0.197878691963768	Naive.T_IFI6	ANXA5
1.24379611148644e-05	0.46078581227549	0.463	0.23	0.220674306099924	Naive.T_IFI6	WHSC1L1
1.2846940650791e-05	0.427576351765295	1	0.989	0.227930421026335	Naive.T_IFI6	EIF1
1.29015461228856e-05	-0.396026	1	0.996	0.228899231312237	Naive.T_IFI6	RPS18
1.30938668138952e-05	0.310409957705828	0.444	0.206	0.232311385012128	Naive.T_IFI6	AURKAIP1
1.35227863107524e-05	-0.374018	1	0.99	0.239921274725369	Naive.T_IFI6	RPL35A
1.38165800109027e-05	0.29026555557375	0.222	0.07	0.245133762553436	Naive.T_IFI6	APLP2
1.39061798146147e-05	0.351159897210092	0.5	0.24	0.246723442270894	Naive.T_IFI6	PPP1R18
1.48800839979294e-05	-0.42252	0.981	0.978	0.264002450291263	Naive.T_IFI6	RPS24
1.51957632494431e-05	-0.456908	1	0.982	0.26960323157162	Naive.T_IFI6	RPS13
1.52012573626816e-05	0.294064509942454	0.222	0.069	0.269700708128696	Naive.T_IFI6	DUSP10
1.53205483632759e-05	0.714174123203249	0.907	0.802	0.271817169061242	Naive.T_IFI6	ACTG1
1.54900735783002e-05	0.569628648013843	0.722	0.457	0.274824885426202	Naive.T_IFI6	RGS1
1.58844359219185e-05	0.373195731363237	0.389	0.172	0.281821662126679	Naive.T_IFI6	PFDN2
1.62500066353566e-05	0.253792716194491	0.407	0.173	0.288307617724497	Naive.T_IFI6	PPHLN1
1.62921043203262e-05	0.258539910357652	0.278	0.098	0.289054514851227	Naive.T_IFI6	STAT1
1.63468369438971e-05	0.407581032816759	0.444	0.204	0.290025581058622	Naive.T_IFI6	RP11-347P5.1
1.73568368915682e-05	0.295724254459538	0.352	0.146	0.307945000130204	Naive.T_IFI6	IFI6
1.73965121280248e-05	0.352425114945892	0.63	0.341	0.308648918175415	Naive.T_IFI6	CRIP1
1.74852200339057e-05	0.459054924196374	0.407	0.184	0.310222773841556	Naive.T_IFI6	ZNF331
1.81839627268827e-05	0.346353086169366	0.444	0.211	0.322619866700353	Naive.T_IFI6	CACYBP
1.84225587478116e-05	0.472831775890472	0.481	0.243	0.326853037303674	Naive.T_IFI6	RP11-138A9.2
1.8800362278316e-05	0.356235145457762	0.426	0.197	0.333556027541882	Naive.T_IFI6	NDUFA6
1.88280318941025e-05	0.432978451309608	0.463	0.234	0.334046941865167	Naive.T_IFI6	RHOG
1.90174839320295e-05	0.480344441112109	0.741	0.532	0.337408199922068	Naive.T_IFI6	SUB1
1.98145614301028e-05	0.480830475224071	0.5	0.264	0.351549948892884	Naive.T_IFI6	CD27
1.99463580636608e-05	0.321269360096278	0.426	0.191	0.35388828476547	Naive.T_IFI6	VMP1
2.00688714218679e-05	0.488149937703953	0.685	0.437	0.356061916766781	Naive.T_IFI6	ALDOA
2.04980037300861e-05	0.271174794422728	0.296	0.112	0.363675582179188	Naive.T_IFI6	CCDC57
2.13480364708268e-05	0.340780261908594	0.537	0.27	0.37875686306541	Naive.T_IFI6	PPA1
2.20575349726837e-05	-0.369566	1	0.982	0.391344785485355	Naive.T_IFI6	RPL28
2.30547817468189e-05	-0.377965	1	0.981	0.40903793775206	Naive.T_IFI6	RPS7
2.40440167474545e-05	0.424773789624419	0.741	0.514	0.426588945133337	Naive.T_IFI6	ISG20
2.91739862215933e-05	0.488469348119497	0.611	0.363	0.517604863543508	Naive.T_IFI6	PGK1
3.25307713881118e-05	0.357435890463314	0.407	0.189	0.577160945967879	Naive.T_IFI6	PHPT1
3.29264508401516e-05	0.283401096755987	0.389	0.17	0.58418109080597	Naive.T_IFI6	SAMHD1
3.3222460299965e-05	-0.41934	1	0.99	0.589432890641978	Naive.T_IFI6	RPS3A
3.32587580895087e-05	0.452534690927323	0.611	0.394	0.590076886024064	Naive.T_IFI6	COX8A
3.43833115964587e-05	-0.587088	0.759	0.87	0.61002871434437	Naive.T_IFI6	EEF1B2
3.67463260210612e-05	-0.329138	1	0.987	0.651953316265668	Naive.T_IFI6	RPL26
3.68069592799272e-05	0.489491279967321	0.574	0.33	0.653029071544469	Naive.T_IFI6	ATPIF1
3.78372347158266e-05	0.264511064141717	0.278	0.103	0.671308218328195	Naive.T_IFI6	FDFT1
3.83467549719305e-05	0.261343785063034	0.407	0.183	0.680348126711991	Naive.T_IFI6	MRPL54
3.87358241419531e-05	-0.386373	1	0.982	0.687250991926532	Naive.T_IFI6	RPL10A
3.88694361514254e-05	0.284134984029118	0.389	0.174	0.689621536198589	Naive.T_IFI6	LAPTM4A
4.1222905015812e-05	0.286242242511669	0.352	0.151	0.731376780790536	Naive.T_IFI6	CMTM3
4.50039064050502e-05	0.36132256281086	0.519	0.282	0.798459307438402	Naive.T_IFI6	FKBP8
4.80671709713254e-05	0.47543961934023	0.944	0.816	0.852807747373254	Naive.T_IFI6	SH3BGRL3
5.04371778685488e-05	0.468591219589984	0.981	0.982	0.894856409743793	Naive.T_IFI6	HLA-C
5.17252418432811e-05	0.342050505992685	0.481	0.253	0.917709240783493	Naive.T_IFI6	PET100
5.37950910266433e-05	0.254599238220545	0.352	0.15	0.954432504994706	Naive.T_IFI6	GNB2
5.47404805043732e-05	0.27814434923757	0.463	0.225	0.97120560510859	Naive.T_IFI6	REEP5
5.54578247613837e-05	0.523603152962765	0.426	0.208	0.98393272691647	Naive.T_IFI6	PIM2
5.68066570601336e-05	0.358997047409852	0.5	0.264	1	Naive.T_IFI6	HNRNPM
5.68818954152372e-05	0.394501031308393	0.611	0.376	1	Naive.T_IFI6	SLC25A3
5.87564558976763e-05	0.400645674515416	0.685	0.425	1	Naive.T_IFI6	CD3G
5.90691236778297e-05	0.324563079263844	0.5	0.261	1	Naive.T_IFI6	NOP10
6.04527650828448e-05	0.251067220974153	0.37	0.162	1	Naive.T_IFI6	ETFB
6.25039259030041e-05	0.456553262069314	0.759	0.554	1	Naive.T_IFI6	ATP5G2
6.39486188082294e-05	0.347201633279488	0.556	0.313	1	Naive.T_IFI6	ANXA2
6.66418538148888e-05	0.359102865327998	0.37	0.168	1	Naive.T_IFI6	TUBB4B
6.68791180718694e-05	0.270566190726341	0.407	0.191	1	Naive.T_IFI6	NDUFA5
6.75175970904718e-05	0.443923469431388	0.815	0.736	1	Naive.T_IFI6	SRP14
6.9221278188648e-05	0.328218385859563	0.519	0.281	1	Naive.T_IFI6	EPC1
7.02172242142785e-05	-0.435673	1	0.983	1	Naive.T_IFI6	RPL37
7.13130397345028e-05	0.331978073484928	0.426	0.205	1	Naive.T_IFI6	PSMB6
7.45206376903599e-05	0.400672759778641	1	0.973	1	Naive.T_IFI6	TMSB10
7.52818227369614e-05	0.334368620909922	0.5	0.266	1	Naive.T_IFI6	RAC1
7.74508879469938e-05	0.302425728407167	0.444	0.224	1	Naive.T_IFI6	PSMA2
7.84049861094428e-05	0.508786603376614	0.63	0.407	1	Naive.T_IFI6	TNFAIP3
8.536573161065e-05	0.286281686812936	0.389	0.176	1	Naive.T_IFI6	FAM129A
8.62387868349126e-05	0.309013046633027	0.556	0.316	1	Naive.T_IFI6	BRK1
8.95868125600888e-05	-0.395831	0.981	0.983	1	Naive.T_IFI6	RPL18
9.06783444354184e-05	-0.378032	1	0.995	1	Naive.T_IFI6	RPS6
9.17731336658815e-05	0.255661795051403	0.315	0.132	1	Naive.T_IFI6	GNG2
9.19420994369636e-05	0.265914277962032	0.278	0.109	1	Naive.T_IFI6	PDCL3
9.36269917758882e-05	0.277130759139976	0.537	0.282	1	Naive.T_IFI6	TERF2IP
9.46462782011009e-05	0.411608499155641	0.444	0.235	1	Naive.T_IFI6	SH3KBP1
9.660663597683e-05	0.414046876115649	0.537	0.301	1	Naive.T_IFI6	SAMSN1
0.000105681173528002	0.420156535892541	0.889	0.823	1	Naive.T_IFI6	OAZ1
0.000111787089590701	0.382566825663429	0.5	0.269	1	Naive.T_IFI6	SLA
0.000119695984642745	0.325012946050278	0.519	0.287	1	Naive.T_IFI6	PSMB3
0.000122502972062008	0.279296955444175	0.611	0.339	1	Naive.T_IFI6	SNRPG
0.00012734111388887	-0.340431	1	0.996	1	Naive.T_IFI6	RPL3
0.000127676478912726	0.420318233728537	0.611	0.406	1	Naive.T_IFI6	ARL6IP4
0.000127684965737892	0.257136961022445	0.315	0.135	1	Naive.T_IFI6	EIF4A3
0.00013148662540332	0.309006867948466	0.444	0.225	1	Naive.T_IFI6	BUB3
0.000131714868756069	0.285075611238989	0.259	0.1	1	Naive.T_IFI6	PHTF2
0.00013794276707364	0.28060239502668	0.5	0.269	1	Naive.T_IFI6	NCOR1
0.000139435207358498	-0.339285	1	0.989	1	Naive.T_IFI6	RPL19
0.000143268895764618	0.337926264853441	0.611	0.36	1	Naive.T_IFI6	TSPO
0.000144529606817917	0.292121732867639	0.259	0.103	1	Naive.T_IFI6	YWHAH
0.000150321714987732	0.303991368664443	0.426	0.217	1	Naive.T_IFI6	RAB7A
0.000158917959955847	0.445163092360453	0.63	0.423	1	Naive.T_IFI6	STK17B
0.000159991348969016	0.309309923309499	0.537	0.288	1	Naive.T_IFI6	CFLAR
0.000161113502656854	-0.800055	0.63	0.677	1	Naive.T_IFI6	IL7R
0.000162825331964195	0.498289626001579	0.574	0.359	1	Naive.T_IFI6	RPS27L
0.000164073988955698	0.502814003980987	0.574	0.375	1	Naive.T_IFI6	H2AFZ
0.000173755093214927	-0.389988	1	0.984	1	Naive.T_IFI6	RPS8
0.000189369656216727	0.315658192226761	0.574	0.327	1	Naive.T_IFI6	TAGLN2
0.000192682774428527	-0.461287	0.981	0.98	1	Naive.T_IFI6	RPS20
0.000199175357588838	0.449548985700858	0.704	0.535	1	Naive.T_IFI6	SUMO2
0.000222635003006302	0.462223087430794	0.667	0.461	1	Naive.T_IFI6	RAC2
0.000225927194112769	0.393636864823149	0.611	0.398	1	Naive.T_IFI6	PSMB9
0.000229875749171341	0.273244658538025	0.574	0.331	1	Naive.T_IFI6	TBCA
0.000241957414318922	0.446972681861911	0.63	0.441	1	Naive.T_IFI6	TCEB2
0.000253386591024658	0.359639855262444	0.574	0.362	1	Naive.T_IFI6	COX7B
0.000256742665969376	0.268134340102677	0.389	0.191	1	Naive.T_IFI6	CCNDBP1
0.000262768262032614	0.294079424216776	0.481	0.258	1	Naive.T_IFI6	BAX
0.000263679881540622	0.525639921531351	0.815	0.648	1	Naive.T_IFI6	HSPA8
0.000271328129619462	0.342828893851443	0.537	0.334	1	Naive.T_IFI6	ARF1
0.000274999447378011	-0.324194	0.981	0.98	1	Naive.T_IFI6	RPL14
0.000279417893866299	-0.306486	1	0.985	1	Naive.T_IFI6	RPL35
0.000288282631134387	0.339215576723449	0.389	0.193	1	Naive.T_IFI6	LINC00152
0.000291083783817047	0.302772808438319	1	0.975	1	Naive.T_IFI6	PTMA
0.000292919883713179	0.505365432080833	0.463	0.267	1	Naive.T_IFI6	PBXIP1
0.000298179653819377	0.262105285176881	0.296	0.13	1	Naive.T_IFI6	EIF4E
0.000301273002286259	0.323332490176367	0.5	0.271	1	Naive.T_IFI6	MBNL1
0.000309343953983848	0.261216549252929	0.352	0.168	1	Naive.T_IFI6	PPM1G
0.000311073820656839	0.26132700846638	0.278	0.12	1	Naive.T_IFI6	RNF187
0.000316608774032079	0.385877291614908	0.833	0.693	1	Naive.T_IFI6	ATP5L
0.000321659096061907	0.440707812425354	0.593	0.354	1	Naive.T_IFI6	TRBC1
0.000327241514069538	-0.460643	0.944	0.949	1	Naive.T_IFI6	RPLP0
0.000331809107976693	-0.271248	1	0.998	1	Naive.T_IFI6	RPL10
0.000338211115156577	0.326316348615189	0.556	0.327	1	Naive.T_IFI6	RBM8A
0.000350472209442331	0.361966834901666	0.481	0.285	1	Naive.T_IFI6	LAT
0.000352002217866887	0.284246377224173	0.463	0.243	1	Naive.T_IFI6	RANBP1
0.000367137148411909	0.260259016943544	0.389	0.193	1	Naive.T_IFI6	RAB2A
0.000371348684085279	0.250616622483336	0.259	0.109	1	Naive.T_IFI6	WAPL
0.000382755241053046	-0.31234	1	0.996	1	Naive.T_IFI6	RPL18A
0.000384079234668755	0.252846298749553	0.278	0.121	1	Naive.T_IFI6	VOPP1
0.000390862654028279	0.305713213127206	0.519	0.295	1	Naive.T_IFI6	FNBP1
0.000410088021497632	0.297090517815249	0.463	0.253	1	Naive.T_IFI6	SHFM1
0.000419984292923939	-0.424996	0.981	0.96	1	Naive.T_IFI6	RPL5
0.000432964790126554	-0.299141	1	0.99	1	Naive.T_IFI6	RPS4X
0.000439432644908626	-0.257658	1	0.988	1	Naive.T_IFI6	RPL11
0.000440752049692101	0.256280579123033	0.685	0.428	1	Naive.T_IFI6	DDX24
0.000452416515356308	0.271174794422728	0.259	0.109	1	Naive.T_IFI6	RAB5A
0.00048236351005156	0.267702602515923	0.444	0.235	1	Naive.T_IFI6	PRDX6
0.000486944043624575	0.363514966569438	0.537	0.339	1	Naive.T_IFI6	NDUFB1
0.000501949803418412	0.301871591645644	0.556	0.343	1	Naive.T_IFI6	PSMB1
0.000504365380048522	0.456618577923908	0.593	0.396	1	Naive.T_IFI6	IL2RG
0.000508230910965562	0.295724254459538	0.37	0.191	1	Naive.T_IFI6	CAPN2
0.000518824885764914	0.313747510450984	0.519	0.305	1	Naive.T_IFI6	DBI
0.000528432551381021	0.339777273928121	0.667	0.472	1	Naive.T_IFI6	YWHAB
0.000606461657326475	0.316802877555094	0.63	0.404	1	Naive.T_IFI6	USMG5
0.000632570268417467	0.328399663115678	0.833	0.601	1	Naive.T_IFI6	CD2
0.000650250953749676	0.318350038805132	0.426	0.24	1	Naive.T_IFI6	TCEA1
0.000696294222834014	0.281058296988233	0.407	0.22	1	Naive.T_IFI6	PCM1
0.000715149004439161	0.282696664317947	0.481	0.285	1	Naive.T_IFI6	PRELID1
0.000717879477316214	0.386841056597031	0.593	0.365	1	Naive.T_IFI6	C9orf16
0.00073201190659141	-0.301281	1	0.975	1	Naive.T_IFI6	RPL12
0.000775438766919354	0.312583863899405	0.407	0.225	1	Naive.T_IFI6	IL10RA
0.000783765898239057	0.344341206984699	0.444	0.263	1	Naive.T_IFI6	ARPC4
0.000883148397861174	0.327641746081756	0.537	0.343	1	Naive.T_IFI6	ACTR3
0.00089603082017558	0.348848226732319	0.778	0.56	1	Naive.T_IFI6	CD53
0.000909623188052218	0.273308433028367	0.87	0.814	1	Naive.T_IFI6	UBB
0.000915097015430264	-0.316174	1	0.985	1	Naive.T_IFI6	RPS16
0.000923558932780837	0.305940212583404	0.407	0.224	1	Naive.T_IFI6	MDH2
0.00095915421801497	0.334528131666996	0.463	0.259	1	Naive.T_IFI6	CD164
0.000966364158170963	0.345898712578017	0.611	0.395	1	Naive.T_IFI6	NEDD8
0.000972993057116898	0.283090187421473	0.315	0.158	1	Naive.T_IFI6	RNF167
0.000981475296300412	0.433792149018602	0.389	0.218	1	Naive.T_IFI6	REL
0.00100239701379907	0.358767193846643	0.63	0.465	1	Naive.T_IFI6	COX5B
0.00102280808209562	0.361372603394306	0.852	0.655	1	Naive.T_IFI6	S100A10
0.00104484203591949	0.346262736917841	0.852	0.669	1	Naive.T_IFI6	HINT1
0.00106017362243173	-4.04975	0.481	0.289	1	Naive.T_IFI6	IGLC2
0.00107284466477622	0.267354529173145	0.481	0.282	1	Naive.T_IFI6	ATP5H
0.00111163283425964	-0.305684	1	0.999	1	Naive.T_IFI6	RPLP1
0.00115281379690982	-0.510897	0.796	0.894	1	Naive.T_IFI6	RPS10
0.00117050379766493	0.262713215674531	0.444	0.259	1	Naive.T_IFI6	SH3BGRL
0.00122468360103615	0.272362686660189	0.389	0.211	1	Naive.T_IFI6	PPP1R12A
0.00122784379796052	0.282798678519621	0.667	0.453	1	Naive.T_IFI6	TMBIM6
0.00122969173681536	0.473268013653161	0.759	0.675	1	Naive.T_IFI6	ARPC2
0.00125932058235762	0.282390664986856	0.556	0.358	1	Naive.T_IFI6	ARPC5
0.00126476383681328	0.361372603394306	0.593	0.388	1	Naive.T_IFI6	LY6E
0.00130117199943799	0.28763939584046	0.537	0.332	1	Naive.T_IFI6	SNRPB
0.00142298673103828	0.416470129356325	0.667	0.452	1	Naive.T_IFI6	BIRC3
0.00144695798116494	0.447759131979251	0.481	0.29	1	Naive.T_IFI6	GADD45B
0.00145663733396952	0.53345008682628	0.556	0.38	1	Naive.T_IFI6	DUSP2
0.0014745943884887	0.282735457600988	0.167	0.062	1	Naive.T_IFI6	LST1
0.00149072133821358	0.339311670582747	0.611	0.446	1	Naive.T_IFI6	COX6A1
0.00155773262734898	0.282246951921671	0.667	0.456	1	Naive.T_IFI6	HNRNPK
0.00158134988817082	0.283825051202049	0.407	0.235	1	Naive.T_IFI6	PSMA1
0.00159043049270509	0.478209877219412	0.37	0.215	1	Naive.T_IFI6	CALM3
0.00161110287553689	0.256453288715962	0.333	0.175	1	Naive.T_IFI6	C4orf48
0.00165449942559302	0.315398794679411	0.611	0.417	1	Naive.T_IFI6	HIGD2A
0.0017242873001882	0.381908674578506	0.463	0.293	1	Naive.T_IFI6	CAPZA1
0.00176448132697558	0.326851770792753	0.759	0.592	1	Naive.T_IFI6	HNRNPA2B1
0.00180411645173992	0.324946050863708	0.685	0.521	1	Naive.T_IFI6	UBL5
0.00192763411111755	0.303268424132581	0.556	0.38	1	Naive.T_IFI6	OCIAD2
0.0019586044293128	0.319079732578332	0.519	0.334	1	Naive.T_IFI6	PSME2
0.00198334603722706	0.290229048377276	0.519	0.324	1	Naive.T_IFI6	NDUFB2
0.00202101580663704	0.283247626723303	0.407	0.233	1	Naive.T_IFI6	PGAM1
0.00202849663980966	0.340122148140219	0.556	0.388	1	Naive.T_IFI6	C14orf2
0.00206207156810935	0.298076251559442	0.389	0.222	1	Naive.T_IFI6	TECR
0.00211464162168957	0.272377541504385	0.741	0.532	1	Naive.T_IFI6	SON
0.00222346011798304	0.286691233931188	1	0.989	1	Naive.T_IFI6	MT-CO1
0.00229722491597672	-0.405878	0.093	0.273	1	Naive.T_IFI6	PLAC8
0.00229944907753435	-0.27375	1	0.986	1	Naive.T_IFI6	RPL6
0.00237296519353399	0.303379145913944	0.741	0.648	1	Naive.T_IFI6	MYL12B
0.0023877639986165	0.260783188576132	0.407	0.238	1	Naive.T_IFI6	BLOC1S1
0.00239464205899069	0.440649024094183	0.833	0.704	1	Naive.T_IFI6	CORO1A
0.00239656843945783	0.272694220619928	0.537	0.351	1	Naive.T_IFI6	UQCR10
0.00240288863916077	0.279472128815675	0.519	0.331	1	Naive.T_IFI6	NDUFB4
0.00244057810792589	0.296345370157634	0.593	0.408	1	Naive.T_IFI6	YWHAZ
0.00257879876450099	0.326812103075546	0.648	0.428	1	Naive.T_IFI6	PPP1R15A
0.00261606591932149	-0.371358	0.944	0.958	1	Naive.T_IFI6	RPS11
0.00262681435574934	0.286199601236919	0.241	0.114	1	Naive.T_IFI6	ANKRD10
0.0027123829940402	0.267219880927299	0.426	0.246	1	Naive.T_IFI6	USP15
0.00281884950508191	0.325949016966892	0.537	0.366	1	Naive.T_IFI6	PARK7
0.00293626675764002	0.304487539852655	0.463	0.298	1	Naive.T_IFI6	ATP5J
0.00299612065840922	-0.400083	0.407	0.578	1	Naive.T_IFI6	ZFAS1
0.00299901940944297	0.261085976799144	0.296	0.158	1	Naive.T_IFI6	NDUFC1
0.00306069966470928	0.351375676658197	0.722	0.584	1	Naive.T_IFI6	EIF3K
0.00307770633617466	-0.502222	0.13	0.306	1	Naive.T_IFI6	XBP1
0.00323620424260661	-0.612801	0.204	0.39	1	Naive.T_IFI6	GZMA
0.00327317729904045	0.459650778317147	0.778	0.708	1	Naive.T_IFI6	YBX1
0.00330846487756466	0.323442104039701	0.426	0.266	1	Naive.T_IFI6	SNRPE
[truncated: 2,485 more rows]

## Sheet: NK
Supplementary Data Table S2: NK DEseq2 analysis
p_val	avg_log2FC	pct.1	pct.2	p_val_adj	cluster	gene
4.45481933854195e-74	2.1026433870281	0.721	0.104	7.90374047044113e-70	NK_XCL1	XCL1
4.78934859038367e-39	1.54468892746973	0.643	0.169	8.49726226905871e-35	NK_XCL1	XCL2
4.60648191472608e-38	0.534936062862246	0.243	0.005	8.17282021310701e-34	NK_XCL1	KRT81
3.34746127196263e-31	-1.51771	0.493	0.835	5.9390657887161e-27	NK_XCL1	GZMB
8.63245189918294e-28	0.740826561592431	0.414	0.083	1.53156961595304e-23	NK_XCL1	CD160
7.14154512102032e-27	0.636949716849739	0.264	0.026	1.26705293537142e-22	NK_XCL1	IGFBP2
1.06073546022744e-24	0.506420124647758	0.207	0.014	1.88195685353553e-20	NK_XCL1	KRT86
6.24278881650596e-23	0.794172990668085	0.614	0.22	1.10759559182449e-18	NK_XCL1	FCER1G
6.7324380489979e-23	-1.12407	0.407	0.792	1.19446915865321e-18	NK_XCL1	GZMH
1.20524390055764e-21	1.58529275024552	0.514	0.184	2.13834372836936e-17	NK_XCL1	AREG
6.00516049191228e-21	0.268131750548614	0.179	0.013	1.06543557447508e-16	NK_XCL1	LINC00996
9.30687479945897e-21	-1.50397	0.157	0.59	1.65122572692001e-16	NK_XCL1	FGFBP2
8.91553187308367e-18	-0.356529	1	1	1.5817936649225e-13	NK_XCL1	B2M
3.92693384183498e-17	0.830403498299256	0.836	0.542	6.96716602218362e-13	NK_XCL1	KLRB1
4.05726061524431e-16	-0.701615	0.607	0.887	7.19839178356646e-12	NK_XCL1	S100A6
8.23003760453673e-16	0.298683832150989	0.171	0.021	1.46017327179691e-11	NK_XCL1	SPRY2
2.98754189655034e-15	-1.12908	0.186	0.512	5.30049683285962e-11	NK_XCL1	FCGR3A
7.19929638666847e-15	0.376315090652688	0.314	0.082	1.27729916492272e-10	NK_XCL1	TMIGD2
2.63646207044783e-14	0.580855511897261	0.971	0.957	4.67761100538854e-10	NK_XCL1	SRGN
1.20360387426775e-12	0.655127302109745	0.514	0.23	2.13543399372585e-08	NK_XCL1	KLRC1
3.71571238559421e-12	-0.712236	0.793	0.926	6.59241691452126e-08	NK_XCL1	S100A4
4.7185189876707e-12	0.548506796394827	0.45	0.202	8.37159638792535e-08	NK_XCL1	IL2RB
1.61113218833912e-11	-0.71825	0.621	0.852	2.85847072855127e-07	NK_XCL1	CD52
1.74264372918285e-11	0.645785234793491	0.764	0.49	3.09179850431622e-07	NK_XCL1	TYROBP
6.74701926535149e-11	-0.441236	1	0.999	1.19705615805866e-06	NK_XCL1	HLA-C
8.37263008705508e-11	0.860720551661042	0.721	0.524	1.48547203004531e-06	NK_XCL1	CD69
1.03103331792842e-10	-0.531607	0.829	0.939	1.82925931266861e-06	NK_XCL1	CYBA
1.4235928936648e-10	-0.866833	0.593	0.804	2.52573851194009e-06	NK_XCL1	GNLY
2.8045574439723e-10	0.695910030477344	0.779	0.536	4.97584581709565e-06	NK_XCL1	DUSP1
2.98551386397894e-10	-0.558677	0.771	0.923	5.29689869747144e-06	NK_XCL1	SH3BGRL3
3.80457713312863e-10	0.298144319615053	0.25	0.075	6.75008074959681e-06	NK_XCL1	CAPG
5.78846779040126e-10	-0.802938	0.193	0.463	1.02698995537299e-05	NK_XCL1	SPON2
9.92493637652684e-10	-0.82299	0.571	0.734	1.76088221192339e-05	NK_XCL1	PRF1
1.20413392157983e-09	0.350458264281778	0.357	0.144	2.13637440366693e-05	NK_XCL1	CEBPD
1.65907744960656e-09	0.568649442657142	0.35	0.149	2.94353521109197e-05	NK_XCL1	ITM2C
1.76778683174915e-09	0.299930894392561	0.243	0.078	3.13640739688934e-05	NK_XCL1	COLEC12
1.97732214487477e-09	-0.626598	0.721	0.827	3.50816494943681e-05	NK_XCL1	CST7
2.15829410405796e-09	-0.391015	1	1	3.82924539941963e-05	NK_XCL1	HLA-A
2.42037870156041e-09	0.901954341114271	0.664	0.455	4.29423589230848e-05	NK_XCL1	FOS
2.74315343850606e-09	-0.451104	0.171	0.442	4.86690283059745e-05	NK_XCL1	LYAR
1.241686923995e-08	0.309120613915023	0.307	0.122	0.000220300094055192	NK_XCL1	CLDND1
1.36477787793767e-08	-0.429785	0.086	0.315	0.000242138891103702	NK_XCL1	S1PR5
1.39505931742779e-08	-0.277743	1	1	0.000247511424098039	NK_XCL1	MALAT1
1.54604731307159e-08	0.373431276944734	0.279	0.109	0.000274299714285161	NK_XCL1	IFITM3
1.64895695115907e-08	0.356303148907462	0.257	0.095	0.000292557942274641	NK_XCL1	MAFF
2.68249527737115e-08	-0.426784	0.929	0.969	0.00047592831211119	NK_XCL1	FTL
3.54356822656685e-08	0.372178142497084	0.457	0.222	0.000628699874757491	NK_XCL1	GZMK
5.51468813237278e-08	-0.400984	0.171	0.416	0.000978415968445578	NK_XCL1	KLF2
6.44447595786281e-08	-0.564639	0.4	0.645	0.00114337892444402	NK_XCL1	ANXA1
8.18103098740413e-08	-0.426989	0.271	0.532	0.00145147851778524	NK_XCL1	HLA-DPB1
8.26731964373213e-08	0.323800509220133	0.229	0.082	0.00146678785119095	NK_XCL1	TNFRSF18
9.31220868071059e-08	0.614643573977932	0.8	0.645	0.00165217206413167	NK_XCL1	CD7
9.61252126780874e-08	-0.626517	0.207	0.454	0.00170545352333463	NK_XCL1	CD3D
1.2214888193343e-07	0.466863558311968	0.579	0.389	0.00216716546326292	NK_XCL1	ALOX5AP
1.22921987531359e-07	-0.373148	1	1	0.00218088190278138	NK_XCL1	TMSB10
1.8022052664847e-07	-0.379767	0.029	0.215	0.00319747258379715	NK_XCL1	KIR2DL3
1.95138300730516e-07	0.407187484178371	0.407	0.215	0.00346214373156082	NK_XCL1	REL
2.41819644164355e-07	0.507568573901882	0.714	0.52	0.00429036412676398	NK_XCL1	IER2
2.46415538662817e-07	0.367327884761054	0.429	0.235	0.0043719044869557	NK_XCL1	PDCD4
2.60946641850686e-07	0.558752373085887	0.921	0.816	0.00462971531971488	NK_XCL1	CXCR4
3.52751667034779e-07	0.315197651045872	0.207	0.074	0.00625852007653105	NK_XCL1	CTD-3252C9.4
3.6294053464019e-07	0.443189238410463	0.521	0.337	0.00643929096558626	NK_XCL1	MATK
4.33325282731433e-07	-0.538696	0.364	0.572	0.00768805716622109	NK_XCL1	TRBC1
4.9441911601998e-07	-0.369819	0.15	0.374	0.00877198395642648	NK_XCL1	HLA-DPA1
7.64090371303308e-07	-0.34372	0.164	0.385	0.0135564913676633	NK_XCL1	PRDM1
9.60769486672753e-07	0.553784948987032	0.457	0.267	0.017045972232548	NK_XCL1	COTL1
1.18734372729914e-06	0.451772270797417	0.393	0.213	0.0210658524097414	NK_XCL1	FOSB
1.23718045065664e-06	0.284887040434007	0.986	0.991	0.0219500555555501	NK_XCL1	RPS9
1.67069464051248e-06	-0.393464	0.414	0.634	0.0296414643119723	NK_XCL1	EMP3
1.71262165260346e-06	0.330436507309109	0.286	0.131	0.0303853333604906	NK_XCL1	IFRD1
1.96810506107353e-06	0.353742218880236	0.414	0.233	0.0349181199935665	NK_XCL1	TXK
2.91492028427846e-06	0.327224879652109	1	0.996	0.0517165156836685	NK_XCL1	PTMA
3.02626794331746e-06	-0.392475	0.1	0.289	0.0536920458503383	NK_XCL1	CD8A
3.7272563906005e-06	0.674654197329152	0.807	0.746	0.066128982882034	NK_XCL1	ZFP36
5.04594723808946e-06	0.421463768438277	0.486	0.304	0.0895251958981831	NK_XCL1	RGS1
5.52217598976287e-06	-0.333476	0.336	0.553	0.0979744464103729	NK_XCL1	PPP2R5C
5.94086296133455e-06	-0.298356	0.993	0.992	0.105402790659998	NK_XCL1	RPS20
1.51057731187886e-05	-0.302816	0.05	0.202	0.268006626673548	NK_XCL1	KIR2DL1
1.60626072817234e-05	-0.35242	0.4	0.576	0.284982778392336	NK_XCL1	HLA-F
1.69061571490751e-05	0.328395840271711	0.971	0.926	0.29994904013889	NK_XCL1	H3F3B
1.78997931772398e-05	-0.389714	0.514	0.668	0.317578130550588	NK_XCL1	S100A10
1.87360012404635e-05	-0.344816	0.143	0.319	0.332414134008303	NK_XCL1	ADGRG1
2.07219702235576e-05	0.398692055670389	0.579	0.442	0.367649195706359	NK_XCL1	STK17A
2.18658725057095e-05	-0.432245	0.421	0.572	0.387944309996298	NK_XCL1	TRBC2
2.23265840687438e-05	-0.30489	0.286	0.467	0.396118254547653	NK_XCL1	ARL4C
2.33780598760454e-05	-0.537113	0.279	0.455	0.414773538320798	NK_XCL1	TRAC
2.43914454830621e-05	0.330772469827842	0.493	0.329	0.432753025760489	NK_XCL1	MIF
2.74851274327537e-05	-0.381727	0.293	0.458	0.487641130911915	NK_XCL1	UCP2
2.83322258247803e-05	0.276335151303305	0.357	0.205	0.502670350583252	NK_XCL1	SH2D1A
3.25432777450407e-05	0.29932835345024	1	1	0.577382833752513	NK_XCL1	RPLP1
4.69715013141948e-05	-0.296393	0.257	0.436	0.833368376316445	NK_XCL1	C12orf75
5.78419057492604e-05	-0.306137	0.129	0.301	1	NK_XCL1	CD3G
5.98275650232511e-05	0.554243217900448	0.693	0.585	1	NK_XCL1	DUSP2
6.24580662384448e-05	-0.266979	0.05	0.187	1	NK_XCL1	KIR3DL2
6.4192509627372e-05	0.315626577774433	0.207	0.093	1	NK_XCL1	CRTAM
6.46024482260203e-05	-0.580008	0.007	0.118	1	NK_XCL1	HBA1
6.83484232470225e-05	0.463882577071844	0.371	0.227	1	NK_XCL1	NR4A2
8.10119980545008e-05	-0.292701	0.614	0.732	1	NK_XCL1	CD99
8.52105718465413e-05	-0.273083	0.179	0.336	1	NK_XCL1	ABI3
9.39192105582606e-05	-0.294146	0.25	0.418	1	NK_XCL1	ZEB2
9.74967053475435e-05	-0.302856	0.4	0.582	1	NK_XCL1	CD3E
0.000111624857050299	-0.260801	0.929	0.962	1	NK_XCL1	HLA-E
0.000113816879323208	0.573525042081116	0.857	0.751	1	NK_XCL1	JUNB
0.000120448088930104	-0.254523	0.143	0.302	1	NK_XCL1	TECR
0.000124998846044604	-0.25767	0.657	0.821	1	NK_XCL1	UQCRB
0.000137960178663864	0.25534195613103	0.493	0.335	1	NK_XCL1	ELF1
0.000140102504988416	-0.442338	0.979	0.942	1	NK_XCL1	NKG7
0.000152394003551506	0.474243088677566	0.443	0.307	1	NK_XCL1	GADD45B
0.000198254121512336	0.408883116373143	0.436	0.292	1	NK_XCL1	PPP1R15A
0.000200244109189774	0.655485691141743	0.714	0.639	1	NK_XCL1	NFKBIA
0.000252744007350271	0.516653453316752	0.807	0.717	1	NK_XCL1	MTRNR2L12
0.000295862188428135	0.318266720782567	0.636	0.537	1	NK_XCL1	LY6E
0.000306609654082802	0.25268764308014	0.429	0.281	1	NK_XCL1	SOCS1
0.000365660274165746	0.736293572141215	0.414	0.276	1	NK_XCL1	CCL3L3
0.000410992673448486	-0.276354	0.607	0.764	1	NK_XCL1	IL32
0.000415277436416903	0.328621549766245	0.521	0.38	1	NK_XCL1	TRDC
0.000563939036263498	-0.254578	0.307	0.453	1	NK_XCL1	DHRS7
0.000601562723506934	-0.280805	0.35	0.494	1	NK_XCL1	GPSM3
0.000632810429245748	-0.273366	0.95	0.965	1	NK_XCL1	RPS11
0.000642493822541564	0.299935699587935	0.621	0.514	1	NK_XCL1	NBEAL1
0.0006500559133502	0.416713881945998	0.229	0.128	1	NK_XCL1	ZNF331
0.000935547609455193	0.937852708793856	0.6	0.501	1	NK_XCL1	CCL3
0.000991351685922455	0.277573232002725	0.279	0.169	1	NK_XCL1	JUND
0.00119642468089928	0.267585920362446	0.536	0.419	1	NK_XCL1	CD44
0.00191832090898239	0.327599219440509	0.657	0.581	1	NK_XCL1	PNRC1
0.00202266183462697	0.29479369594052	0.571	0.447	1	NK_XCL1	MTRNR2L10
0.00203243885802772	-0.264899	0.393	0.512	1	NK_XCL1	PNISR
0.00207789795158272	-0.344019	0.136	0.064	1	NK_XCL1	HBB
0.00266441518646314	-0.250571	0.214	0.328	1	NK_XCL1	POLR2J3
0.00300890177839719	0.305967850475341	0.836	0.782	1	NK_XCL1	RPL17
0.00349560887981979	0.381921611690098	0.736	0.665	1	NK_XCL1	MTRNR2L8
0.00471982279121139	-0.254362	0.564	0.636	1	NK_XCL1	GLTSCR2
0.00507901666838518	0.285814145010231	0.35	0.249	1	NK_XCL1	INTS6
0.00526784439545981	-0.963558	0.414	0.578	1	NK_XCL1	IGKC
0.00527726994115283	0.337568664547823	0.586	0.543	1	NK_XCL1	GSTP1
0.00565008325667087	0.251986218637752	0.914	0.935	1	NK_XCL1	MT-ND3
0.00654294615528524	0.276512721575387	0.286	0.187	1	NK_XCL1	RGCC
0.00777955019561147	-0.262393	0.357	0.453	1	NK_XCL1	MYO1F
0.00973671453995061	0.421371665688971	0.636	0.581	1	NK_XCL1	JUN
5.03194962894811e-28	-1.34916	0.09	0.616	8.92768503167973e-24	NK_HLA-DQB1	TYROBP
8.94664044958474e-28	-1.09676	0.448	0.855	1.58731294856532e-23	NK_HLA-DQB1	KLRD1
1.47681736292687e-26	0.923679462883877	0.814	0.341	2.62016936530485e-22	NK_HLA-DQB1	CD3D
[truncated: 581 more rows]
