# Supplementary material for: Decoding immune cell dynamics in ischemic stroke: insights from single-cell RNA sequencing analysis
Source: Front Aging Neurosci. 2025 Apr 15;17:1549518. doi: 10.3389/fnagi.2025.1549518 (PMC12037566; doi:10.3389/fnagi.2025.1549518)
Supplement: Supplementary file 4 [file Table_3.XLSX]

## Sheet: CellTypeMarkerCluster_Result
Supplementary Data Table S3: Cell markers of different cell clusters
CellMarker	p_val	avg_log2FC	pct.1	pct.2	DEPCT	p_val_adj	cluster	CellType
GZMB	0	1.89009	0.86	0.164	0.696	0	0	NK
GZMB	0	1.89009	0.86	0.164	0.696	0	0	NK
KLRD1	0	1.69021	0.838	0.145	0.693	0	0	NK
KLRD1	0	1.69021	0.838	0.145	0.693	0	0	NK
PRF1	8.80E-252	1.58462	0.745	0.185	0.56	1.56E-247	0	NK
FCGR3A	4.98E-234	1.16315	0.523	0.072	0.451	8.83E-230	0	NK
FCGR3A	4.98E-234	1.16315	0.523	0.072	0.451	8.83E-230	0	NK
FCGR3A	4.98E-234	1.16315	0.523	0.072	0.451	8.83E-230	0	NK
FCGR3A	4.98E-234	1.16315	0.523	0.072	0.451	8.83E-230	0	NK
CD7	7.89E-112	0.944501	0.694	0.291	0.403	1.40E-107	0	NK
CD7	7.89E-112	0.944501	0.694	0.291	0.403	1.40E-107	0	NK
CD247	1.71E-100	0.871981	0.603	0.249	0.354	3.03E-96	0	NK
CD247	1.71E-100	0.871981	0.603	0.249	0.354	3.03E-96	0	NK
CD247	1.71E-100	0.871981	0.603	0.249	0.354	3.03E-96	0	NK
CD247	1.71E-100	0.871981	0.603	0.249	0.354	3.03E-96	0	NK
CD247	1.71E-100	0.871981	0.603	0.249	0.354	3.03E-96	0	NK
CD247	1.71E-100	0.871981	0.603	0.249	0.354	3.03E-96	0	NK
CD247	1.71E-100	0.871981	0.603	0.249	0.354	3.03E-96	0	NK
CCL5	2.15E-116	1.03835	0.945	0.618	0.327	3.81E-112	0	NK
GZMA	3.70E-41	0.446699	0.836	0.516	0.32	6.57E-37	0	NK
KLRB1	2.71E-52	0.593593	0.578	0.272	0.306	4.82E-48	0	NK
KLRB1	2.71E-52	0.593593	0.578	0.272	0.306	4.82E-48	0	NK
ID2	1.94E-60	0.640828	0.858	0.592	0.266	3.44E-56	0	NK
ID2	1.94E-60	0.640828	0.858	0.592	0.266	3.44E-56	0	NK
ID2	1.94E-60	0.640828	0.858	0.592	0.266	3.44E-56	0	NK
KLRC2	4.13E-174	0.642644	0.279	0.019	0.26	7.33E-170	0	NK
KLRC1	2.14E-118	0.659198	0.287	0.039	0.248	3.79E-114	0	NK
KLRC1	2.14E-118	0.659198	0.287	0.039	0.248	3.79E-114	0	NK
RUNX3	5.12E-36	0.342086	0.443	0.221	0.222	9.08E-32	0	NK
RUNX3	5.12E-36	0.342086	0.443	0.221	0.222	9.08E-32	0	NK
FYN	1.97E-28	0.355046	0.502	0.297	0.205	3.49E-24	0	NK
KIR2DL3	3.67E-148	0.385035	0.209	0.01	0.199	6.51E-144	0	NK
IL2RG	4.47E-22	0.329199	0.557	0.381	0.176	7.93E-18	0	NK
IL2RG	4.47E-22	0.329199	0.557	0.381	0.176	7.93E-18	0	NK
IL2RG	4.47E-22	0.329199	0.557	0.381	0.176	7.93E-18	0	NK
KIR2DL1	3.86E-121	0.34035	0.187	0.012	0.175	6.84E-117	0	NK
IL2RB	5.60E-38	0.290927	0.249	0.085	0.164	9.94E-34	0	NK
TXNIP	7.15E-27	0.459006	0.894	0.746	0.148	1.27E-22	0	NK
SPN	1.38E-22	0.254611	0.294	0.147	0.147	2.44E-18	0	NK
SPN	1.38E-22	0.254611	0.294	0.147	0.147	2.44E-18	0	NK
SPN	1.38E-22	0.254611	0.294	0.147	0.147	2.44E-18	0	NK
EIF3G	1.27E-13	0.281622	0.542	0.422	0.12	2.26E-09	0	NK
CYBA	7.11E-50	0.522795	0.937	0.826	0.111	1.26E-45	0	NK
HLA-B	2.07E-48	0.401644	1	0.992	0.008	3.68E-44	0	NK
CCL5	1.06E-62	0.649929	0.948	0.617	0.331	1.88E-58	1	CD4+ T cell
GZMK	1.82E-52	0.518153	0.669	0.339	0.33	3.23E-48	1	CD4+ T cell
CD3D	2.20E-55	0.548717	0.861	0.551	0.31	3.91E-51	1	CD4+ T cell
CD3D	2.20E-55	0.548717	0.861	0.551	0.31	3.91E-51	1	CD4+ T cell
CD3D	2.20E-55	0.548717	0.861	0.551	0.31	3.91E-51	1	CD4+ T cell
CD3D	2.20E-55	0.548717	0.861	0.551	0.31	3.91E-51	1	CD4+ T cell
CD3D	2.20E-55	0.548717	0.861	0.551	0.31	3.91E-51	1	CD4+ T cell
CD3D	2.20E-55	0.548717	0.861	0.551	0.31	3.91E-51	1	CD4+ T cell
GZMA	1.94E-46	0.540938	0.812	0.519	0.293	3.43E-42	1	CD4+ T cell
CD2	3.05E-41	0.51176	0.803	0.559	0.244	5.41E-37	1	CD4+ T cell
CD3E	6.86E-36	0.414976	0.718	0.475	0.243	1.22E-31	1	CD4+ T cell
CD3E	6.86E-36	0.414976	0.718	0.475	0.243	1.22E-31	1	CD4+ T cell
CD3E	6.86E-36	0.414976	0.718	0.475	0.243	1.22E-31	1	CD4+ T cell
CD3E	6.86E-36	0.414976	0.718	0.475	0.243	1.22E-31	1	CD4+ T cell
CD3E	6.86E-36	0.414976	0.718	0.475	0.243	1.22E-31	1	CD4+ T cell
CD3E	6.86E-36	0.414976	0.718	0.475	0.243	1.22E-31	1	CD4+ T cell
CD3G	6.93E-25	0.337041	0.557	0.355	0.202	1.23E-20	1	CD4+ T cell
CD3G	6.93E-25	0.337041	0.557	0.355	0.202	1.23E-20	1	CD4+ T cell
CD3G	6.93E-25	0.337041	0.557	0.355	0.202	1.23E-20	1	CD4+ T cell
CD3G	6.93E-25	0.337041	0.557	0.355	0.202	1.23E-20	1	CD4+ T cell
CD3G	6.93E-25	0.337041	0.557	0.355	0.202	1.23E-20	1	CD4+ T cell
CD3G	6.93E-25	0.337041	0.557	0.355	0.202	1.23E-20	1	CD4+ T cell
CD8A	8.18E-29	0.364625	0.369	0.18	0.189	1.45E-24	1	CD4+ T cell
CD8A	8.18E-29	0.364625	0.369	0.18	0.189	1.45E-24	1	CD4+ T cell
CD8A	8.18E-29	0.364625	0.369	0.18	0.189	1.45E-24	1	CD4+ T cell
CD8A	8.18E-29	0.364625	0.369	0.18	0.189	1.45E-24	1	CD4+ T cell
IL7R	1.37E-16	0.277547	0.614	0.427	0.187	2.43E-12	1	CD4+ T cell
IL7R	1.37E-16	0.277547	0.614	0.427	0.187	2.43E-12	1	CD4+ T cell
IL7R	1.37E-16	0.277547	0.614	0.427	0.187	2.43E-12	1	CD4+ T cell
CD8B	1.93E-28	0.33208	0.314	0.143	0.171	3.42E-24	1	CD4+ T cell
CD8B	1.93E-28	0.33208	0.314	0.143	0.171	3.42E-24	1	CD4+ T cell
TXNIP	1.76E-25	0.403973	0.896	0.746	0.15	3.12E-21	1	CD4+ T cell
PTPRC	8.02E-17	0.299453	0.773	0.638	0.135	1.42E-12	1	CD4+ T cell
PTPRC	8.02E-17	0.299453	0.773	0.638	0.135	1.42E-12	1	CD4+ T cell
PTPRC	8.02E-17	0.299453	0.773	0.638	0.135	1.42E-12	1	CD4+ T cell
PTPRC	8.02E-17	0.299453	0.773	0.638	0.135	1.42E-12	1	CD4+ T cell
PTPRC	8.02E-17	0.299453	0.773	0.638	0.135	1.42E-12	1	CD4+ T cell
PTPRC	8.02E-17	0.299453	0.773	0.638	0.135	1.42E-12	1	CD4+ T cell
PTPRC	8.02E-17	0.299453	0.773	0.638	0.135	1.42E-12	1	CD4+ T cell
PTPRC	8.02E-17	0.299453	0.773	0.638	0.135	1.42E-12	1	CD4+ T cell
PTPRC	8.02E-17	0.299453	0.773	0.638	0.135	1.42E-12	1	CD4+ T cell
PTPRC	8.02E-17	0.299453	0.773	0.638	0.135	1.42E-12	1	CD4+ T cell
PTPRC	8.02E-17	0.299453	0.773	0.638	0.135	1.42E-12	1	CD4+ T cell
PTPRC	8.02E-17	0.299453	0.773	0.638	0.135	1.42E-12	1	CD4+ T cell
PTPRC	8.02E-17	0.299453	0.773	0.638	0.135	1.42E-12	1	CD4+ T cell
PTPRC	8.02E-17	0.299453	0.773	0.638	0.135	1.42E-12	1	CD4+ T cell
PTPRC	8.02E-17	0.299453	0.773	0.638	0.135	1.42E-12	1	CD4+ T cell
PTPRC	8.02E-17	0.299453	0.773	0.638	0.135	1.42E-12	1	CD4+ T cell
PTPRC	8.02E-17	0.299453	0.773	0.638	0.135	1.42E-12	1	CD4+ T cell
PTPRC	8.02E-17	0.299453	0.773	0.638	0.135	1.42E-12	1	CD4+ T cell
PTPRC	8.02E-17	0.299453	0.773	0.638	0.135	1.42E-12	1	CD4+ T cell
PTPRC	8.02E-17	0.299453	0.773	0.638	0.135	1.42E-12	1	CD4+ T cell
PTPRC	8.02E-17	0.299453	0.773	0.638	0.135	1.42E-12	1	CD4+ T cell
PTPRC	8.02E-17	0.299453	0.773	0.638	0.135	1.42E-12	1	CD4+ T cell
PTPRC	8.02E-17	0.299453	0.773	0.638	0.135	1.42E-12	1	CD4+ T cell
PTPRC	8.02E-17	0.299453	0.773	0.638	0.135	1.42E-12	1	CD4+ T cell
PTPRC	8.02E-17	0.299453	0.773	0.638	0.135	1.42E-12	1	CD4+ T cell
PTPRC	8.02E-17	0.299453	0.773	0.638	0.135	1.42E-12	1	CD4+ T cell
PTPRC	8.02E-17	0.299453	0.773	0.638	0.135	1.42E-12	1	CD4+ T cell
PTPRC	8.02E-17	0.299453	0.773	0.638	0.135	1.42E-12	1	CD4+ T cell
PTPRC	8.02E-17	0.299453	0.773	0.638	0.135	1.42E-12	1	CD4+ T cell
PTPRC	8.02E-17	0.299453	0.773	0.638	0.135	1.42E-12	1	CD4+ T cell
PTPRC	8.02E-17	0.299453	0.773	0.638	0.135	1.42E-12	1	CD4+ T cell
PTPRC	8.02E-17	0.299453	0.773	0.638	0.135	1.42E-12	1	CD4+ T cell
PTPRC	8.02E-17	0.299453	0.773	0.638	0.135	1.42E-12	1	CD4+ T cell
PTPRC	8.02E-17	0.299453	0.773	0.638	0.135	1.42E-12	1	CD4+ T cell
PTPRC	8.02E-17	0.299453	0.773	0.638	0.135	1.42E-12	1	CD4+ T cell
PTPRC	8.02E-17	0.299453	0.773	0.638	0.135	1.42E-12	1	CD4+ T cell
PTPRC	8.02E-17	0.299453	0.773	0.638	0.135	1.42E-12	1	CD4+ T cell
HLA-B	8.78E-25	0.272181	1	0.992	0.008	1.56E-20	1	CD4+ T cell
IL7R	2.15E-79	0.788748	0.806	0.406	0.4	3.82E-75	2	Naive.T
IL7R	2.15E-79	0.788748	0.806	0.406	0.4	3.82E-75	2	Naive.T
IL7R	2.15E-79	0.788748	0.806	0.406	0.4	3.82E-75	2	Naive.T
SELL	2.62E-68	0.553993	0.41	0.133	0.277	4.65E-64	2	Naive.T
PABPC1	6.00E-37	0.539624	0.83	0.65	0.18	1.06E-32	2	Naive.T
TXNIP	6.24E-19	0.315699	0.898	0.747	0.151	1.11E-14	2	Naive.T
RPS15A	2.64E-74	0.485035	1	0.996	0.004	4.69E-70	2	Naive.T
CD69	9.60E-141	1.36313	0.94	0.516	0.424	1.70E-136	3	Naive.T
IL7R	2.28E-52	0.661539	0.771	0.416	0.355	4.05E-48	3	Naive.T
IL7R	2.28E-52	0.661539	0.771	0.416	0.355	4.05E-48	3	Naive.T
IL7R	2.28E-52	0.661539	0.771	0.416	0.355	4.05E-48	3	Naive.T
DUSP1	8.68E-62	0.780661	0.912	0.663	0.249	1.54E-57	3	Naive.T
NFKBIA	8.05E-76	0.954429	0.92	0.674	0.246	1.43E-71	3	Naive.T
JUNB	1.44E-124	1.28408	0.992	0.832	0.16	2.56E-120	3	Naive.T
CXCR4	3.46E-62	0.798373	0.958	0.804	0.154	6.13E-58	3	Naive.T
CXCR4	3.46E-62	0.798373	0.958	0.804	0.154	6.13E-58	3	Naive.T
CD44	5.95E-10	0.275989	0.681	0.551	0.13	1.06E-05	3	Naive.T
PABPC1	3.96E-11	0.275436	0.753	0.661	0.092	7.03E-07	3	Naive.T
CCL4L2	6.13E-135	1.10527	0.79	0.276	0.514	1.09E-130	4	CD4+ T cell
CCL4	1.48E-226	2.24134	1	0.571	0.429	2.62E-222	4	CD4+ T cell
GZMA	6.11E-59	0.688029	0.898	0.521	0.377	1.08E-54	4	CD4+ T cell
CCL5	9.71E-65	0.772676	0.987	0.625	0.362	1.72E-60	4	CD4+ T cell
GZMK	1.76E-56	0.879914	0.69	0.349	0.341	3.12E-52	4	CD4+ T cell
CD69	1.16E-59	0.947637	0.829	0.53	0.299	2.06E-55	4	CD4+ T cell
CD3D	1.36E-27	0.432919	0.829	0.565	0.264	2.42E-23	4	CD4+ T cell
CD3D	1.36E-27	0.432919	0.829	0.565	0.264	2.42E-23	4	CD4+ T cell
CD3D	1.36E-27	0.432919	0.829	0.565	0.264	2.42E-23	4	CD4+ T cell
CD3D	1.36E-27	0.432919	0.829	0.565	0.264	2.42E-23	4	CD4+ T cell
CD3D	1.36E-27	0.432919	0.829	0.565	0.264	2.42E-23	4	CD4+ T cell
CD3D	1.36E-27	0.432919	0.829	0.565	0.264	2.42E-23	4	CD4+ T cell
CD2	1.38E-24	0.42197	0.809	0.567	0.242	2.44E-20	4	CD4+ T cell
IFNG	7.17E-59	0.908689	0.33	0.09	0.24	1.27E-54	4	CD4+ T cell
IFNG	7.17E-59	0.908689	0.33	0.09	0.24	1.27E-54	4	CD4+ T cell
IFNG	7.17E-59	0.908689	0.33	0.09	0.24	1.27E-54	4	CD4+ T cell
CD8A	7.26E-25	0.410563	0.386	0.185	0.201	1.29E-20	4	CD4+ T cell
CD8A	7.26E-25	0.410563	0.386	0.185	0.201	1.29E-20	4	CD4+ T cell
CD8A	7.26E-25	0.410563	0.386	0.185	0.201	1.29E-20	4	CD4+ T cell
CD8A	7.26E-25	0.410563	0.386	0.185	0.201	1.29E-20	4	CD4+ T cell
TNF	1.01E-26	0.507554	0.319	0.137	0.182	1.79E-22	4	CD4+ T cell
TNF	1.01E-26	0.507554	0.319	0.137	0.182	1.79E-22	4	CD4+ T cell
CXCR4	2.88E-62	0.818492	0.976	0.803	0.173	5.11E-58	4	CD4+ T cell
CXCR4	2.88E-62	0.818492	0.976	0.803	0.173	5.11E-58	4	CD4+ T cell
DUSP1	8.24E-25	0.52232	0.837	0.672	0.165	1.46E-20	4	CD4+ T cell
ID2	5.55E-13	0.37333	0.764	0.611	0.153	9.84E-09	4	CD4+ T cell
ID2	5.55E-13	0.37333	0.764	0.611	0.153	9.84E-09	4	CD4+ T cell
ID2	5.55E-13	0.37333	0.764	0.611	0.153	9.84E-09	4	CD4+ T cell
CD8B	2.96E-17	0.305036	0.302	0.15	0.152	5.26E-13	4	CD4+ T cell
CD8B	2.96E-17	0.305036	0.302	0.15	0.152	5.26E-13	4	CD4+ T cell
CD44	1.54E-13	0.322318	0.692	0.551	0.141	2.73E-09	4	CD4+ T cell
PTPRC	1.38E-12	0.268133	0.772	0.643	0.129	2.45E-08	4	CD4+ T cell
PTPRC	1.38E-12	0.268133	0.772	0.643	0.129	2.45E-08	4	CD4+ T cell
PTPRC	1.38E-12	0.268133	0.772	0.643	0.129	2.45E-08	4	CD4+ T cell
PTPRC	1.38E-12	0.268133	0.772	0.643	0.129	2.45E-08	4	CD4+ T cell
PTPRC	1.38E-12	0.268133	0.772	0.643	0.129	2.45E-08	4	CD4+ T cell
PTPRC	1.38E-12	0.268133	0.772	0.643	0.129	2.45E-08	4	CD4+ T cell
PTPRC	1.38E-12	0.268133	0.772	0.643	0.129	2.45E-08	4	CD4+ T cell
PTPRC	1.38E-12	0.268133	0.772	0.643	0.129	2.45E-08	4	CD4+ T cell
PTPRC	1.38E-12	0.268133	0.772	0.643	0.129	2.45E-08	4	CD4+ T cell
PTPRC	1.38E-12	0.268133	0.772	0.643	0.129	2.45E-08	4	CD4+ T cell
PTPRC	1.38E-12	0.268133	0.772	0.643	0.129	2.45E-08	4	CD4+ T cell
PTPRC	1.38E-12	0.268133	0.772	0.643	0.129	2.45E-08	4	CD4+ T cell
PTPRC	1.38E-12	0.268133	0.772	0.643	0.129	2.45E-08	4	CD4+ T cell
PTPRC	1.38E-12	0.268133	0.772	0.643	0.129	2.45E-08	4	CD4+ T cell
PTPRC	1.38E-12	0.268133	0.772	0.643	0.129	2.45E-08	4	CD4+ T cell
PTPRC	1.38E-12	0.268133	0.772	0.643	0.129	2.45E-08	4	CD4+ T cell
PTPRC	1.38E-12	0.268133	0.772	0.643	0.129	2.45E-08	4	CD4+ T cell
PTPRC	1.38E-12	0.268133	0.772	0.643	0.129	2.45E-08	4	CD4+ T cell
PTPRC	1.38E-12	0.268133	0.772	0.643	0.129	2.45E-08	4	CD4+ T cell
PTPRC	1.38E-12	0.268133	0.772	0.643	0.129	2.45E-08	4	CD4+ T cell
PTPRC	1.38E-12	0.268133	0.772	0.643	0.129	2.45E-08	4	CD4+ T cell
PTPRC	1.38E-12	0.268133	0.772	0.643	0.129	2.45E-08	4	CD4+ T cell
PTPRC	1.38E-12	0.268133	0.772	0.643	0.129	2.45E-08	4	CD4+ T cell
PTPRC	1.38E-12	0.268133	0.772	0.643	0.129	2.45E-08	4	CD4+ T cell
PTPRC	1.38E-12	0.268133	0.772	0.643	0.129	2.45E-08	4	CD4+ T cell
PTPRC	1.38E-12	0.268133	0.772	0.643	0.129	2.45E-08	4	CD4+ T cell
PTPRC	1.38E-12	0.268133	0.772	0.643	0.129	2.45E-08	4	CD4+ T cell
PTPRC	1.38E-12	0.268133	0.772	0.643	0.129	2.45E-08	4	CD4+ T cell
PTPRC	1.38E-12	0.268133	0.772	0.643	0.129	2.45E-08	4	CD4+ T cell
PTPRC	1.38E-12	0.268133	0.772	0.643	0.129	2.45E-08	4	CD4+ T cell
PTPRC	1.38E-12	0.268133	0.772	0.643	0.129	2.45E-08	4	CD4+ T cell
PTPRC	1.38E-12	0.268133	0.772	0.643	0.129	2.45E-08	4	CD4+ T cell
PTPRC	1.38E-12	0.268133	0.772	0.643	0.129	2.45E-08	4	CD4+ T cell
PTPRC	1.38E-12	0.268133	0.772	0.643	0.129	2.45E-08	4	CD4+ T cell
PTPRC	1.38E-12	0.268133	0.772	0.643	0.129	2.45E-08	4	CD4+ T cell
PTPRC	1.38E-12	0.268133	0.772	0.643	0.129	2.45E-08	4	CD4+ T cell
PTPRC	1.38E-12	0.268133	0.772	0.643	0.129	2.45E-08	4	CD4+ T cell
JUNB	5.28E-19	0.571327	0.922	0.839	0.083	9.37E-15	4	CD4+ T cell
HLA-B	5.66E-25	0.312101	1	0.992	0.008	1.00E-20	4	CD4+ T cell
KLRB1	0	2.15341	0.991	0.245	0.746	0	5	Naive.T
KLRB1	0	2.15341	0.991	0.245	0.746	0	5	Naive.T
IL7R	6.31E-76	0.911463	0.813	0.415	0.398	1.12E-71	5	Naive.T
IL7R	6.31E-76	0.911463	0.813	0.415	0.398	1.12E-71	5	Naive.T
IL7R	6.31E-76	0.911463	0.813	0.415	0.398	1.12E-71	5	Naive.T
CD69	9.76E-18	0.422138	0.764	0.537	0.227	1.73E-13	5	Naive.T
CD2	1.30E-11	0.25312	0.76	0.572	0.188	2.30E-07	5	Naive.T
CXCR4	1.80E-10	0.298957	0.927	0.808	0.119	3.19E-06	5	Naive.T
CXCR4	1.80E-10	0.298957	0.927	0.808	0.119	3.19E-06	5	Naive.T
TXNIP	1.32E-10	0.301424	0.856	0.755	0.101	2.34E-06	5	Naive.T
JUNB	6.27E-07	0.269119	0.9	0.842	0.058	0.0111192	5	Naive.T
RPS15A	6.50E-23	0.274585	1	0.996	0.004	1.15E-18	5	Naive.T
GZMK	1.72E-269	2.03533	0.989	0.323	0.666	3.05E-265	6	CD4+ T cell
GZMA	2.47E-93	1.016	0.93	0.52	0.41	4.38E-89	6	CD4+ T cell
CD8A	8.01E-81	0.882896	0.528	0.173	0.355	1.42E-76	6	CD4+ T cell
CD8A	8.01E-81	0.882896	0.528	0.173	0.355	1.42E-76	6	CD4+ T cell
CD8A	8.01E-81	0.882896	0.528	0.173	0.355	1.42E-76	6	CD4+ T cell
CD8A	8.01E-81	0.882896	0.528	0.173	0.355	1.42E-76	6	CD4+ T cell
CCL5	5.48E-74	0.897797	0.977	0.628	0.349	9.72E-70	6	CD4+ T cell
CD8B	1.74E-82	0.734622	0.481	0.135	0.346	3.08E-78	6	CD4+ T cell
CD8B	1.74E-82	0.734622	0.481	0.135	0.346	3.08E-78	6	CD4+ T cell
CD3D	4.39E-50	0.609651	0.898	0.56	0.338	7.80E-46	6	CD4+ T cell
CD3D	4.39E-50	0.609651	0.898	0.56	0.338	7.80E-46	6	CD4+ T cell
CD3D	4.39E-50	0.609651	0.898	0.56	0.338	7.80E-46	6	CD4+ T cell
CD3D	4.39E-50	0.609651	0.898	0.56	0.338	7.80E-46	6	CD4+ T cell
CD3D	4.39E-50	0.609651	0.898	0.56	0.338	7.80E-46	6	CD4+ T cell
CD3D	4.39E-50	0.609651	0.898	0.56	0.338	7.80E-46	6	CD4+ T cell
CD27	4.22E-68	0.652624	0.522	0.185	0.337	7.49E-64	6	CD4+ T cell
CD27	4.22E-68	0.652624	0.522	0.185	0.337	7.49E-64	6	CD4+ T cell
CD3E	4.53E-33	0.471849	0.76	0.481	0.279	8.04E-29	6	CD4+ T cell
CD3E	4.53E-33	0.471849	0.76	0.481	0.279	8.04E-29	6	CD4+ T cell
CD3E	4.53E-33	0.471849	0.76	0.481	0.279	8.04E-29	6	CD4+ T cell
CD3E	4.53E-33	0.471849	0.76	0.481	0.279	8.04E-29	6	CD4+ T cell
CD3E	4.53E-33	0.471849	0.76	0.481	0.279	8.04E-29	6	CD4+ T cell
CD3E	4.53E-33	0.471849	0.76	0.481	0.279	8.04E-29	6	CD4+ T cell
CD2	2.35E-36	0.535315	0.839	0.565	0.274	4.17E-32	6	CD4+ T cell
CXCR6	4.08E-61	0.472723	0.327	0.081	0.246	7.23E-57	6	CD4+ T cell
CD3G	9.54E-21	0.354727	0.574	0.361	0.213	1.69E-16	6	CD4+ T cell
CD3G	9.54E-21	0.354727	0.574	0.361	0.213	1.69E-16	6	CD4+ T cell
CD3G	9.54E-21	0.354727	0.574	0.361	0.213	1.69E-16	6	CD4+ T cell
CD3G	9.54E-21	0.354727	0.574	0.361	0.213	1.69E-16	6	CD4+ T cell
CD3G	9.54E-21	0.354727	0.574	0.361	0.213	1.69E-16	6	CD4+ T cell
CD3G	9.54E-21	0.354727	0.574	0.361	0.213	1.69E-16	6	CD4+ T cell
PTPRC	4.24E-23	0.389031	0.839	0.637	0.202	7.51E-19	6	CD4+ T cell
PTPRC	4.24E-23	0.389031	0.839	0.637	0.202	7.51E-19	6	CD4+ T cell
PTPRC	4.24E-23	0.389031	0.839	0.637	0.202	7.51E-19	6	CD4+ T cell
PTPRC	4.24E-23	0.389031	0.839	0.637	0.202	7.51E-19	6	CD4+ T cell
PTPRC	4.24E-23	0.389031	0.839	0.637	0.202	7.51E-19	6	CD4+ T cell
PTPRC	4.24E-23	0.389031	0.839	0.637	0.202	7.51E-19	6	CD4+ T cell
PTPRC	4.24E-23	0.389031	0.839	0.637	0.202	7.51E-19	6	CD4+ T cell
PTPRC	4.24E-23	0.389031	0.839	0.637	0.202	7.51E-19	6	CD4+ T cell
PTPRC	4.24E-23	0.389031	0.839	0.637	0.202	7.51E-19	6	CD4+ T cell
PTPRC	4.24E-23	0.389031	0.839	0.637	0.202	7.51E-19	6	CD4+ T cell
PTPRC	4.24E-23	0.389031	0.839	0.637	0.202	7.51E-19	6	CD4+ T cell
PTPRC	4.24E-23	0.389031	0.839	0.637	0.202	7.51E-19	6	CD4+ T cell
PTPRC	4.24E-23	0.389031	0.839	0.637	0.202	7.51E-19	6	CD4+ T cell
PTPRC	4.24E-23	0.389031	0.839	0.637	0.202	7.51E-19	6	CD4+ T cell
PTPRC	4.24E-23	0.389031	0.839	0.637	0.202	7.51E-19	6	CD4+ T cell
PTPRC	4.24E-23	0.389031	0.839	0.637	0.202	7.51E-19	6	CD4+ T cell
PTPRC	4.24E-23	0.389031	0.839	0.637	0.202	7.51E-19	6	CD4+ T cell
PTPRC	4.24E-23	0.389031	0.839	0.637	0.202	7.51E-19	6	CD4+ T cell
PTPRC	4.24E-23	0.389031	0.839	0.637	0.202	7.51E-19	6	CD4+ T cell
PTPRC	4.24E-23	0.389031	0.839	0.637	0.202	7.51E-19	6	CD4+ T cell
PTPRC	4.24E-23	0.389031	0.839	0.637	0.202	7.51E-19	6	CD4+ T cell
PTPRC	4.24E-23	0.389031	0.839	0.637	0.202	7.51E-19	6	CD4+ T cell
PTPRC	4.24E-23	0.389031	0.839	0.637	0.202	7.51E-19	6	CD4+ T cell
PTPRC	4.24E-23	0.389031	0.839	0.637	0.202	7.51E-19	6	CD4+ T cell
PTPRC	4.24E-23	0.389031	0.839	0.637	0.202	7.51E-19	6	CD4+ T cell
PTPRC	4.24E-23	0.389031	0.839	0.637	0.202	7.51E-19	6	CD4+ T cell
PTPRC	4.24E-23	0.389031	0.839	0.637	0.202	7.51E-19	6	CD4+ T cell
PTPRC	4.24E-23	0.389031	0.839	0.637	0.202	7.51E-19	6	CD4+ T cell
PTPRC	4.24E-23	0.389031	0.839	0.637	0.202	7.51E-19	6	CD4+ T cell
PTPRC	4.24E-23	0.389031	0.839	0.637	0.202	7.51E-19	6	CD4+ T cell
PTPRC	4.24E-23	0.389031	0.839	0.637	0.202	7.51E-19	6	CD4+ T cell
PTPRC	4.24E-23	0.389031	0.839	0.637	0.202	7.51E-19	6	CD4+ T cell
PTPRC	4.24E-23	0.389031	0.839	0.637	0.202	7.51E-19	6	CD4+ T cell
PTPRC	4.24E-23	0.389031	0.839	0.637	0.202	7.51E-19	6	CD4+ T cell
PTPRC	4.24E-23	0.389031	0.839	0.637	0.202	7.51E-19	6	CD4+ T cell
PTPRC	4.24E-23	0.389031	0.839	0.637	0.202	7.51E-19	6	CD4+ T cell
PTPRC	4.24E-23	0.389031	0.839	0.637	0.202	7.51E-19	6	CD4+ T cell
CXCR3	8.39E-25	0.276143	0.338	0.149	0.189	1.49E-20	6	CD4+ T cell
CXCR3	8.39E-25	0.276143	0.338	0.149	0.189	1.49E-20	6	CD4+ T cell
CXCR3	8.39E-25	0.276143	0.338	0.149	0.189	1.49E-20	6	CD4+ T cell
CXCR4	1.73E-23	0.404892	0.968	0.804	0.164	3.07E-19	6	CD4+ T cell
CXCR4	1.73E-23	0.404892	0.968	0.804	0.164	3.07E-19	6	CD4+ T cell
FYN	1.38E-14	0.296217	0.472	0.308	0.164	2.44E-10	6	CD4+ T cell
HLA-B	5.92E-41	0.444303	1	0.992	0.008	1.05E-36	6	CD4+ T cell
AIF1	0	2.62753	0.982	0.067	0.915	0	7	Mac
LYZ	0	3.70628	0.949	0.059	0.89	0	7	Mac
CD14	0	2.3172	0.847	0.029	0.818	0	7	Mac
CD14	0	2.3172	0.847	0.029	0.818	0	7	Mac
CD14	0	2.3172	0.847	0.029	0.818	0	7	Mac
CD14	0	2.3172	0.847	0.029	0.818	0	7	Mac
CD14	0	2.3172	0.847	0.029	0.818	0	7	Mac
CD14	0	2.3172	0.847	0.029	0.818	0	7	Mac
CD68	0	1.61854	0.862	0.058	0.804	0	7	Mac
CD68	0	1.61854	0.862	0.058	0.804	0	7	Mac
SPI1	0	1.29425	0.796	0.042	0.754	0	7	Mac
SPI1	0	1.29425	0.796	0.042	0.754	0	7	Mac
SPI1	0	1.29425	0.796	0.042	0.754	0	7	Mac
NPC2	1.04E-242	1.91314	0.946	0.228	0.718	1.85E-238	7	Mac
HLA-DRB5	4.06E-260	2.18722	0.892	0.175	0.717	7.20E-256	7	Mac
HLA-DRB5	4.06E-260	2.18722	0.892	0.175	0.717	7.20E-256	7	Mac
HLA-DRB5	4.06E-260	2.18722	0.892	0.175	0.717	7.20E-256	7	Mac
HLA-DRB5	4.06E-260	2.18722	0.892	0.175	0.717	7.20E-256	7	Mac
HLA-DRB5	4.06E-260	2.18722	0.892	0.175	0.717	7.20E-256	7	Mac
HLA-DRB5	4.06E-260	2.18722	0.892	0.175	0.717	7.20E-256	7	Mac
HLA-DRB5	4.06E-260	2.18722	0.892	0.175	0.717	7.20E-256	7	Mac
HLA-DRB5	4.06E-260	2.18722	0.892	0.175	0.717	7.20E-256	7	Mac
HLA-DRA	1.36E-253	3.22313	0.979	0.266	0.713	2.42E-249	7	Mac
HLA-DRA	1.36E-253	3.22313	0.979	0.266	0.713	2.42E-249	7	Mac
HLA-DRA	1.36E-253	3.22313	0.979	0.266	0.713	2.42E-249	7	Mac
HLA-DRA	1.36E-253	3.22313	0.979	0.266	0.713	2.42E-249	7	Mac
HLA-DRA	1.36E-253	3.22313	0.979	0.266	0.713	2.42E-249	7	Mac
HLA-DRA	1.36E-253	3.22313	0.979	0.266	0.713	2.42E-249	7	Mac
HLA-DRA	1.36E-253	3.22313	0.979	0.266	0.713	2.42E-249	7	Mac
HLA-DRA	1.36E-253	3.22313	0.979	0.266	0.713	2.42E-249	7	Mac
FCGR2A	0	1.18335	0.656	0.02	0.636	0	7	Mac
FCGR2A	0	1.18335	0.656	0.02	0.636	0	7	Mac
FCGR2A	0	1.18335	0.656	0.02	0.636	0	7	Mac
PLAUR	0	1.83388	0.68	0.049	0.631	0	7	Mac
HLA-DRB1	8.97E-210	2.97944	0.973	0.36	0.613	1.59E-205	7	Mac
HLA-DRB1	8.97E-210	2.97944	0.973	0.36	0.613	1.59E-205	7	Mac
HLA-DRB1	8.97E-210	2.97944	0.973	0.36	0.613	1.59E-205	7	Mac
HLA-DRB1	8.97E-210	2.97944	0.973	0.36	0.613	1.59E-205	7	Mac
HLA-DRB1	8.97E-210	2.97944	0.973	0.36	0.613	1.59E-205	7	Mac
HLA-DRB1	8.97E-210	2.97944	0.973	0.36	0.613	1.59E-205	7	Mac
HLA-DRB1	8.97E-210	2.97944	0.973	0.36	0.613	1.59E-205	7	Mac
HLA-DRB1	8.97E-210	2.97944	0.973	0.36	0.613	1.59E-205	7	Mac
HLA-DRB1	8.97E-210	2.97944	0.973	0.36	0.613	1.59E-205	7	Mac
CD163	0	1.13322	0.611	0.015	0.596	0	7	Mac
CD163	0	1.13322	0.611	0.015	0.596	0	7	Mac
CXCL3	0	2.38834	0.554	0.032	0.522	0	7	Mac
IL1B	0	2.40792	0.53	0.02	0.51	0	7	Mac
C5AR1	0	0.892025	0.5	0.012	0.488	0	7	Mac
FCGR1A	0	0.761293	0.434	0.007	0.427	0	7	Mac
IFNGR1	2.14E-79	0.702015	0.593	0.181	0.412	3.79E-75	7	Mac
IFNGR1	2.14E-79	0.702015	0.593	0.181	0.412	3.79E-75	7	Mac
TLR2	0	0.554088	0.41	0.009	0.401	0	7	Mac
PLIN2	2.24E-85	1.03588	0.551	0.154	0.397	3.97E-81	7	Mac
CD74	3.54E-167	2.73049	0.997	0.618	0.379	6.27E-163	7	Mac
CSF1R	3.19E-269	0.63865	0.383	0.013	0.37	5.66E-265	7	Mac
CSF1R	3.19E-269	0.63865	0.383	0.013	0.37	5.66E-265	7	Mac
ACSL1	6.18E-244	0.552898	0.383	0.017	0.366	1.10E-239	7	Mac
CD9	1.41E-82	1.13819	0.467	0.103	0.364	2.49E-78	7	Mac
CD9	1.41E-82	1.13819	0.467	0.103	0.364	2.49E-78	7	Mac
LILRB2	1.36E-256	0.565448	0.344	0.01	0.334	2.41E-252	7	Mac
NLRP3	8.37E-199	0.596114	0.353	0.02	0.333	1.48E-194	7	Mac
NLRP3	8.37E-199	0.596114	0.353	0.02	0.333	1.48E-194	7	Mac
LAIR1	5.73E-104	0.500052	0.389	0.06	0.329	1.02E-99	7	Mac
FCGR3A	5.57E-65	0.662815	0.431	0.105	0.326	9.89E-61	7	Mac
FCGR3A	5.57E-65	0.662815	0.431	0.105	0.326	9.89E-61	7	Mac
FCGR3A	5.57E-65	0.662815	0.431	0.105	0.326	9.89E-61	7	Mac
FCGR3A	5.57E-65	0.662815	0.431	0.105	0.326	9.89E-61	7	Mac
CSF2RA	1.66E-144	0.438749	0.332	0.027	0.305	2.94E-140	7	Mac
CSF2RA	1.66E-144	0.438749	0.332	0.027	0.305	2.94E-140	7	Mac
TREM1	3.21E-207	0.477544	0.314	0.012	0.302	5.70E-203	7	Mac
CSF3R	3.23E-224	0.437996	0.302	0.009	0.293	5.73E-220	7	Mac
CD93	1.27E-146	0.413644	0.287	0.018	0.269	2.26E-142	7	Mac
ITGAX	1.86E-124	0.36662	0.284	0.023	0.261	3.30E-120	7	Mac
ITGAX	1.86E-124	0.36662	0.284	0.023	0.261	3.30E-120	7	Mac
ITGAX	1.86E-124	0.36662	0.284	0.023	0.261	3.30E-120	7	Mac
ITGAX	1.86E-124	0.36662	0.284	0.023	0.261	3.30E-120	7	Mac
ITGAX	1.86E-124	0.36662	0.284	0.023	0.261	3.30E-120	7	Mac
ITGAX	1.86E-124	0.36662	0.284	0.023	0.261	3.30E-120	7	Mac
ITGAX	1.86E-124	0.36662	0.284	0.023	0.261	3.30E-120	7	Mac
CD4	1.77E-49	0.376186	0.347	0.091	0.256	3.14E-45	7	Mac
CD4	1.77E-49	0.376186	0.347	0.091	0.256	3.14E-45	7	Mac
CD81	1.48E-38	0.378506	0.356	0.112	0.244	2.62E-34	7	Mac
CD36	2.14E-136	0.525067	0.257	0.015	0.242	3.79E-132	7	Mac
CD36	2.14E-136	0.525067	0.257	0.015	0.242	3.79E-132	7	Mac
APOE	1.18E-64	2.32176	0.296	0.055	0.241	2.09E-60	7	Mac
CD300A	1.07E-50	0.355221	0.314	0.074	0.24	1.90E-46	7	Mac
ATF3	2.13E-59	0.414808	0.281	0.053	0.228	3.77E-55	7	Mac
DUSP1	3.52E-31	0.69091	0.895	0.672	0.223	6.25E-27	7	Mac
CCL4L2	2.22E-15	0.454208	0.521	0.307	0.214	3.94E-11	7	Mac
PECAM1	1.38E-49	0.264546	0.266	0.054	0.212	2.45E-45	7	Mac
APOC1	3.66E-77	1.66744	0.24	0.029	0.211	6.50E-73	7	Mac
CD33	6.12E-108	0.27877	0.222	0.015	0.207	1.09E-103	7	Mac
CD33	6.12E-108	0.27877	0.222	0.015	0.207	1.09E-103	7	Mac
CD33	6.12E-108	0.27877	0.222	0.015	0.207	1.09E-103	7	Mac
CD33	6.12E-108	0.27877	0.222	0.015	0.207	1.09E-103	7	Mac
CD33	6.12E-108	0.27877	0.222	0.015	0.207	1.09E-103	7	Mac
MRC1	3.93E-119	0.438639	0.216	0.012	0.204	6.97E-115	7	Mac
MRC1	3.93E-119	0.438639	0.216	0.012	0.204	6.97E-115	7	Mac
PTGS2	2.97E-103	0.456407	0.219	0.016	0.203	5.27E-99	7	Mac
PTGS2	2.97E-103	0.456407	0.219	0.016	0.203	5.27E-99	7	Mac
ITGAM	2.11E-65	0.275541	0.231	0.032	0.199	3.74E-61	7	Mac
ITGAM	2.11E-65	0.275541	0.231	0.032	0.199	3.74E-61	7	Mac
ITGAM	2.11E-65	0.275541	0.231	0.032	0.199	3.74E-61	7	Mac
ITGAM	2.11E-65	0.275541	0.231	0.032	0.199	3.74E-61	7	Mac
ITGAM	2.11E-65	0.275541	0.231	0.032	0.199	3.74E-61	7	Mac
PDK4	1.43E-88	0.405656	0.201	0.016	0.185	2.54E-84	7	Mac
VIM	2.28E-57	0.719624	0.961	0.782	0.179	4.05E-53	7	Mac
NFKBIA	7.12E-39	1.39812	0.853	0.686	0.167	1.26E-34	7	Mac
CYBA	9.96E-91	0.987952	0.979	0.83	0.149	1.77E-86	7	Mac
SLC2A3	1.71E-06	0.257182	0.317	0.215	0.102	0.0304142	7	Mac
PFDN5	2.76E-20	0.336333	0.982	0.93	0.052	4.90E-16	7	Mac
FTL	1.85E-191	3.01915	1	0.958	0.042	3.29E-187	7	Mac
FTH1	1.02E-181	2.70224	1	0.98	0.02	1.80E-177	7	Mac
CD9	0	2.33479	0.886	0.083	0.803	0	8	Mac
CD9	0	2.33479	0.886	0.083	0.803	0	8	Mac
CD151	0	1.91474	0.83	0.075	0.755	0	8	Mac
CD59	1.88E-289	2.03937	0.851	0.117	0.734	3.33E-285	8	Mac
NPC2	3.03E-91	0.963965	0.765	0.244	0.521	5.37E-87	8	Mac
BSG	1.20E-59	0.644878	0.706	0.288	0.418	2.13E-55	8	Mac
CD81	1.35E-90	0.683183	0.502	0.106	0.396	2.40E-86	8	Mac
ZBTB16	6.01E-61	0.556806	0.439	0.113	0.326	1.07E-56	8	Mac
BCAM	2.79E-257	0.51122	0.329	0.007	0.322	4.96E-253	8	Mac
CD34	1.68E-246	0.561074	0.301	0.006	0.295	2.99E-242	8	Mac
CD34	1.68E-246	0.561074	0.301	0.006	0.295	2.99E-242	8	Mac
CD34	1.68E-246	0.561074	0.301	0.006	0.295	2.99E-242	8	Mac
CD34	1.68E-246	0.561074	0.301	0.006	0.295	2.99E-242	8	Mac
CD34	1.68E-246	0.561074	0.301	0.006	0.295	2.99E-242	8	Mac
CD34	1.68E-246	0.561074	0.301	0.006	0.295	2.99E-242	8	Mac
PECAM1	8.61E-67	0.869705	0.304	0.054	0.25	1.53E-62	8	Mac
ITGAV	6.21E-102	0.348757	0.26	0.022	0.238	1.10E-97	8	Mac
ITGAV	6.21E-102	0.348757	0.26	0.022	0.238	1.10E-97	8	Mac
ITGAV	6.21E-102	0.348757	0.26	0.022	0.238	1.10E-97	8	Mac
VIM	1.71E-157	2.60704	0.997	0.781	0.216	3.04E-153	8	Mac
TNFSF10	5.33E-13	0.303317	0.26	0.122	0.138	9.46E-09	8	Mac
THY1	1.39E-83	0.320346	0.125	0.004	0.121	2.47E-79	8	Mac
THY1	1.39E-83	0.320346	0.125	0.004	0.121	2.47E-79	8	Mac
CD93	1.36E-27	0.310621	0.149	0.029	0.12	2.41E-23	8	Mac
KLF2	0.000316465	0.308743	0.36	0.286	0.074	1	8	Mac
FTH1	3.23E-39	0.291707	0.983	0.981	0.002	5.72E-35	8	Mac
CCL4L2	3.21E-184	3.04527	0.942	0.287	0.655	5.70E-180	9	NK
KLRD1	1.01E-85	1.25615	0.681	0.203	0.478	1.80E-81	9	NK
KLRD1	1.01E-85	1.25615	0.681	0.203	0.478	1.80E-81	9	NK
CCL4	1.08E-158	2.78797	1	0.587	0.413	1.92E-154	9	NK
PRF1	9.65E-59	1.16686	0.627	0.231	0.396	1.71E-54	9	NK
GZMB	8.13E-52	1.10835	0.605	0.227	0.378	1.44E-47	9	NK
GZMB	8.13E-52	1.10835	0.605	0.227	0.378	1.44E-47	9	NK
GZMA	1.27E-30	0.621951	0.902	0.535	0.367	2.25E-26	9	NK
CCL5	3.10E-55	0.998898	0.964	0.64	0.324	5.49E-51	9	NK
KLRB1	1.45E-31	0.879488	0.609	0.292	0.317	2.57E-27	9	NK
KLRB1	1.45E-31	0.879488	0.609	0.292	0.317	2.57E-27	9	NK
CD7	8.87E-30	0.774504	0.609	0.324	0.285	1.57E-25	9	NK
CD7	8.87E-30	0.774504	0.609	0.324	0.285	1.57E-25	9	NK
ID2	8.82E-36	0.745065	0.884	0.61	0.274	1.57E-31	9	NK
ID2	8.82E-36	0.745065	0.884	0.61	0.274	1.57E-31	9	NK
ID2	8.82E-36	0.745065	0.884	0.61	0.274	1.57E-31	9	NK
CD247	1.64E-26	0.594445	0.54	0.278	0.262	2.90E-22	9	NK
CD247	1.64E-26	0.594445	0.54	0.278	0.262	2.90E-22	9	NK
CD247	1.64E-26	0.594445	0.54	0.278	0.262	2.90E-22	9	NK
CD247	1.64E-26	0.594445	0.54	0.278	0.262	2.90E-22	9	NK
CD247	1.64E-26	0.594445	0.54	0.278	0.262	2.90E-22	9	NK
CD247	1.64E-26	0.594445	0.54	0.278	0.262	2.90E-22	9	NK
CD247	1.64E-26	0.594445	0.54	0.278	0.262	2.90E-22	9	NK
IFNG	2.58E-36	0.875155	0.337	0.099	0.238	4.58E-32	9	NK
IFNG	2.58E-36	0.875155	0.337	0.099	0.238	4.58E-32	9	NK
IFNG	2.58E-36	0.875155	0.337	0.099	0.238	4.58E-32	9	NK
FCGR3A	9.71E-27	0.800583	0.322	0.115	0.207	1.72E-22	9	NK
FCGR3A	9.71E-27	0.800583	0.322	0.115	0.207	1.72E-22	9	NK
FCGR3A	9.71E-27	0.800583	0.322	0.115	0.207	1.72E-22	9	NK
FCGR3A	9.71E-27	0.800583	0.322	0.115	0.207	1.72E-22	9	NK
KLRC1	1.06E-32	0.592326	0.243	0.059	0.184	1.88E-28	9	NK
KLRC1	1.06E-32	0.592326	0.243	0.059	0.184	1.88E-28	9	NK
IL2RG	1.11E-09	0.257505	0.572	0.393	0.179	1.97E-05	9	NK
IL2RG	1.11E-09	0.257505	0.572	0.393	0.179	1.97E-05	9	NK
IL2RG	1.11E-09	0.257505	0.572	0.393	0.179	1.97E-05	9	NK
KLRC2	3.41E-33	0.470572	0.203	0.042	0.161	6.06E-29	9	NK
CD69	1.71E-09	0.419723	0.707	0.548	0.159	3.04E-05	9	NK
CD160	2.11E-43	0.392052	0.181	0.026	0.155	3.75E-39	9	NK
CD160	2.11E-43	0.392052	0.181	0.026	0.155	3.75E-39	9	NK
CD160	2.11E-43	0.392052	0.181	0.026	0.155	3.75E-39	9	NK
RUNX3	1.34E-09	0.264585	0.391	0.24	0.151	2.37E-05	9	NK
RUNX3	1.34E-09	0.264585	0.391	0.24	0.151	2.37E-05	9	NK
KIR2DL1	4.10E-34	0.28731	0.159	0.026	0.133	7.27E-30	9	NK
TNF	2.83E-09	0.348846	0.272	0.146	0.126	5.03E-05	9	NK
TNF	2.83E-09	0.348846	0.272	0.146	0.126	5.03E-05	9	NK
IL2RB	2.59E-11	0.289507	0.221	0.098	0.123	4.60E-07	9	NK
CXCR4	3.21E-05	0.292187	0.866	0.815	0.051	0.570213	9	NK
CXCR4	3.21E-05	0.292187	0.866	0.815	0.051	0.570213	9	NK
HLA-B	3.46E-20	0.340451	1	0.992	0.008	6.14E-16	9	NK
IL7R	3.06E-06	0.375548	0.598	0.444	0.154	0.0542619	10	Naive.T
IL7R	3.06E-06	0.375548	0.598	0.444	0.154	0.0542619	10	Naive.T
IL7R	3.06E-06	0.375548	0.598	0.444	0.154	0.0542619	10	Naive.T
MALAT1	1.14E-20	0.496627	1	0.996	0.004	2.03E-16	10	Naive.T
NPC2	2.95E-99	1.79806	0.88	0.253	0.627	5.24E-95	11	Mac
APOE	4.32E-205	3.42199	0.647	0.052	0.595	7.66E-201	11	Mac
CD9	7.17E-119	1.87209	0.701	0.108	0.593	1.27E-114	11	Mac
CD9	7.17E-119	1.87209	0.701	0.108	0.593	1.27E-114	11	Mac
CD68	5.42E-114	1.46404	0.629	0.092	0.537	9.62E-110	11	Mac
CD68	5.42E-114	1.46404	0.629	0.092	0.537	9.62E-110	11	Mac
APOC1	1.41E-235	2.58886	0.539	0.026	0.513	2.49E-231	11	Mac
CD59	4.54E-53	0.886977	0.569	0.144	0.425	8.06E-49	11	Mac
AIF1	4.25E-51	0.874965	0.509	0.112	0.397	7.55E-47	11	Mac
SPI1	5.97E-66	0.72925	0.461	0.077	0.384	1.06E-61	11	Mac
SPI1	5.97E-66	0.72925	0.461	0.077	0.384	1.06E-61	11	Mac
SPI1	5.97E-66	0.72925	0.461	0.077	0.384	1.06E-61	11	Mac
CD151	1.59E-53	0.880993	0.485	0.104	0.381	2.82E-49	11	Mac
LYZ	2.07E-47	0.550657	0.479	0.103	0.376	3.66E-43	11	Mac
PLAUR	1.07E-59	0.719756	0.443	0.077	0.366	1.89E-55	11	Mac
CD14	4.66E-52	0.972644	0.395	0.07	0.325	8.26E-48	11	Mac
CD14	4.66E-52	0.972644	0.395	0.07	0.325	8.26E-48	11	Mac
CD14	4.66E-52	0.972644	0.395	0.07	0.325	8.26E-48	11	Mac
CD14	4.66E-52	0.972644	0.395	0.07	0.325	8.26E-48	11	Mac
CD14	4.66E-52	0.972644	0.395	0.07	0.325	8.26E-48	11	Mac
CD14	4.66E-52	0.972644	0.395	0.07	0.325	8.26E-48	11	Mac
CD81	9.93E-33	0.480879	0.425	0.118	0.307	1.76E-28	11	Mac
CXCL3	5.92E-49	1.35987	0.335	0.056	0.279	1.05E-44	11	Mac
BSG	1.44E-17	0.47432	0.581	0.302	0.279	2.55E-13	11	Mac
PLIN2	4.63E-21	1.39495	0.425	0.171	0.254	8.22E-17	11	Mac
MIF	1.26E-18	0.850483	0.671	0.42	0.251	2.23E-14	11	Mac
TREM1	1.19E-73	0.56073	0.269	0.023	0.246	2.10E-69	11	Mac
MMP9	5.44E-82	1.70325	0.251	0.018	0.233	9.65E-78	11	Mac
CD36	2.26E-58	0.731184	0.24	0.024	0.216	4.01E-54	11	Mac
CD36	2.26E-58	0.731184	0.24	0.024	0.216	4.01E-54	11	Mac
VIM	7.55E-72	2.21067	0.994	0.787	0.207	1.34E-67	11	Mac
C5AR1	1.33E-35	0.325631	0.234	0.036	0.198	2.36E-31	11	Mac
ITGAX	1.30E-36	0.269424	0.228	0.033	0.195	2.30E-32	11	Mac
ITGAX	1.30E-36	0.269424	0.228	0.033	0.195	2.30E-32	11	Mac
ITGAX	1.30E-36	0.269424	0.228	0.033	0.195	2.30E-32	11	Mac
ITGAX	1.30E-36	0.269424	0.228	0.033	0.195	2.30E-32	11	Mac
ITGAX	1.30E-36	0.269424	0.228	0.033	0.195	2.30E-32	11	Mac
ITGAX	1.30E-36	0.269424	0.228	0.033	0.195	2.30E-32	11	Mac
ITGAX	1.30E-36	0.269424	0.228	0.033	0.195	2.30E-32	11	Mac
ITGAM	3.53E-28	0.290605	0.216	0.039	0.177	6.27E-24	11	Mac
ITGAM	3.53E-28	0.290605	0.216	0.039	0.177	6.27E-24	11	Mac
ITGAM	3.53E-28	0.290605	0.216	0.039	0.177	6.27E-24	11	Mac
ITGAM	3.53E-28	0.290605	0.216	0.039	0.177	6.27E-24	11	Mac
ITGAM	3.53E-28	0.290605	0.216	0.039	0.177	6.27E-24	11	Mac
CD163	2.34E-23	0.320107	0.222	0.046	0.176	4.15E-19	11	Mac
CD163	2.34E-23	0.320107	0.222	0.046	0.176	4.15E-19	11	Mac
ACSL1	1.72E-26	0.250454	0.198	0.034	0.164	3.05E-22	11	Mac
FTL	3.25E-81	3.56532	1	0.959	0.041	5.76E-77	11	Mac
FTH1	4.16E-78	2.91199	1	0.98	0.02	7.39E-74	11	Mac
CD79A	0	1.95667	0.762	0.019	0.743	0	12	Naive.T
CD79A	0	1.95667	0.762	0.019	0.743	0	12	Naive.T
CD79A	0	1.95667	0.762	0.019	0.743	0	12	Naive.T
MS4A1	0	1.40754	0.728	0.019	0.709	0	12	Naive.T
MS4A1	0	1.40754	0.728	0.019	0.709	0	12	Naive.T
HLA-DRA	7.87E-107	1.76193	0.993	0.291	0.702	1.40E-102	12	Naive.T
HLA-DRA	7.87E-107	1.76193	0.993	0.291	0.702	1.40E-102	12	Naive.T
HLA-DRA	7.87E-107	1.76193	0.993	0.291	0.702	1.40E-102	12	Naive.T
HLA-DRA	7.87E-107	1.76193	0.993	0.291	0.702	1.40E-102	12	Naive.T
HLA-DRA	7.87E-107	1.76193	0.993	0.291	0.702	1.40E-102	12	Naive.T
HLA-DRA	7.87E-107	1.76193	0.993	0.291	0.702	1.40E-102	12	Naive.T
HLA-DRA	7.87E-107	1.76193	0.993	0.291	0.702	1.40E-102	12	Naive.T
HLA-DRA	7.87E-107	1.76193	0.993	0.291	0.702	1.40E-102	12	Naive.T
CD79B	2.07E-148	1.23797	0.675	0.077	0.598	3.67E-144	12	Naive.T
CD79B	2.07E-148	1.23797	0.675	0.077	0.598	3.67E-144	12	Naive.T
HLA-DRB1	2.42E-63	0.904011	0.96	0.382	0.578	4.29E-59	12	Naive.T
HLA-DRB1	2.42E-63	0.904011	0.96	0.382	0.578	4.29E-59	12	Naive.T
HLA-DRB1	2.42E-63	0.904011	0.96	0.382	0.578	4.29E-59	12	Naive.T
HLA-DRB1	2.42E-63	0.904011	0.96	0.382	0.578	4.29E-59	12	Naive.T
HLA-DRB1	2.42E-63	0.904011	0.96	0.382	0.578	4.29E-59	12	Naive.T
HLA-DRB1	2.42E-63	0.904011	0.96	0.382	0.578	4.29E-59	12	Naive.T
HLA-DRB1	2.42E-63	0.904011	0.96	0.382	0.578	4.29E-59	12	Naive.T
HLA-DRB1	2.42E-63	0.904011	0.96	0.382	0.578	4.29E-59	12	Naive.T
HLA-DRB1	2.42E-63	0.904011	0.96	0.382	0.578	4.29E-59	12	Naive.T
HLA-DRB5	2.19E-49	0.528056	0.728	0.205	0.523	3.89E-45	12	Naive.T
HLA-DRB5	2.19E-49	0.528056	0.728	0.205	0.523	3.89E-45	12	Naive.T
HLA-DRB5	2.19E-49	0.528056	0.728	0.205	0.523	3.89E-45	12	Naive.T
HLA-DRB5	2.19E-49	0.528056	0.728	0.205	0.523	3.89E-45	12	Naive.T
HLA-DRB5	2.19E-49	0.528056	0.728	0.205	0.523	3.89E-45	12	Naive.T
HLA-DRB5	2.19E-49	0.528056	0.728	0.205	0.523	3.89E-45	12	Naive.T
HLA-DRB5	2.19E-49	0.528056	0.728	0.205	0.523	3.89E-45	12	Naive.T
HLA-DRB5	2.19E-49	0.528056	0.728	0.205	0.523	3.89E-45	12	Naive.T
CD74	2.79E-75	1.99634	0.993	0.632	0.361	4.95E-71	12	Naive.T
CD24	7.47E-276	0.51287	0.311	0.003	0.308	1.32E-271	12	Naive.T
CD24	7.47E-276	0.51287	0.311	0.003	0.308	1.32E-271	12	Naive.T
SELL	4.34E-14	0.360585	0.391	0.157	0.234	7.70E-10	12	Naive.T
CD22	4.49E-118	0.299613	0.212	0.006	0.206	7.96E-114	12	Naive.T
CD22	4.49E-118	0.299613	0.212	0.006	0.206	7.96E-114	12	Naive.T
CD19	5.75E-168	0.275349	0.185	0.001	0.184	1.02E-163	12	Naive.T
CD19	5.75E-168	0.275349	0.185	0.001	0.184	1.02E-163	12	Naive.T
FCER2	1.90E-182	0.307933	0.172	0	0.172	3.38E-178	12	Naive.T
PABPC1	7.09E-07	0.296772	0.828	0.665	0.163	0.0125828	12	Naive.T
TXNIP	0.000559941	0.328123	0.841	0.761	0.08	1	12	Naive.T
JUNB	4.01E-06	0.338345	0.901	0.845	0.056	0.0711225	12	Naive.T
RPS15A	6.82E-13	0.328523	1	0.996	0.004	1.21E-08	12	Naive.T
CD79A	1.89E-159	1.19774	0.512	0.029	0.483	3.36E-155	13	Naive.T
CD79A	1.89E-159	1.19774	0.512	0.029	0.483	3.36E-155	13	Naive.T
CD79A	1.89E-159	1.19774	0.512	0.029	0.483	3.36E-155	13	Naive.T
TNFRSF17	4.06E-304	0.688397	0.397	0.004	0.393	7.21E-300	13	Naive.T
XBP1	1.25E-33	1.79341	0.669	0.283	0.386	2.22E-29	13	Naive.T
CD38	1.41E-69	0.442527	0.273	0.02	0.253	2.51E-65	13	Naive.T
CD38	1.41E-69	0.442527	0.273	0.02	0.253	2.51E-65	13	Naive.T
CD27	7.49E-09	0.503839	0.413	0.209	0.204	0.000132858	13	Naive.T
CD27	7.49E-09	0.503839	0.413	0.209	0.204	0.000132858	13	Naive.T
SDC1	8.81E-175	0.288379	0.198	0.001	0.197	1.56E-170	13	Naive.T
LYZ	9.46E-157	3.12996	0.967	0.1	0.867	1.68E-152	14	Mac
SPI1	4.26E-161	1.37318	0.889	0.075	0.814	7.56E-157	14	Mac
SPI1	4.26E-161	1.37318	0.889	0.075	0.814	7.56E-157	14	Mac
SPI1	4.26E-161	1.37318	0.889	0.075	0.814	7.56E-157	14	Mac
HLA-DRB5	2.38E-105	2.78454	1	0.206	0.794	4.23E-101	14	Mac
HLA-DRB5	2.38E-105	2.78454	1	0.206	0.794	4.23E-101	14	Mac
HLA-DRB5	2.38E-105	2.78454	1	0.206	0.794	4.23E-101	14	Mac
HLA-DRB5	2.38E-105	2.78454	1	0.206	0.794	4.23E-101	14	Mac
HLA-DRB5	2.38E-105	2.78454	1	0.206	0.794	4.23E-101	14	Mac
HLA-DRB5	2.38E-105	2.78454	1	0.206	0.794	4.23E-101	14	Mac
HLA-DRB5	2.38E-105	2.78454	1	0.206	0.794	4.23E-101	14	Mac
HLA-DRB5	2.38E-105	2.78454	1	0.206	0.794	4.23E-101	14	Mac
AIF1	3.44E-112	1.76827	0.889	0.111	0.778	6.11E-108	14	Mac
HLA-DRA	2.32E-84	4.12836	1	0.299	0.701	4.11E-80	14	Mac
HLA-DRA	2.32E-84	4.12836	1	0.299	0.701	4.11E-80	14	Mac
HLA-DRA	2.32E-84	4.12836	1	0.299	0.701	4.11E-80	14	Mac
HLA-DRA	2.32E-84	4.12836	1	0.299	0.701	4.11E-80	14	Mac
HLA-DRA	2.32E-84	4.12836	1	0.299	0.701	4.11E-80	14	Mac
HLA-DRA	2.32E-84	4.12836	1	0.299	0.701	4.11E-80	14	Mac
HLA-DRA	2.32E-84	4.12836	1	0.299	0.701	4.11E-80	14	Mac
HLA-DRA	2.32E-84	4.12836	1	0.299	0.701	4.11E-80	14	Mac
CSF2RA	1.46E-205	1.14501	0.711	0.035	0.676	2.59E-201	14	Mac
CSF2RA	1.46E-205	1.14501	0.711	0.035	0.676	2.59E-201	14	Mac
FCER1A	0	2.04135	0.633	0.013	0.62	0	14	Mac
FCER1A	0	2.04135	0.633	0.013	0.62	0	14	Mac
FCER1A	0	2.04135	0.633	0.013	0.62	0	14	Mac
FCER1A	0	2.04135	0.633	0.013	0.62	0	14	Mac
HLA-DRB1	2.70E-69	3.42423	0.989	0.388	0.601	4.78E-65	14	Mac
HLA-DRB1	2.70E-69	3.42423	0.989	0.388	0.601	4.78E-65	14	Mac
HLA-DRB1	2.70E-69	3.42423	0.989	0.388	0.601	4.78E-65	14	Mac
HLA-DRB1	2.70E-69	3.42423	0.989	0.388	0.601	4.78E-65	14	Mac
HLA-DRB1	2.70E-69	3.42423	0.989	0.388	0.601	4.78E-65	14	Mac
HLA-DRB1	2.70E-69	3.42423	0.989	0.388	0.601	4.78E-65	14	Mac
HLA-DRB1	2.70E-69	3.42423	0.989	0.388	0.601	4.78E-65	14	Mac
HLA-DRB1	2.70E-69	3.42423	0.989	0.388	0.601	4.78E-65	14	Mac
HLA-DRB1	2.70E-69	3.42423	0.989	0.388	0.601	4.78E-65	14	Mac
CD1C	0	1.67526	0.589	0.01	0.579	0	14	Mac
CD1C	0	1.67526	0.589	0.01	0.579	0	14	Mac
NPC2	4.47E-24	0.563242	0.756	0.264	0.492	7.92E-20	14	Mac
PLAUR	9.38E-53	0.865591	0.544	0.081	0.463	1.66E-48	14	Mac
IL1B	3.28E-73	1.16325	0.478	0.045	0.433	5.82E-69	14	Mac
FCGR2A	4.02E-63	0.64917	0.478	0.053	0.425	7.13E-59	14	Mac
FCGR2A	4.02E-63	0.64917	0.478	0.053	0.425	7.13E-59	14	Mac
FCGR2A	4.02E-63	0.64917	0.478	0.053	0.425	7.13E-59	14	Mac
IFNGR1	1.93E-26	0.841911	0.622	0.199	0.423	3.43E-22	14	Mac
IFNGR1	1.93E-26	0.841911	0.622	0.199	0.423	3.43E-22	14	Mac
AHR	1.04E-52	0.541924	0.444	0.055	0.389	1.85E-48	14	Mac
AHR	1.04E-52	0.541924	0.444	0.055	0.389	1.85E-48	14	Mac
MRC1	3.07E-112	0.832193	0.389	0.018	0.371	5.44E-108	14	Mac
MRC1	3.07E-112	0.832193	0.389	0.018	0.371	5.44E-108	14	Mac
CD74	8.01E-60	3.70456	1	0.636	0.364	1.42E-55	14	Mac
CD68	1.32E-20	0.366334	0.422	0.103	0.319	2.35E-16	14	Mac
CD68	1.32E-20	0.366334	0.422	0.103	0.319	2.35E-16	14	Mac
ATP5F1	2.65E-11	0.41769	0.511	0.23	0.281	4.71E-07	14	Mac
PABPC1	9.28E-22	0.861116	0.944	0.665	0.279	1.65E-17	14	Mac
CD33	6.70E-56	0.379186	0.3	0.023	0.277	1.19E-51	14	Mac
CD33	6.70E-56	0.379186	0.3	0.023	0.277	1.19E-51	14	Mac
CD33	6.70E-56	0.379186	0.3	0.023	0.277	1.19E-51	14	Mac
CD33	6.70E-56	0.379186	0.3	0.023	0.277	1.19E-51	14	Mac
CD33	6.70E-56	0.379186	0.3	0.023	0.277	1.19E-51	14	Mac
LILRB2	7.93E-46	0.350311	0.289	0.026	0.263	1.41E-41	14	Mac
DUSP1	6.48E-10	0.504052	0.944	0.682	0.262	1.15E-05	14	Mac
CSF3R	5.66E-49	0.338909	0.278	0.023	0.255	1.00E-44	14	Mac
ITGAX	2.04E-34	0.346074	0.289	0.035	0.254	3.62E-30	14	Mac
ITGAX	2.04E-34	0.346074	0.289	0.035	0.254	3.62E-30	14	Mac
ITGAX	2.04E-34	0.346074	0.289	0.035	0.254	3.62E-30	14	Mac
ITGAX	2.04E-34	0.346074	0.289	0.035	0.254	3.62E-30	14	Mac
ITGAX	2.04E-34	0.346074	0.289	0.035	0.254	3.62E-30	14	Mac
ITGAX	2.04E-34	0.346074	0.289	0.035	0.254	3.62E-30	14	Mac
ITGAX	2.04E-34	0.346074	0.289	0.035	0.254	3.62E-30	14	Mac
CD4	2.79E-14	0.309088	0.356	0.103	0.253	4.95E-10	14	Mac
CD4	2.79E-14	0.309088	0.356	0.103	0.253	4.95E-10	14	Mac
PTGS2	6.25E-42	0.358412	0.267	0.025	0.242	1.11E-37	14	Mac
PTGS2	6.25E-42	0.358412	0.267	0.025	0.242	1.11E-37	14	Mac
CD300A	2.47E-15	0.379522	0.322	0.085	0.237	4.38E-11	14	Mac
ATF3	2.18E-17	0.368759	0.289	0.063	0.226	3.88E-13	14	Mac
CSF1R	7.08E-29	0.312923	0.256	0.033	0.223	1.26E-24	14	Mac
CSF1R	7.08E-29	0.312923	0.256	0.033	0.223	1.26E-24	14	Mac
FLT3	9.22E-111	0.282374	0.222	0.005	0.217	1.64E-106	14	Mac
FLT3	9.22E-111	0.282374	0.222	0.005	0.217	1.64E-106	14	Mac
FLT3	9.22E-111	0.282374	0.222	0.005	0.217	1.64E-106	14	Mac
VIM	1.16E-19	0.828948	1	0.79	0.21	2.06E-15	14	Mac
NLRP3	7.82E-21	0.329514	0.233	0.037	0.196	1.39E-16	14	Mac
NLRP3	7.82E-21	0.329514	0.233	0.037	0.196	1.39E-16	14	Mac
CD163	2.33E-16	0.298686	0.244	0.049	0.195	4.14E-12	14	Mac
CD163	2.33E-16	0.298686	0.244	0.049	0.195	4.14E-12	14	Mac
IL6R	7.64E-23	0.255488	0.222	0.031	0.191	1.36E-18	14	Mac
IL6R	7.64E-23	0.255488	0.222	0.031	0.191	1.36E-18	14	Mac
NFKBIA	6.55E-12	1.17805	0.867	0.694	0.173	1.16E-07	14	Mac
SLAMF7	6.27E-10	0.255779	0.244	0.072	0.172	1.11E-05	14	Mac
CYBA	9.88E-15	0.5695	1	0.837	0.163	1.75E-10	14	Mac
S100B	5.91E-41	0.982778	0.156	0.008	0.148	1.05E-36	14	Mac
JUNB	3.68E-09	0.493819	0.933	0.845	0.088	6.52E-05	14	Mac
FTH1	9.74E-37	1.10953	1	0.981	0.019	1.73E-32	14	Mac
IL3RA	3.48E-283	1.79902	0.815	0.01	0.805	6.18E-279	15	Naive.T
IL3RA	3.48E-283	1.79902	0.815	0.01	0.805	6.18E-279	15	Naive.T
IL3RA	3.48E-283	1.79902	0.815	0.01	0.805	6.18E-279	15	Naive.T
IL3RA	3.48E-283	1.79902	0.815	0.01	0.805	6.18E-279	15	Naive.T
IL3RA	3.48E-283	1.79902	0.815	0.01	0.805	6.18E-279	15	Naive.T
IL3RA	3.48E-283	1.79902	0.815	0.01	0.805	6.18E-279	15	Naive.T
IL3RA	3.48E-283	1.79902	0.815	0.01	0.805	6.18E-279	15	Naive.T
IL3RA	3.48E-283	1.79902	0.815	0.01	0.805	6.18E-279	15	Naive.T
IL3RA	3.48E-283	1.79902	0.815	0.01	0.805	6.18E-279	15	Naive.T
IL3RA	3.48E-283	1.79902	0.815	0.01	0.805	6.18E-279	15	Naive.T
CXCR3	3.85E-27	1.5004	0.852	0.161	0.691	6.82E-23	15	Naive.T
CXCR3	3.85E-27	1.5004	0.852	0.161	0.691	6.82E-23	15	Naive.T
CXCR3	3.85E-27	1.5004	0.852	0.161	0.691	6.82E-23	15	Naive.T
IRF4	5.89E-162	0.976282	0.704	0.014	0.69	1.04E-157	15	Naive.T
GZMB	2.26E-26	3.74422	0.926	0.244	0.682	4.00E-22	15	Naive.T
GZMB	2.26E-26	3.74422	0.926	0.244	0.682	4.00E-22	15	Naive.T
CD4	1.36E-31	1.01261	0.778	0.104	0.674	2.41E-27	15	Naive.T
CD4	1.36E-31	1.01261	0.778	0.104	0.674	2.41E-27	15	Naive.T
HLA-DRA	1.67E-18	1.49606	0.963	0.307	0.656	2.96E-14	15	Naive.T
HLA-DRA	1.67E-18	1.49606	0.963	0.307	0.656	2.96E-14	15	Naive.T
HLA-DRA	1.67E-18	1.49606	0.963	0.307	0.656	2.96E-14	15	Naive.T
HLA-DRA	1.67E-18	1.49606	0.963	0.307	0.656	2.96E-14	15	Naive.T
HLA-DRA	1.67E-18	1.49606	0.963	0.307	0.656	2.96E-14	15	Naive.T
HLA-DRA	1.67E-18	1.49606	0.963	0.307	0.656	2.96E-14	15	Naive.T
HLA-DRA	1.67E-18	1.49606	0.963	0.307	0.656	2.96E-14	15	Naive.T
HLA-DRA	1.67E-18	1.49606	0.963	0.307	0.656	2.96E-14	15	Naive.T
HLA-DRB1	2.93E-15	0.915905	1	0.395	0.605	5.20E-11	15	Naive.T
HLA-DRB1	2.93E-15	0.915905	1	0.395	0.605	5.20E-11	15	Naive.T
HLA-DRB1	2.93E-15	0.915905	1	0.395	0.605	5.20E-11	15	Naive.T
HLA-DRB1	2.93E-15	0.915905	1	0.395	0.605	5.20E-11	15	Naive.T
HLA-DRB1	2.93E-15	0.915905	1	0.395	0.605	5.20E-11	15	Naive.T
HLA-DRB1	2.93E-15	0.915905	1	0.395	0.605	5.20E-11	15	Naive.T
HLA-DRB1	2.93E-15	0.915905	1	0.395	0.605	5.20E-11	15	Naive.T
HLA-DRB1	2.93E-15	0.915905	1	0.395	0.605	5.20E-11	15	Naive.T
HLA-DRB1	2.93E-15	0.915905	1	0.395	0.605	5.20E-11	15	Naive.T
HLA-DRB5	2.29E-14	0.809784	0.815	0.217	0.598	4.06E-10	15	Naive.T
HLA-DRB5	2.29E-14	0.809784	0.815	0.217	0.598	4.06E-10	15	Naive.T
HLA-DRB5	2.29E-14	0.809784	0.815	0.217	0.598	4.06E-10	15	Naive.T
HLA-DRB5	2.29E-14	0.809784	0.815	0.217	0.598	4.06E-10	15	Naive.T
HLA-DRB5	2.29E-14	0.809784	0.815	0.217	0.598	4.06E-10	15	Naive.T
HLA-DRB5	2.29E-14	0.809784	0.815	0.217	0.598	4.06E-10	15	Naive.T
HLA-DRB5	2.29E-14	0.809784	0.815	0.217	0.598	4.06E-10	15	Naive.T
HLA-DRB5	2.29E-14	0.809784	0.815	0.217	0.598	4.06E-10	15	Naive.T
NPC2	3.94E-17	1.74827	0.852	0.27	0.582	7.00E-13	15	Naive.T
CD164	7.81E-13	1.07575	0.815	0.279	0.536	1.39E-08	15	Naive.T
CD164	7.81E-13	1.07575	0.815	0.279	0.536	1.39E-08	15	Naive.T
CD164	7.81E-13	1.07575	0.815	0.279	0.536	1.39E-08	15	Naive.T
CD164	7.81E-13	1.07575	0.815	0.279	0.536	1.39E-08	15	Naive.T
XBP1	3.38E-10	0.613804	0.815	0.29	0.525	6.00E-06	15	Naive.T
CD68	1.40E-15	0.682378	0.593	0.106	0.487	2.48E-11	15	Naive.T
CD68	1.40E-15	0.682378	0.593	0.106	0.487	2.48E-11	15	Naive.T
SELL	4.12E-12	0.826413	0.63	0.161	0.469	7.30E-08	15	Naive.T
CSF2RB	1.65E-82	0.778392	0.481	0.014	0.467	2.93E-78	15	Naive.T
CSF2RB	1.65E-82	0.778392	0.481	0.014	0.467	2.93E-78	15	Naive.T
CLEC4C	0	0.670291	0.444	0.001	0.443	0	15	Naive.T
CLEC4C	0	0.670291	0.444	0.001	0.443	0	15	Naive.T
LAIR1	1.63E-15	0.704204	0.481	0.078	0.403	2.89E-11	15	Naive.T
FLT3	2.13E-94	0.444816	0.37	0.007	0.363	3.78E-90	15	Naive.T
FLT3	2.13E-94	0.444816	0.37	0.007	0.363	3.78E-90	15	Naive.T
FLT3	2.13E-94	0.444816	0.37	0.007	0.363	3.78E-90	15	Naive.T
CD74	5.33E-17	2.49867	1	0.64	0.36	9.46E-13	15	Naive.T
ANTXR2	6.05E-14	0.439938	0.407	0.06	0.347	1.07E-09	15	Naive.T
CD36	2.29E-24	0.372179	0.37	0.029	0.341	4.06E-20	15	Naive.T
CD36	2.29E-24	0.372179	0.37	0.029	0.341	4.06E-20	15	Naive.T
CSF2RA	1.69E-15	0.409627	0.37	0.045	0.325	3.00E-11	15	Naive.T
CSF2RA	1.69E-15	0.409627	0.37	0.045	0.325	3.00E-11	15	Naive.T
FCER1A	1.04E-26	0.564307	0.333	0.021	0.312	1.84E-22	15	Naive.T
FCER1A	1.04E-26	0.564307	0.333	0.021	0.312	1.84E-22	15	Naive.T
FCER1A	1.04E-26	0.564307	0.333	0.021	0.312	1.84E-22	15	Naive.T
FCER1A	1.04E-26	0.564307	0.333	0.021	0.312	1.84E-22	15	Naive.T
PECAM1	5.42E-10	0.384857	0.37	0.066	0.304	9.62E-06	15	Naive.T
LILRB1	1.55E-18	0.441524	0.333	0.031	0.302	2.75E-14	15	Naive.T
PABPC1	9.22E-05	0.535485	0.963	0.668	0.295	1	15	Naive.T
IL18R1	4.24E-10	0.305158	0.296	0.044	0.252	7.52E-06	15	Naive.T
CD300A	4.07E-06	0.458236	0.333	0.088	0.245	0.0722426	15	Naive.T
SLAMF7	1.11E-05	0.341453	0.296	0.074	0.222	0.197708	15	Naive.T
CYBA	3.99E-10	1.11294	1	0.839	0.161	7.08E-06	15	Naive.T
