# Supplementary material for: Decoding immune cell dynamics in ischemic stroke: insights from single-cell RNA sequencing analysis
Source: Front Aging Neurosci. 2025 Apr 15;17:1549518. doi: 10.3389/fnagi.2025.1549518 (PMC12037566; doi:10.3389/fnagi.2025.1549518)
Supplement: Supplementary file 5 [file Table_4.XLSX]

## Sheet: CD4+ T cell_KEGG_Pathway
Supplementary Data Table S4:GO and KEGG enrichment in CD4+ T cell cluster
ID	Description	GeneRatio	BgRatio	pvalue	p.adjust	qvalue	geneID	Count	Group
hsa00190	Oxidative phosphorylation	14/42	132/5894	1.23543715663527e-13	7.6597103711387e-12	5.33188667600487e-12	ATP5F1A/ATP5F1B/ATP5F1C/ATP5F1D/ATP5F1E/ATP5MC2/ATP5MC3/ATP5ME/ATP5MF/ATP5MG/ATP5PB/ATP5PD/ATP5PF/ATP5PO	14	CD4+ T cell_MTRNR2L1
hsa05012	Parkinson's disease	11/42	130/5894	9.40735679622941e-10	2.91628060683112e-08	2.03000857181793e-08	ATP5F1A/ATP5F1B/ATP5F1C/ATP5F1D/ATP5F1E/ATP5MC2/ATP5MC3/ATP5PB/ATP5PD/ATP5PF/ATP5PO	11	CD4+ T cell_MTRNR2L1
hsa05016	Huntington's disease	12/42	183/5894	2.74584337483908e-09	5.67474297466744e-08	3.95016064450535e-08	ATP5F1A/ATP5F1B/ATP5F1C/ATP5F1D/ATP5F1E/ATP5MC2/ATP5MC3/ATP5PB/ATP5PD/ATP5PF/ATP5PO/POLR2J3	12	CD4+ T cell_MTRNR2L1
hsa05330	Allograft rejection	7/42	39/5894	7.18695527840091e-09	1.11397806815214e-07	7.75434648459046e-08	GZMB/HLA-A/HLA-B/HLA-C/HLA-DMA/HLA-DQB1/HLA-DRA	7	CD4+ T cell_MTRNR2L1
hsa05010	Alzheimer's disease	11/42	168/5894	1.44841228582223e-08	1.52371157355251e-07	1.06064812420463e-07	ATP5F1A/ATP5F1B/ATP5F1C/ATP5F1D/ATP5F1E/ATP5MC2/ATP5MC3/ATP5PB/ATP5PD/ATP5PF/ATP5PO	11	CD4+ T cell_MTRNR2L1
hsa05332	Graft-versus-host disease	7/42	43/5894	1.47455958730888e-08	1.52371157355251e-07	1.06064812420463e-07	GZMB/HLA-A/HLA-B/HLA-C/HLA-DMA/HLA-DQB1/HLA-DRA	7	CD4+ T cell_MTRNR2L1
hsa04940	Type I diabetes mellitus	7/42	45/5894	2.05494836900428e-08	1.82009712683236e-07	1.26696064855903e-07	GZMB/HLA-A/HLA-B/HLA-C/HLA-DMA/HLA-DQB1/HLA-DRA	7	CD4+ T cell_MTRNR2L1
hsa05416	Viral myocarditis	8/42	72/5894	2.82409203766118e-08	2.18867132918741e-07	1.52352333610669e-07	ACTB/ACTG1/HLA-A/HLA-B/HLA-C/HLA-DMA/HLA-DQB1/HLA-DRA	8	CD4+ T cell_MTRNR2L1
hsa05320	Autoimmune thyroid disease	7/42	54/5894	7.65097944402875e-08	5.2706747281087e-07	3.66889072754595e-07	GZMB/HLA-A/HLA-B/HLA-C/HLA-DMA/HLA-DQB1/HLA-DRA	7	CD4+ T cell_MTRNR2L1
hsa04145	Phagosome	9/42	156/5894	1.06861077356683e-06	6.62538679611432e-06	4.61189912802525e-06	ACTB/ACTG1/CORO1A/HLA-A/HLA-B/HLA-C/HLA-DMA/HLA-DQB1/HLA-DRA	9	CD4+ T cell_MTRNR2L1
hsa04612	Antigen processing and presentation	6/42	78/5894	1.58840697437137e-05	8.95283931009317e-05	6.23202736356231e-05	HLA-A/HLA-B/HLA-C/HLA-DMA/HLA-DQB1/HLA-DRA	6	CD4+ T cell_MTRNR2L1
hsa04514	Cell adhesion molecules (CAMs)	6/42	136/5894	0.000357980086705839	0.0018495637813135	0.00128747224166135	HLA-A/HLA-B/HLA-C/HLA-DMA/HLA-DQB1/HLA-DRA	6	CD4+ T cell_MTRNR2L1
hsa05310	Asthma	3/42	31/5894	0.00131658974866896	0.00627912033980582	0.00437086475266619	HLA-DMA/HLA-DQB1/HLA-DRA	3	CD4+ T cell_MTRNR2L1
hsa03010	Ribosome	4/42	92/5894	0.00395532325110914	0.0163486694379178	0.0113802283014368	RPL27/RPL37/RPS17/RPS26	4	CD4+ T cell_MTRNR2L1
hsa05323	Rheumatoid arthritis	4/42	92/5894	0.00395532325110914	0.0163486694379178	0.0113802283014368	CCL3L1/HLA-DMA/HLA-DQB1/HLA-DRA	4	CD4+ T cell_MTRNR2L1
hsa04672	Intestinal immune network for IgA production	3/42	49/5894	0.00493729006222679	0.0191319989911288	0.0133176902994275	HLA-DMA/HLA-DQB1/HLA-DRA	3	CD4+ T cell_MTRNR2L1
hsa05150	Staphylococcus aureus infection	3/42	56/5894	0.00717666049834538	0.0261737029939655	0.0182193857852731	HLA-DMA/HLA-DQB1/HLA-DRA	3	CD4+ T cell_MTRNR2L1
hsa05140	Leishmaniasis	3/42	73/5894	0.0148123354975982	0.0502739149985869	0.0349954247019026	HLA-DMA/HLA-DQB1/HLA-DRA	3	CD4+ T cell_MTRNR2L1
hsa04650	Natural killer cell mediated cytotoxicity	4/42	136/5894	0.0154065223382766	0.0502739149985869	0.0349954247019026	GZMB/HLA-A/HLA-B/HLA-C	4	CD4+ T cell_MTRNR2L1
hsa04640	Hematopoietic cell lineage	3/42	88/5894	0.0242846500111548	0.0750643218317865	0.0522519048404626	CD3D/HLA-DRA/IL7R	3	CD4+ T cell_MTRNR2L1
hsa05340	Primary immunodeficiency	2/42	35/5894	0.0254250122333471	0.0750643218317865	0.0522519048404626	CD3D/IL7R	2	CD4+ T cell_MTRNR2L1
hsa05110	Vibrio cholerae infection	2/42	54/5894	0.056192117086953	0.158359602699595	0.110233339739956	ACTB/ACTG1	2	CD4+ T cell_MTRNR2L1
hsa05130	Pathogenic Escherichia coli infection	2/42	58/5894	0.0637711157670783	0.166887312382412	0.116169436463139	ACTB/ACTG1	2	CD4+ T cell_MTRNR2L1
hsa04810	Regulation of actin cytoskeleton	4/42	214/5894	0.0646015402770627	0.166887312382412	0.116169436463139	ACTB/ACTG1/PPP1CA/TMSB4X	4	CD4+ T cell_MTRNR2L1
hsa05145	Toxoplasmosis	3/42	133/5894	0.0681756556920271	0.169075626116227	0.117692710878868	HLA-DMA/HLA-DQB1/HLA-DRA	3	CD4+ T cell_MTRNR2L1
hsa05131	Shigellosis	2/42	62/5894	0.0716759484801366	0.170854454695794	0.118930944694865	ACTB/ACTG1	2	CD4+ T cell_MTRNR2L1
hsa05322	Systemic lupus erythematosus	3/42	138/5894	0.0744043593030072	0.170854454695794	0.118930944694865	HLA-DMA/HLA-DQB1/HLA-DRA	3	CD4+ T cell_MTRNR2L1
hsa05100	Bacterial invasion of epithelial cells	2/42	71/5894	0.0905334741726374	0.200466978525126	0.139544076732261	ACTB/ACTG1	2	CD4+ T cell_MTRNR2L1
hsa04520	Adherens junction	2/42	73/5894	0.0949066989379222	0.200706924878694	0.13971110220758	ACTB/ACTG1	2	CD4+ T cell_MTRNR2L1
hsa05412	Arrhythmogenic right ventricular cardiomyopathy (ARVC)	2/42	74/5894	0.0971162539735618	0.200706924878694	0.13971110220758	ACTB/ACTG1	2	CD4+ T cell_MTRNR2L1
hsa05410	Hypertrophic cardiomyopathy (HCM)	2/42	83/5894	0.117634921758377	0.235269843516753	0.16377017969757	ACTB/ACTG1	2	CD4+ T cell_MTRNR2L1
hsa05414	Dilated cardiomyopathy	2/42	90/5894	0.134288288342173	0.260183558662961	0.181112494145694	ACTB/ACTG1	2	CD4+ T cell_MTRNR2L1
hsa05142	Chagas disease (American trypanosomiasis)	2/42	104/5894	0.169023730527893	0.303014295449677	0.210926759141541	CCL3L1/CD3D	2	CD4+ T cell_MTRNR2L1
hsa04510	Focal adhesion	3/42	200/5894	0.169606172127134	0.303014295449677	0.210926759141541	ACTB/ACTG1/PPP1CA	3	CD4+ T cell_MTRNR2L1
hsa04144	Endocytosis	3/42	203/5894	0.1748959284009	0.303014295449677	0.210926759141541	HLA-A/HLA-B/HLA-C	3	CD4+ T cell_MTRNR2L1
hsa00030	Pentose phosphate pathway	1/42	27/5894	0.175943784454651	0.303014295449677	0.210926759141541	ALDOA	1	CD4+ T cell_MTRNR2L1
hsa00340	Histidine metabolism	1/42	29/5894	0.187700869061536	0.306248786363558	0.213178272341356	BUD23	1	CD4+ T cell_MTRNR2L1
hsa03020	RNA polymerase	1/42	29/5894	0.187700869061536	0.306248786363558	0.213178272341356	POLR2J3	1	CD4+ T cell_MTRNR2L1
hsa04670	Leukocyte transendothelial migration	2/42	117/5894	0.202513429399689	0.321944426225146	0.224103929969966	ACTB/ACTG1	2	CD4+ T cell_MTRNR2L1
hsa00051	Fructose and mannose metabolism	1/42	36/5894	0.227575251980518	0.352741640569804	0.245541719242138	ALDOA	1	CD4+ T cell_MTRNR2L1
hsa04530	Tight junction	2/42	133/5894	0.24468770230187	0.370015549822339	0.257566002423021	ACTB/ACTG1	2	CD4+ T cell_MTRNR2L1
hsa00350	Tyrosine metabolism	1/42	41/5894	0.254880419874989	0.376252048386888	0.261907198367783	BUD23	1	CD4+ T cell_MTRNR2L1
hsa04962	Vasopressin-regulated water reabsorption	1/42	44/5894	0.270808797290131	0.390468498418328	0.271803199238565	ARHGDIB	1	CD4+ T cell_MTRNR2L1
hsa04060	Cytokine-cytokine receptor interaction	3/42	265/5894	0.292231333543682	0.411780515447915	0.286638389361028	CCL3L1/CD27/IL7R	3	CD4+ T cell_MTRNR2L1
hsa00010	Glycolysis / Gluconeogenesis	1/42	65/5894	0.373365947989846	0.514415306119343	0.358081961814823	ALDOA	1	CD4+ T cell_MTRNR2L1
hsa04720	Long-term potentiation	1/42	70/5894	0.395626078683414	0.521889720816418	0.363284865084434	PPP1CA	1	CD4+ T cell_MTRNR2L1
hsa05211	Renal cell carcinoma	1/42	70/5894	0.395626078683414	0.521889720816418	0.363284865084434	ELOB	1	CD4+ T cell_MTRNR2L1
hsa04971	Gastric acid secretion	1/42	74/5894	0.412876654856894	0.533299012523488	0.371226816866944	ACTB	1	CD4+ T cell_MTRNR2L1
hsa00240	Pyrimidine metabolism	1/42	99/5894	0.510300133363216	0.645685883031008	0.44945876407931	POLR2J3	1	CD4+ T cell_MTRNR2L1
hsa04660	T cell receptor signaling pathway	1/42	108/5894	0.541352877159758	0.6712775676781	0.467273009758949	CD3D	1	CD4+ T cell_MTRNR2L1
hsa04114	Oocyte meiosis	1/42	114/5894	0.560977834857688	0.676438427039413	0.470865458550355	PPP1CA	1	CD4+ T cell_MTRNR2L1
hsa04270	Vascular smooth muscle contraction	1/42	116/5894	0.567335454936282	0.676438427039413	0.470865458550355	PPP1CA	1	CD4+ T cell_MTRNR2L1
hsa04142	Lysosome	1/42	121/5894	0.582838877450186	0.681811517017199	0.47460564002895	CTSW	1	CD4+ T cell_MTRNR2L1
hsa04722	Neurotrophin signaling pathway	1/42	127/5894	0.600728181165961	0.689724948746103	0.480114140892873	ARHGDIB	1	CD4+ T cell_MTRNR2L1
hsa04910	Insulin signaling pathway	1/42	138/5894	0.631600382259055	0.702247977955149	0.488831359866912	PPP1CA	1	CD4+ T cell_MTRNR2L1
hsa04120	Ubiquitin mediated proteolysis	1/42	139/5894	0.634288496217554	0.702247977955149	0.488831359866912	ELOB	1	CD4+ T cell_MTRNR2L1
hsa04630	Jak-STAT signaling pathway	1/42	155/5894	0.674782232009743	0.733973655870247	0.510915448059085	IL7R	1	CD4+ T cell_MTRNR2L1
hsa00230	Purine metabolism	1/42	162/5894	0.691089618937657	0.73875097196784	0.51424091427303	POLR2J3	1	CD4+ T cell_MTRNR2L1
hsa04062	Chemokine signaling pathway	1/42	189/5894	0.746837206614529	0.784811979832217	0.546303755061475	CCL3L1	1	CD4+ T cell_MTRNR2L1
hsa04010	MAPK signaling pathway	1/42	268/5894	0.85935434576363	0.877664392052487	0.610937862039932	DUSP4	1	CD4+ T cell_MTRNR2L1
hsa04080	Neuroactive ligand-receptor interaction	1/42	272/5894	0.863508514761318	0.877664392052487	0.610937862039932	GZMA	1	CD4+ T cell_MTRNR2L1
hsa05200	Pathways in cancer	1/42	327/5894	0.909817734085276	0.909817734085276	0.633319645118783	ELOB	1	CD4+ T cell_MTRNR2L1
hsa05340	Primary immunodeficiency	45328	35/5894	0.000506286606203867	0.0121508785488928	0.00959279885438906	CD8A/CD8B	2	CD4+ T cell_NBEAL1
hsa04612	Antigen processing and presentation	45328	78/5894	0.00250581323477894	0.0254377154260481	0.0200824069153011	CD8A/CD8B	2	CD4+ T cell_NBEAL1
hsa04640	Hematopoietic cell lineage	45328	88/5894	0.00317971442825601	0.0254377154260481	0.0200824069153011	CD8A/CD8B	2	CD4+ T cell_NBEAL1
hsa04660	T cell receptor signaling pathway	45328	108/5894	0.00475592754166258	0.0285355652499755	0.022528077828928	CD8A/CD8B	2	CD4+ T cell_NBEAL1
hsa00190	Oxidative phosphorylation	45328	132/5894	0.00703907271811394	0.029840714028935	0.023558458443896	ATP5F1E/ATP5MG	2	CD4+ T cell_NBEAL1
hsa04514	Cell adhesion molecules (CAMs)	45328	136/5894	0.00746017850723374	0.029840714028935	0.023558458443896	CD8A/CD8B	2	CD4+ T cell_NBEAL1
hsa05110	Vibrio cholerae infection	45297	54/5894	0.0537496191461192	0.134834948216041	0.106448643328454	ACTG1	1	CD4+ T cell_NBEAL1
hsa05130	Pathogenic Escherichia coli infection	45297	58/5894	0.0576333267174756	0.134834948216041	0.106448643328454	ACTG1	1	CD4+ T cell_NBEAL1
hsa05131	Shigellosis	45297	62/5894	0.0615037419004218	0.134834948216041	0.106448643328454	ACTG1	1	CD4+ T cell_NBEAL1
hsa05100	Bacterial invasion of epithelial cells	45297	71/5894	0.0701637642929944	0.134834948216041	0.106448643328454	ACTG1	1	CD4+ T cell_NBEAL1
hsa05416	Viral myocarditis	45297	72/5894	0.0711218644843463	0.134834948216041	0.106448643328454	ACTG1	1	CD4+ T cell_NBEAL1
hsa04520	Adherens junction	45297	73/5894	0.0720791418483269	0.134834948216041	0.106448643328454	ACTG1	1	CD4+ T cell_NBEAL1
hsa05412	Arrhythmogenic right ventricular cardiomyopathy (ARVC)	45297	74/5894	0.0730355969503557	0.134834948216041	0.106448643328454	ACTG1	1	CD4+ T cell_NBEAL1
hsa05410	Hypertrophic cardiomyopathy (HCM)	45297	83/5894	0.0816067842308967	0.139897344395823	0.110445271891439	ACTG1	1	CD4+ T cell_NBEAL1
hsa05414	Dilated cardiomyopathy	45297	90/5894	0.0882275112115719	0.141164017938515	0.11144527731988	ACTG1	1	CD4+ T cell_NBEAL1
hsa04670	Leukocyte transendothelial migration	45297	117/5894	0.113393282416727	0.17008992362509	0.134281518651387	ACTG1	1	CD4+ T cell_NBEAL1
hsa05012	Parkinson's disease	45297	130/5894	0.125302067039695	0.170708309121082	0.13476971772717	ATP5F1E	1	CD4+ T cell_NBEAL1
hsa04530	Tight junction	45297	133/5894	0.128031231840811	0.170708309121082	0.13476971772717	ACTG1	1	CD4+ T cell_NBEAL1
hsa04145	Phagosome	45297	156/5894	0.148720046516915	0.187856900863472	0.148308079629057	ACTG1	1	CD4+ T cell_NBEAL1
hsa05010	Alzheimer's disease	45297	168/5894	0.159350760727577	0.191220912873093	0.150963878584021	ATP5F1E	1	CD4+ T cell_NBEAL1
hsa05016	Huntington's disease	45297	183/5894	0.172483364528285	0.197123845175183	0.155624088296197	ATP5F1E	1	CD4+ T cell_NBEAL1
hsa04510	Focal adhesion	45297	200/5894	0.187159861481172	0.204174394343097	0.161190311323497	ACTG1	1	CD4+ T cell_NBEAL1
hsa04810	Regulation of actin cytoskeleton	45297	214/5894	0.19908291722282	0.207738696232508	0.16400423386777	ACTG1	1	CD4+ T cell_NBEAL1
hsa04060	Cytokine-cytokine receptor interaction	45297	265/5894	0.241292046845618	0.241292046845618	0.190493721193909	CD27	1	CD4+ T cell_NBEAL1
hsa04612	Antigen processing and presentation	45468	78/5894	6.41199413359083e-07	2.75715747744406e-05	1.95734557762246e-05	CD8A/CD8B/HLA-A/HLA-E/HLA-F/TAP1	6	CD4+ T cell_MTRNR2L10
hsa05416	Viral myocarditis	45437	72/5894	1.03856632436544e-05	0.000161179557922444	0.00011442367637089	HLA-A/HLA-E/HLA-F/PRF1/RAC2	5	CD4+ T cell_MTRNR2L10
hsa05340	Primary immunodeficiency	45407	35/5894	1.20679988644223e-05	0.000161179557922444	0.00011442367637089	CD3E/CD8A/CD8B/TAP1	4	CD4+ T cell_MTRNR2L10
hsa04514	Cell adhesion molecules (CAMs)	45468	136/5894	1.66824504211209e-05	0.000161179557922444	0.00011442367637089	CD8A/CD8B/HLA-A/HLA-E/HLA-F/ICAM3	6	CD4+ T cell_MTRNR2L10
hsa05330	Allograft rejection	45407	39/5894	1.87418090607493e-05	0.000161179557922444	0.00011442367637089	HLA-A/HLA-E/HLA-F/PRF1	4	CD4+ T cell_MTRNR2L10
hsa05332	Graft-versus-host disease	45407	43/5894	2.7800654118243e-05	0.000199238021180742	0.000141441924461237	HLA-A/HLA-E/HLA-F/PRF1	4	CD4+ T cell_MTRNR2L10
hsa04940	Type I diabetes mellitus	45407	45/5894	3.33728575677391e-05	0.00020500469648754	0.000145535769844276	HLA-A/HLA-E/HLA-F/PRF1	4	CD4+ T cell_MTRNR2L10
hsa05320	Autoimmune thyroid disease	45407	54/5894	6.90365740694631e-05	0.000371071585623364	0.000263429032633478	HLA-A/HLA-E/HLA-F/PRF1	4	CD4+ T cell_MTRNR2L10
hsa04640	Hematopoietic cell lineage	45407	88/5894	0.000461878052806923	0.00220675069674419	0.00156660392180126	CD3E/CD7/CD8A/CD8B	4	CD4+ T cell_MTRNR2L10
hsa03010	Ribosome	45407	92/5894	0.000547142582250864	0.00235271310367871	0.00167022472476579	RPL5/RPS11/RPS20/RPSA	4	CD4+ T cell_MTRNR2L10
hsa04650	Natural killer cell mediated cytotoxicity	45407	136/5894	0.00235393134532815	0.0092017316226464	0.0065324410540207	HLA-A/HLA-E/PRF1/RAC2	4	CD4+ T cell_MTRNR2L10
hsa04145	Phagosome	45407	156/5894	0.00387058151836917	0.0138695837741562	0.00984621614321981	HLA-A/HLA-E/HLA-F/TAP1	4	CD4+ T cell_MTRNR2L10
hsa04660	T cell receptor signaling pathway	45376	108/5894	0.010264114115736	0.033950531305896	0.0241019683689347	CD3E/CD8A/CD8B	3	CD4+ T cell_MTRNR2L10
hsa00190	Oxidative phosphorylation	45376	132/5894	0.0176189462510718	0.0541153349140063	0.0384172512241416	ATP5F1E/ATP5MC2/ATP5MG	3	CD4+ T cell_MTRNR2L10
hsa04144	Endocytosis	45376	203/5894	0.0530561754230399	0.152094369546048	0.107973971036362	HLA-A/HLA-E/HLA-F	3	CD4+ T cell_MTRNR2L10
hsa05012	Parkinson's disease	45347	130/5894	0.104235480394171	0.280132853559334	0.198870324436247	ATP5F1E/ATP5MC2	2	CD4+ T cell_MTRNR2L10
hsa03013	RNA transport	45347	152/5894	0.134950109032165	0.341344393434299	0.242325273184692	EEF1A1/EIF3G	2	CD4+ T cell_MTRNR2L10
hsa05010	Alzheimer's disease	45347	168/5894	0.158458342421639	0.367969640995299	0.261226917720041	ATP5F1E/ATP5MC2	2	CD4+ T cell_MTRNR2L10
hsa02010	ABC transporters	45316	44/5894	0.171148670230372	0.367969640995299	0.261226917720041	TAP1	1	CD4+ T cell_MTRNR2L10
hsa04962	Vasopressin-regulated water reabsorption	45316	44/5894	0.171148670230372	0.367969640995299	0.261226917720041	ARHGDIB	1	CD4+ T cell_MTRNR2L10
hsa05016	Huntington's disease	45347	183/5894	0.181178627820831	0.370984809347416	0.263367428912486	ATP5F1E/ATP5MC2	2	CD4+ T cell_MTRNR2L10
hsa04062	Chemokine signaling pathway	45347	189/5894	0.190414777059082	0.372174336979115	0.26421189161308	CXCR6/RAC2	2	CD4+ T cell_MTRNR2L10
hsa05131	Shigellosis	45316	62/5894	0.232728728957623	0.397840091112184	0.282432378023338	RHOG	1	CD4+ T cell_MTRNR2L10
hsa05210	Colorectal cancer	45316	62/5894	0.232728728957623	0.397840091112184	0.282432378023338	RAC2	1	CD4+ T cell_MTRNR2L10
hsa05211	Renal cell carcinoma	45316	70/5894	0.258665112526457	0.397840091112184	0.282432378023338	ELOB	1	CD4+ T cell_MTRNR2L10
hsa05212	Pancreatic cancer	45316	70/5894	0.258665112526457	0.397840091112184	0.282432378023338	RAC2	1	CD4+ T cell_MTRNR2L10
hsa05100	Bacterial invasion of epithelial cells	45316	71/5894	0.261847353629966	0.397840091112184	0.282432378023338	RHOG	1	CD4+ T cell_MTRNR2L10
hsa04520	Adherens junction	45316	73/5894	0.268172540002823	0.397840091112184	0.282432378023338	RAC2	1	CD4+ T cell_MTRNR2L10
hsa04662	B cell receptor signaling pathway	45316	75/5894	0.274445676383163	0.397840091112184	0.282432378023338	RAC2	1	CD4+ T cell_MTRNR2L10
hsa04370	VEGF signaling pathway	45316	76/5894	0.277562854264315	0.397840091112184	0.282432378023338	RAC2	1	CD4+ T cell_MTRNR2L10
hsa04664	Fc epsilon RI signaling pathway	45316	79/5894	0.286837438522334	0.39787128569227	0.282454523502468	RAC2	1	CD4+ T cell_MTRNR2L10
hsa04060	Cytokine-cytokine receptor interaction	45347	265/5894	0.31081606613568	0.41765908886982	0.296502168353115	CD27/CXCR6	2	CD4+ T cell_MTRNR2L10
hsa04666	Fc gamma R-mediated phagocytosis	45316	95/5894	0.334403108956519	0.435737384397889	0.309336209242075	RAC2	1	CD4+ T cell_MTRNR2L10
hsa05142	Chagas disease (American trypanosomiasis)	45316	104/5894	0.359804470597817	0.455046830461945	0.323044261527452	CD3E	1	CD4+ T cell_MTRNR2L10
hsa04670	Leukocyte transendothelial migration	45316	117/5894	0.394858479775926	0.484390261901789	0.343875583724648	RAC2	1	CD4+ T cell_MTRNR2L10
hsa05200	Pathways in cancer	45347	327/5894	0.407728263070987	0.484390261901789	0.343875583724648	ELOB/RAC2	2	CD4+ T cell_MTRNR2L10
hsa04722	Neurotrophin signaling pathway	45316	127/5894	0.420561522876892	0.484390261901789	0.343875583724648	ARHGDIB	1	CD4+ T cell_MTRNR2L10
hsa04360	Axon guidance	45316	130/5894	0.428065812843442	0.484390261901789	0.343875583724648	RAC2	1	CD4+ T cell_MTRNR2L10
hsa04120	Ubiquitin mediated proteolysis	45316	139/5894	0.450023031275804	0.496179239611784	0.352244747827215	ELOB	1	CD4+ T cell_MTRNR2L10
hsa04310	Wnt signaling pathway	45316	151/5894	0.478043546561433	0.513896812553541	0.364822706586357	RAC2	1	CD4+ T cell_MTRNR2L10
hsa04510	Focal adhesion	45316	200/5894	0.578881184638692	0.607119291206433	0.431002679191837	RAC2	1	CD4+ T cell_MTRNR2L10
hsa04810	Regulation of actin cytoskeleton	45316	214/5894	0.604068634829563	0.618451221373124	0.439047378698179	RAC2	1	CD4+ T cell_MTRNR2L10
hsa04010	MAPK signaling pathway	45316	268/5894	0.688337962479281	0.688337962479281	0.488660977035475	RAC2	1	CD4+ T cell_MTRNR2L10
hsa00190	Oxidative phosphorylation	45557	132/5894	4.19367551601279e-10	1.34197616512409e-08	1.10359882000337e-08	ATP5F1C/ATP5F1D/ATP5F1E/ATP5MC2/ATP5ME/ATP5MG/ATP5PB/ATP5PD/ATP5PO	9	CD4+ T cell_CRTAM
hsa05012	Parkinson's disease	45495	130/5894	2.79699955109768e-07	4.47519928175629e-06	3.68026256723379e-06	ATP5F1C/ATP5F1D/ATP5F1E/ATP5MC2/ATP5PB/ATP5PD/ATP5PO	7	CD4+ T cell_CRTAM
hsa05010	Alzheimer's disease	45495	168/5894	1.603870859146e-06	1.71079558308906e-05	1.40690426240877e-05	ATP5F1C/ATP5F1D/ATP5F1E/ATP5MC2/ATP5PB/ATP5PD/ATP5PO	7	CD4+ T cell_CRTAM
hsa05016	Huntington's disease	45495	183/5894	2.85037573709829e-06	2.28030058967863e-05	1.8752471954594e-05	ATP5F1C/ATP5F1D/ATP5F1E/ATP5MC2/ATP5PB/ATP5PD/ATP5PO	7	CD4+ T cell_CRTAM
hsa03010	Ribosome	45373	92/5894	0.00457192063128579	0.029260292040229	0.024062740164662	RPS10/RPS17/RPS26	3	CD4+ T cell_CRTAM
hsa04062	Chemokine signaling pathway	45373	189/5894	0.0319147053363081	0.153880490969202	0.126546456389146	CCL3L1/CCL4/CXCR4	3	CD4+ T cell_CRTAM
hsa04612	Antigen processing and presentation	45344	78/5894	0.0336613573995128	0.153880490969202	0.126546456389146	B2M/HLA-C	2	CD4+ T cell_CRTAM
hsa00450	Selenocompound metabolism	45313	17/5894	0.0616757365965624	0.24670294638625	0.202880712488692	SEPHS2	1	CD4+ T cell_CRTAM
hsa04060	Cytokine-cytokine receptor interaction	45373	265/5894	0.0736553295590628	0.261885616210001	0.215366460699014	CCL3L1/CCL4/CXCR4	3	CD4+ T cell_CRTAM
hsa03440	Homologous recombination	45313	28/5894	0.0996301322339492	0.318816423148638	0.262184558510393	SEM1	1	CD4+ T cell_CRTAM
hsa05330	Allograft rejection	45313	39/5894	0.136116379810637	0.337318773123283	0.277400306844805	HLA-C	1	CD4+ T cell_CRTAM
hsa05332	Graft-versus-host disease	45313	43/5894	0.149030747268467	0.337318773123283	0.277400306844805	HLA-C	1	CD4+ T cell_CRTAM
hsa03050	Proteasome	45313	45/5894	0.155418619831951	0.337318773123283	0.277400306844805	SEM1	1	CD4+ T cell_CRTAM
hsa04940	Type I diabetes mellitus	45313	45/5894	0.155418619831951	0.337318773123283	0.277400306844805	HLA-C	1	CD4+ T cell_CRTAM
hsa04672	Intestinal immune network for IgA production	45313	49/5894	0.168057316212042	0.337318773123283	0.277400306844805	CXCR4	1	CD4+ T cell_CRTAM
hsa04144	Endocytosis	45344	203/5894	0.1743406955506	0.337318773123283	0.277400306844805	CXCR4/HLA-C	2	CD4+ T cell_CRTAM
hsa05320	Autoimmune thyroid disease	45313	54/5894	0.183601926447038	0.337318773123283	0.277400306844805	HLA-C	1	CD4+ T cell_CRTAM
hsa04623	Cytosolic DNA-sensing pathway	45313	56/5894	0.189741809881846	0.337318773123283	0.277400306844805	CCL4	1	CD4+ T cell_CRTAM
hsa05211	Renal cell carcinoma	45313	70/5894	0.231503164190469	0.379677834083042	0.312235060923555	ELOB	1	CD4+ T cell_CRTAM
hsa05416	Viral myocarditis	45313	72/5894	0.237298646301901	0.379677834083042	0.312235060923555	HLA-C	1	CD4+ T cell_CRTAM
hsa05323	Rheumatoid arthritis	45313	92/5894	0.293004766719624	0.446483454048951	0.367173893132361	CCL3L1	1	CD4+ T cell_CRTAM
hsa04620	Toll-like receptor signaling pathway	45313	102/5894	0.319379868743861	0.451348306191625	0.371174593907587	CCL4	1	CD4+ T cell_CRTAM
hsa05142	Chagas disease (American trypanosomiasis)	45313	104/5894	0.324540950685165	0.451348306191625	0.371174593907587	CCL3L1	1	CD4+ T cell_CRTAM
hsa04670	Leukocyte transendothelial migration	45313	117/5894	0.357188524896392	0.451348306191625	0.371174593907587	CXCR4	1	CD4+ T cell_CRTAM
hsa04380	Osteoclast differentiation	45313	128/5894	0.383631606811254	0.451348306191625	0.371174593907587	JUNB	1	CD4+ T cell_CRTAM
hsa04360	Axon guidance	45313	130/5894	0.388326510435322	0.451348306191625	0.371174593907587	CXCR4	1	CD4+ T cell_CRTAM
hsa04514	Cell adhesion molecules (CAMs)	45313	136/5894	0.402207280684758	0.451348306191625	0.371174593907587	HLA-C	1	CD4+ T cell_CRTAM
hsa04650	Natural killer cell mediated cytotoxicity	45313	136/5894	0.402207280684758	0.451348306191625	0.371174593907587	HLA-C	1	CD4+ T cell_CRTAM
hsa04120	Ubiquitin mediated proteolysis	45313	139/5894	0.409034402486161	0.451348306191625	0.371174593907587	ELOB	1	CD4+ T cell_CRTAM
hsa04145	Phagosome	45313	156/5894	0.44633741654455	0.476093244314187	0.391524049600482	HLA-C	1	CD4+ T cell_CRTAM
hsa04141	Protein processing in endoplasmic reticulum	45313	168/5894	0.471303984729164	0.486507339075266	0.400088272265844	SELENOS	1	CD4+ T cell_CRTAM
hsa05200	Pathways in cancer	45313	327/5894	0.715788486979468	0.715788486979468	0.588641847844957	ELOB	1	CD4+ T cell_CRTAM
hsa05340	Primary immunodeficiency	45360	35/5894	1.57288487503395e-05	0.000235932731255093	8.27834144754712e-05	CD8A/CD8B/IL7R	3	CD4+ T cell_RPS26
hsa04640	Hematopoietic cell lineage	45360	88/5894	0.00025319822808135	0.00144432458674935	0.000506780556754158	CD8A/CD8B/IL7R	3	CD4+ T cell_RPS26
hsa03010	Ribosome	45360	92/5894	0.00028886491734987	0.00144432458674935	0.000506780556754158	RPL7A/RPS17/RPS26	3	CD4+ T cell_RPS26
hsa04612	Antigen processing and presentation	45331	78/5894	0.00586086996636865	0.0219782623738824	0.00771167100837981	CD8A/CD8B	2	CD4+ T cell_RPS26
hsa04660	T cell receptor signaling pathway	45331	108/5894	0.011011243907457	0.0320802793121091	0.011256238355126	CD8A/CD8B	2	CD4+ T cell_RPS26
hsa05012	Parkinson's disease	45331	130/5894	0.0157024989116249	0.0320802793121091	0.011256238355126	ATP5F1E/ATP5MC2	2	CD4+ T cell_RPS26
hsa00190	Oxidative phosphorylation	45331	132/5894	0.0161655491144831	0.0320802793121091	0.011256238355126	ATP5F1E/ATP5MC2	2	CD4+ T cell_RPS26
hsa04514	Cell adhesion molecules (CAMs)	45331	136/5894	0.0171094822997915	0.0320802793121091	0.011256238355126	CD8A/CD8B	2	CD4+ T cell_RPS26
hsa05010	Alzheimer's disease	45331	168/5894	0.025488088164781	0.0424801469413016	0.0149053147162462	ATP5F1E/ATP5MC2	2	CD4+ T cell_RPS26
hsa05016	Huntington's disease	45331	183/5894	0.0298985742063207	0.0448478613094811	0.0157360916875372	ATP5F1E/ATP5MC2	2	CD4+ T cell_RPS26
hsa04060	Cytokine-cytokine receptor interaction	45331	265/5894	0.0588322175488069	0.0802257512029185	0.0281493863869889	CCL4/IL7R	2	CD4+ T cell_RPS26
hsa04623	Cytosolic DNA-sensing pathway	45300	56/5894	0.0823857215518163	0.10298215193977	0.0361340883999194	CCL4	1	CD4+ T cell_RPS26
hsa04620	Toll-like receptor signaling pathway	45300	102/5894	0.145486288898143	0.167868794882473	0.0589013315377098	CCL4	1	CD4+ T cell_RPS26
hsa04630	Jak-STAT signaling pathway	45300	155/5894	0.213383364909529	0.228625033831638	0.0802193101163641	IL7R	1	CD4+ T cell_RPS26
hsa04062	Chemokine signaling pathway	45300	189/5894	0.254372888896619	0.254372888896619	0.0892536452268839	CCL4	1	CD4+ T cell_RPS26
hsa03010	Ribosome	45465	92/5894	7.48960696440938e-07	3.52011527327241e-05	2.20746310529961e-05	RPL7A/RPS10/RPS11/RPS17/RPS20/RPSA	6	CD4+ T cell_IGKC
hsa04612	Antigen processing and presentation	45434	78/5894	7.87641975510914e-06	0.000185095864245065	0.000116073554285819	CD8A/CD8B/HLA-A/HLA-C/KLRD1	5	CD4+ T cell_IGKC
hsa05332	Graft-versus-host disease	45373	43/5894	0.00050578240294062	0.00710543032830254	0.00445581297183586	HLA-A/HLA-C/KLRD1	3	CD4+ T cell_IGKC
hsa04660	T cell receptor signaling pathway	45404	108/5894	0.000604717474749152	0.00710543032830254	0.00445581297183586	CD8A/CD8B/FYN/NFKBIA	4	CD4+ T cell_IGKC
hsa04514	Cell adhesion molecules (CAMs)	45404	136/5894	0.00143613100088087	0.0112496928402335	0.0070546786008183	CD8A/CD8B/HLA-A/HLA-C	4	CD4+ T cell_IGKC
hsa04650	Natural killer cell mediated cytotoxicity	45404	136/5894	0.00143613100088087	0.0112496928402335	0.0070546786008183	FYN/HLA-A/HLA-C/KLRD1	4	CD4+ T cell_IGKC
hsa05416	Viral myocarditis	45373	72/5894	0.00227876011080778	0.0153002464582808	0.00959477941392749	FYN/HLA-A/HLA-C	3	CD4+ T cell_IGKC
hsa04640	Hematopoietic cell lineage	45373	88/5894	0.00403387619346499	0.0236990226366068	0.0148616491338184	CD7/CD8A/CD8B	3	CD4+ T cell_IGKC
hsa05142	Chagas disease (American trypanosomiasis)	45373	104/5894	0.0064404486725616	0.0331570897281813	0.0207927998295426	CCL3L3/CCL5/NFKBIA	3	CD4+ T cell_IGKC
hsa05340	Primary immunodeficiency	45344	35/5894	0.0073455839993192	0.0331570897281813	0.0207927998295426	CD8A/CD8B	2	CD4+ T cell_IGKC
hsa05020	Prion diseases	45344	36/5894	0.00776016993638286	0.0331570897281813	0.0207927998295426	CCL5/FYN	2	CD4+ T cell_IGKC
hsa05330	Allograft rejection	45344	39/5894	0.00906596052327325	0.0355083453828202	0.0222672714606711	HLA-A/HLA-C	2	CD4+ T cell_IGKC
hsa04940	Type I diabetes mellitus	45344	45/5894	0.0119499227889911	0.0432035670063525	0.0270929423556074	HLA-A/HLA-C	2	CD4+ T cell_IGKC
hsa05320	Autoimmune thyroid disease	45344	54/5894	0.0169270834532378	0.0568223120656151	0.0356332528071046	HLA-A/HLA-C	2	CD4+ T cell_IGKC
hsa04623	Cytosolic DNA-sensing pathway	45344	56/5894	0.0181347804464729	0.0568223120656151	0.0356332528071046	CCL5/NFKBIA	2	CD4+ T cell_IGKC
hsa04621	NOD-like receptor signaling pathway	45344	59/5894	0.0200131970395202	0.0587887663035906	0.0368664155991162	CCL5/NFKBIA	2	CD4+ T cell_IGKC
hsa05120	Epithelial cell signaling in Helicobacter pylori infection	45344	68/5894	0.0261128317037824	0.0721942994163396	0.0452730209105825	CCL5/NFKBIA	2	CD4+ T cell_IGKC
hsa04062	Chemokine signaling pathway	45373	189/5894	0.0319147053363081	0.0833328417114712	0.052257997041908	CCL3L3/CCL5/NFKBIA	3	CD4+ T cell_IGKC
hsa05323	Rheumatoid arthritis	45344	92/5894	0.0454769424401774	0.112495594457281	0.0705459494916879	CCL3L3/CCL5	2	CD4+ T cell_IGKC
hsa04620	Toll-like receptor signaling pathway	45344	102/5894	0.0547270226965946	0.128608503336997	0.0806503492370868	CCL5/NFKBIA	2	CD4+ T cell_IGKC
hsa04060	Cytokine-cytokine receptor interaction	45373	265/5894	0.0736553295590628	0.157970735026223	0.0990633948652689	CCL3L3/CCL5/CD27	3	CD4+ T cell_IGKC
hsa04142	Lysosome	45344	121/5894	0.0739437483101471	0.157970735026223	0.0990633948652689	CTSW/LAPTM5	2	CD4+ T cell_IGKC
hsa04380	Osteoclast differentiation	45344	128/5894	0.0815091707417135	0.166562218472197	0.104451111247962	FYN/NFKBIA	2	CD4+ T cell_IGKC
hsa03013	RNA transport	45344	152/5894	0.109135979969458	0.213724627440189	0.134026642067756	EEF1A1/PABPC1	2	CD4+ T cell_IGKC
hsa04145	Phagosome	45344	156/5894	0.113965545559924	0.214255225652657	0.134359380028542	HLA-A/HLA-C	2	CD4+ T cell_IGKC
hsa04144	Endocytosis	45344	203/5894	0.1743406955506	0.315154334264546	0.197633177142381	HLA-A/HLA-C	2	CD4+ T cell_IGKC
hsa05130	Pathogenic Escherichia coli infection	45313	58/5894	0.195837600945253	0.330226980780866	0.207085228709165	FYN	1	CD4+ T cell_IGKC
hsa05131	Shigellosis	45313	62/5894	0.207898110659755	0.330226980780866	0.207085228709165	NFKBIA	1	CD4+ T cell_IGKC
hsa04920	Adipocytokine signaling pathway	45313	68/5894	0.225665660599981	0.330226980780866	0.207085228709165	NFKBIA	1	CD4+ T cell_IGKC
hsa03018	RNA degradation	45313	71/5894	0.234406139875189	0.330226980780866	0.207085228709165	PABPC1	1	CD4+ T cell_IGKC
hsa04622	RIG-I-like receptor signaling pathway	45313	71/5894	0.234406139875189	0.330226980780866	0.207085228709165	NFKBIA	1	CD4+ T cell_IGKC
hsa04520	Adherens junction	45313	73/5894	0.240180719435078	0.330226980780866	0.207085228709165	FYN	1	CD4+ T cell_IGKC
hsa05140	Leishmaniasis	45313	73/5894	0.240180719435078	0.330226980780866	0.207085228709165	NFKBIA	1	CD4+ T cell_IGKC
hsa05220	Chronic myeloid leukemia	45313	73/5894	0.240180719435078	0.330226980780866	0.207085228709165	NFKBIA	1	CD4+ T cell_IGKC
hsa04662	B cell receptor signaling pathway	45313	75/5894	0.245913709092134	0.330226980780866	0.207085228709165	NFKBIA	1	CD4+ T cell_IGKC
hsa04664	Fc epsilon RI signaling pathway	45313	79/5894	0.257256058334943	0.334762032968763	0.209929158412662	FYN	1	CD4+ T cell_IGKC
hsa03015	mRNA surveillance pathway	45313	83/5894	0.268435448338288	0.334762032968763	0.209929158412662	PABPC1	1	CD4+ T cell_IGKC
hsa05222	Small cell lung cancer	45313	85/5894	0.273964732053692	0.334762032968763	0.209929158412662	NFKBIA	1	CD4+ T cell_IGKC
hsa04210	Apoptosis	45313	89/5894	0.284903857845756	0.334762032968763	0.209929158412662	NFKBIA	1	CD4+ T cell_IGKC
hsa05215	Prostate cancer	45313	89/5894	0.284903857845756	0.334762032968763	0.209929158412662	NFKBIA	1	CD4+ T cell_IGKC
hsa04722	Neurotrophin signaling pathway	45313	127/5894	0.381271275279461	0.427181815348478	0.267885572894902	NFKBIA	1	CD4+ T cell_IGKC
hsa04360	Axon guidance	45313	130/5894	0.388326510435322	0.427181815348478	0.267885572894902	FYN	1	CD4+ T cell_IGKC
hsa05145	Toxoplasmosis	45313	133/5894	0.395304913141816	0.427181815348478	0.267885572894902	NFKBIA	1	CD4+ T cell_IGKC
hsa05160	Hepatitis C	45313	135/5894	0.399914890964532	0.427181815348478	0.267885572894902	NFKBIA	1	CD4+ T cell_IGKC
hsa04141	Protein processing in endoplasmic reticulum	45313	168/5894	0.471303984729164	0.492250828494905	0.308690329179335	DNAJB1	1	CD4+ T cell_IGKC
hsa04510	Focal adhesion	45313	200/5894	0.532736404918935	0.544317631112825	0.341341403609386	FYN	1	CD4+ T cell_IGKC
hsa05200	Pathways in cancer	45313	327/5894	0.715788486979468	0.715788486979468	0.448870719718368	NFKBIA	1	CD4+ T cell_IGKC
hsa03010	Ribosome	45432	92/5894	1.07028605288523e-05	0.000363897257980978	0.000259121886488003	RPL13A/RPL23A/RPL30/RPL37/RPL5	5	CD4+ T cell_ZNF90
hsa04380	Osteoclast differentiation	45402	128/5894	0.000785030320568969	0.00936139723856992	0.00666601041755753	FOS/JUNB/JUND/NFKBIA	4	CD4+ T cell_ZNF90
hsa04623	Cytosolic DNA-sensing pathway	45371	56/5894	0.000826005638697346	0.00936139723856992	0.00666601041755753	CCL4/CCL4L2/NFKBIA	3	CD4+ T cell_ZNF90
hsa04010	MAPK signaling pathway	45432	268/5894	0.00165273322584918	0.014048232419718	0.0100033853143503	DUSP1/DUSP2/FOS/GADD45B/JUND	5	CD4+ T cell_ZNF90
hsa04062	Chemokine signaling pathway	45402	189/5894	0.00331536688763436	0.0225444948359136	0.0160533554559137	CCL4/CCL4L2/CXCR4/NFKBIA	4	CD4+ T cell_ZNF90
hsa04620	Toll-like receptor signaling pathway	45371	102/5894	0.00463149501105877	0.0262451383959997	0.0186884886411143	CCL4/FOS/NFKBIA	3	CD4+ T cell_ZNF90
hsa04141	Protein processing in endoplasmic reticulum	45371	168/5894	0.0181541456653894	0.088177278946177	0.0627887744817979	DNAJA1/DNAJB1/PPP1R15A	3	CD4+ T cell_ZNF90
hsa04115	p53 signaling pathway	45342	69/5894	0.0224028216712175	0.0890131769773667	0.0633839959900753	GADD45B/PMAIP1	2	CD4+ T cell_ZNF90
hsa05140	Leishmaniasis	45342	73/5894	0.024893809064444	0.0890131769773667	0.0633839959900753	FOS/NFKBIA	2	CD4+ T cell_ZNF90
hsa04662	B cell receptor signaling pathway	45342	75/5894	0.0261803461698137	0.0890131769773667	0.0633839959900753	FOS/NFKBIA	2	CD4+ T cell_ZNF90
hsa05142	Chagas disease (American trypanosomiasis)	45342	104/5894	0.0476633056541958	0.144520141199358	0.102909078872608	FOS/NFKBIA	2	CD4+ T cell_ZNF90
hsa04660	T cell receptor signaling pathway	45342	108/5894	0.0510071086585968	0.144520141199358	0.102909078872608	FOS/NFKBIA	2	CD4+ T cell_ZNF90
hsa04060	Cytokine-cytokine receptor interaction	45371	265/5894	0.0581886271154463	0.15218564014809	0.108367483696783	CCL4/CCL4L2/CXCR4	3	CD4+ T cell_ZNF90
hsa04672	Intestinal immune network for IgA production	45311	49/5894	0.154000602237822	0.34144583214319	0.243134803074098	CXCR4	1	CD4+ T cell_ZNF90
hsa04150	mTOR signaling pathway	45311	52/5894	0.162656736138148	0.34144583214319	0.243134803074098	DDIT4	1	CD4+ T cell_ZNF90
hsa04621	NOD-like receptor signaling pathway	45311	59/5894	0.182528344219929	0.34144583214319	0.243134803074098	NFKBIA	1	CD4+ T cell_ZNF90
hsa05131	Shigellosis	45311	62/5894	0.190906874570786	0.34144583214319	0.243134803074098	NFKBIA	1	CD4+ T cell_ZNF90
hsa05210	Colorectal cancer	45311	62/5894	0.190906874570786	0.34144583214319	0.243134803074098	FOS	1	CD4+ T cell_ZNF90
hsa04920	Adipocytokine signaling pathway	45311	68/5894	0.207419821744574	0.34144583214319	0.243134803074098	NFKBIA	1	CD4+ T cell_ZNF90
hsa05120	Epithelial cell signaling in Helicobacter pylori infection	45311	68/5894	0.207419821744574	0.34144583214319	0.243134803074098	NFKBIA	1	CD4+ T cell_ZNF90
hsa04622	RIG-I-like receptor signaling pathway	45311	71/5894	0.215555739371294	0.34144583214319	0.243134803074098	NFKBIA	1	CD4+ T cell_ZNF90
hsa05220	Chronic myeloid leukemia	45311	73/5894	0.220935538445594	0.34144583214319	0.243134803074098	NFKBIA	1	CD4+ T cell_ZNF90
hsa05222	Small cell lung cancer	45311	85/5894	0.252485556464226	0.353502131291858	0.251719783892035	NFKBIA	1	CD4+ T cell_ZNF90
hsa04210	Apoptosis	45311	89/5894	0.2627297147847	0.353502131291858	0.251719783892035	NFKBIA	1	CD4+ T cell_ZNF90
hsa05215	Prostate cancer	45311	89/5894	0.2627297147847	0.353502131291858	0.251719783892035	NFKBIA	1	CD4+ T cell_ZNF90
hsa05323	Rheumatoid arthritis	45311	92/5894	0.270325159223186	0.353502131291858	0.251719783892035	FOS	1	CD4+ T cell_ZNF90
hsa05200	Pathways in cancer	45342	327/5894	0.305590621828126	0.382601383108327	0.27244061335887	FOS/NFKBIA	2	CD4+ T cell_ZNF90
hsa04670	Leukocyte transendothelial migration	45311	117/5894	0.330792885738906	0.382601383108327	0.27244061335887	CXCR4	1	CD4+ T cell_ZNF90
hsa04722	Neurotrophin signaling pathway	45311	127/5894	0.353620754905687	0.382601383108327	0.27244061335887	NFKBIA	1	CD4+ T cell_ZNF90
hsa04110	Cell cycle	45311	128/5894	0.3558624030593	0.382601383108327	0.27244061335887	GADD45B	1	CD4+ T cell_ZNF90
hsa04360	Axon guidance	45311	130/5894	0.36032356253643	0.382601383108327	0.27244061335887	CXCR4	1	CD4+ T cell_ZNF90
hsa05145	Toxoplasmosis	45311	133/5894	0.36696030460573	0.382601383108327	0.27244061335887	NFKBIA	1	CD4+ T cell_ZNF90
hsa05160	Hepatitis C	45311	135/5894	0.371348401252199	0.382601383108327	0.27244061335887	NFKBIA	1	CD4+ T cell_ZNF90
hsa04144	Endocytosis	45311	203/5894	0.50447157354714	0.50447157354714	0.359221244321493	CXCR4	1	CD4+ T cell_ZNF90
hsa04141	Protein processing in endoplasmic reticulum	45360	168/5894	0.00168370063646579	0.039151089448736	0.0270451604744558	DNAJB1/HSP90AA1/PPP1R15A	3	CD4+ T cell_MTRNR2L8
hsa04623	Cytosolic DNA-sensing pathway	45331	56/5894	0.00305851806332833	0.039151089448736	0.0270451604744558	CCL4/CCL4L2	2	CD4+ T cell_MTRNR2L8
hsa05140	Leishmaniasis	45331	73/5894	0.00514939284663152	0.039151089448736	0.0270451604744558	FOS/IFNG	2	CD4+ T cell_MTRNR2L8
hsa04612	Antigen processing and presentation	45331	78/5894	0.00586086996636865	0.039151089448736	0.0270451604744558	HSP90AA1/IFNG	2	CD4+ T cell_MTRNR2L8
hsa04060	Cytokine-cytokine receptor interaction	45360	265/5894	0.0061683285443072	0.039151089448736	0.0270451604744558	CCL4/CCL4L2/IFNG	3	CD4+ T cell_MTRNR2L8
hsa05323	Rheumatoid arthritis	45331	92/5894	0.00807937732052739	0.039151089448736	0.0270451604744558	FOS/IFNG	2	CD4+ T cell_MTRNR2L8
hsa04620	Toll-like receptor signaling pathway	45331	102/5894	0.00986326213612676	0.039151089448736	0.0270451604744558	CCL4/FOS	2	CD4+ T cell_MTRNR2L8
hsa05142	Chagas disease (American trypanosomiasis)	45331	104/5894	0.0102395192445018	0.039151089448736	0.0270451604744558	FOS/IFNG	2	CD4+ T cell_MTRNR2L8
hsa04660	T cell receptor signaling pathway	45331	108/5894	0.011011243907457	0.039151089448736	0.0270451604744558	FOS/IFNG	2	CD4+ T cell_MTRNR2L8
hsa04380	Osteoclast differentiation	45331	128/5894	0.0152454358075585	0.0487853945841873	0.0337004370482873	FOS/IFNG	2	CD4+ T cell_MTRNR2L8
hsa04062	Chemokine signaling pathway	45331	189/5894	0.0317448888989271	0.0923487677059697	0.0637935566389922	CCL4/CCL4L2	2	CD4+ T cell_MTRNR2L8
hsa04140	Regulation of autophagy	45300	34/5894	0.0507689081510022	0.118571226598192	0.0819077552158562	IFNG	1	CD4+ T cell_MTRNR2L8
hsa05143	African trypanosomiasis	45300	35/5894	0.0522267716026473	0.118571226598192	0.0819077552158562	IFNG	1	CD4+ T cell_MTRNR2L8
hsa05330	Allograft rejection	45300	39/5894	0.0580383432139849	0.118571226598192	0.0819077552158562	IFNG	1	CD4+ T cell_MTRNR2L8
hsa04010	MAPK signaling pathway	45331	268/5894	0.0600306510464401	0.118571226598192	0.0819077552158562	DUSP1/FOS	2	CD4+ T cell_MTRNR2L8
hsa05332	Graft-versus-host disease	45300	43/5894	0.0638182172256064	0.118571226598192	0.0819077552158562	IFNG	1	CD4+ T cell_MTRNR2L8
hsa03050	Proteasome	45300	45/5894	0.0666963149614829	0.118571226598192	0.0819077552158562	IFNG	1	CD4+ T cell_MTRNR2L8
hsa04940	Type I diabetes mellitus	45300	45/5894	0.0666963149614829	0.118571226598192	0.0819077552158562	IFNG	1	CD4+ T cell_MTRNR2L8
hsa05144	Malaria	45300	51/5894	0.075283477342734	0.126793224998289	0.0875874251632916	IFNG	1	CD4+ T cell_MTRNR2L8
hsa05200	Pathways in cancer	45331	327/5894	0.085321928295848	0.131998103698223	0.091182900581009	FOS/HSP90AA1	2	CD4+ T cell_MTRNR2L8
hsa04621	NOD-like receptor signaling pathway	45300	59/5894	0.0866237555519586	0.131998103698223	0.091182900581009	HSP90AA1	1	CD4+ T cell_MTRNR2L8
hsa05210	Colorectal cancer	45300	62/5894	0.0908443819401401	0.132137282822022	0.0912790440546862	FOS	1	CD4+ T cell_MTRNR2L8
hsa04662	B cell receptor signaling pathway	45300	75/5894	0.108934131437219	0.151560530695261	0.104696419230279	FOS	1	CD4+ T cell_MTRNR2L8
hsa04350	TGF-beta signaling pathway	45300	85/5894	0.122630864531185	0.156571144390999	0.108157698427993	IFNG	1	CD4+ T cell_MTRNR2L8
hsa04914	Progesterone-mediated oocyte maturation	45300	87/5894	0.125347643316097	0.156571144390999	0.108157698427993	HSP90AA1	1	CD4+ T cell_MTRNR2L8
hsa05215	Prostate cancer	45300	89/5894	0.128056941729644	0.156571144390999	0.108157698427993	HSP90AA1	1	CD4+ T cell_MTRNR2L8
hsa03010	Ribosome	45300	92/5894	0.132106903079906	0.156571144390999	0.108157698427993	RPS10	1	CD4+ T cell_MTRNR2L8
hsa05146	Amoebiasis	45300	106/5894	0.150786495995958	0.17232742399538	0.119041970523124	IFNG	1	CD4+ T cell_MTRNR2L8
hsa05145	Toxoplasmosis	45300	133/5894	0.185805068568237	0.198345515052521	0.137014993950755	IFNG	1	CD4+ T cell_MTRNR2L8
hsa04650	Natural killer cell mediated cytotoxicity	45300	136/5894	0.189615647149957	0.198345515052521	0.137014993950755	IFNG	1	CD4+ T cell_MTRNR2L8
hsa05322	Systemic lupus erythematosus	45300	138/5894	0.19214721770713	0.198345515052521	0.137014993950755	IFNG	1	CD4+ T cell_MTRNR2L8
hsa04630	Jak-STAT signaling pathway	45300	155/5894	0.213383364909529	0.213383364909529	0.147402982338819	IFNG	1	CD4+ T cell_MTRNR2L8
hsa04060	Cytokine-cytokine receptor interaction	45292	265/5894	0.0449609772650154	0.0449609772650154	NA	CD27	1	CD4+ T cell_MTRNR2L12

## Sheet: CD4+ T cell_GO_BP
Supplementary Data Table S4:GO and KEGG enrichment in CD4+ T cell cluster
ID	Description	GeneRatio	BgRatio	pvalue	p.adjust	qvalue	geneID	Count	Group
GO:0042776	mitochondrial ATP synthesis coupled proton transport	14/77	24/18866	1.93295595160853e-28	2.75252927509055e-25	2.13235561819552e-25	ATP5F1A/ATP5F1B/ATP5F1C/ATP5F1D/ATP5F1E/ATP5MC2/ATP5MC3/ATP5ME/ATP5MF/ATP5MG/ATP5PB/ATP5PD/ATP5PF/ATP5PO	14	CD4+ T cell_MTRNR2L1
GO:0015985	energy coupled proton transport, down electrochemical gradient	14/77	27/18866	1.95843925648682e-27	9.29605833745742e-25	7.20155909051994e-25	ATP5F1A/ATP5F1B/ATP5F1C/ATP5F1D/ATP5F1E/ATP5MC2/ATP5MC3/ATP5ME/ATP5MF/ATP5MG/ATP5PB/ATP5PD/ATP5PF/ATP5PO	14	CD4+ T cell_MTRNR2L1
GO:0015986	ATP synthesis coupled proton transport	14/77	27/18866	1.95843925648682e-27	9.29605833745742e-25	7.20155909051994e-25	ATP5F1A/ATP5F1B/ATP5F1C/ATP5F1D/ATP5F1E/ATP5MC2/ATP5MC3/ATP5ME/ATP5MF/ATP5MG/ATP5PB/ATP5PD/ATP5PF/ATP5PO	14	CD4+ T cell_MTRNR2L1
GO:0006754	ATP biosynthetic process	16/77	54/18866	2.09941172897171e-26	7.47390575513928e-24	5.78995655779566e-24	ALDOA/ATP5F1A/ATP5F1B/ATP5F1C/ATP5F1D/ATP5F1E/ATP5MC2/ATP5MC3/ATP5ME/ATP5MF/ATP5MG/ATP5PB/ATP5PD/ATP5PF/ATP5PO/TMSB4X	16	CD4+ T cell_MTRNR2L1
GO:0042407	cristae formation	14/77	35/18866	2.20920692929058e-25	6.29182133461958e-23	4.87420813030849e-23	ATP5F1A/ATP5F1B/ATP5F1C/ATP5F1D/ATP5F1E/ATP5MC2/ATP5MC3/ATP5ME/ATP5MF/ATP5MG/ATP5PB/ATP5PD/ATP5PF/ATP5PO	14	CD4+ T cell_MTRNR2L1
GO:0009206	purine ribonucleoside triphosphate biosynthetic process	16/77	65/18866	6.23631963290187e-25	1.48008652620871e-22	1.14660753952301e-22	ALDOA/ATP5F1A/ATP5F1B/ATP5F1C/ATP5F1D/ATP5F1E/ATP5MC2/ATP5MC3/ATP5ME/ATP5MF/ATP5MG/ATP5PB/ATP5PD/ATP5PF/ATP5PO/TMSB4X	16	CD4+ T cell_MTRNR2L1
GO:0009145	purine nucleoside triphosphate biosynthetic process	16/77	66/18866	8.20682127378289e-25	1.66950192769526e-22	1.29334566840969e-22	ALDOA/ATP5F1A/ATP5F1B/ATP5F1C/ATP5F1D/ATP5F1E/ATP5MC2/ATP5MC3/ATP5ME/ATP5MF/ATP5MG/ATP5PB/ATP5PD/ATP5PF/ATP5PO/TMSB4X	16	CD4+ T cell_MTRNR2L1
GO:0009201	ribonucleoside triphosphate biosynthetic process	16/77	71/18866	3.02496906770513e-24	5.38444494051514e-22	4.17127313546708e-22	ALDOA/ATP5F1A/ATP5F1B/ATP5F1C/ATP5F1D/ATP5F1E/ATP5MC2/ATP5MC3/ATP5ME/ATP5MF/ATP5MG/ATP5PB/ATP5PD/ATP5PF/ATP5PO/TMSB4X	16	CD4+ T cell_MTRNR2L1
GO:0009205	purine ribonucleoside triphosphate metabolic process	16/77	79/18866	1.98845848119093e-23	3.14618319690653e-21	2.43731519098022e-21	ALDOA/ATP5F1A/ATP5F1B/ATP5F1C/ATP5F1D/ATP5F1E/ATP5MC2/ATP5MC3/ATP5ME/ATP5MF/ATP5MG/ATP5PB/ATP5PD/ATP5PF/ATP5PO/TMSB4X	16	CD4+ T cell_MTRNR2L1
GO:0009142	nucleoside triphosphate biosynthetic process	16/77	82/18866	3.81314921783428e-23	5.42992448619601e-21	4.2065056634635e-21	ALDOA/ATP5F1A/ATP5F1B/ATP5F1C/ATP5F1D/ATP5F1E/ATP5MC2/ATP5MC3/ATP5ME/ATP5MF/ATP5MG/ATP5PB/ATP5PD/ATP5PF/ATP5PO/TMSB4X	16	CD4+ T cell_MTRNR2L1
GO:0009199	ribonucleoside triphosphate metabolic process	16/77	85/18866	7.12266484489557e-23	9.22061339921027e-21	7.14311268655556e-21	ALDOA/ATP5F1A/ATP5F1B/ATP5F1C/ATP5F1D/ATP5F1E/ATP5MC2/ATP5MC3/ATP5ME/ATP5MF/ATP5MG/ATP5PB/ATP5PD/ATP5PF/ATP5PO/TMSB4X	16	CD4+ T cell_MTRNR2L1
GO:0009144	purine nucleoside triphosphate metabolic process	16/77	87/18866	1.06572962080158e-22	1.26466581668454e-20	9.79723370701805e-21	ALDOA/ATP5F1A/ATP5F1B/ATP5F1C/ATP5F1D/ATP5F1E/ATP5MC2/ATP5MC3/ATP5ME/ATP5MF/ATP5MG/ATP5PB/ATP5PD/ATP5PF/ATP5PO/TMSB4X	16	CD4+ T cell_MTRNR2L1
GO:0007007	inner mitochondrial membrane organization	14/77	52/18866	1.59730497707194e-22	1.74966329796188e-20	1.35544584289182e-20	ATP5F1A/ATP5F1B/ATP5F1C/ATP5F1D/ATP5F1E/ATP5MC2/ATP5MC3/ATP5ME/ATP5MF/ATP5MG/ATP5PB/ATP5PD/ATP5PF/ATP5PO	14	CD4+ T cell_MTRNR2L1
GO:0009141	nucleoside triphosphate metabolic process	16/77	110/18866	5.85414627654318e-21	5.95450306985535e-19	4.61289120136636e-19	ALDOA/ATP5F1A/ATP5F1B/ATP5F1C/ATP5F1D/ATP5F1E/ATP5MC2/ATP5MC3/ATP5ME/ATP5MF/ATP5MG/ATP5PB/ATP5PD/ATP5PF/ATP5PO/TMSB4X	16	CD4+ T cell_MTRNR2L1
GO:1990542	mitochondrial transmembrane transport	15/77	101/18866	7.74886899028882e-20	7.35625962811418e-18	5.69881733461241e-18	ATP5F1A/ATP5F1B/ATP5F1C/ATP5F1D/ATP5F1E/ATP5MC2/ATP5MC3/ATP5ME/ATP5MF/ATP5MG/ATP5PB/ATP5PD/ATP5PF/ATP5PO/MCUB	15	CD4+ T cell_MTRNR2L1
GO:0007006	mitochondrial membrane organization	16/77	142/18866	4.1287379409868e-19	3.67457676747826e-17	2.84665615931195e-17	ATP5F1A/ATP5F1B/ATP5F1C/ATP5F1D/ATP5F1E/ATP5IF1/ATP5MC2/ATP5MC3/ATP5ME/ATP5MF/ATP5MG/ATP5PB/ATP5PD/ATP5PF/ATP5PO/GZMB	16	CD4+ T cell_MTRNR2L1
GO:0009152	purine ribonucleotide biosynthetic process	16/77	173/18866	1.04020986541134e-17	8.71328734321031e-16	6.75009250124513e-16	ALDOA/ATP5F1A/ATP5F1B/ATP5F1C/ATP5F1D/ATP5F1E/ATP5MC2/ATP5MC3/ATP5ME/ATP5MF/ATP5MG/ATP5PB/ATP5PD/ATP5PF/ATP5PO/TMSB4X	16	CD4+ T cell_MTRNR2L1
GO:0009260	ribonucleotide biosynthetic process	16/77	186/18866	3.35436866913142e-17	2.65367832491286e-15	2.05577682178347e-15	ALDOA/ATP5F1A/ATP5F1B/ATP5F1C/ATP5F1D/ATP5F1E/ATP5MC2/ATP5MC3/ATP5ME/ATP5MF/ATP5MG/ATP5PB/ATP5PD/ATP5PF/ATP5PO/TMSB4X	16	CD4+ T cell_MTRNR2L1
GO:0046390	ribose phosphate biosynthetic process	16/77	194/18866	6.60366204812604e-17	4.94927092449025e-15	3.834148380297e-15	ALDOA/ATP5F1A/ATP5F1B/ATP5F1C/ATP5F1D/ATP5F1E/ATP5MC2/ATP5MC3/ATP5ME/ATP5MF/ATP5MG/ATP5PB/ATP5PD/ATP5PF/ATP5PO/TMSB4X	16	CD4+ T cell_MTRNR2L1
GO:0006164	purine nucleotide biosynthetic process	16/77	197/18866	8.4476384908038e-17	5.98965802668492e-15	4.64012537844899e-15	ALDOA/ATP5F1A/ATP5F1B/ATP5F1C/ATP5F1D/ATP5F1E/ATP5MC2/ATP5MC3/ATP5ME/ATP5MF/ATP5MG/ATP5PB/ATP5PD/ATP5PF/ATP5PO/TMSB4X	16	CD4+ T cell_MTRNR2L1
GO:1902600	proton transmembrane transport	15/77	159/18866	8.83306310115052e-17	5.98965802668492e-15	4.64012537844899e-15	ATP5F1A/ATP5F1B/ATP5F1C/ATP5F1D/ATP5F1E/ATP5MC2/ATP5MC3/ATP5ME/ATP5MF/ATP5MG/ATP5PB/ATP5PD/ATP5PF/ATP5PO/TMSB4X	15	CD4+ T cell_MTRNR2L1
GO:0072522	purine-containing compound biosynthetic process	16/77	208/18866	2.01538664892968e-16	1.30450481276175e-14	1.01058622396091e-14	ALDOA/ATP5F1A/ATP5F1B/ATP5F1C/ATP5F1D/ATP5F1E/ATP5MC2/ATP5MC3/ATP5ME/ATP5MF/ATP5MG/ATP5PB/ATP5PD/ATP5PF/ATP5PO/TMSB4X	16	CD4+ T cell_MTRNR2L1
GO:0006839	mitochondrial transport	17/77	271/18866	6.4768093812051e-16	4.00998980818959e-14	3.10649713112263e-14	ATP5F1A/ATP5F1B/ATP5F1C/ATP5F1D/ATP5F1E/ATP5IF1/ATP5MC2/ATP5MC3/ATP5ME/ATP5MF/ATP5MG/ATP5PB/ATP5PD/ATP5PF/ATP5PO/GZMB/MCUB	17	CD4+ T cell_MTRNR2L1
GO:0006119	oxidative phosphorylation	14/77	149/18866	1.08200890615623e-15	6.41991950986031e-14	4.97344444584093e-14	ATP5F1A/ATP5F1B/ATP5F1C/ATP5F1D/ATP5F1E/ATP5MC2/ATP5MC3/ATP5ME/ATP5MF/ATP5MG/ATP5PB/ATP5PD/ATP5PF/ATP5PO	14	CD4+ T cell_MTRNR2L1
GO:0046034	ATP metabolic process	17/77	311/18866	6.36890174899557e-15	3.62772643622788e-13	2.8103616980831e-13	ALDOA/ATP5F1A/ATP5F1B/ATP5F1C/ATP5F1D/ATP5F1E/ATP5IF1/ATP5MC2/ATP5MC3/ATP5ME/ATP5MF/ATP5MG/ATP5PB/ATP5PD/ATP5PF/ATP5PO/TMSB4X	17	CD4+ T cell_MTRNR2L1
GO:0009165	nucleotide biosynthetic process	16/77	266/18866	9.84296833838743e-15	5.39091804379373e-13	4.17628778082187e-13	ALDOA/ATP5F1A/ATP5F1B/ATP5F1C/ATP5F1D/ATP5F1E/ATP5MC2/ATP5MC3/ATP5ME/ATP5MF/ATP5MG/ATP5PB/ATP5PD/ATP5PF/ATP5PO/TMSB4X	16	CD4+ T cell_MTRNR2L1
GO:1901293	nucleoside phosphate biosynthetic process	16/77	269/18866	1.17304885763742e-14	6.18674656768773e-13	4.7928078082028e-13	ALDOA/ATP5F1A/ATP5F1B/ATP5F1C/ATP5F1D/ATP5F1E/ATP5MC2/ATP5MC3/ATP5ME/ATP5MF/ATP5MG/ATP5PB/ATP5PD/ATP5PF/ATP5PO/TMSB4X	16	CD4+ T cell_MTRNR2L1
GO:0009150	purine ribonucleotide metabolic process	16/77	401/18866	5.40046607145301e-12	2.74652274491039e-10	2.12770242213638e-10	ALDOA/ATP5F1A/ATP5F1B/ATP5F1C/ATP5F1D/ATP5F1E/ATP5MC2/ATP5MC3/ATP5ME/ATP5MF/ATP5MG/ATP5PB/ATP5PD/ATP5PF/ATP5PO/TMSB4X	16	CD4+ T cell_MTRNR2L1
GO:0009259	ribonucleotide metabolic process	16/77	416/18866	9.38092948652726e-12	4.60635985821201e-10	3.56849876656282e-10	ALDOA/ATP5F1A/ATP5F1B/ATP5F1C/ATP5F1D/ATP5F1E/ATP5MC2/ATP5MC3/ATP5ME/ATP5MF/ATP5MG/ATP5PB/ATP5PD/ATP5PF/ATP5PO/TMSB4X	16	CD4+ T cell_MTRNR2L1
GO:0019693	ribose phosphate metabolic process	16/77	427/18866	1.387086264715e-11	6.58403613651385e-10	5.10058387867129e-10	ALDOA/ATP5F1A/ATP5F1B/ATP5F1C/ATP5F1D/ATP5F1E/ATP5MC2/ATP5MC3/ATP5ME/ATP5MF/ATP5MG/ATP5PB/ATP5PD/ATP5PF/ATP5PO/TMSB4X	16	CD4+ T cell_MTRNR2L1
GO:0006163	purine nucleotide metabolic process	16/77	442/18866	2.3230578070957e-11	1.0671078442917e-09	8.26677277363769e-10	ALDOA/ATP5F1A/ATP5F1B/ATP5F1C/ATP5F1D/ATP5F1E/ATP5MC2/ATP5MC3/ATP5ME/ATP5MF/ATP5MG/ATP5PB/ATP5PD/ATP5PF/ATP5PO/TMSB4X	16	CD4+ T cell_MTRNR2L1
GO:0072521	purine-containing compound metabolic process	16/77	472/18866	6.16049114459436e-11	2.74141855934449e-09	2.1237482630049e-09	ALDOA/ATP5F1A/ATP5F1B/ATP5F1C/ATP5F1D/ATP5F1E/ATP5MC2/ATP5MC3/ATP5ME/ATP5MF/ATP5MG/ATP5PB/ATP5PD/ATP5PF/ATP5PO/TMSB4X	16	CD4+ T cell_MTRNR2L1
GO:0002449	lymphocyte mediated immunity	10/77	366/18866	2.30889924047535e-06	9.9632500558694e-05	7.71842553115843e-05	CD27/CORO1A/GZMB/HLA-A/HLA-B/HLA-DQB1/IGHA1/IGKC/IGLC2/IL7R	10	CD4+ T cell_MTRNR2L1
GO:1900118	negative regulation of execution phase of apoptosis	4/77	24/18866	2.56137527534849e-06	0.000107276423296949	8.31059222466013e-05	MTRNR2L1/MTRNR2L10/MTRNR2L12/MTRNR2L8	4	CD4+ T cell_MTRNR2L1
GO:0002484	antigen processing and presentation of endogenous peptide antigen via MHC class I via ER pathway	3/77	8/18866	3.60733677777032e-06	0.000142690210320693	0.000110540612371441	HLA-A/HLA-B/HLA-C	3	CD4+ T cell_MTRNR2L1
GO:0002486	antigen processing and presentation of endogenous peptide antigen via MHC class I via ER pathway, TAP-independent	3/77	8/18866	3.60733677777032e-06	0.000142690210320693	0.000110540612371441	HLA-A/HLA-B/HLA-C	3	CD4+ T cell_MTRNR2L1
GO:0002480	antigen processing and presentation of exogenous peptide antigen via MHC class I, TAP-independent	3/77	9/18866	5.39509685365778e-06	0.000207638322151586	0.00016085523478331	HLA-A/HLA-B/HLA-C	3	CD4+ T cell_MTRNR2L1
GO:0071346	cellular response to interferon-gamma	7/77	182/18866	9.42965611450633e-06	0.000353363955448869	0.0002737473575624	ACTG1/CCL3L1/HLA-A/HLA-B/HLA-C/HLA-DQB1/HLA-DRA	7	CD4+ T cell_MTRNR2L1
GO:0034341	response to interferon-gamma	7/77	202/18866	1.85489637306336e-05	0.000677274983395443	0.000524677840477841	ACTG1/CCL3L1/HLA-A/HLA-B/HLA-C/HLA-DQB1/HLA-DRA	7	CD4+ T cell_MTRNR2L1
GO:1900117	regulation of execution phase of apoptosis	4/77	41/18866	2.31603668762797e-05	0.000824509060795558	0.000638738539114241	MTRNR2L1/MTRNR2L10/MTRNR2L12/MTRNR2L8	4	CD4+ T cell_MTRNR2L1
GO:0002429	immune response-activating cell surface receptor signaling pathway	10/77	481/18866	2.51308205996265e-05	0.000852054488901623	0.000660077693945078	ACTB/ACTG1/CD3D/FYB1/HLA-A/HLA-DQB1/HLA-DRA/IGHA1/IGKC/IGLC2	10	CD4+ T cell_MTRNR2L1
GO:0002757	immune response-activating signal transduction	10/77	481/18866	2.51308205996265e-05	0.000852054488901623	0.000660077693945078	ACTB/ACTG1/CD3D/FYB1/HLA-A/HLA-DQB1/HLA-DRA/IGHA1/IGKC/IGLC2	10	CD4+ T cell_MTRNR2L1
GO:0060333	interferon-gamma-mediated signaling pathway	5/77	91/18866	3.51143557955306e-05	0.0011628568058799	0.000900852995684605	HLA-A/HLA-B/HLA-C/HLA-DQB1/HLA-DRA	5	CD4+ T cell_MTRNR2L1
GO:0002483	antigen processing and presentation of endogenous peptide antigen	3/77	17/18866	4.26585831048224e-05	0.00134990716313927	0.00104575894956383	HLA-A/HLA-B/HLA-C	3	CD4+ T cell_MTRNR2L1
GO:0019885	antigen processing and presentation of endogenous peptide antigen via MHC class I	3/77	17/18866	4.26585831048224e-05	0.00134990716313927	0.00104575894956383	HLA-A/HLA-B/HLA-C	3	CD4+ T cell_MTRNR2L1
GO:0050851	antigen receptor-mediated signaling pathway	8/77	325/18866	5.33201978848392e-05	0.00165060786495676	0.00127870863577372	CD3D/FYB1/HLA-A/HLA-DQB1/HLA-DRA/IGHA1/IGKC/IGLC2	8	CD4+ T cell_MTRNR2L1
GO:0051100	negative regulation of binding	6/77	169/18866	6.6250167182923e-05	0.00200723910784005	0.00155498712671228	ACTB/GZMA/PPP1CA/RACK1/RIPOR2/TMSB4X	6	CD4+ T cell_MTRNR2L1
GO:0001911	negative regulation of leukocyte mediated cytotoxicity	3/77	20/18866	7.0887923014235e-05	0.00210300838275564	0.00162917858155523	HLA-A/HLA-B/IL7R	3	CD4+ T cell_MTRNR2L1
GO:0001906	cell killing	6/77	172/18866	7.30350523132211e-05	0.00212248805089851	0.00164426927656833	CORO1A/GNLY/GZMB/HLA-A/HLA-B/IL7R	6	CD4+ T cell_MTRNR2L1
GO:0001909	leukocyte mediated cytotoxicity	5/77	108/18866	7.97499204367311e-05	0.0022712777340381	0.0017595350866883	CORO1A/GZMB/HLA-A/HLA-B/IL7R	5	CD4+ T cell_MTRNR2L1
GO:0002478	antigen processing and presentation of exogenous peptide antigen	6/77	177/18866	8.55668068047963e-05	0.00238915946843196	0.00185085683243398	HLA-A/HLA-B/HLA-C/HLA-DMA/HLA-DQB1/HLA-DRA	6	CD4+ T cell_MTRNR2L1
GO:2000272	negative regulation of signaling receptor activity	4/77	58/18866	9.20667875390335e-05	0.00252121356645353	0.00195315775993739	MTRNR2L1/MTRNR2L10/MTRNR2L12/MTRNR2L8	4	CD4+ T cell_MTRNR2L1
GO:0002399	MHC class II protein complex assembly	2/77	4/18866	9.81327500670186e-05	0.00258779696473027	0.00200473922164202	HLA-DMA/HLA-DRA	2	CD4+ T cell_MTRNR2L1
GO:0002503	peptide antigen assembly with MHC class II protein complex	2/77	4/18866	9.81327500670186e-05	0.00258779696473027	0.00200473922164202	HLA-DMA/HLA-DRA	2	CD4+ T cell_MTRNR2L1
GO:0051251	positive regulation of lymphocyte activation	8/77	357/18866	0.000102629471455863	0.00265717031551179	0.00205848203034917	CD27/CORO1A/HLA-A/IGHA1/IGKC/IGLC2/IL7R/SELENOK	8	CD4+ T cell_MTRNR2L1
GO:0019884	antigen processing and presentation of exogenous antigen	6/77	185/18866	0.000109129538632109	0.00277500826807362	0.00214976985876786	HLA-A/HLA-B/HLA-C/HLA-DMA/HLA-DQB1/HLA-DRA	6	CD4+ T cell_MTRNR2L1
GO:0042267	natural killer cell mediated cytotoxicity	4/77	61/18866	0.000112199251045902	0.00280301286823447	0.0021714647293833	CORO1A/GZMB/HLA-A/HLA-B	4	CD4+ T cell_MTRNR2L1
GO:0019883	antigen processing and presentation of endogenous antigen	3/77	24/18866	0.000124386689610277	0.00300214654245821	0.00232573150243658	HLA-A/HLA-B/HLA-C	3	CD4+ T cell_MTRNR2L1
GO:0031342	negative regulation of cell killing	3/77	24/18866	0.000124386689610277	0.00300214654245821	0.00232573150243658	HLA-A/HLA-B/IL7R	3	CD4+ T cell_MTRNR2L1
GO:0002460	adaptive immune response based on somatic recombination of immune receptors built from immunoglobulin superfamily domains	8/77	370/18866	0.000131326139295249	0.0031168070392739	0.00241455778914773	CD27/HLA-A/HLA-B/HLA-DQB1/IGHA1/IGKC/IGLC2/IL7R	8	CD4+ T cell_MTRNR2L1
GO:0048002	antigen processing and presentation of peptide antigen	6/77	194/18866	0.000141519400841782	0.00330366601309341	0.00255931548027935	HLA-A/HLA-B/HLA-C/HLA-DMA/HLA-DQB1/HLA-DRA	6	CD4+ T cell_MTRNR2L1
GO:0002228	natural killer cell mediated immunity	4/77	66/18866	0.000152583730505435	0.00350450374580225	0.00271490236960434	CORO1A/GZMB/HLA-A/HLA-B	4	CD4+ T cell_MTRNR2L1
GO:0002501	peptide antigen assembly with MHC protein complex	2/77	6/18866	0.000244034018357421	0.00541427219617533	0.0041943799982198	HLA-DMA/HLA-DRA	2	CD4+ T cell_MTRNR2L1
GO:0042270	protection from natural killer cell mediated cytotoxicity	2/77	6/18866	0.000244034018357421	0.00541427219617533	0.0041943799982198	HLA-A/HLA-B	2	CD4+ T cell_MTRNR2L1
GO:0002696	positive regulation of leukocyte activation	8/77	406/18866	0.000247140233673733	0.00541427219617533	0.0041943799982198	CD27/CORO1A/HLA-A/IGHA1/IGKC/IGLC2/IL7R/SELENOK	8	CD4+ T cell_MTRNR2L1
GO:0001895	retina homeostasis	4/77	78/18866	0.00029102280856674	0.00627903756665209	0.00486430467907406	ACTB/ACTG1/IGHA1/IGKC	4	CD4+ T cell_MTRNR2L1
GO:0050867	positive regulation of cell activation	8/77	421/18866	0.000315387317369133	0.00670315731244247	0.0051928658068005	CD27/CORO1A/HLA-A/IGHA1/IGKC/IGLC2/IL7R/SELENOK	8	CD4+ T cell_MTRNR2L1
GO:0002396	MHC protein complex assembly	2/77	7/18866	0.000340743131888628	0.00713556205602067	0.00552784523559259	HLA-DMA/HLA-DRA	2	CD4+ T cell_MTRNR2L1
GO:0019882	antigen processing and presentation	6/77	232/18866	0.000371098006772283	0.00765860234266277	0.00593303907089783	HLA-A/HLA-B/HLA-C/HLA-DMA/HLA-DQB1/HLA-DRA	6	CD4+ T cell_MTRNR2L1
GO:0001914	regulation of T cell mediated cytotoxicity	3/77	35/18866	0.000389451849913595	0.0079225633468137	0.00613752689788643	HLA-A/HLA-B/IL7R	3	CD4+ T cell_MTRNR2L1
GO:0097194	execution phase of apoptosis	4/77	95/18866	0.000616401288729449	0.0123627526077568	0.00957729504208247	MTRNR2L1/MTRNR2L10/MTRNR2L12/MTRNR2L8	4	CD4+ T cell_MTRNR2L1
GO:0002707	negative regulation of lymphocyte mediated immunity	3/77	42/18866	0.00066923325228929	0.0132359465452771	0.010253749245602	HLA-A/HLA-B/IL7R	3	CD4+ T cell_MTRNR2L1
GO:0021762	substantia nigra development	3/77	43/18866	0.000717322008462068	0.0139926923294519	0.0108399922836085	ACTB/ATP5PB/ATP5PF	3	CD4+ T cell_MTRNR2L1
GO:0001913	T cell mediated cytotoxicity	3/77	44/18866	0.00076755828122099	0.0147703107089012	0.011442405102697	HLA-A/HLA-B/IL7R	3	CD4+ T cell_MTRNR2L1
GO:0042985	negative regulation of amyloid precursor protein biosynthetic process	2/77	11/18866	0.000883016280214627	0.016765535773675	0.012988085075999	ITM2A/ITM2C	2	CD4+ T cell_MTRNR2L1
GO:0006614	SRP-dependent cotranslational protein targeting to membrane	4/77	105/18866	0.000897533625053603	0.0168169458167938	0.013027911898285	RPL27/RPL37/RPS17/RPS26	4	CD4+ T cell_MTRNR2L1
GO:2001235	positive regulation of apoptotic signaling pathway	5/77	183/18866	0.000913452164185234	0.0168929335298672	0.0130867787842259	ATP5IF1/GZMB/ITM2C/PPP1CA/RACK1	5	CD4+ T cell_MTRNR2L1
GO:0032091	negative regulation of protein binding	4/77	106/18866	0.00092986965554786	0.016954464884402	0.0131344464805243	ACTB/PPP1CA/RACK1/RIPOR2	4	CD4+ T cell_MTRNR2L1
GO:0006909	phagocytosis	7/77	382/18866	0.000940591801873424	0.016954464884402	0.0131344464805243	ACTB/ACTG1/CORO1A/IGHA1/IGKC/IGLC2/RACK1	7	CD4+ T cell_MTRNR2L1
GO:0006613	cotranslational protein targeting to membrane	4/77	109/18866	0.00103179635897626	0.0183659751897775	0.0142279287395674	RPL27/RPL37/RPS17/RPS26	4	CD4+ T cell_MTRNR2L1
GO:0006413	translational initiation	5/77	192/18866	0.00113170538007209	0.0198956600150946	0.0154129595622554	PPP1CA/RPL27/RPL37/RPS17/RPS26	5	CD4+ T cell_MTRNR2L1
GO:0098974	postsynaptic actin cytoskeleton organization	2/77	13/18866	0.00124566643976423	0.0212104413235385	0.0164315068798553	ACTB/ACTG1	2	CD4+ T cell_MTRNR2L1
GO:0150105	protein localization to cell-cell junction	2/77	13/18866	0.00124566643976423	0.0212104413235385	0.0164315068798553	ACTB/ACTG1	2	CD4+ T cell_MTRNR2L1
GO:0002704	negative regulation of leukocyte mediated immunity	3/77	52/18866	0.00125117771852334	0.0212104413235385	0.0164315068798553	HLA-A/HLA-B/IL7R	3	CD4+ T cell_MTRNR2L1
GO:0000184	nuclear-transcribed mRNA catabolic process, nonsense-mediated decay	4/77	120/18866	0.0014729410883326	0.0243891640672747	0.0188940301171673	RPL27/RPL37/RPS17/RPS26	4	CD4+ T cell_MTRNR2L1
GO:0045047	protein targeting to ER	4/77	120/18866	0.0014729410883326	0.0243891640672747	0.0188940301171673	RPL27/RPL37/RPS17/RPS26	4	CD4+ T cell_MTRNR2L1
GO:0050852	T cell receptor signaling pathway	5/77	206/18866	0.00154508389864725	0.0252896490996975	0.0195916264462471	CD3D/FYB1/HLA-A/HLA-DQB1/HLA-DRA	5	CD4+ T cell_MTRNR2L1
GO:0072599	establishment of protein localization to endoplasmic reticulum	4/77	124/18866	0.00166162348815256	0.0266881791546801	0.0206750530411773	RPL27/RPL37/RPS17/RPS26	4	CD4+ T cell_MTRNR2L1
GO:0099188	postsynaptic cytoskeleton organization	2/77	15/18866	0.0016680111971675	0.0266881791546801	0.0206750530411773	ACTB/ACTG1	2	CD4+ T cell_MTRNR2L1
GO:0050870	positive regulation of T cell activation	5/77	214/18866	0.00182615003737585	0.0288937517024801	0.022383687007835	CD27/CORO1A/HLA-A/IL7R/SELENOK	5	CD4+ T cell_MTRNR2L1
GO:0045953	negative regulation of natural killer cell mediated cytotoxicity	2/77	16/18866	0.00190126507440451	0.0297516644610113	0.0230483030419425	HLA-A/HLA-B	2	CD4+ T cell_MTRNR2L1
GO:0048857	neural nucleus development	3/77	62/18866	0.0020795059787024	0.0321871360181763	0.0249350373647611	ACTB/ATP5PB/ATP5PF	3	CD4+ T cell_MTRNR2L1
GO:0002716	negative regulation of natural killer cell mediated immunity	2/77	17/18866	0.00214907927324447	0.0325562647351078	0.0252209975180314	HLA-A/HLA-B	2	CD4+ T cell_MTRNR2L1
GO:0016045	detection of bacterium	2/77	17/18866	0.00214907927324447	0.0325562647351078	0.0252209975180314	HLA-A/HLA-B	2	CD4+ T cell_MTRNR2L1
GO:0042113	B cell activation	6/77	328/18866	0.00222051126881172	0.0332842952293462	0.0257849951214923	CD27/IGHA1/IGKC/IGLC2/IL7R/ITM2A	6	CD4+ T cell_MTRNR2L1
GO:1903037	regulation of leukocyte cell-cell adhesion	6/77	329/18866	0.00225453224739081	0.033442228336297	0.025907344246333	CD27/CORO1A/HLA-A/IL7R/RIPOR2/SELENOK	6	CD4+ T cell_MTRNR2L1
GO:0050863	regulation of T cell activation	6/77	332/18866	0.00235896296716735	0.0342989311496547	0.0265710229485793	CD27/CORO1A/HLA-A/IL7R/RIPOR2/SELENOK	6	CD4+ T cell_MTRNR2L1
GO:0016064	immunoglobulin mediated immune response	5/77	227/18866	0.00236046014934421	0.0342989311496547	0.0265710229485793	CD27/HLA-DQB1/IGHA1/IGKC/IGLC2	5	CD4+ T cell_MTRNR2L1
GO:0042983	amyloid precursor protein biosynthetic process	2/77	18/18866	0.00241133418090988	0.0343373987361567	0.0266008233851953	ITM2A/ITM2C	2	CD4+ T cell_MTRNR2L1
GO:0042984	regulation of amyloid precursor protein biosynthetic process	2/77	18/18866	0.00241133418090988	0.0343373987361567	0.0266008233851953	ITM2A/ITM2C	2	CD4+ T cell_MTRNR2L1
GO:0019724	B cell mediated immunity	5/77	230/18866	0.00249838191853321	0.0348275831479274	0.026980564118146	CD27/HLA-DQB1/IGHA1/IGKC/IGLC2	5	CD4+ T cell_MTRNR2L1
GO:0002433	immune response-regulating cell surface receptor signaling pathway involved in phagocytosis	4/77	139/18866	0.00251912996084026	0.0348275831479274	0.026980564118146	ACTB/ACTG1/IGKC/IGLC2	4	CD4+ T cell_MTRNR2L1
GO:0038096	Fc-gamma receptor signaling pathway involved in phagocytosis	4/77	139/18866	0.00251912996084026	0.0348275831479274	0.026980564118146	ACTB/ACTG1/IGKC/IGLC2	4	CD4+ T cell_MTRNR2L1
GO:0010561	negative regulation of glycoprotein biosynthetic process	2/77	19/18866	0.0026879108963949	0.0358110368038575	0.0277424353714094	ITM2A/ITM2C	2	CD4+ T cell_MTRNR2L1
GO:0070233	negative regulation of T cell apoptotic process	2/77	19/18866	0.0026879108963949	0.0358110368038575	0.0277424353714094	CD27/IL7R	2	CD4+ T cell_MTRNR2L1
GO:0098543	detection of other organism	2/77	19/18866	0.0026879108963949	0.0358110368038575	0.0277424353714094	HLA-A/HLA-B	2	CD4+ T cell_MTRNR2L1
GO:0038094	Fc-gamma receptor signaling pathway	4/77	142/18866	0.00272118755414198	0.0358110368038575	0.0277424353714094	ACTB/ACTG1/IGKC/IGLC2	4	CD4+ T cell_MTRNR2L1
GO:0090150	establishment of protein localization to membrane	6/77	342/18866	0.00273360104941595	0.0358110368038575	0.0277424353714094	GZMB/RACK1/RPL27/RPL37/RPS17/RPS26	6	CD4+ T cell_MTRNR2L1
GO:1903039	positive regulation of leukocyte cell-cell adhesion	5/77	235/18866	0.00274115380029527	0.0358110368038575	0.0277424353714094	CD27/CORO1A/HLA-A/IL7R/SELENOK	5	CD4+ T cell_MTRNR2L1
GO:0016072	rRNA metabolic process	5/77	238/18866	0.00289478529469454	0.0374743114513185	0.0290309568310037	BUD23/NOP53/RPL27/RPS17/TRIR	5	CD4+ T cell_MTRNR2L1
GO:0002431	Fc receptor mediated stimulatory signaling pathway	4/77	145/18866	0.0029341023536479	0.0376410968612127	0.029160163742276	ACTB/ACTG1/IGKC/IGLC2	4	CD4+ T cell_MTRNR2L1
GO:0002697	regulation of immune effector process	7/77	470/18866	0.00305167467469244	0.0387998637210896	0.0300578482996023	HLA-A/HLA-B/IGKC/IGLC2/IL7R/NOP53/SELENOK	7	CD4+ T cell_MTRNR2L1
GO:0002709	regulation of T cell mediated immunity	3/77	73/18866	0.00331183368455777	0.0417349660779669	0.0323316413732328	HLA-A/HLA-B/IL7R	3	CD4+ T cell_MTRNR2L1
GO:0050871	positive regulation of B cell activation	4/77	151/18866	0.0033936314679898	0.0423906246527849	0.0328395732082485	CD27/IGHA1/IGKC/IGLC2	4	CD4+ T cell_MTRNR2L1
GO:0070972	protein localization to endoplasmic reticulum	4/77	152/18866	0.00347470855505747	0.0423951100316922	0.0328430479843388	RPL27/RPL37/RPS17/RPS26	4	CD4+ T cell_MTRNR2L1
GO:0042110	T cell activation	7/77	483/18866	0.00354626165222171	0.0423951100316922	0.0328430479843388	CD27/CD3D/CORO1A/HLA-A/IL7R/RIPOR2/SELENOK	7	CD4+ T cell_MTRNR2L1
GO:0001910	regulation of leukocyte mediated cytotoxicity	3/77	75/18866	0.00357470507466797	0.0423951100316922	0.0328430479843388	HLA-A/HLA-B/IL7R	3	CD4+ T cell_MTRNR2L1
GO:0002479	antigen processing and presentation of exogenous peptide antigen via MHC class I, TAP-dependent	3/77	75/18866	0.00357470507466797	0.0423951100316922	0.0328430479843388	HLA-A/HLA-B/HLA-C	3	CD4+ T cell_MTRNR2L1
GO:0035970	peptidyl-threonine dephosphorylation	2/77	22/18866	0.00360239347881655	0.0423951100316922	0.0328430479843388	DUSP4/PPP1CA	2	CD4+ T cell_MTRNR2L1
GO:1903019	negative regulation of glycoprotein metabolic process	2/77	22/18866	0.00360239347881655	0.0423951100316922	0.0328430479843388	ITM2A/ITM2C	2	CD4+ T cell_MTRNR2L1
GO:2000114	regulation of establishment of cell polarity	2/77	22/18866	0.00360239347881655	0.0423951100316922	0.0328430479843388	RACK1/RIPOR2	2	CD4+ T cell_MTRNR2L1
GO:0007159	leukocyte cell-cell adhesion	6/77	364/18866	0.00371367240095358	0.0430513838337432	0.0333514564294522	CD27/CORO1A/HLA-A/IL7R/RIPOR2/SELENOK	6	CD4+ T cell_MTRNR2L1
GO:0002455	humoral immune response mediated by circulating immunoglobulin	4/77	155/18866	0.0037258390168586	0.0430513838337432	0.0333514564294522	HLA-DQB1/IGHA1/IGKC/IGLC2	4	CD4+ T cell_MTRNR2L1
GO:0051098	regulation of binding	6/77	367/18866	0.00386523809686859	0.0430513838337432	0.0333514564294522	ACTB/GZMA/PPP1CA/RACK1/RIPOR2/TMSB4X	6	CD4+ T cell_MTRNR2L1
GO:0002485	antigen processing and presentation of endogenous peptide antigen via MHC class I via ER pathway, TAP-dependent	1/77	1/18866	0.00408141630446301	0.0430513838337432	0.0333514564294522	HLA-A	1	CD4+ T cell_MTRNR2L1
GO:0032078	negative regulation of endodeoxyribonuclease activity	1/77	1/18866	0.00408141630446301	0.0430513838337432	0.0333514564294522	GZMA	1	CD4+ T cell_MTRNR2L1
GO:0032307	negative regulation of prostaglandin secretion	1/77	1/18866	0.00408141630446301	0.0430513838337432	0.0333514564294522	ATP5PF	1	CD4+ T cell_MTRNR2L1
GO:0051623	positive regulation of norepinephrine uptake	1/77	1/18866	0.00408141630446301	0.0430513838337432	0.0333514564294522	ACTB	1	CD4+ T cell_MTRNR2L1
GO:0072749	cellular response to cytochalasin B	1/77	1/18866	0.00408141630446301	0.0430513838337432	0.0333514564294522	ACTB	1	CD4+ T cell_MTRNR2L1
GO:1901328	response to cytochalasin B	1/77	1/18866	0.00408141630446301	0.0430513838337432	0.0333514564294522	ACTB	1	CD4+ T cell_MTRNR2L1
GO:1903904	negative regulation of establishment of T cell polarity	1/77	1/18866	0.00408141630446301	0.0430513838337432	0.0333514564294522	RIPOR2	1	CD4+ T cell_MTRNR2L1
GO:1904476	negative regulation of Ras GTPase binding	1/77	1/18866	0.00408141630446301	0.0430513838337432	0.0333514564294522	RIPOR2	1	CD4+ T cell_MTRNR2L1
GO:1905871	regulation of protein localization to cell leading edge	1/77	1/18866	0.00408141630446301	0.0430513838337432	0.0333514564294522	RIPOR2	1	CD4+ T cell_MTRNR2L1
GO:1905872	negative regulation of protein localization to cell leading edge	1/77	1/18866	0.00408141630446301	0.0430513838337432	0.0333514564294522	RIPOR2	1	CD4+ T cell_MTRNR2L1
GO:2001107	negative regulation of Rho guanyl-nucleotide exchange factor activity	1/77	1/18866	0.00408141630446301	0.0430513838337432	0.0333514564294522	RIPOR2	1	CD4+ T cell_MTRNR2L1
GO:0043536	positive regulation of blood vessel endothelial cell migration	3/77	79/18866	0.00413788553035737	0.0433260955531537	0.0335642727230226	ATP5F1A/ATP5F1B/TMSB4X	3	CD4+ T cell_MTRNR2L1
GO:0051882	mitochondrial depolarization	2/77	24/18866	0.00428150941586108	0.0436063094795641	0.0337813515187634	ATP5IF1/RACK1	2	CD4+ T cell_MTRNR2L1
GO:0098581	detection of external biotic stimulus	2/77	24/18866	0.00428150941586108	0.0436063094795641	0.0337813515187634	HLA-A/HLA-B	2	CD4+ T cell_MTRNR2L1
GO:0042590	antigen processing and presentation of exogenous peptide antigen via MHC class I	3/77	80/18866	0.00428660719445541	0.0436063094795641	0.0337813515187634	HLA-A/HLA-B/HLA-C	3	CD4+ T cell_MTRNR2L1
GO:0001894	tissue homeostasis	5/77	261/18866	0.00428713716793467	0.0436063094795641	0.0337813515187634	ACTB/ACTG1/CORO1A/IGHA1/IGKC	5	CD4+ T cell_MTRNR2L1
GO:0006959	humoral immune response	6/77	377/18866	0.00440382562045371	0.0444755154860006	0.0344547163138148	GNLY/HLA-A/HLA-DQB1/IGHA1/IGKC/IGLC2	6	CD4+ T cell_MTRNR2L1
GO:0032878	regulation of establishment or maintenance of cell polarity	2/77	25/18866	0.0046415594530285	0.0465463426838914	0.0360589644683015	RACK1/RIPOR2	2	CD4+ T cell_MTRNR2L1
GO:0002347	response to tumor cell	2/77	26/18866	0.00501511861243507	0.0499407615671855	0.0386885852471987	HLA-A/TXNIP	2	CD4+ T cell_MTRNR2L1
GO:0006910	phagocytosis, recognition	3/77	88/18866	0.00559368171575557	0.0550678067006361	0.0426604534463828	IGHA1/IGKC/IGLC2	3	CD4+ T cell_MTRNR2L1
GO:0010469	regulation of signaling receptor activity	4/77	174/18866	0.00560732582274736	0.0550678067006361	0.0426604534463828	MTRNR2L1/MTRNR2L10/MTRNR2L12/MTRNR2L8	4	CD4+ T cell_MTRNR2L1
GO:0022409	positive regulation of cell-cell adhesion	5/77	279/18866	0.00566938768774871	0.0552959456668093	0.0428371903155058	CD27/CORO1A/HLA-A/IL7R/SELENOK	5	CD4+ T cell_MTRNR2L1
GO:0001916	positive regulation of T cell mediated cytotoxicity	2/77	28/18866	0.00580231162363431	0.0562074268847296	0.0435433052743914	HLA-A/HLA-B	2	CD4+ T cell_MTRNR2L1
GO:0019083	viral transcription	4/77	178/18866	0.006071289308232	0.0584156484792052	0.0452539914297805	RPL27/RPL37/RPS17/RPS26	4	CD4+ T cell_MTRNR2L1
GO:0030901	midbrain development	3/77	91/18866	0.00613882996820855	0.058669086407577	0.0454503271401099	ACTB/ATP5PB/ATP5PF	3	CD4+ T cell_MTRNR2L1
GO:0019835	cytolysis	2/77	29/18866	0.00621572083259448	0.0590079097707636	0.0457128100530457	GZMA/GZMB	2	CD4+ T cell_MTRNR2L1
GO:0031341	regulation of cell killing	3/77	92/18866	0.00632735155960381	0.0596698584163962	0.0462256147400822	HLA-A/HLA-B/IL7R	3	CD4+ T cell_MTRNR2L1
GO:2001233	regulation of apoptotic signaling pathway	6/77	413/18866	0.00680942251879028	0.0637935372812984	0.0494201855934364	ATP5IF1/GZMB/ITM2C/PPP1CA/RACK1/TPT1	6	CD4+ T cell_MTRNR2L1
GO:0060337	type I interferon signaling pathway	3/77	95/18866	0.00691355729250565	0.0639279583410912	0.0495243201814485	HLA-A/HLA-B/HLA-C	3	CD4+ T cell_MTRNR2L1
GO:0071357	cellular response to type I interferon	3/77	95/18866	0.00691355729250565	0.0639279583410912	0.0495243201814485	HLA-A/HLA-B/HLA-C	3	CD4+ T cell_MTRNR2L1
GO:0070229	negative regulation of lymphocyte apoptotic process	2/77	31/18866	0.0070816080961196	0.0650594188959633	0.0504008508301076	CD27/IL7R	2	CD4+ T cell_MTRNR2L1
GO:0002474	antigen processing and presentation of peptide antigen via MHC class I	3/77	99/18866	0.00774388877713957	0.0685211305469894	0.0530826026118014	HLA-A/HLA-B/HLA-C	3	CD4+ T cell_MTRNR2L1
GO:0019886	antigen processing and presentation of exogenous peptide antigen via MHC class II	3/77	99/18866	0.00774388877713957	0.0685211305469894	0.0530826026118014	HLA-DMA/HLA-DQB1/HLA-DRA	3	CD4+ T cell_MTRNR2L1
GO:0034340	response to type I interferon	3/77	99/18866	0.00774388877713957	0.0685211305469894	0.0530826026118014	HLA-A/HLA-B/HLA-C	3	CD4+ T cell_MTRNR2L1
GO:0032076	negative regulation of deoxyribonuclease activity	1/77	2/18866	0.00814639011546536	0.0685211305469894	0.0530826026118014	GZMA	1	CD4+ T cell_MTRNR2L1
GO:0032796	uropod organization	1/77	2/18866	0.00814639011546536	0.0685211305469894	0.0530826026118014	CORO1A	1	CD4+ T cell_MTRNR2L1
GO:0036496	regulation of translational initiation by eIF2 alpha dephosphorylation	1/77	2/18866	0.00814639011546536	0.0685211305469894	0.0530826026118014	PPP1CA	1	CD4+ T cell_MTRNR2L1
GO:0051621	regulation of norepinephrine uptake	1/77	2/18866	0.00814639011546536	0.0685211305469894	0.0530826026118014	ACTB	1	CD4+ T cell_MTRNR2L1
GO:0070476	rRNA (guanine-N7)-methylation	1/77	2/18866	0.00814639011546536	0.0685211305469894	0.0530826026118014	BUD23	1	CD4+ T cell_MTRNR2L1
GO:0071228	cellular response to tumor cell	1/77	2/18866	0.00814639011546536	0.0685211305469894	0.0530826026118014	TXNIP	1	CD4+ T cell_MTRNR2L1
GO:1900139	negative regulation of arachidonic acid secretion	1/77	2/18866	0.00814639011546536	0.0685211305469894	0.0530826026118014	ATP5PF	1	CD4+ T cell_MTRNR2L1
GO:1903004	regulation of protein K63-linked deubiquitination	1/77	2/18866	0.00814639011546536	0.0685211305469894	0.0530826026118014	NOP53	1	CD4+ T cell_MTRNR2L1
GO:1903006	positive regulation of protein K63-linked deubiquitination	1/77	2/18866	0.00814639011546536	0.0685211305469894	0.0530826026118014	NOP53	1	CD4+ T cell_MTRNR2L1
GO:2000567	regulation of memory T cell activation	1/77	2/18866	0.00814639011546536	0.0685211305469894	0.0530826026118014	HLA-A	1	CD4+ T cell_MTRNR2L1
GO:2000568	positive regulation of memory T cell activation	1/77	2/18866	0.00814639011546536	0.0685211305469894	0.0530826026118014	HLA-A	1	CD4+ T cell_MTRNR2L1
GO:0042102	positive regulation of T cell proliferation	3/77	101/18866	0.00818019114676138	0.0685211305469894	0.0530826026118014	CORO1A/HLA-A/SELENOK	3	CD4+ T cell_MTRNR2L1
GO:0002440	production of molecular mediator of immune response	5/77	306/18866	0.00829402110168879	0.0685489438672504	0.0531041492998805	HLA-A/HLA-DQB1/IGKC/IL7R/ITM2A	5	CD4+ T cell_MTRNR2L1
GO:0019080	viral gene expression	4/77	195/18866	0.00832792646701848	0.0685489438672504	0.0531041492998805	RPL27/RPL37/RPS17/RPS26	4	CD4+ T cell_MTRNR2L1
GO:0050864	regulation of B cell activation	4/77	195/18866	0.00832792646701848	0.0685489438672504	0.0531041492998805	CD27/IGHA1/IGKC/IGLC2	4	CD4+ T cell_MTRNR2L1
GO:0035633	maintenance of blood-brain barrier	2/77	34/18866	0.00847646141698896	0.0689741774730988	0.0534335733233349	ACTB/ACTG1	2	CD4+ T cell_MTRNR2L1
GO:0070232	regulation of T cell apoptotic process	2/77	34/18866	0.00847646141698896	0.0689741774730988	0.0534335733233349	CD27/IL7R	2	CD4+ T cell_MTRNR2L1
GO:0002495	antigen processing and presentation of peptide antigen via MHC class II	3/77	103/18866	0.0086307256316588	0.0698304164743303	0.0540968927151819	HLA-DMA/HLA-DQB1/HLA-DRA	3	CD4+ T cell_MTRNR2L1
GO:0002456	T cell mediated immunity	3/77	104/18866	0.00886136108277369	0.0708908886621895	0.0549184294189641	HLA-A/HLA-B/IL7R	3	CD4+ T cell_MTRNR2L1
GO:0002504	antigen processing and presentation of peptide or polysaccharide antigen via MHC class II	3/77	104/18866	0.00886136108277369	0.0708908886621895	0.0549184294189641	HLA-DMA/HLA-DQB1/HLA-DRA	3	CD4+ T cell_MTRNR2L1
GO:1901030	positive regulation of mitochondrial outer membrane permeabilization involved in apoptotic signaling pathway	2/77	35/18866	0.00896658320893292	0.0713319245224608	0.0552600952835149	ATP5IF1/GZMB	2	CD4+ T cell_MTRNR2L1
GO:0022407	regulation of cell-cell adhesion	6/77	439/18866	0.00906062885895927	0.0716796416397667	0.0555294680946744	CD27/CORO1A/HLA-A/IL7R/RIPOR2/SELENOK	6	CD4+ T cell_MTRNR2L1
GO:0009595	detection of biotic stimulus	2/77	36/18866	0.00946911088004397	0.0744973143269758	0.0577122896323703	HLA-A/HLA-B	2	CD4+ T cell_MTRNR2L1
GO:0045730	respiratory burst	2/77	37/18866	0.0099839377262328	0.0781160841876676	0.0605157127651358	IGHA1/SELENOK	2	CD4+ T cell_MTRNR2L1
GO:0000956	nuclear-transcribed mRNA catabolic process	4/77	210/18866	0.0107257490475083	0.0825592791548744	0.063957809398513	RPL27/RPL37/RPS17/RPS26	4	CD4+ T cell_MTRNR2L1
GO:0002377	immunoglobulin production	4/77	210/18866	0.0107257490475083	0.0825592791548744	0.063957809398513	HLA-DQB1/IGKC/IL7R/ITM2A	4	CD4+ T cell_MTRNR2L1
GO:0006612	protein targeting to membrane	4/77	210/18866	0.0107257490475083	0.0825592791548744	0.063957809398513	RPL27/RPL37/RPS17/RPS26	4	CD4+ T cell_MTRNR2L1
GO:0043393	regulation of protein binding	4/77	211/18866	0.0108998371346192	0.0834482154822459	0.0646464590666718	ACTB/PPP1CA/RACK1/RIPOR2	4	CD4+ T cell_MTRNR2L1
GO:0042269	regulation of natural killer cell mediated cytotoxicity	2/77	41/18866	0.0121641252674817	0.0890546728772008	0.0689897229267493	HLA-A/HLA-B	2	CD4+ T cell_MTRNR2L1
GO:0072676	lymphocyte migration	3/77	117/18866	0.0121906395796323	0.0890546728772008	0.0689897229267493	CCL3L1/RIPOR2/SELENOK	3	CD4+ T cell_MTRNR2L1
GO:0002419	T cell mediated cytotoxicity directed against tumor cell target	1/77	3/18866	0.0121949868055156	0.0890546728772008	0.0689897229267493	HLA-A	1	CD4+ T cell_MTRNR2L1
GO:0045728	respiratory burst after phagocytosis	1/77	3/18866	0.0121949868055156	0.0890546728772008	0.0689897229267493	SELENOK	1	CD4+ T cell_MTRNR2L1
GO:0071461	cellular response to redox state	1/77	3/18866	0.0121949868055156	0.0890546728772008	0.0689897229267493	ARHGDIB	1	CD4+ T cell_MTRNR2L1
GO:1901837	negative regulation of transcription of nucleolar large rRNA by RNA polymerase I	1/77	3/18866	0.0121949868055156	0.0890546728772008	0.0689897229267493	NOP53	1	CD4+ T cell_MTRNR2L1
GO:1905271	regulation of proton-transporting ATP synthase activity, rotational mechanism	1/77	3/18866	0.0121949868055156	0.0890546728772008	0.0689897229267493	TMSB4X	1	CD4+ T cell_MTRNR2L1
GO:1905273	positive regulation of proton-transporting ATP synthase activity, rotational mechanism	1/77	3/18866	0.0121949868055156	0.0890546728772008	0.0689897229267493	TMSB4X	1	CD4+ T cell_MTRNR2L1
GO:2000435	negative regulation of protein neddylation	1/77	3/18866	0.0121949868055156	0.0890546728772008	0.0689897229267493	COPS9	1	CD4+ T cell_MTRNR2L1
GO:0060249	anatomical structure homeostasis	6/77	469/18866	0.0122717305133121	0.0891578788314102	0.0690696754992001	ACTB/ACTG1/ALDOA/CORO1A/IGHA1/IGKC	6	CD4+ T cell_MTRNR2L1
GO:0098760	response to interleukin-7	2/77	42/18866	0.0127388698682413	0.0916169226887659	0.0709746710362409	ATP5F1B/IL7R	2	CD4+ T cell_MTRNR2L1
GO:0098761	cellular response to interleukin-7	2/77	42/18866	0.0127388698682413	0.0916169226887659	0.0709746710362409	ATP5F1B/IL7R	2	CD4+ T cell_MTRNR2L1
GO:0008037	cell recognition	4/77	226/18866	0.0137332821409399	0.0982509169401032	0.0761139569435453	ALDOA/IGHA1/IGKC/IGLC2	4	CD4+ T cell_MTRNR2L1
GO:0042742	defense response to bacterium	5/77	348/18866	0.0138921134690216	0.0982509169401032	0.0761139569435453	GNLY/HLA-A/IGHA1/IGKC/IGLC2	5	CD4+ T cell_MTRNR2L1
GO:2000404	regulation of T cell migration	2/77	44/18866	0.0139232739110963	0.0982509169401032	0.0761139569435453	RIPOR2/SELENOK	2	CD4+ T cell_MTRNR2L1
GO:0006364	rRNA processing	4/77	227/18866	0.0139372789479641	0.0982509169401032	0.0761139569435453	BUD23/NOP53/RPL27/RPS17	4	CD4+ T cell_MTRNR2L1
GO:0002698	negative regulation of immune effector process	3/77	124/18866	0.0142424880985203	0.0999078968093249	0.0773976019043262	HLA-A/HLA-B/IL7R	3	CD4+ T cell_MTRNR2L1
GO:0002715	regulation of natural killer cell mediated immunity	2/77	45/18866	0.0145327294490572	0.100949301148573	0.078204366945376	HLA-A/HLA-B	2	CD4+ T cell_MTRNR2L1
GO:1901028	regulation of mitochondrial outer membrane permeabilization involved in apoptotic signaling pathway	2/77	45/18866	0.0145327294490572	0.100949301148573	0.078204366945376	ATP5IF1/GZMB	2	CD4+ T cell_MTRNR2L1
GO:0006911	phagocytosis, engulfment	3/77	126/18866	0.0148625501395912	0.102739181547465	0.0795909685553989	IGHA1/IGKC/IGLC2	3	CD4+ T cell_MTRNR2L1
GO:1903052	positive regulation of proteolysis involved in cellular protein catabolic process	3/77	127/18866	0.0151782475174276	0.10408844415634	0.0806362281755207	ATP5IF1/NOP53/RACK1	3	CD4+ T cell_MTRNR2L1
GO:0034660	ncRNA metabolic process	6/77	493/18866	0.0153642041656815	0.10408844415634	0.0806362281755207	BUD23/NOP53/RPL27/RPS17/RTRAF/TRIR	6	CD4+ T cell_MTRNR2L1
GO:0010559	regulation of glycoprotein biosynthetic process	2/77	47/18866	0.0157856424375776	0.10408844415634	0.0806362281755207	ITM2A/ITM2C	2	CD4+ T cell_MTRNR2L1
GO:0002576	platelet degranulation	3/77	129/18866	0.015821000746261	0.10408844415634	0.0806362281755207	ALDOA/CTSW/TMSB4X	3	CD4+ T cell_MTRNR2L1
GO:0002317	plasma cell differentiation	1/77	4/18866	0.0162272714906654	0.10408844415634	0.0806362281755207	ITM2A	1	CD4+ T cell_MTRNR2L1
GO:0006933	negative regulation of cell adhesion involved in substrate-bound cell migration	1/77	4/18866	0.0162272714906654	0.10408844415634	0.0806362281755207	ATP5F1B	1	CD4+ T cell_MTRNR2L1
GO:0032304	negative regulation of icosanoid secretion	1/77	4/18866	0.0162272714906654	0.10408844415634	0.0806362281755207	ATP5PF	1	CD4+ T cell_MTRNR2L1
GO:0035709	memory T cell activation	1/77	4/18866	0.0162272714906654	0.10408844415634	0.0806362281755207	HLA-A	1	CD4+ T cell_MTRNR2L1
GO:0042998	positive regulation of Golgi to plasma membrane protein transport	1/77	4/18866	0.0162272714906654	0.10408844415634	0.0806362281755207	RACK1	1	CD4+ T cell_MTRNR2L1
GO:0061502	early endosome to recycling endosome transport	1/77	4/18866	0.0162272714906654	0.10408844415634	0.0806362281755207	CORO1A	1	CD4+ T cell_MTRNR2L1
GO:1902463	protein localization to cell leading edge	1/77	4/18866	0.0162272714906654	0.10408844415634	0.0806362281755207	RIPOR2	1	CD4+ T cell_MTRNR2L1
GO:1903903	regulation of establishment of T cell polarity	1/77	4/18866	0.0162272714906654	0.10408844415634	0.0806362281755207	RIPOR2	1	CD4+ T cell_MTRNR2L1
GO:1904475	regulation of Ras GTPase binding	1/77	4/18866	0.0162272714906654	0.10408844415634	0.0806362281755207	RIPOR2	1	CD4+ T cell_MTRNR2L1
GO:2000434	regulation of protein neddylation	1/77	4/18866	0.0162272714906654	0.10408844415634	0.0806362281755207	COPS9	1	CD4+ T cell_MTRNR2L1
GO:2000566	positive regulation of CD8-positive, alpha-beta T cell proliferation	1/77	4/18866	0.0162272714906654	0.10408844415634	0.0806362281755207	HLA-A	1	CD4+ T cell_MTRNR2L1
GO:2001106	regulation of Rho guanyl-nucleotide exchange factor activity	1/77	4/18866	0.0162272714906654	0.10408844415634	0.0806362281755207	RIPOR2	1	CD4+ T cell_MTRNR2L1
GO:0010595	positive regulation of endothelial cell migration	3/77	132/18866	0.0168135962871489	0.107365744900897	0.0831751187582349	ATP5F1A/ATP5F1B/TMSB4X	3	CD4+ T cell_MTRNR2L1
GO:0038093	Fc receptor signaling pathway	4/77	241/18866	0.0169976696823775	0.107639435226013	0.0833871437883367	ACTB/ACTG1/IGKC/IGLC2	4	CD4+ T cell_MTRNR2L1
GO:0070231	T cell apoptotic process	2/77	49/18866	0.0170832249726678	0.107639435226013	0.0833871437883367	CD27/IL7R	2	CD4+ T cell_MTRNR2L1
GO:2000107	negative regulation of leukocyte apoptotic process	2/77	49/18866	0.0170832249726678	0.107639435226013	0.0833871437883367	CD27/IL7R	2	CD4+ T cell_MTRNR2L1
GO:0002711	positive regulation of T cell mediated immunity	2/77	50/18866	0.0177485197250172	0.110937983701505	0.0859424947658022	HLA-A/HLA-B	2	CD4+ T cell_MTRNR2L1
GO:0050853	B cell receptor signaling pathway	3/77	135/18866	0.0178404482216606	0.110937983701505	0.0859424947658022	IGHA1/IGKC/IGLC2	3	CD4+ T cell_MTRNR2L1
GO:0099024	plasma membrane invagination	3/77	135/18866	0.0178404482216606	0.110937983701505	0.0859424947658022	IGHA1/IGKC/IGLC2	3	CD4+ T cell_MTRNR2L1
GO:0050671	positive regulation of lymphocyte proliferation	3/77	136/18866	0.0181903610962901	0.112622061743988	0.0872471323977669	CORO1A/HLA-A/SELENOK	3	CD4+ T cell_MTRNR2L1
GO:0019730	antimicrobial humoral response	3/77	137/18866	0.0185440934532385	0.113822366712981	0.088176996093439	GNLY/HLA-A/IGHA1	3	CD4+ T cell_MTRNR2L1
GO:0032946	positive regulation of mononuclear cell proliferation	3/77	137/18866	0.0185440934532385	0.113822366712981	0.088176996093439	CORO1A/HLA-A/SELENOK	3	CD4+ T cell_MTRNR2L1
GO:0001912	positive regulation of leukocyte mediated cytotoxicity	2/77	52/18866	0.0191116262870586	0.115305888243423	0.0893262646947867	HLA-A/HLA-B	2	CD4+ T cell_MTRNR2L1
GO:2001238	positive regulation of extrinsic apoptotic signaling pathway	2/77	52/18866	0.0191116262870586	0.115305888243423	0.0893262646947867	ITM2C/PPP1CA	2	CD4+ T cell_MTRNR2L1
GO:0043392	negative regulation of DNA binding	2/77	53/18866	0.0198092439262505	0.115305888243423	0.0893262646947867	GZMA/TMSB4X	2	CD4+ T cell_MTRNR2L1
GO:0006958	complement activation, classical pathway	3/77	141/18866	0.0199972674362134	0.115305888243423	0.0893262646947867	IGHA1/IGKC/IGLC2	3	CD4+ T cell_MTRNR2L1
GO:0002249	lymphocyte anergy	1/77	5/18866	0.0202433090314998	0.115305888243423	0.0893262646947867	HLA-B	1	CD4+ T cell_MTRNR2L1
GO:0002667	regulation of T cell anergy	1/77	5/18866	0.0202433090314998	0.115305888243423	0.0893262646947867	HLA-B	1	CD4+ T cell_MTRNR2L1
GO:0002870	T cell anergy	1/77	5/18866	0.0202433090314998	0.115305888243423	0.0893262646947867	HLA-B	1	CD4+ T cell_MTRNR2L1
GO:0002911	regulation of lymphocyte anergy	1/77	5/18866	0.0202433090314998	0.115305888243423	0.0893262646947867	HLA-B	1	CD4+ T cell_MTRNR2L1
GO:0008626	granzyme-mediated apoptotic signaling pathway	1/77	5/18866	0.0202433090314998	0.115305888243423	0.0893262646947867	GZMB	1	CD4+ T cell_MTRNR2L1
GO:0036476	neuron death in response to hydrogen peroxide	1/77	5/18866	0.0202433090314998	0.115305888243423	0.0893262646947867	RACK1	1	CD4+ T cell_MTRNR2L1
GO:0051343	positive regulation of cyclic-nucleotide phosphodiesterase activity	1/77	5/18866	0.0202433090314998	0.115305888243423	0.0893262646947867	RACK1	1	CD4+ T cell_MTRNR2L1
GO:0061737	leukotriene signaling pathway	1/77	5/18866	0.0202433090314998	0.115305888243423	0.0893262646947867	RGS1	1	CD4+ T cell_MTRNR2L1
GO:0072344	rescue of stalled ribosome	1/77	5/18866	0.0202433090314998	0.115305888243423	0.0893262646947867	RACK1	1	CD4+ T cell_MTRNR2L1
GO:0140507	granzyme-mediated programmed cell death signaling pathway	1/77	5/18866	0.0202433090314998	0.115305888243423	0.0893262646947867	GZMB	1	CD4+ T cell_MTRNR2L1
GO:1903207	regulation of hydrogen peroxide-induced neuron death	1/77	5/18866	0.0202433090314998	0.115305888243423	0.0893262646947867	RACK1	1	CD4+ T cell_MTRNR2L1
GO:1903208	negative regulation of hydrogen peroxide-induced neuron death	1/77	5/18866	0.0202433090314998	0.115305888243423	0.0893262646947867	RACK1	1	CD4+ T cell_MTRNR2L1
GO:1904044	response to aldosterone	1/77	5/18866	0.0202433090314998	0.115305888243423	0.0893262646947867	RPL27	1	CD4+ T cell_MTRNR2L1
GO:1905098	negative regulation of guanyl-nucleotide exchange factor activity	1/77	5/18866	0.0202433090314998	0.115305888243423	0.0893262646947867	RIPOR2	1	CD4+ T cell_MTRNR2L1
GO:1903018	regulation of glycoprotein metabolic process	2/77	54/18866	0.0205174426801077	0.116401746519814	0.0901752146309619	ITM2A/ITM2C	2	CD4+ T cell_MTRNR2L1
GO:0048872	homeostasis of number of cells	4/77	256/18866	0.0207114648840696	0.116772668678603	0.0904625641448668	ATP5IF1/CORO1A/IL7R/RPS17	4	CD4+ T cell_MTRNR2L1
GO:0010324	membrane invagination	3/77	143/18866	0.0207468294773079	0.116772668678603	0.0904625641448668	IGHA1/IGKC/IGLC2	3	CD4+ T cell_MTRNR2L1
GO:0097345	mitochondrial outer membrane permeabilization	2/77	55/18866	0.0212361269430182	0.119056081759283	0.092231500357576	ATP5IF1/GZMB	2	CD4+ T cell_MTRNR2L1
GO:0070228	regulation of lymphocyte apoptotic process	2/77	56/18866	0.0219652016956196	0.122660577312009	0.0950238653333719	CD27/IL7R	2	CD4+ T cell_MTRNR2L1
GO:1903364	positive regulation of cellular protein catabolic process	3/77	149/18866	0.0230875396376555	0.127860242905921	0.0990519918431441	ATP5IF1/NOP53/RACK1	3	CD4+ T cell_MTRNR2L1
GO:0070665	positive regulation of leukocyte proliferation	3/77	150/18866	0.0234910842424476	0.127860242905921	0.0990519918431441	CORO1A/HLA-A/SELENOK	3	CD4+ T cell_MTRNR2L1
GO:0034470	ncRNA processing	5/77	400/18866	0.0237943496731963	0.127860242905921	0.0990519918431441	BUD23/NOP53/RPL27/RPS17/RTRAF	5	CD4+ T cell_MTRNR2L1
GO:0019731	antibacterial humoral response	2/77	59/18866	0.02421382742689	0.127860242905921	0.0990519918431441	HLA-A/IGHA1	2	CD4+ T cell_MTRNR2L1
GO:0002424	T cell mediated immune response to tumor cell	1/77	6/18866	0.0242431640341283	0.127860242905921	0.0990519918431441	HLA-A	1	CD4+ T cell_MTRNR2L1
GO:0005981	regulation of glycogen catabolic process	1/77	6/18866	0.0242431640341283	0.127860242905921	0.0990519918431441	PPP1CA	1	CD4+ T cell_MTRNR2L1
GO:0016479	negative regulation of transcription by RNA polymerase I	1/77	6/18866	0.0242431640341283	0.127860242905921	0.0990519918431441	NOP53	1	CD4+ T cell_MTRNR2L1
GO:0031339	negative regulation of vesicle fusion	1/77	6/18866	0.0242431640341283	0.127860242905921	0.0990519918431441	CORO1A	1	CD4+ T cell_MTRNR2L1
GO:0033615	mitochondrial proton-transporting ATP synthase complex assembly	1/77	6/18866	0.0242431640341283	0.127860242905921	0.0990519918431441	ATP5F1D	1	CD4+ T cell_MTRNR2L1
GO:0036265	RNA (guanine-N7)-methylation	1/77	6/18866	0.0242431640341283	0.127860242905921	0.0990519918431441	BUD23	1	CD4+ T cell_MTRNR2L1
GO:0071896	protein localization to adherens junction	1/77	6/18866	0.0242431640341283	0.127860242905921	0.0990519918431441	ACTB	1	CD4+ T cell_MTRNR2L1
GO:0099041	vesicle tethering to Golgi	1/77	6/18866	0.0242431640341283	0.127860242905921	0.0990519918431441	LINC00869	1	CD4+ T cell_MTRNR2L1
GO:1902396	protein localization to bicellular tight junction	1/77	6/18866	0.0242431640341283	0.127860242905921	0.0990519918431441	ACTG1	1	CD4+ T cell_MTRNR2L1
GO:1903026	negative regulation of RNA polymerase II regulatory region sequence-specific DNA binding	1/77	6/18866	0.0242431640341283	0.127860242905921	0.0990519918431441	TMSB4X	1	CD4+ T cell_MTRNR2L1
GO:2000405	negative regulation of T cell migration	1/77	6/18866	0.0242431640341283	0.127860242905921	0.0990519918431441	RIPOR2	1	CD4+ T cell_MTRNR2L1
GO:0002822	regulation of adaptive immune response based on somatic recombination of immune receptors built from immunoglobulin superfamily domains	3/77	153/18866	0.0247247333391701	0.12991889400361	0.100646807300253	HLA-A/HLA-B/IL7R	3	CD4+ T cell_MTRNR2L1
GO:0002706	regulation of lymphocyte mediated immunity	3/77	154/18866	0.0251436193878182	0.131634242677401	0.101975669962978	HLA-A/HLA-B/IL7R	3	CD4+ T cell_MTRNR2L1
GO:0031343	positive regulation of cell killing	2/77	61/18866	0.025763147775605	0.133893147563728	0.103725619934053	HLA-A/HLA-B	2	CD4+ T cell_MTRNR2L1
GO:1902110	positive regulation of mitochondrial membrane permeability involved in apoptotic process	2/77	61/18866	0.025763147775605	0.133893147563728	0.103725619934053	ATP5IF1/GZMB	2	CD4+ T cell_MTRNR2L1
GO:0045824	negative regulation of innate immune response	2/77	62/18866	0.0265526025021685	0.136010453104633	0.105365874374375	HLA-A/HLA-B	2	CD4+ T cell_MTRNR2L1
GO:0048488	synaptic vesicle endocytosis	2/77	62/18866	0.0265526025021685	0.136010453104633	0.105365874374375	ACTB/ACTG1	2	CD4+ T cell_MTRNR2L1
GO:0070527	platelet aggregation	2/77	62/18866	0.0265526025021685	0.136010453104633	0.105365874374375	ACTB/ACTG1	2	CD4+ T cell_MTRNR2L1
GO:0140238	presynaptic endocytosis	2/77	62/18866	0.0265526025021685	0.136010453104633	0.105365874374375	ACTB/ACTG1	2	CD4+ T cell_MTRNR2L1
GO:0050777	negative regulation of immune response	3/77	159/18866	0.0272955218113692	0.138608403579874	0.107378479414332	HLA-A/HLA-B/IL7R	3	CD4+ T cell_MTRNR2L1
GO:0006401	RNA catabolic process	5/77	415/18866	0.0273260092285924	0.138608403579874	0.107378479414332	RPL27/RPL37/RPS17/RPS26/TRIR	5	CD4+ T cell_MTRNR2L1
GO:1902686	mitochondrial outer membrane permeabilization involved in programmed cell death	2/77	63/18866	0.0273517987401297	0.138608403579874	0.107378479414332	ATP5IF1/GZMB	2	CD4+ T cell_MTRNR2L1
GO:0051898	negative regulation of protein kinase B signaling	2/77	64/18866	0.0281606460501041	0.139566343097442	0.108120585131667	NOP53/RACK1	2	CD4+ T cell_MTRNR2L1
GO:2000401	regulation of lymphocyte migration	2/77	64/18866	0.0281606460501041	0.139566343097442	0.108120585131667	RIPOR2/SELENOK	2	CD4+ T cell_MTRNR2L1
GO:0001915	negative regulation of T cell mediated cytotoxicity	1/77	7/18866	0.0282269008511681	0.139566343097442	0.108120585131667	IL7R	1	CD4+ T cell_MTRNR2L1
GO:0032074	negative regulation of nuclease activity	1/77	7/18866	0.0282269008511681	0.139566343097442	0.108120585131667	GZMA	1	CD4+ T cell_MTRNR2L1
GO:0043461	proton-transporting ATP synthase complex assembly	1/77	7/18866	0.0282269008511681	0.139566343097442	0.108120585131667	ATP5F1D	1	CD4+ T cell_MTRNR2L1
GO:1903003	positive regulation of protein deubiquitination	1/77	7/18866	0.0282269008511681	0.139566343097442	0.108120585131667	NOP53	1	CD4+ T cell_MTRNR2L1
GO:2000391	positive regulation of neutrophil extravasation	1/77	7/18866	0.0282269008511681	0.139566343097442	0.108120585131667	RIPOR2	1	CD4+ T cell_MTRNR2L1
GO:0046651	lymphocyte proliferation	4/77	283/18866	0.0285750729456381	0.140798975344598	0.109075492431356	CORO1A/HLA-A/IL7R/SELENOK	4	CD4+ T cell_MTRNR2L1
GO:0035794	positive regulation of mitochondrial membrane permeability	2/77	65/18866	0.0289790545516727	0.142297150626145	0.110236113140301	ATP5IF1/GZMB	2	CD4+ T cell_MTRNR2L1
GO:0043535	regulation of blood vessel endothelial cell migration	3/77	164/18866	0.0295430466158633	0.144080532659865	0.111617680534845	ATP5F1A/ATP5F1B/TMSB4X	3	CD4+ T cell_MTRNR2L1
GO:0032943	mononuclear cell proliferation	4/77	286/18866	0.0295446036072196	0.144080532659865	0.111617680534845	CORO1A/HLA-A/IL7R/SELENOK	4	CD4+ T cell_MTRNR2L1
GO:1902108	regulation of mitochondrial membrane permeability involved in apoptotic process	2/77	66/18866	0.0298069349204233	0.144863738316324	0.11222442175895	ATP5IF1/GZMB	2	CD4+ T cell_MTRNR2L1
GO:0072678	T cell migration	2/77	67/18866	0.0306441983850063	0.14741185537557	0.11419842137315	RIPOR2/SELENOK	2	CD4+ T cell_MTRNR2L1
GO:1905710	positive regulation of membrane permeability	2/77	67/18866	0.0306441983850063	0.14741185537557	0.11419842137315	ATP5IF1/GZMB	2	CD4+ T cell_MTRNR2L1
GO:0045785	positive regulation of cell adhesion	5/77	428/18866	0.0306450002124443	0.14741185537557	0.11419842137315	CD27/CORO1A/HLA-A/IL7R/SELENOK	5	CD4+ T cell_MTRNR2L1
GO:0042129	regulation of T cell proliferation	3/77	167/18866	0.0309373330774787	0.14741185537557	0.11419842137315	CORO1A/HLA-A/SELENOK	3	CD4+ T cell_MTRNR2L1
GO:0002819	regulation of adaptive immune response	3/77	168/18866	0.0314097053824164	0.14741185537557	0.11419842137315	HLA-A/HLA-B/IL7R	3	CD4+ T cell_MTRNR2L1
GO:0007253	cytoplasmic sequestering of NF-kappaB	1/77	8/18866	0.0321945835827262	0.14741185537557	0.11419842137315	TMSB4X	1	CD4+ T cell_MTRNR2L1
GO:0032071	regulation of endodeoxyribonuclease activity	1/77	8/18866	0.0321945835827262	0.14741185537557	0.11419842137315	GZMA	1	CD4+ T cell_MTRNR2L1
GO:0035740	CD8-positive, alpha-beta T cell proliferation	1/77	8/18866	0.0321945835827262	0.14741185537557	0.11419842137315	HLA-A	1	CD4+ T cell_MTRNR2L1
GO:0043320	natural killer cell degranulation	1/77	8/18866	0.0321945835827262	0.14741185537557	0.11419842137315	CORO1A	1	CD4+ T cell_MTRNR2L1
GO:0051103	DNA ligation involved in DNA repair	1/77	8/18866	0.0321945835827262	0.14741185537557	0.11419842137315	PAXX	1	CD4+ T cell_MTRNR2L1
GO:0051126	negative regulation of actin nucleation	1/77	8/18866	0.0321945835827262	0.14741185537557	0.11419842137315	CORO1A	1	CD4+ T cell_MTRNR2L1
GO:0051620	norepinephrine uptake	1/77	8/18866	0.0321945835827262	0.14741185537557	0.11419842137315	ACTB	1	CD4+ T cell_MTRNR2L1
GO:1903715	regulation of aerobic respiration	1/77	8/18866	0.0321945835827262	0.14741185537557	0.11419842137315	NOP53	1	CD4+ T cell_MTRNR2L1
GO:1905097	regulation of guanyl-nucleotide exchange factor activity	1/77	8/18866	0.0321945835827262	0.14741185537557	0.11419842137315	RIPOR2	1	CD4+ T cell_MTRNR2L1
GO:2000192	negative regulation of fatty acid transport	1/77	8/18866	0.0321945835827262	0.14741185537557	0.11419842137315	ATP5PF	1	CD4+ T cell_MTRNR2L1
GO:2000389	regulation of neutrophil extravasation	1/77	8/18866	0.0321945835827262	0.14741185537557	0.11419842137315	RIPOR2	1	CD4+ T cell_MTRNR2L1
GO:2000564	regulation of CD8-positive, alpha-beta T cell proliferation	1/77	8/18866	0.0321945835827262	0.14741185537557	0.11419842137315	HLA-A	1	CD4+ T cell_MTRNR2L1
GO:2001187	positive regulation of CD8-positive, alpha-beta T cell activation	1/77	8/18866	0.0321945835827262	0.14741185537557	0.11419842137315	HLA-A	1	CD4+ T cell_MTRNR2L1
GO:0071356	cellular response to tumor necrosis factor	4/77	297/18866	0.0332660269871851	0.151829559069716	0.117620770184109	CCL3L1/CD27/RACK1/TMSB4X	4	CD4+ T cell_MTRNR2L1
GO:0033209	tumor necrosis factor-mediated signaling pathway	3/77	173/18866	0.0338284775832642	0.153903361273381	0.119227323044429	CD27/RACK1/TMSB4X	3	CD4+ T cell_MTRNR2L1
GO:0042982	amyloid precursor protein metabolic process	2/77	71/18866	0.0340853269681817	0.154578043320671	0.119749992164446	ITM2A/ITM2C	2	CD4+ T cell_MTRNR2L1
GO:0006605	protein targeting	5/77	444/18866	0.0350665921852048	0.15740763649598	0.1219420483795	ATP5IF1/RPL27/RPL37/RPS17/RPS26	5	CD4+ T cell_MTRNR2L1
GO:0010634	positive regulation of epithelial cell migration	3/77	176/18866	0.0353251191889851	0.15740763649598	0.1219420483795	ATP5F1A/ATP5F1B/TMSB4X	3	CD4+ T cell_MTRNR2L1
GO:0070227	lymphocyte apoptotic process	2/77	73/18866	0.0358599219399236	0.15740763649598	0.1219420483795	CD27/IL7R	2	CD4+ T cell_MTRNR2L1
GO:1903747	regulation of establishment of protein localization to mitochondrion	2/77	73/18866	0.0358599219399236	0.15740763649598	0.1219420483795	ATP5IF1/GZMB	2	CD4+ T cell_MTRNR2L1
GO:0001514	selenocysteine incorporation	1/77	9/18866	0.0361462760773774	0.15740763649598	0.1219420483795	SELENOT	1	CD4+ T cell_MTRNR2L1
GO:0006451	translational readthrough	1/77	9/18866	0.0361462760773774	0.15740763649598	0.1219420483795	SELENOT	1	CD4+ T cell_MTRNR2L1
GO:0042996	regulation of Golgi to plasma membrane protein transport	1/77	9/18866	0.0361462760773774	0.15740763649598	0.1219420483795	RACK1	1	CD4+ T cell_MTRNR2L1
GO:0060124	positive regulation of growth hormone secretion	1/77	9/18866	0.0361462760773774	0.15740763649598	0.1219420483795	SELENOT	1	CD4+ T cell_MTRNR2L1
GO:0060267	positive regulation of respiratory burst	1/77	9/18866	0.0361462760773774	0.15740763649598	0.1219420483795	IGHA1	1	CD4+ T cell_MTRNR2L1
GO:0090237	regulation of arachidonic acid secretion	1/77	9/18866	0.0361462760773774	0.15740763649598	0.1219420483795	ATP5PF	1	CD4+ T cell_MTRNR2L1
GO:0099022	vesicle tethering	1/77	9/18866	0.0361462760773774	0.15740763649598	0.1219420483795	LINC00869	1	CD4+ T cell_MTRNR2L1
GO:1900227	positive regulation of NLRP3 inflammasome complex assembly	1/77	9/18866	0.0361462760773774	0.15740763649598	0.1219420483795	STMP1	1	CD4+ T cell_MTRNR2L1
GO:1901164	negative regulation of trophoblast cell migration	1/77	9/18866	0.0361462760773774	0.15740763649598	0.1219420483795	ARHGDIB	1	CD4+ T cell_MTRNR2L1
GO:0006956	complement activation	3/77	178/18866	0.0363417109633366	0.157776208572534	0.122227577309296	IGHA1/IGKC/IGLC2	3	CD4+ T cell_MTRNR2L1
GO:0043254	regulation of protein-containing complex assembly	5/77	449/18866	0.0365256546948659	0.158092803299359	0.122472839930313	CORO1A/NOP53/RACK1/STMP1/TMSB4X	5	CD4+ T cell_MTRNR2L1
GO:0036465	synaptic vesicle recycling	2/77	74/18866	0.0367604273230803	0.158147578574218	0.122515273762405	ACTB/ACTG1	2	CD4+ T cell_MTRNR2L1
GO:0051881	regulation of mitochondrial membrane potential	2/77	74/18866	0.0367604273230803	0.158147578574218	0.122515273762405	ATP5IF1/RACK1	2	CD4+ T cell_MTRNR2L1
GO:0042254	ribosome biogenesis	4/77	310/18866	0.0380035941520774	0.163003367688428	0.126277002762768	BUD23/NOP53/RPL27/RPS17	4	CD4+ T cell_MTRNR2L1
GO:0060326	cell chemotaxis	4/77	311/18866	0.0383833259183838	0.164137706029365	0.127155762802169	CCL3L1/CORO1A/RIPOR2/TMSB4X	4	CD4+ T cell_MTRNR2L1
GO:0033077	T cell differentiation in thymus	2/77	76/18866	0.0385874316254399	0.164209863987377	0.127211662816951	CD3D/IL7R	2	CD4+ T cell_MTRNR2L1
GO:0006874	cellular calcium ion homeostasis	5/77	456/18866	0.0386308317666933	0.164209863987377	0.127211662816951	CORO1A/MCUB/SELENOK/SELENOT/TPT1	5	CD4+ T cell_MTRNR2L1
GO:0070661	leukocyte proliferation	4/77	313/18866	0.039149360534821	0.16496192980574	0.127794280334429	CORO1A/HLA-A/IL7R/SELENOK	4	CD4+ T cell_MTRNR2L1
GO:0046902	regulation of mitochondrial membrane permeability	2/77	77/18866	0.0395137632211532	0.16496192980574	0.127794280334429	ATP5IF1/GZMB	2	CD4+ T cell_MTRNR2L1
GO:0002664	regulation of T cell tolerance induction	1/77	10/18866	0.0400820419331364	0.16496192980574	0.127794280334429	HLA-B	1	CD4+ T cell_MTRNR2L1
GO:0030388	fructose 1,6-bisphosphate metabolic process	1/77	10/18866	0.0400820419331364	0.16496192980574	0.127794280334429	ALDOA	1	CD4+ T cell_MTRNR2L1
GO:0032070	regulation of deoxyribonuclease activity	1/77	10/18866	0.0400820419331364	0.16496192980574	0.127794280334429	GZMA	1	CD4+ T cell_MTRNR2L1
GO:0042989	sequestering of actin monomers	1/77	10/18866	0.0400820419331364	0.16496192980574	0.127794280334429	TMSB4X	1	CD4+ T cell_MTRNR2L1
GO:0051342	regulation of cyclic-nucleotide phosphodiesterase activity	1/77	10/18866	0.0400820419331364	0.16496192980574	0.127794280334429	RACK1	1	CD4+ T cell_MTRNR2L1
GO:0051351	positive regulation of ligase activity	1/77	10/18866	0.0400820419331364	0.16496192980574	0.127794280334429	TMSB4X	1	CD4+ T cell_MTRNR2L1
GO:0051901	positive regulation of mitochondrial depolarization	1/77	10/18866	0.0400820419331364	0.16496192980574	0.127794280334429	RACK1	1	CD4+ T cell_MTRNR2L1
GO:0090070	positive regulation of ribosome biogenesis	1/77	10/18866	0.0400820419331364	0.16496192980574	0.127794280334429	BUD23	1	CD4+ T cell_MTRNR2L1
GO:2000234	positive regulation of rRNA processing	1/77	10/18866	0.0400820419331364	0.16496192980574	0.127794280334429	BUD23	1	CD4+ T cell_MTRNR2L1
GO:0050688	regulation of defense response to virus	2/77	78/18866	0.0404485371020969	0.165990538424743	0.12859113266494	NOP53/SELENOK	2	CD4+ T cell_MTRNR2L1
GO:0034612	response to tumor necrosis factor	4/77	320/18866	0.0418995247416214	0.171450928827784	0.132821239955291	CCL3L1/CD27/RACK1/TMSB4X	4	CD4+ T cell_MTRNR2L1
GO:0043534	blood vessel endothelial cell migration	3/77	189/18866	0.0422001798105894	0.172186407020858	0.133391007213083	ATP5F1A/ATP5F1B/TMSB4X	3	CD4+ T cell_MTRNR2L1
GO:0055074	calcium ion homeostasis	5/77	468/18866	0.0424105662032704	0.172550417924163	0.133673002649707	CORO1A/MCUB/SELENOK/SELENOT/TPT1	5	CD4+ T cell_MTRNR2L1
GO:0001937	negative regulation of endothelial cell proliferation	2/77	81/18866	0.0433026914427197	0.175678155596675	0.136096028286011	ATP5F1A/ATP5IF1	2	CD4+ T cell_MTRNR2L1
GO:0032306	regulation of prostaglandin secretion	1/77	11/18866	0.0440019444984283	0.177002172219666	0.137121730105123	ATP5PF	1	CD4+ T cell_MTRNR2L1
GO:0043471	regulation of cellular carbohydrate catabolic process	1/77	11/18866	0.0440019444984283	0.177002172219666	0.137121730105123	PPP1CA	1	CD4+ T cell_MTRNR2L1
GO:0070475	rRNA base methylation	1/77	11/18866	0.0440019444984283	0.177002172219666	0.137121730105123	BUD23	1	CD4+ T cell_MTRNR2L1
GO:0042098	T cell proliferation	3/77	195/18866	0.0455843054482728	0.182337221793091	0.141254737166735	CORO1A/HLA-A/SELENOK	3	CD4+ T cell_MTRNR2L1
GO:1905475	regulation of protein localization to membrane	3/77	195/18866	0.0455843054482728	0.182337221793091	0.141254737166735	ACTB/GZMB/RACK1	3	CD4+ T cell_MTRNR2L1
GO:0009749	response to glucose	3/77	197/18866	0.0467415811137247	0.184587435511333	0.142997954180867	RACK1/SELENOT/TXNIP	3	CD4+ T cell_MTRNR2L1
GO:0001768	establishment of T cell polarity	1/77	12/18866	0.0479060468730567	0.184587435511333	0.142997954180867	RIPOR2	1	CD4+ T cell_MTRNR2L1
GO:0002517	T cell tolerance induction	1/77	12/18866	0.0479060468730567	0.184587435511333	0.142997954180867	HLA-B	1	CD4+ T cell_MTRNR2L1
GO:0034333	adherens junction assembly	1/77	12/18866	0.0479060468730567	0.184587435511333	0.142997954180867	ACTB	1	CD4+ T cell_MTRNR2L1
GO:0036444	calcium import into the mitochondrion	1/77	12/18866	0.0479060468730567	0.184587435511333	0.142997954180867	MCUB	1	CD4+ T cell_MTRNR2L1
GO:0038180	nerve growth factor signaling pathway	1/77	12/18866	0.0479060468730567	0.184587435511333	0.142997954180867	CORO1A	1	CD4+ T cell_MTRNR2L1
GO:0051340	regulation of ligase activity	1/77	12/18866	0.0479060468730567	0.184587435511333	0.142997954180867	TMSB4X	1	CD4+ T cell_MTRNR2L1
GO:0071639	positive regulation of monocyte chemotactic protein-1 production	1/77	12/18866	0.0479060468730567	0.184587435511333	0.142997954180867	SELENOK	1	CD4+ T cell_MTRNR2L1
GO:0090085	regulation of protein deubiquitination	1/77	12/18866	0.0479060468730567	0.184587435511333	0.142997954180867	NOP53	1	CD4+ T cell_MTRNR2L1
GO:0090154	positive regulation of sphingolipid biosynthetic process	1/77	12/18866	0.0479060468730567	0.184587435511333	0.142997954180867	RACK1	1	CD4+ T cell_MTRNR2L1
GO:1904181	positive regulation of membrane depolarization	1/77	12/18866	0.0479060468730567	0.184587435511333	0.142997954180867	RACK1	1	CD4+ T cell_MTRNR2L1
GO:2000304	positive regulation of ceramide biosynthetic process	1/77	12/18866	0.0479060468730567	0.184587435511333	0.142997954180867	RACK1	1	CD4+ T cell_MTRNR2L1
GO:2001241	positive regulation of extrinsic apoptotic signaling pathway in absence of ligand	1/77	12/18866	0.0479060468730567	0.184587435511333	0.142997954180867	PPP1CA	1	CD4+ T cell_MTRNR2L1
GO:0034109	homotypic cell-cell adhesion	2/77	86/18866	0.0482208750071741	0.184587435511333	0.142997954180867	ACTB/ACTG1	2	CD4+ T cell_MTRNR2L1
GO:0035023	regulation of Rho protein signal transduction	2/77	86/18866	0.0482208750071741	0.184587435511333	0.142997954180867	ARHGDIB/RIPOR2	2	CD4+ T cell_MTRNR2L1
GO:2000106	regulation of leukocyte apoptotic process	2/77	86/18866	0.0482208750071741	0.184587435511333	0.142997954180867	CD27/IL7R	2	CD4+ T cell_MTRNR2L1
GO:0009060	aerobic respiration	2/77	87/18866	0.0492279846484495	0.186935067038379	0.14481663975179	ATP5F1D/NOP53	2	CD4+ T cell_MTRNR2L1
GO:0032436	positive regulation of proteasomal ubiquitin-dependent protein catabolic process	2/77	87/18866	0.0492279846484495	0.186935067038379	0.14481663975179	NOP53/RACK1	2	CD4+ T cell_MTRNR2L1
GO:0048013	ephrin receptor signaling pathway	2/77	87/18866	0.0492279846484495	0.186935067038379	0.14481663975179	ACTB/ACTG1	2	CD4+ T cell_MTRNR2L1
GO:0009746	response to hexose	3/77	202/18866	0.0496981376927268	0.188218478921391	0.145810885503857	RACK1/SELENOT/TXNIP	3	CD4+ T cell_MTRNR2L1
GO:0090559	regulation of membrane permeability	2/77	88/18866	0.0502427358794424	0.189776275576461	0.147017694266803	ATP5IF1/GZMB	2	CD4+ T cell_MTRNR2L1
GO:0072503	cellular divalent inorganic cation homeostasis	5/77	492/18866	0.0506240184544976	0.190090831336727	0.14726137732177	CORO1A/MCUB/SELENOK/SELENOT/TPT1	5	CD4+ T cell_MTRNR2L1
GO:0001767	establishment of lymphocyte polarity	1/77	13/18866	0.0517944119091645	0.190090831336727	0.14726137732177	RIPOR2	1	CD4+ T cell_MTRNR2L1
GO:0002679	respiratory burst involved in defense response	1/77	13/18866	0.0517944119091645	0.190090831336727	0.14726137732177	SELENOK	1	CD4+ T cell_MTRNR2L1
GO:0033089	positive regulation of T cell differentiation in thymus	1/77	13/18866	0.0517944119091645	0.190090831336727	0.14726137732177	IL7R	1	CD4+ T cell_MTRNR2L1
GO:0045579	positive regulation of B cell differentiation	1/77	13/18866	0.0517944119091645	0.190090831336727	0.14726137732177	CD27	1	CD4+ T cell_MTRNR2L1
GO:0060123	regulation of growth hormone secretion	1/77	13/18866	0.0517944119091645	0.190090831336727	0.14726137732177	SELENOT	1	CD4+ T cell_MTRNR2L1
GO:0070071	proton-transporting two-sector ATPase complex assembly	1/77	13/18866	0.0517944119091645	0.190090831336727	0.14726137732177	ATP5F1D	1	CD4+ T cell_MTRNR2L1
GO:1900102	negative regulation of endoplasmic reticulum unfolded protein response	1/77	13/18866	0.0517944119091645	0.190090831336727	0.14726137732177	RACK1	1	CD4+ T cell_MTRNR2L1
GO:1903025	regulation of RNA polymerase II regulatory region sequence-specific DNA binding	1/77	13/18866	0.0517944119091645	0.190090831336727	0.14726137732177	TMSB4X	1	CD4+ T cell_MTRNR2L1
GO:1904424	regulation of GTP binding	1/77	13/18866	0.0517944119091645	0.190090831336727	0.14726137732177	RIPOR2	1	CD4+ T cell_MTRNR2L1
GO:2001198	regulation of dendritic cell differentiation	1/77	13/18866	0.0517944119091645	0.190090831336727	0.14726137732177	HLA-B	1	CD4+ T cell_MTRNR2L1
GO:0034284	response to monosaccharide	3/77	207/18866	0.0527443995430377	0.193079755653691	0.149576865704515	RACK1/SELENOT/TXNIP	3	CD4+ T cell_MTRNR2L1
GO:0051899	membrane depolarization	2/77	91/18866	0.0533320683474897	0.194730423914937	0.150855621128662	ATP5IF1/RACK1	2	CD4+ T cell_MTRNR2L1
GO:0045582	positive regulation of T cell differentiation	2/77	92/18866	0.0543766176094427	0.195728280370772	0.151628650080255	CD27/IL7R	2	CD4+ T cell_MTRNR2L1
GO:0002703	regulation of leukocyte mediated immunity	3/77	211/18866	0.055245271134145	0.195728280370772	0.151628650080255	HLA-A/HLA-B/IL7R	3	CD4+ T cell_MTRNR2L1
GO:0032310	prostaglandin secretion	1/77	14/18866	0.055667102212193	0.195728280370772	0.151628650080255	ATP5PF	1	CD4+ T cell_MTRNR2L1
GO:0043558	regulation of translational initiation in response to stress	1/77	14/18866	0.055667102212193	0.195728280370772	0.151628650080255	PPP1CA	1	CD4+ T cell_MTRNR2L1
GO:0045059	positive thymic T cell selection	1/77	14/18866	0.055667102212193	0.195728280370772	0.151628650080255	CD3D	1	CD4+ T cell_MTRNR2L1
GO:0045176	apical protein localization	1/77	14/18866	0.055667102212193	0.195728280370772	0.151628650080255	ACTB	1	CD4+ T cell_MTRNR2L1
GO:0051775	response to redox state	1/77	14/18866	0.055667102212193	0.195728280370772	0.151628650080255	ARHGDIB	1	CD4+ T cell_MTRNR2L1
GO:0060088	auditory receptor cell stereocilium organization	1/77	14/18866	0.055667102212193	0.195728280370772	0.151628650080255	RIPOR2	1	CD4+ T cell_MTRNR2L1
GO:0072672	neutrophil extravasation	1/77	14/18866	0.055667102212193	0.195728280370772	0.151628650080255	RIPOR2	1	CD4+ T cell_MTRNR2L1
GO:1901836	regulation of transcription of nucleolar large rRNA by RNA polymerase I	1/77	14/18866	0.055667102212193	0.195728280370772	0.151628650080255	NOP53	1	CD4+ T cell_MTRNR2L1
GO:1902570	protein localization to nucleolus	1/77	14/18866	0.055667102212193	0.195728280370772	0.151628650080255	NOP53	1	CD4+ T cell_MTRNR2L1
GO:1904925	positive regulation of autophagy of mitochondrion in response to mitochondrial depolarization	1/77	14/18866	0.055667102212193	0.195728280370772	0.151628650080255	ATP5IF1	1	CD4+ T cell_MTRNR2L1
GO:1990173	protein localization to nucleoplasm	1/77	14/18866	0.055667102212193	0.195728280370772	0.151628650080255	NOP53	1	CD4+ T cell_MTRNR2L1
GO:2000232	regulation of rRNA processing	1/77	14/18866	0.055667102212193	0.195728280370772	0.151628650080255	BUD23	1	CD4+ T cell_MTRNR2L1
GO:2000543	positive regulation of gastrulation	1/77	14/18866	0.055667102212193	0.195728280370772	0.151628650080255	RACK1	1	CD4+ T cell_MTRNR2L1
GO:0001845	phagolysosome assembly	1/77	15/18866	0.0595241801418374	0.20389074731559	0.157952027784401	CORO1A	1	CD4+ T cell_MTRNR2L1
GO:0006000	fructose metabolic process	1/77	15/18866	0.0595241801418374	0.20389074731559	0.157952027784401	ALDOA	1	CD4+ T cell_MTRNR2L1
GO:0006388	tRNA splicing, via endonucleolytic cleavage and ligation	1/77	15/18866	0.0595241801418374	0.20389074731559	0.157952027784401	RTRAF	1	CD4+ T cell_MTRNR2L1
GO:0018298	protein-chromophore linkage	1/77	15/18866	0.0595241801418374	0.20389074731559	0.157952027784401	IGHA1	1	CD4+ T cell_MTRNR2L1
GO:1900225	regulation of NLRP3 inflammasome complex assembly	1/77	15/18866	0.0595241801418374	0.20389074731559	0.157952027784401	STMP1	1	CD4+ T cell_MTRNR2L1
GO:1904923	regulation of autophagy of mitochondrion in response to mitochondrial depolarization	1/77	15/18866	0.0595241801418374	0.20389074731559	0.157952027784401	ATP5IF1	1	CD4+ T cell_MTRNR2L1
GO:2000402	negative regulation of lymphocyte migration	1/77	15/18866	0.0595241801418374	0.20389074731559	0.157952027784401	RIPOR2	1	CD4+ T cell_MTRNR2L1
GO:2001028	positive regulation of endothelial cell chemotaxis	1/77	15/18866	0.0595241801418374	0.20389074731559	0.157952027784401	TMSB4X	1	CD4+ T cell_MTRNR2L1
GO:2001171	positive regulation of ATP biosynthetic process	1/77	15/18866	0.0595241801418374	0.20389074731559	0.157952027784401	TMSB4X	1	CD4+ T cell_MTRNR2L1
GO:0032956	regulation of actin cytoskeleton organization	4/77	360/18866	0.0596713051305649	0.20389074731559	0.157952027784401	ACTG1/ARHGDIB/CORO1A/TMSB4X	4	CD4+ T cell_MTRNR2L1
GO:1990868	response to chemokine	2/77	97/18866	0.0597067708080063	0.20389074731559	0.157952027784401	CCL3L1/RIPOR2	2	CD4+ T cell_MTRNR2L1
GO:1990869	cellular response to chemokine	2/77	97/18866	0.0597067708080063	0.20389074731559	0.157952027784401	CCL3L1/RIPOR2	2	CD4+ T cell_MTRNR2L1
GO:0050670	regulation of lymphocyte proliferation	3/77	219/18866	0.0604148080933185	0.205815040011688	0.159442757194152	CORO1A/HLA-A/SELENOK	3	CD4+ T cell_MTRNR2L1
GO:0002832	negative regulation of response to biotic stimulus	2/77	98/18866	0.0607937651536295	0.206611746011381	0.16005995699285	HLA-A/HLA-B	2	CD4+ T cell_MTRNR2L1
GO:0007163	establishment or maintenance of cell polarity	3/77	220/18866	0.0610765427303455	0.207078563923838	0.160421595943364	ACTB/RACK1/RIPOR2	3	CD4+ T cell_MTRNR2L1
GO:0032944	regulation of mononuclear cell proliferation	3/77	221/18866	0.0617416980208894	0.208836527272557	0.161783471748699	CORO1A/HLA-A/SELENOK	3	CD4+ T cell_MTRNR2L1
GO:0000394	RNA splicing, via endonucleolytic cleavage and ligation	1/77	16/18866	0.0633657078129995	0.210332792367626	0.162942612656174	RTRAF	1	CD4+ T cell_MTRNR2L1
GO:0002093	auditory receptor cell morphogenesis	1/77	16/18866	0.0633657078129995	0.210332792367626	0.162942612656174	RIPOR2	1	CD4+ T cell_MTRNR2L1
GO:0030252	growth hormone secretion	1/77	16/18866	0.0633657078129995	0.210332792367626	0.162942612656174	SELENOT	1	CD4+ T cell_MTRNR2L1
GO:0042994	cytoplasmic sequestering of transcription factor	1/77	16/18866	0.0633657078129995	0.210332792367626	0.162942612656174	TMSB4X	1	CD4+ T cell_MTRNR2L1
GO:0045116	protein neddylation	1/77	16/18866	0.0633657078129995	0.210332792367626	0.162942612656174	COPS9	1	CD4+ T cell_MTRNR2L1
GO:0061450	trophoblast cell migration	1/77	16/18866	0.0633657078129995	0.210332792367626	0.162942612656174	ARHGDIB	1	CD4+ T cell_MTRNR2L1
GO:0090069	regulation of ribosome biogenesis	1/77	16/18866	0.0633657078129995	0.210332792367626	0.162942612656174	BUD23	1	CD4+ T cell_MTRNR2L1
GO:1901163	regulation of trophoblast cell migration	1/77	16/18866	0.0633657078129995	0.210332792367626	0.162942612656174	ARHGDIB	1	CD4+ T cell_MTRNR2L1
GO:0030098	lymphocyte differentiation	4/77	368/18866	0.0636422155626207	0.210759337119004	0.163273052410346	CD27/CD3D/IL7R/ITM2A	4	CD4+ T cell_MTRNR2L1
GO:0045732	positive regulation of protein catabolic process	3/77	225/18866	0.0644363201517852	0.212401203463292	0.164544989081557	ATP5IF1/NOP53/RACK1	3	CD4+ T cell_MTRNR2L1
GO:1903050	regulation of proteolysis involved in cellular protein catabolic process	3/77	225/18866	0.0644363201517852	0.212401203463292	0.164544989081557	ATP5IF1/NOP53/RACK1	3	CD4+ T cell_MTRNR2L1
GO:1903076	regulation of protein localization to plasma membrane	2/77	102/18866	0.0652091994046198	0.213958294820688	0.165751251457777	ACTB/RACK1	2	CD4+ T cell_MTRNR2L1
GO:2000060	positive regulation of ubiquitin-dependent protein catabolic process	2/77	102/18866	0.0652091994046198	0.213958294820688	0.165751251457777	NOP53/RACK1	2	CD4+ T cell_MTRNR2L1
GO:0030593	neutrophil chemotaxis	2/77	103/18866	0.0663295652219062	0.215984306694695	0.167320781649941	CCL3L1/RIPOR2	2	CD4+ T cell_MTRNR2L1
GO:0002643	regulation of tolerance induction	1/77	17/18866	0.0671917470967344	0.215984306694695	0.167320781649941	HLA-B	1	CD4+ T cell_MTRNR2L1
GO:0006266	DNA ligation	1/77	17/18866	0.0671917470967344	0.215984306694695	0.167320781649941	PAXX	1	CD4+ T cell_MTRNR2L1
GO:0014067	negative regulation of phosphatidylinositol 3-kinase signaling	1/77	17/18866	0.0671917470967344	0.215984306694695	0.167320781649941	NOP53	1	CD4+ T cell_MTRNR2L1
GO:0015732	prostaglandin transport	1/77	17/18866	0.0671917470967344	0.215984306694695	0.167320781649941	ATP5PF	1	CD4+ T cell_MTRNR2L1
GO:0042790	nucleolar large rRNA transcription by RNA polymerase I	1/77	17/18866	0.0671917470967344	0.215984306694695	0.167320781649941	NOP53	1	CD4+ T cell_MTRNR2L1
GO:0044546	NLRP3 inflammasome complex assembly	1/77	17/18866	0.0671917470967344	0.215984306694695	0.167320781649941	STMP1	1	CD4+ T cell_MTRNR2L1
GO:0048535	lymph node development	1/77	17/18866	0.0671917470967344	0.215984306694695	0.167320781649941	IL7R	1	CD4+ T cell_MTRNR2L1
GO:0060263	regulation of respiratory burst	1/77	17/18866	0.0671917470967344	0.215984306694695	0.167320781649941	IGHA1	1	CD4+ T cell_MTRNR2L1
GO:0006402	mRNA catabolic process	4/77	376/18866	0.0677498518180206	0.217216998560227	0.168275735135362	RPL27/RPL37/RPS17/RPS26	4	CD4+ T cell_MTRNR2L1
GO:0097191	extrinsic apoptotic signaling pathway	3/77	230/18866	0.067880312050071	0.217216998560227	0.168275735135362	CD27/ITM2C/PPP1CA	3	CD4+ T cell_MTRNR2L1
GO:0002824	positive regulation of adaptive immune response based on somatic recombination of immune receptors built from immunoglobulin superfamily domains	2/77	105/18866	0.0685896121997145	0.218016981634807	0.168895473649673	HLA-A/HLA-B	2	CD4+ T cell_MTRNR2L1
GO:0045621	positive regulation of lymphocyte differentiation	2/77	105/18866	0.0685896121997145	0.218016981634807	0.168895473649673	CD27/IL7R	2	CD4+ T cell_MTRNR2L1
GO:1902414	protein localization to cell junction	2/77	105/18866	0.0685896121997145	0.218016981634807	0.168895473649673	ACTB/ACTG1	2	CD4+ T cell_MTRNR2L1
GO:0030595	leukocyte chemotaxis	3/77	232/18866	0.0692811885707265	0.219724749498251	0.170218463537971	CCL3L1/CORO1A/RIPOR2	3	CD4+ T cell_MTRNR2L1
GO:0002708	positive regulation of lymphocyte mediated immunity	2/77	106/18866	0.069729154206345	0.220654034644078	0.170938371013449	HLA-A/HLA-B	2	CD4+ T cell_MTRNR2L1
GO:0009743	response to carbohydrate	3/77	233/18866	0.0699865714559656	0.220758428167207	0.171019243583111	RACK1/SELENOT/TXNIP	3	CD4+ T cell_MTRNR2L1
GO:0032780	negative regulation of ATPase activity	1/77	18/18866	0.0710023596211944	0.220758428167207	0.171019243583111	ATP5IF1	1	CD4+ T cell_MTRNR2L1
GO:0051782	negative regulation of cell division	1/77	18/18866	0.0710023596211944	0.220758428167207	0.171019243583111	TXNIP	1	CD4+ T cell_MTRNR2L1
GO:0071605	monocyte chemotactic protein-1 production	1/77	18/18866	0.0710023596211944	0.220758428167207	0.171019243583111	SELENOK	1	CD4+ T cell_MTRNR2L1
GO:0071637	regulation of monocyte chemotactic protein-1 production	1/77	18/18866	0.0710023596211944	0.220758428167207	0.171019243583111	SELENOK	1	CD4+ T cell_MTRNR2L1
GO:0090493	catecholamine uptake	1/77	18/18866	0.0710023596211944	0.220758428167207	0.171019243583111	ACTB	1	CD4+ T cell_MTRNR2L1
GO:2000303	regulation of ceramide biosynthetic process	1/77	18/18866	0.0710023596211944	0.220758428167207	0.171019243583111	RACK1	1	CD4+ T cell_MTRNR2L1
GO:2001185	regulation of CD8-positive, alpha-beta T cell activation	1/77	18/18866	0.0710023596211944	0.220758428167207	0.171019243583111	HLA-A	1	CD4+ T cell_MTRNR2L1
GO:0032535	regulation of cellular component size	4/77	383/18866	0.0714551814855743	0.221682305959603	0.171734962038486	CORO1A/IL7R/PPP1CA/TMSB4X	4	CD4+ T cell_MTRNR2L1
GO:0071887	leukocyte apoptotic process	2/77	108/18866	0.0720269307215008	0.222970324668298	0.17273277665019	CD27/IL7R	2	CD4+ T cell_MTRNR2L1
GO:0010594	regulation of endothelial cell migration	3/77	238/18866	0.0735624837662863	0.227229884779158	0.176032613282493	ATP5F1A/ATP5F1B/TMSB4X	3	CD4+ T cell_MTRNR2L1
GO:0002821	positive regulation of adaptive immune response	2/77	110/18866	0.0743491763624374	0.228076642492812	0.176688587620097	HLA-A/HLA-B	2	CD4+ T cell_MTRNR2L1
GO:1901800	positive regulation of proteasomal protein catabolic process	2/77	110/18866	0.0743491763624374	0.228076642492812	0.176688587620097	NOP53/RACK1	2	CD4+ T cell_MTRNR2L1
GO:0002710	negative regulation of T cell mediated immunity	1/77	19/18866	0.0747976067725724	0.228076642492812	0.176688587620097	IL7R	1	CD4+ T cell_MTRNR2L1
GO:0039535	regulation of RIG-I signaling pathway	1/77	19/18866	0.0747976067725724	0.228076642492812	0.176688587620097	NOP53	1	CD4+ T cell_MTRNR2L1
GO:0090153	regulation of sphingolipid biosynthetic process	1/77	19/18866	0.0747976067725724	0.228076642492812	0.176688587620097	RACK1	1	CD4+ T cell_MTRNR2L1
GO:1905038	regulation of membrane lipid metabolic process	1/77	19/18866	0.0747976067725724	0.228076642492812	0.176688587620097	RACK1	1	CD4+ T cell_MTRNR2L1
GO:0070663	regulation of leukocyte proliferation	3/77	240/18866	0.0750155019154547	0.228252296426512	0.176824664883933	CORO1A/HLA-A/SELENOK	3	CD4+ T cell_MTRNR2L1
GO:0002418	immune response to tumor cell	1/77	20/18866	0.0785775496960358	0.235567222667695	0.182491461676334	HLA-A	1	CD4+ T cell_MTRNR2L1
GO:0002726	positive regulation of T cell cytokine production	1/77	20/18866	0.0785775496960358	0.235567222667695	0.182491461676334	HLA-A	1	CD4+ T cell_MTRNR2L1
GO:0032303	regulation of icosanoid secretion	1/77	20/18866	0.0785775496960358	0.235567222667695	0.182491461676334	ATP5PF	1	CD4+ T cell_MTRNR2L1
GO:0043555	regulation of translation in response to stress	1/77	20/18866	0.0785775496960358	0.235567222667695	0.182491461676334	PPP1CA	1	CD4+ T cell_MTRNR2L1
GO:0070262	peptidyl-serine dephosphorylation	1/77	20/18866	0.0785775496960358	0.235567222667695	0.182491461676334	PPP1CA	1	CD4+ T cell_MTRNR2L1
GO:1901741	positive regulation of myoblast fusion	1/77	20/18866	0.0785775496960358	0.235567222667695	0.182491461676334	RIPOR2	1	CD4+ T cell_MTRNR2L1
GO:2001169	regulation of ATP biosynthetic process	1/77	20/18866	0.0785775496960358	0.235567222667695	0.182491461676334	TMSB4X	1	CD4+ T cell_MTRNR2L1
GO:0006469	negative regulation of protein kinase activity	3/77	246/18866	0.0794510170980329	0.237685395688233	0.184132388144048	DUSP4/RACK1/RTRAF	3	CD4+ T cell_MTRNR2L1
GO:0030449	regulation of complement activation	2/77	115/18866	0.0802583233754038	0.239597175024266	0.185613423584736	IGKC/IGLC2	2	CD4+ T cell_MTRNR2L1
GO:0002693	positive regulation of cellular extravasation	1/77	21/18866	0.0823422492966623	0.240770765910569	0.186522592160169	RIPOR2	1	CD4+ T cell_MTRNR2L1
GO:0016075	rRNA catabolic process	1/77	21/18866	0.0823422492966623	0.240770765910569	0.186522592160169	TRIR	1	CD4+ T cell_MTRNR2L1
GO:0046641	positive regulation of alpha-beta T cell proliferation	1/77	21/18866	0.0823422492966623	0.240770765910569	0.186522592160169	HLA-A	1	CD4+ T cell_MTRNR2L1
GO:0046716	muscle cell cellular homeostasis	1/77	21/18866	0.0823422492966623	0.240770765910569	0.186522592160169	ALDOA	1	CD4+ T cell_MTRNR2L1
GO:0060117	auditory receptor cell development	1/77	21/18866	0.0823422492966623	0.240770765910569	0.186522592160169	RIPOR2	1	CD4+ T cell_MTRNR2L1
GO:0098780	response to mitochondrial depolarisation	1/77	21/18866	0.0823422492966623	0.240770765910569	0.186522592160169	ATP5IF1	1	CD4+ T cell_MTRNR2L1
GO:1903204	negative regulation of oxidative stress-induced neuron death	1/77	21/18866	0.0823422492966623	0.240770765910569	0.186522592160169	RACK1	1	CD4+ T cell_MTRNR2L1
GO:1903599	positive regulation of autophagy of mitochondrion	1/77	21/18866	0.0823422492966623	0.240770765910569	0.186522592160169	ATP5IF1	1	CD4+ T cell_MTRNR2L1
GO:1904886	beta-catenin destruction complex disassembly	1/77	21/18866	0.0823422492966623	0.240770765910569	0.186522592160169	PPP1CA	1	CD4+ T cell_MTRNR2L1
GO:2000678	negative regulation of transcription regulatory region DNA binding	1/77	21/18866	0.0823422492966623	0.240770765910569	0.186522592160169	TMSB4X	1	CD4+ T cell_MTRNR2L1
GO:0032970	regulation of actin filament-based process	4/77	405/18866	0.0837641211070243	0.243773927625339	0.188849110105969	ACTG1/ARHGDIB/CORO1A/TMSB4X	4	CD4+ T cell_MTRNR2L1
GO:0043547	positive regulation of GTPase activity	4/77	406/18866	0.0843471552263964	0.243773927625339	0.188849110105969	ARHGDIB/CCL3L1/RACK1/RGS1	4	CD4+ T cell_MTRNR2L1
GO:0030217	T cell differentiation	3/77	253/18866	0.084768031119315	0.243773927625339	0.188849110105969	CD27/CD3D/IL7R	3	CD4+ T cell_MTRNR2L1
GO:0010822	positive regulation of mitochondrion organization	2/77	119/18866	0.0850877998261802	0.243773927625339	0.188849110105969	ATP5IF1/GZMB	2	CD4+ T cell_MTRNR2L1
GO:1901222	regulation of NIK/NF-kappaB signaling	2/77	119/18866	0.0850877998261802	0.243773927625339	0.188849110105969	CD27/TMSB4X	2	CD4+ T cell_MTRNR2L1
GO:0002313	mature B cell differentiation involved in immune response	1/77	22/18866	0.0860917662403687	0.243773927625339	0.188849110105969	ITM2A	1	CD4+ T cell_MTRNR2L1
GO:0005980	glycogen catabolic process	1/77	22/18866	0.0860917662403687	0.243773927625339	0.188849110105969	PPP1CA	1	CD4+ T cell_MTRNR2L1
GO:0032069	regulation of nuclease activity	1/77	22/18866	0.0860917662403687	0.243773927625339	0.188849110105969	GZMA	1	CD4+ T cell_MTRNR2L1
GO:0035024	negative regulation of Rho protein signal transduction	1/77	22/18866	0.0860917662403687	0.243773927625339	0.188849110105969	RIPOR2	1	CD4+ T cell_MTRNR2L1
GO:0039531	regulation of viral-induced cytoplasmic pattern recognition receptor signaling pathway	1/77	22/18866	0.0860917662403687	0.243773927625339	0.188849110105969	NOP53	1	CD4+ T cell_MTRNR2L1
GO:0045061	thymic T cell selection	1/77	22/18866	0.0860917662403687	0.243773927625339	0.188849110105969	CD3D	1	CD4+ T cell_MTRNR2L1
GO:0045663	positive regulation of myoblast differentiation	1/77	22/18866	0.0860917662403687	0.243773927625339	0.188849110105969	RIPOR2	1	CD4+ T cell_MTRNR2L1
GO:0050765	negative regulation of phagocytosis	1/77	22/18866	0.0860917662403687	0.243773927625339	0.188849110105969	RACK1	1	CD4+ T cell_MTRNR2L1
GO:0051900	regulation of mitochondrial depolarization	1/77	22/18866	0.0860917662403687	0.243773927625339	0.188849110105969	RACK1	1	CD4+ T cell_MTRNR2L1
GO:1901739	regulation of myoblast fusion	1/77	22/18866	0.0860917662403687	0.243773927625339	0.188849110105969	RIPOR2	1	CD4+ T cell_MTRNR2L1
GO:0002831	regulation of response to biotic stimulus	4/77	409/18866	0.0861083466260852	0.243773927625339	0.188849110105969	HLA-A/HLA-B/NOP53/SELENOK	4	CD4+ T cell_MTRNR2L1
GO:0031334	positive regulation of protein-containing complex assembly	3/77	257/18866	0.0878735849296458	0.24827774789646	0.192338172527713	CORO1A/RACK1/STMP1	3	CD4+ T cell_MTRNR2L1
GO:1990266	neutrophil migration	2/77	122/18866	0.0887668052147443	0.249829010155648	0.193539919162566	CCL3L1/RIPOR2	2	CD4+ T cell_MTRNR2L1
GO:0006783	heme biosynthetic process	1/77	23/18866	0.0898261609548396	0.249829010155648	0.193539919162566	ATP5IF1	1	CD4+ T cell_MTRNR2L1
GO:0009251	glucan catabolic process	1/77	23/18866	0.0898261609548396	0.249829010155648	0.193539919162566	PPP1CA	1	CD4+ T cell_MTRNR2L1
GO:0010155	regulation of proton transport	1/77	23/18866	0.0898261609548396	0.249829010155648	0.193539919162566	TMSB4X	1	CD4+ T cell_MTRNR2L1
GO:0010288	response to lead ion	1/77	23/18866	0.0898261609548396	0.249829010155648	0.193539919162566	PPP1CA	1	CD4+ T cell_MTRNR2L1
GO:0051220	cytoplasmic sequestering of protein	1/77	23/18866	0.0898261609548396	0.249829010155648	0.193539919162566	TMSB4X	1	CD4+ T cell_MTRNR2L1
GO:1901032	negative regulation of response to reactive oxygen species	1/77	23/18866	0.0898261609548396	0.249829010155648	0.193539919162566	RACK1	1	CD4+ T cell_MTRNR2L1
GO:1903206	negative regulation of hydrogen peroxide-induced cell death	1/77	23/18866	0.0898261609548396	0.249829010155648	0.193539919162566	RACK1	1	CD4+ T cell_MTRNR2L1
GO:1904375	regulation of protein localization to cell periphery	2/77	123/18866	0.0900036431134704	0.249834674061563	0.193544306931193	ACTB/RACK1	2	CD4+ T cell_MTRNR2L1
GO:1903362	regulation of cellular protein catabolic process	3/77	260/18866	0.0902342423242572	0.249987472898331	0.193662678590665	ATP5IF1/NOP53/RACK1	3	CD4+ T cell_MTRNR2L1
GO:0051101	regulation of DNA binding	2/77	124/18866	0.0912456292612564	0.252298594306853	0.195453080154924	GZMA/TMSB4X	2	CD4+ T cell_MTRNR2L1
GO:0008637	apoptotic mitochondrial changes	2/77	125/18866	0.0924927023852125	0.254701305793035	0.197314435593658	ATP5IF1/GZMB	2	CD4+ T cell_MTRNR2L1
GO:1903578	regulation of ATP metabolic process	2/77	125/18866	0.0924927023852125	0.254701305793035	0.197314435593658	ATP5IF1/TMSB4X	2	CD4+ T cell_MTRNR2L1
GO:0003094	glomerular filtration	1/77	24/18866	0.0935454936304474	0.254701305793035	0.197314435593658	IGHA1	1	CD4+ T cell_MTRNR2L1
GO:0007095	mitotic G2 DNA damage checkpoint	1/77	24/18866	0.0935454936304474	0.254701305793035	0.197314435593658	NOP53	1	CD4+ T cell_MTRNR2L1
GO:0014850	response to muscle activity	1/77	24/18866	0.0935454936304474	0.254701305793035	0.197314435593658	ATP5PF	1	CD4+ T cell_MTRNR2L1
GO:0032469	endoplasmic reticulum calcium ion homeostasis	1/77	24/18866	0.0935454936304474	0.254701305793035	0.197314435593658	SELENOK	1	CD4+ T cell_MTRNR2L1
GO:0032891	negative regulation of organic acid transport	1/77	24/18866	0.0935454936304474	0.254701305793035	0.197314435593658	ATP5PF	1	CD4+ T cell_MTRNR2L1
GO:0044247	cellular polysaccharide catabolic process	1/77	24/18866	0.0935454936304474	0.254701305793035	0.197314435593658	PPP1CA	1	CD4+ T cell_MTRNR2L1
GO:0071621	granulocyte chemotaxis	2/77	127/18866	0.0950018664805414	0.257681253082459	0.199622969567133	CCL3L1/RIPOR2	2	CD4+ T cell_MTRNR2L1
GO:1905477	positive regulation of protein localization to membrane	2/77	127/18866	0.0950018664805414	0.257681253082459	0.199622969567133	GZMB/RACK1	2	CD4+ T cell_MTRNR2L1
GO:0006816	calcium ion transport	4/77	426/18866	0.0964261298878734	0.26030780017096	0.201657728104055	CORO1A/MCUB/SELENOK/TPT1	4	CD4+ T cell_MTRNR2L1
GO:0033673	negative regulation of kinase activity	3/77	268/18866	0.0966585038122509	0.26030780017096	0.201657728104055	DUSP4/RACK1/RTRAF	3	CD4+ T cell_MTRNR2L1
GO:0006851	mitochondrial calcium ion transmembrane transport	1/77	25/18866	0.0972498242211732	0.26030780017096	0.201657728104055	MCUB	1	CD4+ T cell_MTRNR2L1
GO:0015874	norepinephrine transport	1/77	25/18866	0.0972498242211732	0.26030780017096	0.201657728104055	ACTB	1	CD4+ T cell_MTRNR2L1
GO:0039529	RIG-I signaling pathway	1/77	25/18866	0.0972498242211732	0.26030780017096	0.201657728104055	NOP53	1	CD4+ T cell_MTRNR2L1
GO:0097205	renal filtration	1/77	25/18866	0.0972498242211732	0.26030780017096	0.201657728104055	IGHA1	1	CD4+ T cell_MTRNR2L1
GO:2001026	regulation of endothelial cell chemotaxis	1/77	25/18866	0.0972498242211732	0.26030780017096	0.201657728104055	TMSB4X	1	CD4+ T cell_MTRNR2L1
GO:0034101	erythrocyte homeostasis	2/77	129/18866	0.0975306532275712	0.260569700180228	0.201860619299881	ATP5IF1/RPS17	2	CD4+ T cell_MTRNR2L1
GO:0032434	regulation of proteasomal ubiquitin-dependent protein catabolic process	2/77	131/18866	0.100078586790243	0.264223232577986	0.204690972606246	NOP53/RACK1	2	CD4+ T cell_MTRNR2L1
GO:0000188	inactivation of MAPK activity	1/77	26/18866	0.100939212445523	0.264223232577986	0.204690972606246	DUSP4	1	CD4+ T cell_MTRNR2L1
GO:0000272	polysaccharide catabolic process	1/77	26/18866	0.100939212445523	0.264223232577986	0.204690972606246	PPP1CA	1	CD4+ T cell_MTRNR2L1
GO:0002507	tolerance induction	1/77	26/18866	0.100939212445523	0.264223232577986	0.204690972606246	HLA-B	1	CD4+ T cell_MTRNR2L1
GO:0030810	positive regulation of nucleotide biosynthetic process	1/77	26/18866	0.100939212445523	0.264223232577986	0.204690972606246	TMSB4X	1	CD4+ T cell_MTRNR2L1
GO:0033119	negative regulation of RNA splicing	1/77	26/18866	0.100939212445523	0.264223232577986	0.204690972606246	RPS26	1	CD4+ T cell_MTRNR2L1
GO:0051560	mitochondrial calcium ion homeostasis	1/77	26/18866	0.100939212445523	0.264223232577986	0.204690972606246	MCUB	1	CD4+ T cell_MTRNR2L1
GO:0090023	positive regulation of neutrophil chemotaxis	1/77	26/18866	0.100939212445523	0.264223232577986	0.204690972606246	RIPOR2	1	CD4+ T cell_MTRNR2L1
GO:1900373	positive regulation of purine nucleotide biosynthetic process	1/77	26/18866	0.100939212445523	0.264223232577986	0.204690972606246	TMSB4X	1	CD4+ T cell_MTRNR2L1
GO:1900739	regulation of protein insertion into mitochondrial membrane involved in apoptotic signaling pathway	1/77	26/18866	0.100939212445523	0.264223232577986	0.204690972606246	GZMB	1	CD4+ T cell_MTRNR2L1
GO:1900740	positive regulation of protein insertion into mitochondrial membrane involved in apoptotic signaling pathway	1/77	26/18866	0.100939212445523	0.264223232577986	0.204690972606246	GZMB	1	CD4+ T cell_MTRNR2L1
GO:0007015	actin filament organization	4/77	434/18866	0.1014761980393	0.265141478913694	0.20540232843107	ACTG1/ALDOA/CORO1A/TMSB4X	4	CD4+ T cell_MTRNR2L1
GO:0002920	regulation of humoral immune response	2/77	134/18866	0.103935361927669	0.268297196714877	0.207847029980183	IGKC/IGLC2	2	CD4+ T cell_MTRNR2L1
GO:0071333	cellular response to glucose stimulus	2/77	134/18866	0.103935361927669	0.268297196714877	0.207847029980183	RACK1/SELENOT	2	CD4+ T cell_MTRNR2L1
GO:0006735	NADH regeneration	1/77	27/18866	0.104613717787439	0.268297196714877	0.207847029980183	ALDOA	1	CD4+ T cell_MTRNR2L1
GO:0006779	porphyrin-containing compound biosynthetic process	1/77	27/18866	0.104613717787439	0.268297196714877	0.207847029980183	ATP5IF1	1	CD4+ T cell_MTRNR2L1
GO:0033014	tetrapyrrole biosynthetic process	1/77	27/18866	0.104613717787439	0.268297196714877	0.207847029980183	ATP5IF1	1	CD4+ T cell_MTRNR2L1
GO:0033081	regulation of T cell differentiation in thymus	1/77	27/18866	0.104613717787439	0.268297196714877	0.207847029980183	IL7R	1	CD4+ T cell_MTRNR2L1
GO:0036037	CD8-positive, alpha-beta T cell activation	1/77	27/18866	0.104613717787439	0.268297196714877	0.207847029980183	HLA-A	1	CD4+ T cell_MTRNR2L1
GO:0061621	canonical glycolysis	1/77	27/18866	0.104613717787439	0.268297196714877	0.207847029980183	ALDOA	1	CD4+ T cell_MTRNR2L1
GO:0061718	glucose catabolic process to pyruvate	1/77	27/18866	0.104613717787439	0.268297196714877	0.207847029980183	ALDOA	1	CD4+ T cell_MTRNR2L1
GO:1903203	regulation of oxidative stress-induced neuron death	1/77	27/18866	0.104613717787439	0.268297196714877	0.207847029980183	RACK1	1	CD4+ T cell_MTRNR2L1
GO:0015980	energy derivation by oxidation of organic compounds	3/77	278/18866	0.104944900681311	0.268297196714877	0.207847029980183	ATP5F1D/NOP53/PPP1CA	3	CD4+ T cell_MTRNR2L1
GO:0110053	regulation of actin filament organization	3/77	278/18866	0.104944900681311	0.268297196714877	0.207847029980183	ACTG1/CORO1A/TMSB4X	3	CD4+ T cell_MTRNR2L1
GO:0006414	translational elongation	2/77	135/18866	0.105230022284151	0.268543999520843	0.208038225530635	RACK1/SELENOT	2	CD4+ T cell_MTRNR2L1
GO:0071331	cellular response to hexose stimulus	2/77	136/18866	0.106529121704865	0.270019826416859	0.209181533179234	RACK1/SELENOT	2	CD4+ T cell_MTRNR2L1
GO:0072659	protein localization to plasma membrane	3/77	281/18866	0.107484506505941	0.270019826416859	0.209181533179234	ACTB/FYB1/RACK1	3	CD4+ T cell_MTRNR2L1
GO:0030183	B cell differentiation	2/77	137/18866	0.107832603604889	0.270019826416859	0.209181533179234	CD27/ITM2A	2	CD4+ T cell_MTRNR2L1
GO:0071326	cellular response to monosaccharide stimulus	2/77	137/18866	0.107832603604889	0.270019826416859	0.209181533179234	RACK1/SELENOT	2	CD4+ T cell_MTRNR2L1
GO:0002335	mature B cell differentiation	1/77	28/18866	0.108273399497209	0.270019826416859	0.209181533179234	ITM2A	1	CD4+ T cell_MTRNR2L1
GO:0006929	substrate-dependent cell migration	1/77	28/18866	0.108273399497209	0.270019826416859	0.209181533179234	ATP5F1B	1	CD4+ T cell_MTRNR2L1
GO:0010460	positive regulation of heart rate	1/77	28/18866	0.108273399497209	0.270019826416859	0.209181533179234	ATP5PF	1	CD4+ T cell_MTRNR2L1
GO:0031167	rRNA methylation	1/77	28/18866	0.108273399497209	0.270019826416859	0.209181533179234	BUD23	1	CD4+ T cell_MTRNR2L1
GO:0043901	negative regulation of multi-organism process	1/77	28/18866	0.108273399497209	0.270019826416859	0.209181533179234	ARHGDIB	1	CD4+ T cell_MTRNR2L1
GO:0060143	positive regulation of syncytium formation by plasma membrane fusion	1/77	28/18866	0.108273399497209	0.270019826416859	0.209181533179234	RIPOR2	1	CD4+ T cell_MTRNR2L1
GO:0061620	glycolytic process through glucose-6-phosphate	1/77	28/18866	0.108273399497209	0.270019826416859	0.209181533179234	ALDOA	1	CD4+ T cell_MTRNR2L1
GO:1900101	regulation of endoplasmic reticulum unfolded protein response	1/77	28/18866	0.108273399497209	0.270019826416859	0.209181533179234	RACK1	1	CD4+ T cell_MTRNR2L1
GO:2000191	regulation of fatty acid transport	1/77	28/18866	0.108273399497209	0.270019826416859	0.209181533179234	ATP5PF	1	CD4+ T cell_MTRNR2L1
GO:0002705	positive regulation of leukocyte mediated immunity	2/77	138/18866	0.109140411776213	0.271706199946375	0.210487949100977	HLA-A/HLA-B	2	CD4+ T cell_MTRNR2L1
GO:0001819	positive regulation of cytokine production	4/77	447/18866	0.109940278564099	0.27294446982552	0.211447223815157	HLA-A/NOP53/SELENOK/STMP1	4	CD4+ T cell_MTRNR2L1
GO:0007266	Rho protein signal transduction	2/77	140/18866	0.111768783972891	0.27294446982552	0.211447223815157	ARHGDIB/RIPOR2	2	CD4+ T cell_MTRNR2L1
GO:0072655	establishment of protein localization to mitochondrion	2/77	140/18866	0.111768783972891	0.27294446982552	0.211447223815157	ATP5IF1/GZMB	2	CD4+ T cell_MTRNR2L1
GO:0043542	endothelial cell migration	3/77	286/18866	0.111770644413805	0.27294446982552	0.211447223815157	ATP5F1A/ATP5F1B/TMSB4X	3	CD4+ T cell_MTRNR2L1
GO:0002230	positive regulation of defense response to virus by host	1/77	29/18866	0.111918316592374	0.27294446982552	0.211447223815157	SELENOK	1	CD4+ T cell_MTRNR2L1
GO:0043153	entrainment of circadian clock by photoperiod	1/77	29/18866	0.111918316592374	0.27294446982552	0.211447223815157	PPP1CA	1	CD4+ T cell_MTRNR2L1
GO:0045577	regulation of B cell differentiation	1/77	29/18866	0.111918316592374	0.27294446982552	0.211447223815157	CD27	1	CD4+ T cell_MTRNR2L1
GO:0048873	homeostasis of number of cells within a tissue	1/77	29/18866	0.111918316592374	0.27294446982552	0.211447223815157	CORO1A	1	CD4+ T cell_MTRNR2L1
GO:0061099	negative regulation of protein tyrosine kinase activity	1/77	29/18866	0.111918316592374	0.27294446982552	0.211447223815157	RACK1	1	CD4+ T cell_MTRNR2L1
GO:0061615	glycolytic process through fructose-6-phosphate	1/77	29/18866	0.111918316592374	0.27294446982552	0.211447223815157	ALDOA	1	CD4+ T cell_MTRNR2L1
GO:0071624	positive regulation of granulocyte chemotaxis	1/77	29/18866	0.111918316592374	0.27294446982552	0.211447223815157	RIPOR2	1	CD4+ T cell_MTRNR2L1
GO:0006417	regulation of translation	4/77	450/18866	0.111937900546421	0.27294446982552	0.211447223815157	GZMB/PPP1CA/RACK1/SELENOT	4	CD4+ T cell_MTRNR2L1
GO:0030010	establishment of cell polarity	2/77	141/18866	0.113089237448238	0.273324092476219	0.211741313509076	RACK1/RIPOR2	2	CD4+ T cell_MTRNR2L1
GO:0002687	positive regulation of leukocyte migration	2/77	142/18866	0.11441379609079	0.273324092476219	0.211741313509076	RIPOR2/SELENOK	2	CD4+ T cell_MTRNR2L1
GO:0031333	negative regulation of protein-containing complex assembly	2/77	142/18866	0.11441379609079	0.273324092476219	0.211741313509076	NOP53/TMSB4X	2	CD4+ T cell_MTRNR2L1
GO:0097193	intrinsic apoptotic signaling pathway	3/77	290/18866	0.11524669885812	0.273324092476219	0.211741313509076	RACK1/SELENOK/TPT1	3	CD4+ T cell_MTRNR2L1
GO:1902105	regulation of leukocyte differentiation	3/77	290/18866	0.11524669885812	0.273324092476219	0.211741313509076	CD27/HLA-B/IL7R	3	CD4+ T cell_MTRNR2L1
GO:0000027	ribosomal large subunit assembly	1/77	30/18866	0.115548527858626	0.273324092476219	0.211741313509076	NOP53	1	CD4+ T cell_MTRNR2L1
GO:0001844	protein insertion into mitochondrial membrane involved in apoptotic signaling pathway	1/77	30/18866	0.115548527858626	0.273324092476219	0.211741313509076	GZMB	1	CD4+ T cell_MTRNR2L1
GO:0005979	regulation of glycogen biosynthetic process	1/77	30/18866	0.115548527858626	0.273324092476219	0.211741313509076	PPP1CA	1	CD4+ T cell_MTRNR2L1
GO:0010962	regulation of glucan biosynthetic process	1/77	30/18866	0.115548527858626	0.273324092476219	0.211741313509076	PPP1CA	1	CD4+ T cell_MTRNR2L1
GO:0033137	negative regulation of peptidyl-serine phosphorylation	1/77	30/18866	0.115548527858626	0.273324092476219	0.211741313509076	RACK1	1	CD4+ T cell_MTRNR2L1
GO:0036475	neuron death in response to oxidative stress	1/77	30/18866	0.115548527858626	0.273324092476219	0.211741313509076	RACK1	1	CD4+ T cell_MTRNR2L1
GO:0038111	interleukin-7-mediated signaling pathway	1/77	30/18866	0.115548527858626	0.273324092476219	0.211741313509076	IL7R	1	CD4+ T cell_MTRNR2L1
GO:0043457	regulation of cellular respiration	1/77	30/18866	0.115548527858626	0.273324092476219	0.211741313509076	NOP53	1	CD4+ T cell_MTRNR2L1
GO:0051125	regulation of actin nucleation	1/77	30/18866	0.115548527858626	0.273324092476219	0.211741313509076	CORO1A	1	CD4+ T cell_MTRNR2L1
GO:0051491	positive regulation of filopodium assembly	1/77	30/18866	0.115548527858626	0.273324092476219	0.211741313509076	RIPOR2	1	CD4+ T cell_MTRNR2L1
GO:0060122	inner ear receptor cell stereocilium organization	1/77	30/18866	0.115548527858626	0.273324092476219	0.211741313509076	RIPOR2	1	CD4+ T cell_MTRNR2L1
GO:0060142	regulation of syncytium formation by plasma membrane fusion	1/77	30/18866	0.115548527858626	0.273324092476219	0.211741313509076	RIPOR2	1	CD4+ T cell_MTRNR2L1
GO:1903205	regulation of hydrogen peroxide-induced cell death	1/77	30/18866	0.115548527858626	0.273324092476219	0.211741313509076	RACK1	1	CD4+ T cell_MTRNR2L1
GO:0050921	positive regulation of chemotaxis	2/77	144/18866	0.117075011825189	0.276017908673957	0.213828184720806	RIPOR2/TMSB4X	2	CD4+ T cell_MTRNR2L1
GO:0070585	protein localization to mitochondrion	2/77	144/18866	0.117075011825189	0.276017908673957	0.213828184720806	ATP5IF1/GZMB	2	CD4+ T cell_MTRNR2L1
GO:0001738	morphogenesis of a polarized epithelium	2/77	145/18866	0.118411561300535	0.276367535497412	0.21409903696133	ACTB/ACTG1	2	CD4+ T cell_MTRNR2L1
GO:0071322	cellular response to carbohydrate stimulus	2/77	145/18866	0.118411561300535	0.276367535497412	0.21409903696133	RACK1/SELENOT	2	CD4+ T cell_MTRNR2L1
GO:0002323	natural killer cell activation involved in immune response	1/77	31/18866	0.11916409185071	0.276367535497412	0.21409903696133	CORO1A	1	CD4+ T cell_MTRNR2L1
GO:0006356	regulation of transcription by RNA polymerase I	1/77	31/18866	0.11916409185071	0.276367535497412	0.21409903696133	NOP53	1	CD4+ T cell_MTRNR2L1
GO:0031338	regulation of vesicle fusion	1/77	31/18866	0.11916409185071	0.276367535497412	0.21409903696133	CORO1A	1	CD4+ T cell_MTRNR2L1
GO:0039528	cytoplasmic pattern recognition receptor signaling pathway in response to virus	1/77	31/18866	0.11916409185071	0.276367535497412	0.21409903696133	NOP53	1	CD4+ T cell_MTRNR2L1
GO:1902230	negative regulation of intrinsic apoptotic signaling pathway in response to DNA damage	1/77	31/18866	0.11916409185071	0.276367535497412	0.21409903696133	TPT1	1	CD4+ T cell_MTRNR2L1
GO:1902624	positive regulation of neutrophil migration	1/77	31/18866	0.11916409185071	0.276367535497412	0.21409903696133	RIPOR2	1	CD4+ T cell_MTRNR2L1
GO:1903792	negative regulation of anion transport	1/77	31/18866	0.11916409185071	0.276367535497412	0.21409903696133	ATP5PF	1	CD4+ T cell_MTRNR2L1
GO:2000406	positive regulation of T cell migration	1/77	31/18866	0.11916409185071	0.276367535497412	0.21409903696133	SELENOK	1	CD4+ T cell_MTRNR2L1
GO:0042542	response to hydrogen peroxide	2/77	146/18866	0.119752000706079	0.277279429277164	0.214805471527549	RACK1/TXNIP	2	CD4+ T cell_MTRNR2L1
GO:0051348	negative regulation of transferase activity	3/77	296/18866	0.120537316073728	0.278644704689916	0.215863136099225	DUSP4/RACK1/RTRAF	3	CD4+ T cell_MTRNR2L1
GO:0002683	negative regulation of immune system process	4/77	463/18866	0.120781376161408	0.278756368968955	0.215949641247387	HLA-A/HLA-B/IL7R/RIPOR2	4	CD4+ T cell_MTRNR2L1
GO:0007043	cell-cell junction assembly	2/77	147/18866	0.121096277134235	0.278815718111774	0.21599561840711	ACTB/ACTG1	2	CD4+ T cell_MTRNR2L1
GO:0002724	regulation of T cell cytokine production	1/77	32/18866	0.122765066893316	0.278815718111774	0.21599561840711	HLA-A	1	CD4+ T cell_MTRNR2L1
GO:0035767	endothelial cell chemotaxis	1/77	32/18866	0.122765066893316	0.278815718111774	0.21599561840711	TMSB4X	1	CD4+ T cell_MTRNR2L1
GO:0042168	heme metabolic process	1/77	32/18866	0.122765066893316	0.278815718111774	0.21599561840711	ATP5IF1	1	CD4+ T cell_MTRNR2L1
GO:0044818	mitotic G2/M transition checkpoint	1/77	32/18866	0.122765066893316	0.278815718111774	0.21599561840711	NOP53	1	CD4+ T cell_MTRNR2L1
GO:0048741	skeletal muscle fiber development	1/77	32/18866	0.122765066893316	0.278815718111774	0.21599561840711	RIPOR2	1	CD4+ T cell_MTRNR2L1
GO:0050482	arachidonic acid secretion	1/77	32/18866	0.122765066893316	0.278815718111774	0.21599561840711	ATP5PF	1	CD4+ T cell_MTRNR2L1
GO:0051385	response to mineralocorticoid	1/77	32/18866	0.122765066893316	0.278815718111774	0.21599561840711	RPL27	1	CD4+ T cell_MTRNR2L1
GO:0071353	cellular response to interleukin-4	1/77	32/18866	0.122765066893316	0.278815718111774	0.21599561840711	CORO1A	1	CD4+ T cell_MTRNR2L1
GO:1903963	arachidonate transport	1/77	32/18866	0.122765066893316	0.278815718111774	0.21599561840711	ATP5PF	1	CD4+ T cell_MTRNR2L1
GO:0007162	negative regulation of cell adhesion	3/77	301/18866	0.125014440649908	0.282056997460833	0.218506603591775	ARHGDIB/ATP5F1B/RIPOR2	3	CD4+ T cell_MTRNR2L1
GO:0010632	regulation of epithelial cell migration	3/77	301/18866	0.125014440649908	0.282056997460833	0.218506603591775	ATP5F1A/ATP5F1B/TMSB4X	3	CD4+ T cell_MTRNR2L1
GO:0045580	regulation of T cell differentiation	2/77	150/18866	0.125151604817246	0.282056997460833	0.218506603591775	CD27/IL7R	2	CD4+ T cell_MTRNR2L1
GO:0097530	granulocyte migration	2/77	150/18866	0.125151604817246	0.282056997460833	0.218506603591775	CCL3L1/RIPOR2	2	CD4+ T cell_MTRNR2L1
GO:0002691	regulation of cellular extravasation	1/77	33/18866	0.126351511081976	0.282056997460833	0.218506603591775	RIPOR2	1	CD4+ T cell_MTRNR2L1
GO:0009303	rRNA transcription	1/77	33/18866	0.126351511081976	0.282056997460833	0.218506603591775	NOP53	1	CD4+ T cell_MTRNR2L1
GO:0009648	photoperiodism	1/77	33/18866	0.126351511081976	0.282056997460833	0.218506603591775	PPP1CA	1	CD4+ T cell_MTRNR2L1
GO:0046640	regulation of alpha-beta T cell proliferation	1/77	33/18866	0.126351511081976	0.282056997460833	0.218506603591775	HLA-A	1	CD4+ T cell_MTRNR2L1
GO:0090022	regulation of neutrophil chemotaxis	1/77	33/18866	0.126351511081976	0.282056997460833	0.218506603591775	RIPOR2	1	CD4+ T cell_MTRNR2L1
GO:1901797	negative regulation of signal transduction by p53 class mediator	1/77	33/18866	0.126351511081976	0.282056997460833	0.218506603591775	NOP53	1	CD4+ T cell_MTRNR2L1
GO:0070838	divalent metal ion transport	4/77	471/18866	0.126371042401693	0.282056997460833	0.218506603591775	CORO1A/MCUB/SELENOK/TPT1	4	CD4+ T cell_MTRNR2L1
GO:0001678	cellular glucose homeostasis	2/77	153/18866	0.129239595050518	0.288008111661875	0.223116869471943	RACK1/SELENOT	2	CD4+ T cell_MTRNR2L1
GO:0009649	entrainment of circadian clock	1/77	34/18866	0.129923482283945	0.288628765635473	0.223597683608794	PPP1CA	1	CD4+ T cell_MTRNR2L1
GO:0036474	cell death in response to hydrogen peroxide	1/77	34/18866	0.129923482283945	0.288628765635473	0.223597683608794	RACK1	1	CD4+ T cell_MTRNR2L1
GO:0002262	myeloid cell homeostasis	2/77	154/18866	0.130609278940817	0.289700332105488	0.224427814936836	ATP5IF1/RPS17	2	CD4+ T cell_MTRNR2L1
GO:0072511	divalent inorganic cation transport	4/77	478/18866	0.131351494748864	0.290893512476489	0.225352159281018	CORO1A/MCUB/SELENOK/TPT1	4	CD4+ T cell_MTRNR2L1
GO:0008360	regulation of cell shape	2/77	156/18866	0.133358876271625	0.292042564945725	0.226242318201596	ALDOA/CORO1A	2	CD4+ T cell_MTRNR2L1
GO:1902904	negative regulation of supramolecular fiber organization	2/77	156/18866	0.133358876271625	0.292042564945725	0.226242318201596	CORO1A/TMSB4X	2	CD4+ T cell_MTRNR2L1
GO:0014904	myotube cell development	1/77	35/18866	0.133481038139093	0.292042564945725	0.226242318201596	RIPOR2	1	CD4+ T cell_MTRNR2L1
GO:0070536	protein K63-linked deubiquitination	1/77	35/18866	0.133481038139093	0.292042564945725	0.226242318201596	NOP53	1	CD4+ T cell_MTRNR2L1
GO:0070670	response to interleukin-4	1/77	35/18866	0.133481038139093	0.292042564945725	0.226242318201596	CORO1A	1	CD4+ T cell_MTRNR2L1
GO:1901223	negative regulation of NIK/NF-kappaB signaling	1/77	35/18866	0.133481038139093	0.292042564945725	0.226242318201596	TMSB4X	1	CD4+ T cell_MTRNR2L1
GO:0001667	ameboidal-type cell migration	4/77	481/18866	0.133511032148642	0.292042564945725	0.226242318201596	ARHGDIB/ATP5F1A/ATP5F1B/TMSB4X	4	CD4+ T cell_MTRNR2L1
GO:0043087	regulation of GTPase activity	4/77	481/18866	0.133511032148642	0.292042564945725	0.226242318201596	ARHGDIB/CCL3L1/RACK1/RGS1	4	CD4+ T cell_MTRNR2L1
GO:0022613	ribonucleoprotein complex biogenesis	4/77	482/18866	0.134234176612798	0.293174029902798	0.227118852260594	BUD23/NOP53/RPL27/RPS17	4	CD4+ T cell_MTRNR2L1
GO:0030168	platelet activation	2/77	158/18866	0.136121782915788	0.295192907943344	0.228682855946647	ACTB/ACTG1	2	CD4+ T cell_MTRNR2L1
GO:0006007	glucose catabolic process	1/77	36/18866	0.13702423606078	0.295192907943344	0.228682855946647	ALDOA	1	CD4+ T cell_MTRNR2L1
GO:0018345	protein palmitoylation	1/77	36/18866	0.13702423606078	0.295192907943344	0.228682855946647	SELENOK	1	CD4+ T cell_MTRNR2L1
GO:0031572	G2 DNA damage checkpoint	1/77	36/18866	0.13702423606078	0.295192907943344	0.228682855946647	NOP53	1	CD4+ T cell_MTRNR2L1
GO:0032435	negative regulation of proteasomal ubiquitin-dependent protein catabolic process	1/77	36/18866	0.13702423606078	0.295192907943344	0.228682855946647	NOP53	1	CD4+ T cell_MTRNR2L1
GO:0042491	inner ear auditory receptor cell differentiation	1/77	36/18866	0.13702423606078	0.295192907943344	0.228682855946647	RIPOR2	1	CD4+ T cell_MTRNR2L1
GO:0043368	positive T cell selection	1/77	36/18866	0.13702423606078	0.295192907943344	0.228682855946647	CD3D	1	CD4+ T cell_MTRNR2L1
GO:0046633	alpha-beta T cell proliferation	1/77	36/18866	0.13702423606078	0.295192907943344	0.228682855946647	HLA-A	1	CD4+ T cell_MTRNR2L1
GO:0070873	regulation of glycogen metabolic process	1/77	36/18866	0.13702423606078	0.295192907943344	0.228682855946647	PPP1CA	1	CD4+ T cell_MTRNR2L1
GO:1902107	positive regulation of leukocyte differentiation	2/77	159/18866	0.137508104713296	0.295341690967925	0.228798116598451	CD27/IL7R	2	CD4+ T cell_MTRNR2L1
GO:2000058	regulation of ubiquitin-dependent protein catabolic process	2/77	159/18866	0.137508104713296	0.295341690967925	0.228798116598451	NOP53/RACK1	2	CD4+ T cell_MTRNR2L1
GO:0032717	negative regulation of interleukin-8 production	1/77	37/18866	0.140553133236739	0.300973927412206	0.233161351218208	TMSB4X	1	CD4+ T cell_MTRNR2L1
GO:0051084	'de novo' posttranslational protein folding	1/77	37/18866	0.140553133236739	0.300973927412206	0.233161351218208	SELENOF	1	CD4+ T cell_MTRNR2L1
GO:0043467	regulation of generation of precursor metabolites and energy	2/77	162/18866	0.141685963944233	0.302489973997883	0.234335816639401	NOP53/PPP1CA	2	CD4+ T cell_MTRNR2L1
GO:2001236	regulation of extrinsic apoptotic signaling pathway	2/77	162/18866	0.141685963944233	0.302489973997883	0.234335816639401	ITM2C/PPP1CA	2	CD4+ T cell_MTRNR2L1
GO:0051494	negative regulation of cytoskeleton organization	2/77	163/18866	0.143084722434877	0.303929671349703	0.235451135108285	CORO1A/TMSB4X	2	CD4+ T cell_MTRNR2L1
GO:0010742	macrophage derived foam cell differentiation	1/77	38/18866	0.14406778662995	0.303929671349703	0.235451135108285	SELENOK	1	CD4+ T cell_MTRNR2L1
GO:0032885	regulation of polysaccharide biosynthetic process	1/77	38/18866	0.14406778662995	0.303929671349703	0.235451135108285	PPP1CA	1	CD4+ T cell_MTRNR2L1
GO:0034661	ncRNA catabolic process	1/77	38/18866	0.14406778662995	0.303929671349703	0.235451135108285	TRIR	1	CD4+ T cell_MTRNR2L1
GO:0043029	T cell homeostasis	1/77	38/18866	0.14406778662995	0.303929671349703	0.235451135108285	CORO1A	1	CD4+ T cell_MTRNR2L1
GO:0045777	positive regulation of blood pressure	1/77	38/18866	0.14406778662995	0.303929671349703	0.235451135108285	ATP5PF	1	CD4+ T cell_MTRNR2L1
GO:0090077	foam cell differentiation	1/77	38/18866	0.14406778662995	0.303929671349703	0.235451135108285	SELENOK	1	CD4+ T cell_MTRNR2L1
GO:2000403	positive regulation of lymphocyte migration	1/77	38/18866	0.14406778662995	0.303929671349703	0.235451135108285	SELENOK	1	CD4+ T cell_MTRNR2L1
GO:2001242	regulation of intrinsic apoptotic signaling pathway	2/77	166/18866	0.147298754670685	0.30857150109078	0.239047112021835	RACK1/TPT1	2	CD4+ T cell_MTRNR2L1
GO:0006778	porphyrin-containing compound metabolic process	1/77	39/18866	0.147568252979509	0.30857150109078	0.239047112021835	ATP5IF1	1	CD4+ T cell_MTRNR2L1
GO:0010831	positive regulation of myotube differentiation	1/77	39/18866	0.147568252979509	0.30857150109078	0.239047112021835	RIPOR2	1	CD4+ T cell_MTRNR2L1
GO:0038179	neurotrophin signaling pathway	1/77	39/18866	0.147568252979509	0.30857150109078	0.239047112021835	CORO1A	1	CD4+ T cell_MTRNR2L1
GO:1902229	regulation of intrinsic apoptotic signaling pathway in response to DNA damage	1/77	39/18866	0.147568252979509	0.30857150109078	0.239047112021835	TPT1	1	CD4+ T cell_MTRNR2L1
GO:2000249	regulation of actin cytoskeleton reorganization	1/77	39/18866	0.147568252979509	0.30857150109078	0.239047112021835	ARHGDIB	1	CD4+ T cell_MTRNR2L1
GO:0006898	receptor-mediated endocytosis	3/77	328/18866	0.150187943855426	0.313559379669582	0.242911169347813	IGHA1/IGKC/IGLC2	3	CD4+ T cell_MTRNR2L1
GO:0000154	rRNA modification	1/77	40/18866	0.151054588801498	0.313559379669582	0.242911169347813	BUD23	1	CD4+ T cell_MTRNR2L1
GO:0043001	Golgi to plasma membrane protein transport	1/77	40/18866	0.151054588801498	0.313559379669582	0.242911169347813	RACK1	1	CD4+ T cell_MTRNR2L1
GO:0050691	regulation of defense response to virus by host	1/77	40/18866	0.151054588801498	0.313559379669582	0.242911169347813	SELENOK	1	CD4+ T cell_MTRNR2L1
GO:0140353	lipid export from cell	1/77	40/18866	0.151054588801498	0.313559379669582	0.242911169347813	ATP5PF	1	CD4+ T cell_MTRNR2L1
GO:0038095	Fc-epsilon receptor signaling pathway	2/77	169/18866	0.151538449800905	0.31364934958792	0.242980868101818	IGKC/IGLC2	2	CD4+ T cell_MTRNR2L1
GO:0055002	striated muscle cell development	2/77	169/18866	0.151538449800905	0.31364934958792	0.242980868101818	ACTG1/RIPOR2	2	CD4+ T cell_MTRNR2L1
GO:0051302	regulation of cell division	2/77	171/18866	0.154378562646922	0.317527034567307	0.245984870066927	RACK1/TXNIP	2	CD4+ T cell_MTRNR2L1
GO:0006458	'de novo' protein folding	1/77	41/18866	0.154526850389848	0.317527034567307	0.245984870066927	SELENOF	1	CD4+ T cell_MTRNR2L1
GO:0006734	NADH metabolic process	1/77	41/18866	0.154526850389848	0.317527034567307	0.245984870066927	ALDOA	1	CD4+ T cell_MTRNR2L1
GO:0050832	defense response to fungus	1/77	41/18866	0.154526850389848	0.317527034567307	0.245984870066927	GNLY	1	CD4+ T cell_MTRNR2L1
GO:0051354	negative regulation of oxidoreductase activity	1/77	41/18866	0.154526850389848	0.317527034567307	0.245984870066927	GZMA	1	CD4+ T cell_MTRNR2L1
GO:0099173	postsynapse organization	2/77	173/18866	0.157229176965566	0.322614334292458	0.249925947914323	ACTB/ACTG1	2	CD4+ T cell_MTRNR2L1
GO:0098927	vesicle-mediated transport between endosomal compartments	1/77	42/18866	0.157985093817204	0.322770119936441	0.25004663342208	CORO1A	1	CD4+ T cell_MTRNR2L1
GO:1900371	regulation of purine nucleotide biosynthetic process	1/77	42/18866	0.157985093817204	0.322770119936441	0.25004663342208	TMSB4X	1	CD4+ T cell_MTRNR2L1
GO:1902622	regulation of neutrophil migration	1/77	42/18866	0.157985093817204	0.322770119936441	0.25004663342208	RIPOR2	1	CD4+ T cell_MTRNR2L1
GO:0030833	regulation of actin filament polymerization	2/77	174/18866	0.158658311749946	0.323681140303615	0.250752391364716	CORO1A/TMSB4X	2	CD4+ T cell_MTRNR2L1
GO:0050680	negative regulation of epithelial cell proliferation	2/77	175/18866	0.160089940005754	0.323768211138805	0.250819844229352	ATP5F1A/ATP5IF1	2	CD4+ T cell_MTRNR2L1
GO:0002369	T cell cytokine production	1/77	43/18866	0.16142937493578	0.323768211138805	0.250819844229352	HLA-A	1	CD4+ T cell_MTRNR2L1
GO:0002823	negative regulation of adaptive immune response based on somatic recombination of immune receptors built from immunoglobulin superfamily domains	1/77	43/18866	0.16142937493578	0.323768211138805	0.250819844229352	IL7R	1	CD4+ T cell_MTRNR2L1
GO:0007339	binding of sperm to zona pellucida	1/77	43/18866	0.16142937493578	0.323768211138805	0.250819844229352	ALDOA	1	CD4+ T cell_MTRNR2L1
GO:0010470	regulation of gastrulation	1/77	43/18866	0.16142937493578	0.323768211138805	0.250819844229352	RACK1	1	CD4+ T cell_MTRNR2L1
GO:0030808	regulation of nucleotide biosynthetic process	1/77	43/18866	0.16142937493578	0.323768211138805	0.250819844229352	TMSB4X	1	CD4+ T cell_MTRNR2L1
GO:0040019	positive regulation of embryonic development	1/77	43/18866	0.16142937493578	0.323768211138805	0.250819844229352	RACK1	1	CD4+ T cell_MTRNR2L1
GO:0045823	positive regulation of heart contraction	1/77	43/18866	0.16142937493578	0.323768211138805	0.250819844229352	ATP5PF	1	CD4+ T cell_MTRNR2L1
GO:0046688	response to copper ion	1/77	43/18866	0.16142937493578	0.323768211138805	0.250819844229352	ATP5F1D	1	CD4+ T cell_MTRNR2L1
GO:0060119	inner ear receptor cell development	1/77	43/18866	0.16142937493578	0.323768211138805	0.250819844229352	RIPOR2	1	CD4+ T cell_MTRNR2L1
GO:1901031	regulation of response to reactive oxygen species	1/77	43/18866	0.16142937493578	0.323768211138805	0.250819844229352	RACK1	1	CD4+ T cell_MTRNR2L1
GO:1903146	regulation of autophagy of mitochondrion	1/77	43/18866	0.16142937493578	0.323768211138805	0.250819844229352	ATP5IF1	1	CD4+ T cell_MTRNR2L1
GO:1990778	protein localization to cell periphery	3/77	340/18866	0.161868609536112	0.324192545681327	0.251148571757858	ACTB/FYB1/RACK1	3	CD4+ T cell_MTRNR2L1
GO:0051260	protein homooligomerization	2/77	178/18866	0.164399	0.327877490383489	0.254003259847647	ALDOA/RIPOR2	2	CD4+ T cell_MTRNR2L1
GO:0060401	cytosolic calcium ion transport	2/77	178/18866	0.164399	0.327877490383489	0.254003259847647	CORO1A/MCUB	2	CD4+ T cell_MTRNR2L1
GO:0032881	regulation of polysaccharide metabolic process	1/77	44/18866	0.164859749378215	0.327877490383489	0.254003259847647	PPP1CA	1	CD4+ T cell_MTRNR2L1
GO:0090503	RNA phosphodiester bond hydrolysis, exonucleolytic	1/77	44/18866	0.164859749378215	0.327877490383489	0.254003259847647	TRIR	1	CD4+ T cell_MTRNR2L1
GO:0097028	dendritic cell differentiation	1/77	44/18866	0.164859749378215	0.327877490383489	0.254003259847647	HLA-B	1	CD4+ T cell_MTRNR2L1
GO:0007520	myoblast fusion	1/77	45/18866	0.168276272558423	0.3318911525252	0.25711260189711	RIPOR2	1	CD4+ T cell_MTRNR2L1
GO:0032722	positive regulation of chemokine production	1/77	45/18866	0.168276272558423	0.3318911525252	0.25711260189711	SELENOK	1	CD4+ T cell_MTRNR2L1
GO:0035315	hair cell differentiation	1/77	45/18866	0.168276272558423	0.3318911525252	0.25711260189711	RIPOR2	1	CD4+ T cell_MTRNR2L1
GO:0045214	sarcomere organization	1/77	45/18866	0.168276272558423	0.3318911525252	0.25711260189711	ACTG1	1	CD4+ T cell_MTRNR2L1
GO:0051204	protein insertion into mitochondrial membrane	1/77	45/18866	0.168276272558423	0.3318911525252	0.25711260189711	GZMB	1	CD4+ T cell_MTRNR2L1
GO:1903214	regulation of protein targeting to mitochondrion	1/77	45/18866	0.168276272558423	0.3318911525252	0.25711260189711	ATP5IF1	1	CD4+ T cell_MTRNR2L1
GO:0045619	regulation of lymphocyte differentiation	2/77	181/18866	0.168729667274601	0.332325098477222	0.25744877528395	CD27/IL7R	2	CD4+ T cell_MTRNR2L1
GO:0009615	response to virus	3/77	349/18866	0.1708070179586	0.334433509621835	0.259082139328565	NOP53/SELENOK/TPT1	3	CD4+ T cell_MTRNR2L1
GO:0055001	muscle cell development	2/77	183/18866	0.171627595081965	0.334433509621835	0.259082139328565	ACTG1/RIPOR2	2	CD4+ T cell_MTRNR2L1
GO:0005978	glycogen biosynthetic process	1/77	46/18866	0.171678999672445	0.334433509621835	0.259082139328565	PPP1CA	1	CD4+ T cell_MTRNR2L1
GO:0009250	glucan biosynthetic process	1/77	46/18866	0.171678999672445	0.334433509621835	0.259082139328565	PPP1CA	1	CD4+ T cell_MTRNR2L1
GO:0032309	icosanoid secretion	1/77	46/18866	0.171678999672445	0.334433509621835	0.259082139328565	ATP5PF	1	CD4+ T cell_MTRNR2L1
GO:0032570	response to progesterone	1/77	46/18866	0.171678999672445	0.334433509621835	0.259082139328565	TXNIP	1	CD4+ T cell_MTRNR2L1
GO:0044275	cellular carbohydrate catabolic process	1/77	46/18866	0.171678999672445	0.334433509621835	0.259082139328565	PPP1CA	1	CD4+ T cell_MTRNR2L1
GO:0051489	regulation of filopodium assembly	1/77	46/18866	0.171678999672445	0.334433509621835	0.259082139328565	RIPOR2	1	CD4+ T cell_MTRNR2L1
GO:0001936	regulation of endothelial cell proliferation	2/77	184/18866	0.173079750926009	0.336242244636611	0.260483347412159	ATP5F1A/ATP5IF1	2	CD4+ T cell_MTRNR2L1
GO:0038061	NIK/NF-kappaB signaling	2/77	184/18866	0.173079750926009	0.336242244636611	0.260483347412159	CD27/TMSB4X	2	CD4+ T cell_MTRNR2L1
GO:0032369	negative regulation of lipid transport	1/77	47/18866	0.17506798569929	0.339641432746306	0.263116662860829	ATP5PF	1	CD4+ T cell_MTRNR2L1
GO:0002285	lymphocyte activation involved in immune response	2/77	187/18866	0.177448499205054	0.342858429943008	0.265608836916227	CORO1A/ITM2A	2	CD4+ T cell_MTRNR2L1
GO:0008217	regulation of blood pressure	2/77	187/18866	0.177448499205054	0.342858429943008	0.265608836916227	ATP5PF/UTS2	2	CD4+ T cell_MTRNR2L1
GO:0045333	cellular respiration	2/77	187/18866	0.177448499205054	0.342858429943008	0.265608836916227	ATP5F1D/NOP53	2	CD4+ T cell_MTRNR2L1
GO:0002820	negative regulation of adaptive immune response	1/77	48/18866	0.178443285401779	0.343382754610992	0.266015025748314	IL7R	1	CD4+ T cell_MTRNR2L1
GO:0090382	phagosome maturation	1/77	48/18866	0.178443285401779	0.343382754610992	0.266015025748314	CORO1A	1	CD4+ T cell_MTRNR2L1
GO:2001239	regulation of extrinsic apoptotic signaling pathway in absence of ligand	1/77	48/18866	0.178443285401779	0.343382754610992	0.266015025748314	PPP1CA	1	CD4+ T cell_MTRNR2L1
GO:0007369	gastrulation	2/77	189/18866	0.180370831911648	0.346166841916252	0.268171829042159	DUSP4/RACK1	2	CD4+ T cell_MTRNR2L1
GO:0002686	negative regulation of leukocyte migration	1/77	49/18866	0.181804953327386	0.346166841916252	0.268171829042159	RIPOR2	1	CD4+ T cell_MTRNR2L1
GO:0003254	regulation of membrane depolarization	1/77	49/18866	0.181804953327386	0.346166841916252	0.268171829042159	RACK1	1	CD4+ T cell_MTRNR2L1
GO:0045058	T cell selection	1/77	49/18866	0.181804953327386	0.346166841916252	0.268171829042159	CD3D	1	CD4+ T cell_MTRNR2L1
GO:0090151	establishment of protein localization to mitochondrial membrane	1/77	49/18866	0.181804953327386	0.346166841916252	0.268171829042159	GZMB	1	CD4+ T cell_MTRNR2L1
GO:1990090	cellular response to nerve growth factor stimulus	1/77	49/18866	0.181804953327386	0.346166841916252	0.268171829042159	CORO1A	1	CD4+ T cell_MTRNR2L1
GO:2000059	negative regulation of ubiquitin-dependent protein catabolic process	1/77	49/18866	0.181804953327386	0.346166841916252	0.268171829042159	NOP53	1	CD4+ T cell_MTRNR2L1
GO:0008064	regulation of actin polymerization or depolymerization	2/77	190/18866	0.181834829882975	0.346166841916252	0.268171829042159	CORO1A/TMSB4X	2	CD4+ T cell_MTRNR2L1
GO:0010821	regulation of mitochondrion organization	2/77	191/18866	0.183300663573353	0.348026859904606	0.269612765508595	ATP5IF1/GZMB	2	CD4+ T cell_MTRNR2L1
GO:0030832	regulation of actin filament length	2/77	191/18866	0.183300663573353	0.348026859904606	0.269612765508595	CORO1A/TMSB4X	2	CD4+ T cell_MTRNR2L1
GO:0019674	NAD metabolic process	1/77	50/18866	0.185153043809067	0.34829317620094	0.269819077955785	ALDOA	1	CD4+ T cell_MTRNR2L1
GO:0032760	positive regulation of tumor necrosis factor production	1/77	50/18866	0.185153043809067	0.34829317620094	0.269819077955785	SELENOK	1	CD4+ T cell_MTRNR2L1
GO:0045981	positive regulation of nucleotide metabolic process	1/77	50/18866	0.185153043809067	0.34829317620094	0.269819077955785	TMSB4X	1	CD4+ T cell_MTRNR2L1
GO:0071715	icosanoid transport	1/77	50/18866	0.185153043809067	0.34829317620094	0.269819077955785	ATP5PF	1	CD4+ T cell_MTRNR2L1
GO:1900544	positive regulation of purine nucleotide metabolic process	1/77	50/18866	0.185153043809067	0.34829317620094	0.269819077955785	TMSB4X	1	CD4+ T cell_MTRNR2L1
GO:1901571	fatty acid derivative transport	1/77	50/18866	0.185153043809067	0.34829317620094	0.269819077955785	ATP5PF	1	CD4+ T cell_MTRNR2L1
GO:1903580	positive regulation of ATP metabolic process	1/77	50/18866	0.185153043809067	0.34829317620094	0.269819077955785	TMSB4X	1	CD4+ T cell_MTRNR2L1
GO:0030041	actin filament polymerization	2/77	193/18866	0.186237683705439	0.34941035783471	0.270684546873726	CORO1A/TMSB4X	2	CD4+ T cell_MTRNR2L1
GO:0061136	regulation of proteasomal protein catabolic process	2/77	193/18866	0.186237683705439	0.34941035783471	0.270684546873726	NOP53/RACK1	2	CD4+ T cell_MTRNR2L1
GO:0010631	epithelial cell migration	3/77	365/18866	0.187040144081915	0.350454164700852	0.271493173127212	ATP5F1A/ATP5F1B/TMSB4X	3	CD4+ T cell_MTRNR2L1
GO:0046578	regulation of Ras protein signal transduction	2/77	194/18866	0.187708793635839	0.351244838551163	0.272105699882923	ARHGDIB/RIPOR2	2	CD4+ T cell_MTRNR2L1
GO:0010038	response to metal ion	3/77	366/18866	0.188068272351409	0.35145566906615	0.272269028076083	ATP5F1D/PPP1CA/TXNIP	3	CD4+ T cell_MTRNR2L1
GO:1903573	negative regulation of response to endoplasmic reticulum stress	1/77	51/18866	0.188487610966098	0.351777664502915	0.272518474570561	RACK1	1	CD4+ T cell_MTRNR2L1
GO:0090132	epithelium migration	3/77	368/18866	0.190129057299577	0.354376672244237	0.274531898663484	ATP5F1A/ATP5F1B/TMSB4X	3	CD4+ T cell_MTRNR2L1
GO:0046580	negative regulation of Ras protein signal transduction	1/77	52/18866	0.191808708704903	0.355182836405438	0.275156425600901	RIPOR2	1	CD4+ T cell_MTRNR2L1
GO:0071622	regulation of granulocyte chemotaxis	1/77	52/18866	0.191808708704903	0.355182836405438	0.275156425600901	RIPOR2	1	CD4+ T cell_MTRNR2L1
GO:1903557	positive regulation of tumor necrosis factor superfamily cytokine production	1/77	52/18866	0.191808708704903	0.355182836405438	0.275156425600901	SELENOK	1	CD4+ T cell_MTRNR2L1
GO:1990089	response to nerve growth factor	1/77	52/18866	0.191808708704903	0.355182836405438	0.275156425600901	CORO1A	1	CD4+ T cell_MTRNR2L1
GO:2000677	regulation of transcription regulatory region DNA binding	1/77	52/18866	0.191808708704903	0.355182836405438	0.275156425600901	TMSB4X	1	CD4+ T cell_MTRNR2L1
GO:0045862	positive regulation of proteolysis	3/77	370/18866	0.192195790674237	0.355437410285862	0.275353641321395	ATP5IF1/NOP53/RACK1	3	CD4+ T cell_MTRNR2L1
GO:0001935	endothelial cell proliferation	2/77	199/18866	0.195088836322242	0.358398063536831	0.277647228405233	ATP5F1A/ATP5IF1	2	CD4+ T cell_MTRNR2L1
GO:0099504	synaptic vesicle cycle	2/77	199/18866	0.195088836322242	0.358398063536831	0.277647228405233	ACTB/ACTG1	2	CD4+ T cell_MTRNR2L1
GO:0032731	positive regulation of interleukin-1 beta production	1/77	53/18866	0.195116390719877	0.358398063536831	0.277647228405233	STMP1	1	CD4+ T cell_MTRNR2L1
GO:0045010	actin nucleation	1/77	53/18866	0.195116390719877	0.358398063536831	0.277647228405233	CORO1A	1	CD4+ T cell_MTRNR2L1
GO:0045661	regulation of myoblast differentiation	1/77	53/18866	0.195116390719877	0.358398063536831	0.277647228405233	RIPOR2	1	CD4+ T cell_MTRNR2L1
GO:1902903	regulation of supramolecular fiber organization	3/77	373/18866	0.195306809904903	0.358398063536831	0.277647228405233	ACTG1/CORO1A/TMSB4X	3	CD4+ T cell_MTRNR2L1
GO:0090130	tissue migration	3/77	374/18866	0.196346674737993	0.359325989170212	0.278366082680649	ATP5F1A/ATP5F1B/TMSB4X	3	CD4+ T cell_MTRNR2L1
GO:0016052	carbohydrate catabolic process	2/77	200/18866	0.196569484244098	0.359325989170212	0.278366082680649	ALDOA/PPP1CA	2	CD4+ T cell_MTRNR2L1
GO:1901654	response to ketone	2/77	200/18866	0.196569484244098	0.359325989170212	0.278366082680649	RPL27/TXNIP	2	CD4+ T cell_MTRNR2L1
GO:0006968	cellular defense response	1/77	54/18866	0.198410710494212	0.36176293437101	0.280253958619765	GNLY	1	CD4+ T cell_MTRNR2L1
GO:0009620	response to fungus	1/77	54/18866	0.198410710494212	0.36176293437101	0.280253958619765	GNLY	1	CD4+ T cell_MTRNR2L1
GO:0001706	endoderm formation	1/77	55/18866	0.201691721300716	0.366338024403341	0.283798232979525	DUSP4	1	CD4+ T cell_MTRNR2L1
GO:0002720	positive regulation of cytokine production involved in immune response	1/77	55/18866	0.201691721300716	0.366338024403341	0.283798232979525	HLA-A	1	CD4+ T cell_MTRNR2L1
GO:0032655	regulation of interleukin-12 production	1/77	55/18866	0.201691721300716	0.366338024403341	0.283798232979525	HLA-B	1	CD4+ T cell_MTRNR2L1
GO:1903708	positive regulation of hemopoiesis	2/77	204/18866	0.202506330580473	0.367349063371457	0.284581474285398	CD27/IL7R	2	CD4+ T cell_MTRNR2L1
GO:0019320	hexose catabolic process	1/77	56/18866	0.204959476202627	0.37038362197023	0.286932315068599	ALDOA	1	CD4+ T cell_MTRNR2L1
GO:0050732	negative regulation of peptidyl-tyrosine phosphorylation	1/77	56/18866	0.204959476202627	0.37038362197023	0.286932315068599	RACK1	1	CD4+ T cell_MTRNR2L1
GO:0060563	neuroepithelial cell differentiation	1/77	56/18866	0.204959476202627	0.37038362197023	0.286932315068599	RIPOR2	1	CD4+ T cell_MTRNR2L1
GO:0032615	interleukin-12 production	1/77	57/18866	0.208214028054429	0.375288423867273	0.290732013758798	HLA-B	1	CD4+ T cell_MTRNR2L1
GO:0046148	pigment biosynthetic process	1/77	57/18866	0.208214028054429	0.375288423867273	0.290732013758798	ATP5IF1	1	CD4+ T cell_MTRNR2L1
GO:0071456	cellular response to hypoxia	2/77	208/18866	0.208464286010543	0.375288423867273	0.290732013758798	ELOB/NOP53	2	CD4+ T cell_MTRNR2L1
GO:0009612	response to mechanical stimulus	2/77	209/18866	0.209956812625546	0.376861741691852	0.2919508466093	RIPOR2/TXNIP	2	CD4+ T cell_MTRNR2L1
GO:0045216	cell-cell junction organization	2/77	210/18866	0.211450486137972	0.376861741691852	0.2919508466093	ACTB/ACTG1	2	CD4+ T cell_MTRNR2L1
GO:0000768	syncytium formation by plasma membrane fusion	1/77	58/18866	0.211455429502661	0.376861741691852	0.2919508466093	RIPOR2	1	CD4+ T cell_MTRNR2L1
GO:0007566	embryo implantation	1/77	58/18866	0.211455429502661	0.376861741691852	0.2919508466093	ARHGDIB	1	CD4+ T cell_MTRNR2L1
GO:0140253	cell-cell fusion	1/77	58/18866	0.211455429502661	0.376861741691852	0.2919508466093	RIPOR2	1	CD4+ T cell_MTRNR2L1
GO:1900408	negative regulation of cellular response to oxidative stress	1/77	58/18866	0.211455429502661	0.376861741691852	0.2919508466093	RACK1	1	CD4+ T cell_MTRNR2L1
GO:1903202	negative regulation of oxidative stress-induced cell death	1/77	58/18866	0.211455429502661	0.376861741691852	0.2919508466093	RACK1	1	CD4+ T cell_MTRNR2L1
GO:1903749	positive regulation of establishment of protein localization to mitochondrion	1/77	58/18866	0.211455429502661	0.376861741691852	0.2919508466093	GZMB	1	CD4+ T cell_MTRNR2L1
GO:0031331	positive regulation of cellular catabolic process	3/77	390/18866	0.213166897780152	0.377885829138564	0.292744196434961	ATP5IF1/NOP53/RACK1	3	CD4+ T cell_MTRNR2L1
GO:0002685	regulation of leukocyte migration	2/77	212/18866	0.214441139450269	0.377885829138564	0.292744196434961	RIPOR2/SELENOK	2	CD4+ T cell_MTRNR2L1
GO:1901215	negative regulation of neuron death	2/77	212/18866	0.214441139450269	0.377885829138564	0.292744196434961	CORO1A/RACK1	2	CD4+ T cell_MTRNR2L1
GO:0045454	cell redox homeostasis	1/77	59/18866	0.214683732986727	0.377885829138564	0.292744196434961	SELENOT	1	CD4+ T cell_MTRNR2L1
GO:0045815	positive regulation of gene expression, epigenetic	1/77	59/18866	0.214683732986727	0.377885829138564	0.292744196434961	ACTB	1	CD4+ T cell_MTRNR2L1
GO:0048008	platelet-derived growth factor receptor signaling pathway	1/77	59/18866	0.214683732986727	0.377885829138564	0.292744196434961	TXNIP	1	CD4+ T cell_MTRNR2L1
GO:0051058	negative regulation of small GTPase mediated signal transduction	1/77	59/18866	0.214683732986727	0.377885829138564	0.292744196434961	RIPOR2	1	CD4+ T cell_MTRNR2L1
GO:0051289	protein homotetramerization	1/77	59/18866	0.214683732986727	0.377885829138564	0.292744196434961	ALDOA	1	CD4+ T cell_MTRNR2L1
GO:0060113	inner ear receptor cell differentiation	1/77	59/18866	0.214683732986727	0.377885829138564	0.292744196434961	RIPOR2	1	CD4+ T cell_MTRNR2L1
GO:1901799	negative regulation of proteasomal protein catabolic process	1/77	59/18866	0.214683732986727	0.377885829138564	0.292744196434961	NOP53	1	CD4+ T cell_MTRNR2L1
GO:0016051	carbohydrate biosynthetic process	2/77	213/18866	0.215938052668253	0.378862225657291	0.293500600597902	ALDOA/PPP1CA	2	CD4+ T cell_MTRNR2L1
GO:0006006	glucose metabolic process	2/77	214/18866	0.217435979617043	0.378862225657291	0.293500600597902	ALDOA/PPP1CA	2	CD4+ T cell_MTRNR2L1
GO:0006893	Golgi to plasma membrane transport	1/77	60/18866	0.217898990739692	0.378862225657291	0.293500600597902	RACK1	1	CD4+ T cell_MTRNR2L1
GO:0006949	syncytium formation	1/77	60/18866	0.217898990739692	0.378862225657291	0.293500600597902	RIPOR2	1	CD4+ T cell_MTRNR2L1
GO:0032732	positive regulation of interleukin-1 production	1/77	60/18866	0.217898990739692	0.378862225657291	0.293500600597902	STMP1	1	CD4+ T cell_MTRNR2L1
GO:0035036	sperm-egg recognition	1/77	60/18866	0.217898990739692	0.378862225657291	0.293500600597902	ALDOA	1	CD4+ T cell_MTRNR2L1
GO:0048747	muscle fiber development	1/77	60/18866	0.217898990739692	0.378862225657291	0.293500600597902	RIPOR2	1	CD4+ T cell_MTRNR2L1
GO:0061951	establishment of protein localization to plasma membrane	1/77	60/18866	0.217898990739692	0.378862225657291	0.293500600597902	RACK1	1	CD4+ T cell_MTRNR2L1
GO:1902883	negative regulation of response to oxidative stress	1/77	60/18866	0.217898990739692	0.378862225657291	0.293500600597902	RACK1	1	CD4+ T cell_MTRNR2L1
GO:2000242	negative regulation of reproductive process	1/77	60/18866	0.217898990739692	0.378862225657291	0.293500600597902	ARHGDIB	1	CD4+ T cell_MTRNR2L1
GO:0043281	regulation of cysteine-type endopeptidase activity involved in apoptotic process	2/77	215/18866	0.218934887619841	0.380199121915431	0.294536280135549	CD27/RACK1	2	CD4+ T cell_MTRNR2L1
GO:0051651	maintenance of location in cell	2/77	216/18866	0.220434744242971	0.380711229528016	0.294933004542697	CORO1A/TMSB4X	2	CD4+ T cell_MTRNR2L1
GO:0042176	regulation of protein catabolic process	3/77	397/18866	0.220625287347155	0.380711229528016	0.294933004542697	ATP5IF1/NOP53/RACK1	3	CD4+ T cell_MTRNR2L1
GO:0002381	immunoglobulin production involved in immunoglobulin mediated immune response	1/77	61/18866	0.221101254789094	0.380711229528016	0.294933004542697	HLA-DQB1	1	CD4+ T cell_MTRNR2L1
GO:0033013	tetrapyrrole metabolic process	1/77	61/18866	0.221101254789094	0.380711229528016	0.294933004542697	ATP5IF1	1	CD4+ T cell_MTRNR2L1
GO:0046847	filopodium assembly	1/77	61/18866	0.221101254789094	0.380711229528016	0.294933004542697	RIPOR2	1	CD4+ T cell_MTRNR2L1
GO:0090303	positive regulation of wound healing	1/77	61/18866	0.221101254789094	0.380711229528016	0.294933004542697	ACTG1	1	CD4+ T cell_MTRNR2L1
GO:1903078	positive regulation of protein localization to plasma membrane	1/77	61/18866	0.221101254789094	0.380711229528016	0.294933004542697	RACK1	1	CD4+ T cell_MTRNR2L1
GO:0036294	cellular response to decreased oxygen levels	2/77	218/18866	0.22343717482279	0.384268764429533	0.297688989593547	ELOB/NOP53	2	CD4+ T cell_MTRNR2L1
GO:0002260	lymphocyte homeostasis	1/77	62/18866	0.224290576957732	0.384343900827689	0.297747196974733	CORO1A	1	CD4+ T cell_MTRNR2L1
GO:0010803	regulation of tumor necrosis factor-mediated signaling pathway	1/77	62/18866	0.224290576957732	0.384343900827689	0.297747196974733	RACK1	1	CD4+ T cell_MTRNR2L1
GO:2001244	positive regulation of intrinsic apoptotic signaling pathway	1/77	62/18866	0.224290576957732	0.384343900827689	0.297747196974733	RACK1	1	CD4+ T cell_MTRNR2L1
GO:0017148	negative regulation of translation	2/77	220/18866	0.226443016696741	0.38653105086277	0.299441559213618	GZMB/RACK1	2	CD4+ T cell_MTRNR2L1
GO:0099003	vesicle-mediated transport in synapse	2/77	220/18866	0.226443016696741	0.38653105086277	0.299441559213618	ACTB/ACTG1	2	CD4+ T cell_MTRNR2L1
GO:0010830	regulation of myotube differentiation	1/77	63/18866	0.227467008864467	0.38653105086277	0.299441559213618	RIPOR2	1	CD4+ T cell_MTRNR2L1
GO:0046635	positive regulation of alpha-beta T cell activation	1/77	63/18866	0.227467008864467	0.38653105086277	0.299441559213618	HLA-A	1	CD4+ T cell_MTRNR2L1
GO:0051893	regulation of focal adhesion assembly	1/77	63/18866	0.227467008864467	0.38653105086277	0.299441559213618	ACTG1	1	CD4+ T cell_MTRNR2L1
GO:0070059	intrinsic apoptotic signaling pathway in response to endoplasmic reticulum stress	1/77	63/18866	0.227467008864467	0.38653105086277	0.299441559213618	SELENOK	1	CD4+ T cell_MTRNR2L1
GO:0090109	regulation of cell-substrate junction assembly	1/77	63/18866	0.227467008864467	0.38653105086277	0.299441559213618	ACTG1	1	CD4+ T cell_MTRNR2L1
GO:0008154	actin polymerization or depolymerization	2/77	221/18866	0.227947138328483	0.38688525027385	0.299715953789913	CORO1A/TMSB4X	2	CD4+ T cell_MTRNR2L1
GO:0097529	myeloid leukocyte migration	2/77	222/18866	0.229452019006468	0.388975803649059	0.301335483607491	CCL3L1/RIPOR2	2	CD4+ T cell_MTRNR2L1
GO:0002066	columnar/cuboidal epithelial cell development	1/77	64/18866	0.230630601925013	0.390045103493133	0.302163859004142	RIPOR2	1	CD4+ T cell_MTRNR2L1
GO:0032507	maintenance of protein location in cell	1/77	64/18866	0.230630601925013	0.390045103493133	0.302163859004142	TMSB4X	1	CD4+ T cell_MTRNR2L1
GO:0002699	positive regulation of immune effector process	2/77	223/18866	0.230957627960207	0.390134830623173	0.302233369672594	HLA-A/HLA-B	2	CD4+ T cell_MTRNR2L1
GO:0010257	NADH dehydrogenase complex assembly	1/77	65/18866	0.233781407352721	0.390275174759994	0.302342092806382	NDUFAF8	1	CD4+ T cell_MTRNR2L1
GO:0030837	negative regulation of actin filament polymerization	1/77	65/18866	0.233781407352721	0.390275174759994	0.302342092806382	TMSB4X	1	CD4+ T cell_MTRNR2L1
GO:0031640	killing of cells of other organism	1/77	65/18866	0.233781407352721	0.390275174759994	0.302342092806382	GNLY	1	CD4+ T cell_MTRNR2L1
GO:0032729	positive regulation of interferon-gamma production	1/77	65/18866	0.233781407352721	0.390275174759994	0.302342092806382	HLA-A	1	CD4+ T cell_MTRNR2L1
GO:0032981	mitochondrial respiratory chain complex I assembly	1/77	65/18866	0.233781407352721	0.390275174759994	0.302342092806382	NDUFAF8	1	CD4+ T cell_MTRNR2L1
GO:0035773	insulin secretion involved in cellular response to glucose stimulus	1/77	65/18866	0.233781407352721	0.390275174759994	0.302342092806382	SELENOT	1	CD4+ T cell_MTRNR2L1
GO:0048247	lymphocyte chemotaxis	1/77	65/18866	0.233781407352721	0.390275174759994	0.302342092806382	CCL3L1	1	CD4+ T cell_MTRNR2L1
GO:0051205	protein insertion into membrane	1/77	65/18866	0.233781407352721	0.390275174759994	0.302342092806382	GZMB	1	CD4+ T cell_MTRNR2L1
GO:0098586	cellular response to virus	1/77	65/18866	0.233781407352721	0.390275174759994	0.302342092806382	NOP53	1	CD4+ T cell_MTRNR2L1
GO:1905953	negative regulation of lipid localization	1/77	65/18866	0.233781407352721	0.390275174759994	0.302342092806382	ATP5PF	1	CD4+ T cell_MTRNR2L1
GO:0006360	transcription by RNA polymerase I	1/77	66/18866	0.236919476159372	0.393209014045391	0.304614907391758	NOP53	1	CD4+ T cell_MTRNR2L1
GO:0032922	circadian regulation of gene expression	1/77	66/18866	0.236919476159372	0.393209014045391	0.304614907391758	PPP1CA	1	CD4+ T cell_MTRNR2L1
GO:0042490	mechanoreceptor differentiation	1/77	66/18866	0.236919476159372	0.393209014045391	0.304614907391758	RIPOR2	1	CD4+ T cell_MTRNR2L1
GO:0046365	monosaccharide catabolic process	1/77	66/18866	0.236919476159372	0.393209014045391	0.304614907391758	ALDOA	1	CD4+ T cell_MTRNR2L1
GO:0150116	regulation of cell-substrate junction organization	1/77	66/18866	0.236919476159372	0.393209014045391	0.304614907391758	ACTG1	1	CD4+ T cell_MTRNR2L1
GO:0050920	regulation of chemotaxis	2/77	229/18866	0.240004881409608	0.393353140895371	0.304726560953835	RIPOR2/TMSB4X	2	CD4+ T cell_MTRNR2L1
GO:0002548	monocyte chemotaxis	1/77	67/18866	0.240044859155953	0.393353140895371	0.304726560953835	CCL3L1	1	CD4+ T cell_MTRNR2L1
GO:0007040	lysosome organization	1/77	67/18866	0.240044859155953	0.393353140895371	0.304726560953835	CORO1A	1	CD4+ T cell_MTRNR2L1
GO:0030239	myofibril assembly	1/77	67/18866	0.240044859155953	0.393353140895371	0.304726560953835	ACTG1	1	CD4+ T cell_MTRNR2L1
GO:0032890	regulation of organic acid transport	1/77	67/18866	0.240044859155953	0.393353140895371	0.304726560953835	ATP5PF	1	CD4+ T cell_MTRNR2L1
GO:0034332	adherens junction organization	1/77	67/18866	0.240044859155953	0.393353140895371	0.304726560953835	ACTB	1	CD4+ T cell_MTRNR2L1
GO:0042255	ribosome assembly	1/77	67/18866	0.240044859155953	0.393353140895371	0.304726560953835	NOP53	1	CD4+ T cell_MTRNR2L1
GO:0045123	cellular extravasation	1/77	67/18866	0.240044859155953	0.393353140895371	0.304726560953835	RIPOR2	1	CD4+ T cell_MTRNR2L1
GO:0046513	ceramide biosynthetic process	1/77	67/18866	0.240044859155953	0.393353140895371	0.304726560953835	RACK1	1	CD4+ T cell_MTRNR2L1
GO:0050918	positive chemotaxis	1/77	67/18866	0.240044859155953	0.393353140895371	0.304726560953835	CORO1A	1	CD4+ T cell_MTRNR2L1
GO:0080171	lytic vacuole organization	1/77	67/18866	0.240044859155953	0.393353140895371	0.304726560953835	CORO1A	1	CD4+ T cell_MTRNR2L1
GO:0032271	regulation of protein polymerization	2/77	231/18866	0.243025101054387	0.396174407667851	0.306912166791771	CORO1A/TMSB4X	2	CD4+ T cell_MTRNR2L1
GO:0051259	protein complex oligomerization	2/77	231/18866	0.243025101054387	0.396174407667851	0.306912166791771	ALDOA/RIPOR2	2	CD4+ T cell_MTRNR2L1
GO:0002753	cytoplasmic pattern recognition receptor signaling pathway	1/77	68/18866	0.243157606953442	0.396174407667851	0.306912166791771	NOP53	1	CD4+ T cell_MTRNR2L1
GO:0032642	regulation of chemokine production	1/77	68/18866	0.243157606953442	0.396174407667851	0.306912166791771	SELENOK	1	CD4+ T cell_MTRNR2L1
GO:1904377	positive regulation of protein localization to cell periphery	1/77	68/18866	0.243157606953442	0.396174407667851	0.306912166791771	RACK1	1	CD4+ T cell_MTRNR2L1
GO:0097305	response to alcohol	2/77	234/18866	0.247558822017729	0.402884300060853	0.312110250194984	CD27/RPL27	2	CD4+ T cell_MTRNR2L1
GO:0000302	response to reactive oxygen species	2/77	235/18866	0.249070853359569	0.40442063304906	0.313300431279875	RACK1/TXNIP	2	CD4+ T cell_MTRNR2L1
GO:0071453	cellular response to oxygen levels	2/77	235/18866	0.249070853359569	0.40442063304906	0.313300431279875	ELOB/NOP53	2	CD4+ T cell_MTRNR2L1
GO:0014823	response to activity	1/77	71/18866	0.252420542277243	0.408927021846182	0.316791483511826	ATP5PF	1	CD4+ T cell_MTRNR2L1
GO:0033692	cellular polysaccharide biosynthetic process	1/77	71/18866	0.252420542277243	0.408927021846182	0.316791483511826	PPP1CA	1	CD4+ T cell_MTRNR2L1
GO:0034249	negative regulation of cellular amide metabolic process	2/77	238/18866	0.253608930467832	0.410385360211583	0.317921242978813	GZMB/RACK1	2	CD4+ T cell_MTRNR2L1
GO:2000116	regulation of cysteine-type endopeptidase activity	2/77	239/18866	0.255122192444338	0.412013759926385	0.319182747193119	CD27/RACK1	2	CD4+ T cell_MTRNR2L1
GO:0042440	pigment metabolic process	1/77	72/18866	0.255483251415027	0.412013759926385	0.319182747193119	ATP5IF1	1	CD4+ T cell_MTRNR2L1
GO:0051937	catecholamine transport	1/77	72/18866	0.255483251415027	0.412013759926385	0.319182747193119	ACTB	1	CD4+ T cell_MTRNR2L1
GO:0005977	glycogen metabolic process	1/77	73/18866	0.258533575435514	0.415990747367427	0.322263677735854	PPP1CA	1	CD4+ T cell_MTRNR2L1
GO:0051155	positive regulation of striated muscle cell differentiation	1/77	73/18866	0.258533575435514	0.415990747367427	0.322263677735854	RIPOR2	1	CD4+ T cell_MTRNR2L1
GO:1903320	regulation of protein modification by small protein conjugation or removal	2/77	242/18866	0.25966330916554	0.417336966424074	0.323306579547922	COPS9/NOP53	2	CD4+ T cell_MTRNR2L1
GO:0006073	cellular glucan metabolic process	1/77	74/18866	0.261571563765822	0.417576128702388	0.323491856061578	PPP1CA	1	CD4+ T cell_MTRNR2L1
GO:0042273	ribosomal large subunit biogenesis	1/77	74/18866	0.261571563765822	0.417576128702388	0.323491856061578	NOP53	1	CD4+ T cell_MTRNR2L1
GO:0044042	glucan metabolic process	1/77	74/18866	0.261571563765822	0.417576128702388	0.323491856061578	PPP1CA	1	CD4+ T cell_MTRNR2L1
GO:1903036	positive regulation of response to wounding	1/77	74/18866	0.261571563765822	0.417576128702388	0.323491856061578	ACTG1	1	CD4+ T cell_MTRNR2L1
GO:1903051	negative regulation of proteolysis involved in cellular protein catabolic process	1/77	74/18866	0.261571563765822	0.417576128702388	0.323491856061578	NOP53	1	CD4+ T cell_MTRNR2L1
GO:2001259	positive regulation of cation channel activity	1/77	74/18866	0.261571563765822	0.417576128702388	0.323491856061578	TMSB4X	1	CD4+ T cell_MTRNR2L1
GO:0042593	glucose homeostasis	2/77	245/18866	0.264205866018583	0.419117359587456	0.3246858314959	RACK1/SELENOT	2	CD4+ T cell_MTRNR2L1
GO:0015909	long-chain fatty acid transport	1/77	75/18866	0.264597265638429	0.419117359587456	0.3246858314959	ATP5PF	1	CD4+ T cell_MTRNR2L1
GO:0032602	chemokine production	1/77	75/18866	0.264597265638429	0.419117359587456	0.3246858314959	SELENOK	1	CD4+ T cell_MTRNR2L1
GO:0038034	signal transduction in absence of ligand	1/77	75/18866	0.264597265638429	0.419117359587456	0.3246858314959	PPP1CA	1	CD4+ T cell_MTRNR2L1
GO:0042274	ribosomal small subunit biogenesis	1/77	75/18866	0.264597265638429	0.419117359587456	0.3246858314959	RPS17	1	CD4+ T cell_MTRNR2L1
GO:0061844	antimicrobial humoral immune response mediated by antimicrobial peptide	1/77	75/18866	0.264597265638429	0.419117359587456	0.3246858314959	GNLY	1	CD4+ T cell_MTRNR2L1
GO:0097192	extrinsic apoptotic signaling pathway in absence of ligand	1/77	75/18866	0.264597265638429	0.419117359587456	0.3246858314959	PPP1CA	1	CD4+ T cell_MTRNR2L1
GO:0033500	carbohydrate homeostasis	2/77	246/18866	0.265720250026128	0.420428484485785	0.325701546230857	RACK1/SELENOT	2	CD4+ T cell_MTRNR2L1
GO:1903524	positive regulation of blood circulation	1/77	76/18866	0.267610730091935	0.422949699945523	0.327654705457501	ATP5PF	1	CD4+ T cell_MTRNR2L1
GO:0061418	regulation of transcription from RNA polymerase II promoter in response to hypoxia	1/77	77/18866	0.270612005971814	0.426745843304389	0.330595537982702	ELOB	1	CD4+ T cell_MTRNR2L1
GO:1903201	regulation of oxidative stress-induced cell death	1/77	77/18866	0.270612005971814	0.426745843304389	0.330595537982702	RACK1	1	CD4+ T cell_MTRNR2L1
GO:0001933	negative regulation of protein phosphorylation	3/77	444/18866	0.271899265123114	0.428301497273578	0.331800686829324	DUSP4/RACK1/RTRAF	3	CD4+ T cell_MTRNR2L1
GO:0000271	polysaccharide biosynthetic process	1/77	78/18866	0.273601141931161	0.42902760073897	0.332363191583709	PPP1CA	1	CD4+ T cell_MTRNR2L1
GO:0043900	regulation of multi-organism process	1/77	78/18866	0.273601141931161	0.42902760073897	0.332363191583709	ARHGDIB	1	CD4+ T cell_MTRNR2L1
GO:0051896	regulation of protein kinase B signaling	2/77	253/18866	0.276321112422138	0.42902760073897	0.332363191583709	NOP53/RACK1	2	CD4+ T cell_MTRNR2L1
GO:0000422	autophagy of mitochondrion	1/77	79/18866	0.276578186431443	0.42902760073897	0.332363191583709	ATP5IF1	1	CD4+ T cell_MTRNR2L1
GO:0006446	regulation of translational initiation	1/77	79/18866	0.276578186431443	0.42902760073897	0.332363191583709	PPP1CA	1	CD4+ T cell_MTRNR2L1
GO:0007492	endoderm development	1/77	79/18866	0.276578186431443	0.42902760073897	0.332363191583709	DUSP4	1	CD4+ T cell_MTRNR2L1
GO:0031016	pancreas development	1/77	79/18866	0.276578186431443	0.42902760073897	0.332363191583709	SELENOT	1	CD4+ T cell_MTRNR2L1
GO:0032272	negative regulation of protein polymerization	1/77	79/18866	0.276578186431443	0.42902760073897	0.332363191583709	TMSB4X	1	CD4+ T cell_MTRNR2L1
GO:0043407	negative regulation of MAP kinase activity	1/77	79/18866	0.276578186431443	0.42902760073897	0.332363191583709	DUSP4	1	CD4+ T cell_MTRNR2L1
GO:0043462	regulation of ATPase activity	1/77	79/18866	0.276578186431443	0.42902760073897	0.332363191583709	ATP5IF1	1	CD4+ T cell_MTRNR2L1
GO:0061726	mitochondrion disassembly	1/77	79/18866	0.276578186431443	0.42902760073897	0.332363191583709	ATP5IF1	1	CD4+ T cell_MTRNR2L1
GO:0070373	negative regulation of ERK1 and ERK2 cascade	1/77	79/18866	0.276578186431443	0.42902760073897	0.332363191583709	DUSP4	1	CD4+ T cell_MTRNR2L1
GO:0071260	cellular response to mechanical stimulus	1/77	79/18866	0.276578186431443	0.42902760073897	0.332363191583709	RIPOR2	1	CD4+ T cell_MTRNR2L1
GO:0120192	tight junction assembly	1/77	79/18866	0.276578186431443	0.42902760073897	0.332363191583709	ACTG1	1	CD4+ T cell_MTRNR2L1
GO:0019318	hexose metabolic process	2/77	254/18866	0.277835249162714	0.430508590650385	0.333510498966295	ALDOA/PPP1CA	2	CD4+ T cell_MTRNR2L1
GO:0002312	B cell activation involved in immune response	1/77	80/18866	0.279543187743242	0.431745660896288	0.33446884433716	ITM2A	1	CD4+ T cell_MTRNR2L1
GO:0009988	cell-cell recognition	1/77	80/18866	0.279543187743242	0.431745660896288	0.33446884433716	ALDOA	1	CD4+ T cell_MTRNR2L1
GO:1901224	positive regulation of NIK/NF-kappaB signaling	1/77	80/18866	0.279543187743242	0.431745660896288	0.33446884433716	CD27	1	CD4+ T cell_MTRNR2L1
GO:0034644	cellular response to UV	1/77	81/18866	0.282496193946999	0.435362099762475	0.337270461672881	COPS9	1	CD4+ T cell_MTRNR2L1
GO:0051279	regulation of release of sequestered calcium ion into cytosol	1/77	81/18866	0.282496193946999	0.435362099762475	0.337270461672881	CORO1A	1	CD4+ T cell_MTRNR2L1
GO:0009896	positive regulation of catabolic process	3/77	454/18866	0.283004293944392	0.435673637380339	0.337511806604521	ATP5IF1/NOP53/RACK1	3	CD4+ T cell_MTRNR2L1
GO:0051607	defense response to virus	2/77	258/18866	0.283890150873971	0.436565415598849	0.338202657855998	NOP53/SELENOK	2	CD4+ T cell_MTRNR2L1
GO:0120193	tight junction organization	1/77	82/18866	0.285437252933748	0.43799854329489	0.339312886881316	ACTG1	1	CD4+ T cell_MTRNR2L1
GO:1903533	regulation of protein targeting	1/77	82/18866	0.285437252933748	0.43799854329489	0.339312886881316	ATP5IF1	1	CD4+ T cell_MTRNR2L1
GO:0006979	response to oxidative stress	3/77	458/18866	0.287459006983156	0.440594175178049	0.341323695732255	RACK1/SELENOK/TXNIP	3	CD4+ T cell_MTRNR2L1
GO:0002718	regulation of cytokine production involved in immune response	1/77	83/18866	0.288366412405858	0.440594175178049	0.341323695732255	HLA-A	1	CD4+ T cell_MTRNR2L1
GO:0048041	focal adhesion assembly	1/77	83/18866	0.288366412405858	0.440594175178049	0.341323695732255	ACTG1	1	CD4+ T cell_MTRNR2L1
GO:2001021	negative regulation of response to DNA damage stimulus	1/77	83/18866	0.288366412405858	0.440594175178049	0.341323695732255	TPT1	1	CD4+ T cell_MTRNR2L1
GO:0001510	RNA methylation	1/77	84/18866	0.29128371987776	0.444098519385365	0.344038474509065	BUD23	1	CD4+ T cell_MTRNR2L1
GO:0015844	monoamine transport	1/77	84/18866	0.29128371987776	0.444098519385365	0.344038474509065	ACTB	1	CD4+ T cell_MTRNR2L1
GO:0033157	regulation of intracellular protein transport	2/77	264/18866	0.292965009178237	0.446184142320652	0.345654184766443	ATP5IF1/GZMB	2	CD4+ T cell_MTRNR2L1
GO:0030101	natural killer cell activation	1/77	85/18866	0.294189222676685	0.446615621632836	0.34598844727322	CORO1A	1	CD4+ T cell_MTRNR2L1
GO:0043154	negative regulation of cysteine-type endopeptidase activity involved in apoptotic process	1/77	85/18866	0.294189222676685	0.446615621632836	0.34598844727322	CD27	1	CD4+ T cell_MTRNR2L1
GO:0070509	calcium ion import	1/77	85/18866	0.294189222676685	0.446615621632836	0.34598844727322	MCUB	1	CD4+ T cell_MTRNR2L1
GO:0001776	leukocyte homeostasis	1/77	86/18866	0.297082967943386	0.448142104185785	0.347170997329023	CORO1A	1	CD4+ T cell_MTRNR2L1
GO:0006112	energy reserve metabolic process	1/77	86/18866	0.297082967943386	0.448142104185785	0.347170997329023	PPP1CA	1	CD4+ T cell_MTRNR2L1
GO:0006919	activation of cysteine-type endopeptidase activity involved in apoptotic process	1/77	86/18866	0.297082967943386	0.448142104185785	0.347170997329023	RACK1	1	CD4+ T cell_MTRNR2L1
GO:0007193	adenylate cyclase-inhibiting G protein-coupled receptor signaling pathway	1/77	86/18866	0.297082967943386	0.448142104185785	0.347170997329023	RGS1	1	CD4+ T cell_MTRNR2L1
GO:0034637	cellular carbohydrate biosynthetic process	1/77	86/18866	0.297082967943386	0.448142104185785	0.347170997329023	PPP1CA	1	CD4+ T cell_MTRNR2L1
GO:0045445	myoblast differentiation	1/77	86/18866	0.297082967943386	0.448142104185785	0.347170997329023	RIPOR2	1	CD4+ T cell_MTRNR2L1
GO:0006368	transcription elongation from RNA polymerase II promoter	1/77	87/18866	0.299965002632862	0.45058034150759	0.349059874260758	ELOB	1	CD4+ T cell_MTRNR2L1
GO:0051262	protein tetramerization	1/77	87/18866	0.299965002632862	0.45058034150759	0.349059874260758	ALDOA	1	CD4+ T cell_MTRNR2L1
GO:0051453	regulation of intracellular pH	1/77	87/18866	0.299965002632862	0.45058034150759	0.349059874260758	ATP5F1B	1	CD4+ T cell_MTRNR2L1
GO:1903363	negative regulation of cellular protein catabolic process	1/77	87/18866	0.299965002632862	0.45058034150759	0.349059874260758	NOP53	1	CD4+ T cell_MTRNR2L1
GO:0031348	negative regulation of defense response	2/77	269/18866	0.300517425654606	0.45093447221513	0.34933421561314	HLA-A/HLA-B	2	CD4+ T cell_MTRNR2L1
GO:0046889	positive regulation of lipid biosynthetic process	1/77	88/18866	0.302835373515085	0.453456963076216	0.35128836287986	RACK1	1	CD4+ T cell_MTRNR2L1
GO:0070098	chemokine-mediated signaling pathway	1/77	88/18866	0.302835373515085	0.453456963076216	0.35128836287986	CCL3L1	1	CD4+ T cell_MTRNR2L1
GO:0051346	negative regulation of hydrolase activity	3/77	473/18866	0.304213935120563	0.455042692869414	0.352516811152532	ATP5IF1/CD27/GZMA	3	CD4+ T cell_MTRNR2L1
GO:0043044	ATP-dependent chromatin remodeling	1/77	90/18866	0.308541310016824	0.460548035077523	0.356781742135751	ACTB	1	CD4+ T cell_MTRNR2L1
GO:0043470	regulation of carbohydrate catabolic process	1/77	90/18866	0.308541310016824	0.460548035077523	0.356781742135751	PPP1CA	1	CD4+ T cell_MTRNR2L1
GO:0022898	regulation of transmembrane transporter activity	2/77	276/18866	0.311070166366778	0.463323722882773	0.358932038424857	ACTB/TMSB4X	2	CD4+ T cell_MTRNR2L1
GO:0006094	gluconeogenesis	1/77	91/18866	0.311376968257594	0.463323722882773	0.358932038424857	ALDOA	1	CD4+ T cell_MTRNR2L1
GO:0051492	regulation of stress fiber assembly	1/77	91/18866	0.311376968257594	0.463323722882773	0.358932038424857	ACTG1	1	CD4+ T cell_MTRNR2L1
GO:0034504	protein localization to nucleus	2/77	277/18866	0.312575376361996	0.464621436262507	0.359937363396738	NOP53/TXNIP	2	CD4+ T cell_MTRNR2L1
GO:0043491	protein kinase B signaling	2/77	278/18866	0.314079945026349	0.464910181611068	0.360161051395919	NOP53/RACK1	2	CD4+ T cell_MTRNR2L1
GO:1900407	regulation of cellular response to oxidative stress	1/77	92/18866	0.314201147935046	0.464910181611068	0.360161051395919	RACK1	1	CD4+ T cell_MTRNR2L1
GO:1903321	negative regulation of protein modification by small protein conjugation or removal	1/77	92/18866	0.314201147935046	0.464910181611068	0.360161051395919	COPS9	1	CD4+ T cell_MTRNR2L1
GO:1905897	regulation of response to endoplasmic reticulum stress	1/77	92/18866	0.314201147935046	0.464910181611068	0.360161051395919	RACK1	1	CD4+ T cell_MTRNR2L1
GO:0051051	negative regulation of transport	3/77	483/18866	0.315414891480672	0.464910181611068	0.360161051395919	ATP5PF/CORO1A/RACK1	3	CD4+ T cell_MTRNR2L1
GO:0042326	negative regulation of phosphorylation	3/77	484/18866	0.31653586557403	0.464910181611068	0.360161051395919	DUSP4/RACK1/RTRAF	3	CD4+ T cell_MTRNR2L1
GO:0006497	protein lipidation	1/77	93/18866	0.317013894904738	0.464910181611068	0.360161051395919	SELENOK	1	CD4+ T cell_MTRNR2L1
GO:0032088	negative regulation of NF-kappaB transcription factor activity	1/77	93/18866	0.317013894904738	0.464910181611068	0.360161051395919	TMSB4X	1	CD4+ T cell_MTRNR2L1
GO:0032677	regulation of interleukin-8 production	1/77	93/18866	0.317013894904738	0.464910181611068	0.360161051395919	TMSB4X	1	CD4+ T cell_MTRNR2L1
GO:0045185	maintenance of protein location	1/77	93/18866	0.317013894904738	0.464910181611068	0.360161051395919	TMSB4X	1	CD4+ T cell_MTRNR2L1
GO:0061097	regulation of protein tyrosine kinase activity	1/77	93/18866	0.317013894904738	0.464910181611068	0.360161051395919	RACK1	1	CD4+ T cell_MTRNR2L1
GO:1904894	positive regulation of receptor signaling pathway via STAT	1/77	93/18866	0.317013894904738	0.464910181611068	0.360161051395919	IL7R	1	CD4+ T cell_MTRNR2L1
GO:2000117	negative regulation of cysteine-type endopeptidase activity	1/77	93/18866	0.317013894904738	0.464910181611068	0.360161051395919	CD27	1	CD4+ T cell_MTRNR2L1
GO:0019319	hexose biosynthetic process	1/77	94/18866	0.319815254841474	0.467217274620029	0.361948332201205	ALDOA	1	CD4+ T cell_MTRNR2L1
GO:0030641	regulation of cellular pH	1/77	94/18866	0.319815254841474	0.467217274620029	0.361948332201205	ATP5F1B	1	CD4+ T cell_MTRNR2L1
GO:0098876	vesicle-mediated transport to the plasma membrane	1/77	94/18866	0.319815254841474	0.467217274620029	0.361948332201205	RACK1	1	CD4+ T cell_MTRNR2L1
GO:0043312	neutrophil degranulation	3/77	487/18866	0.319899468226495	0.467217274620029	0.361948332201205	ALDOA/HLA-B/HLA-C	3	CD4+ T cell_MTRNR2L1
GO:0016579	protein deubiquitination	2/77	283/18866	0.321592486276918	0.469208709485996	0.363491075947164	ACTB/NOP53	2	CD4+ T cell_MTRNR2L1
GO:0006903	vesicle targeting	1/77	95/18866	0.322605273240004	0.470204615244386	0.364262593713865	LINC00869	1	CD4+ T cell_MTRNR2L1
GO:0002283	neutrophil activation involved in immune response	3/77	490/18866	0.323263886244225	0.470682795513064	0.364633034962811	ALDOA/HLA-B/HLA-C	3	CD4+ T cell_MTRNR2L1
GO:0002690	positive regulation of leukocyte chemotaxis	1/77	96/18866	0.325383995415728	0.472320906699283	0.365902062552372	RIPOR2	1	CD4+ T cell_MTRNR2L1
GO:0006303	double-strand break repair via nonhomologous end joining	1/77	96/18866	0.325383995415728	0.472320906699283	0.365902062552372	PAXX	1	CD4+ T cell_MTRNR2L1
GO:0010972	negative regulation of G2/M transition of mitotic cell cycle	1/77	96/18866	0.325383995415728	0.472320906699283	0.365902062552372	NOP53	1	CD4+ T cell_MTRNR2L1
GO:0032651	regulation of interleukin-1 beta production	1/77	97/18866	0.328151466505392	0.47344244002399	0.366770902679732	STMP1	1	CD4+ T cell_MTRNR2L1
GO:0036473	cell death in response to oxidative stress	1/77	97/18866	0.328151466505392	0.47344244002399	0.366770902679732	RACK1	1	CD4+ T cell_MTRNR2L1
GO:0042100	B cell proliferation	1/77	97/18866	0.328151466505392	0.47344244002399	0.366770902679732	IL7R	1	CD4+ T cell_MTRNR2L1
GO:0046634	regulation of alpha-beta T cell activation	1/77	97/18866	0.328151466505392	0.47344244002399	0.366770902679732	HLA-A	1	CD4+ T cell_MTRNR2L1
GO:0050764	regulation of phagocytosis	1/77	97/18866	0.328151466505392	0.47344244002399	0.366770902679732	RACK1	1	CD4+ T cell_MTRNR2L1
GO:0071674	mononuclear cell migration	1/77	97/18866	0.328151466505392	0.47344244002399	0.366770902679732	CCL3L1	1	CD4+ T cell_MTRNR2L1
GO:0042158	lipoprotein biosynthetic process	1/77	98/18866	0.330907731467781	0.476073784729666	0.368809377880463	SELENOK	1	CD4+ T cell_MTRNR2L1
GO:2001243	negative regulation of intrinsic apoptotic signaling pathway	1/77	98/18866	0.330907731467781	0.476073784729666	0.368809377880463	TPT1	1	CD4+ T cell_MTRNR2L1
GO:1903706	regulation of hemopoiesis	3/77	498/18866	0.332237675793306	0.476073784729666	0.368809377880463	CD27/HLA-B/IL7R	3	CD4+ T cell_MTRNR2L1
GO:0032409	regulation of transporter activity	2/77	291/18866	0.333572258228631	0.476073784729666	0.368809377880463	ACTB/TMSB4X	2	CD4+ T cell_MTRNR2L1
GO:0006626	protein targeting to mitochondrion	1/77	99/18866	0.333652835084415	0.476073784729666	0.368809377880463	ATP5IF1	1	CD4+ T cell_MTRNR2L1
GO:0007044	cell-substrate junction assembly	1/77	99/18866	0.333652835084415	0.476073784729666	0.368809377880463	ACTG1	1	CD4+ T cell_MTRNR2L1
GO:0043255	regulation of carbohydrate biosynthetic process	1/77	99/18866	0.333652835084415	0.476073784729666	0.368809377880463	PPP1CA	1	CD4+ T cell_MTRNR2L1
GO:0043473	pigmentation	1/77	99/18866	0.333652835084415	0.476073784729666	0.368809377880463	RACK1	1	CD4+ T cell_MTRNR2L1
GO:0050830	defense response to Gram-positive bacterium	1/77	99/18866	0.333652835084415	0.476073784729666	0.368809377880463	HLA-A	1	CD4+ T cell_MTRNR2L1
GO:0062207	regulation of pattern recognition receptor signaling pathway	1/77	99/18866	0.333652835084415	0.476073784729666	0.368809377880463	NOP53	1	CD4+ T cell_MTRNR2L1
GO:0090277	positive regulation of peptide hormone secretion	1/77	99/18866	0.333652835084415	0.476073784729666	0.368809377880463	SELENOT	1	CD4+ T cell_MTRNR2L1
GO:0002702	positive regulation of production of molecular mediator of immune response	1/77	100/18866	0.336386821960234	0.47716626957568	0.369655714455435	HLA-A	1	CD4+ T cell_MTRNR2L1
GO:0006672	ceramide metabolic process	1/77	100/18866	0.336386821960234	0.47716626957568	0.369655714455435	RACK1	1	CD4+ T cell_MTRNR2L1
GO:0046364	monosaccharide biosynthetic process	1/77	100/18866	0.336386821960234	0.47716626957568	0.369655714455435	ALDOA	1	CD4+ T cell_MTRNR2L1
GO:0050848	regulation of calcium-mediated signaling	1/77	100/18866	0.336386821960234	0.47716626957568	0.369655714455435	SELENOK	1	CD4+ T cell_MTRNR2L1
GO:0070301	cellular response to hydrogen peroxide	1/77	100/18866	0.336386821960234	0.47716626957568	0.369655714455435	RACK1	1	CD4+ T cell_MTRNR2L1
GO:0034976	response to endoplasmic reticulum stress	2/77	294/18866	0.338050286099064	0.47716626957568	0.369655714455435	RACK1/SELENOK	2	CD4+ T cell_MTRNR2L1
GO:0006906	vesicle fusion	1/77	101/18866	0.339109736524289	0.47716626957568	0.369655714455435	CORO1A	1	CD4+ T cell_MTRNR2L1
GO:0010522	regulation of calcium ion transport into cytosol	1/77	101/18866	0.339109736524289	0.47716626957568	0.369655714455435	CORO1A	1	CD4+ T cell_MTRNR2L1
GO:0015908	fatty acid transport	1/77	101/18866	0.339109736524289	0.47716626957568	0.369655714455435	ATP5PF	1	CD4+ T cell_MTRNR2L1
GO:0030838	positive regulation of actin filament polymerization	1/77	101/18866	0.339109736524289	0.47716626957568	0.369655714455435	CORO1A	1	CD4+ T cell_MTRNR2L1
GO:0032637	interleukin-8 production	1/77	101/18866	0.339109736524289	0.47716626957568	0.369655714455435	TMSB4X	1	CD4+ T cell_MTRNR2L1
GO:0044264	cellular polysaccharide metabolic process	1/77	101/18866	0.339109736524289	0.47716626957568	0.369655714455435	PPP1CA	1	CD4+ T cell_MTRNR2L1
GO:0044773	mitotic DNA damage checkpoint	1/77	101/18866	0.339109736524289	0.47716626957568	0.369655714455435	NOP53	1	CD4+ T cell_MTRNR2L1
GO:1902882	regulation of response to oxidative stress	1/77	101/18866	0.339109736524289	0.47716626957568	0.369655714455435	RACK1	1	CD4+ T cell_MTRNR2L1
GO:0051146	striated muscle cell differentiation	2/77	295/18866	0.339541078011174	0.477301574617879	0.369760533855365	ACTG1/RIPOR2	2	CD4+ T cell_MTRNR2L1
GO:0005996	monosaccharide metabolic process	2/77	296/18866	0.341030899520952	0.478147339091675	0.370415738740446	ALDOA/PPP1CA	2	CD4+ T cell_MTRNR2L1
GO:0000079	regulation of cyclin-dependent protein serine/threonine kinase activity	1/77	102/18866	0.341821623030425	0.478147339091675	0.370415738740446	ACTB	1	CD4+ T cell_MTRNR2L1
GO:0033108	mitochondrial respiratory chain complex assembly	1/77	102/18866	0.341821623030425	0.478147339091675	0.370415738740446	NDUFAF8	1	CD4+ T cell_MTRNR2L1
GO:0110020	regulation of actomyosin structure organization	1/77	102/18866	0.341821623030425	0.478147339091675	0.370415738740446	ACTG1	1	CD4+ T cell_MTRNR2L1
GO:0150115	cell-substrate junction organization	1/77	102/18866	0.341821623030425	0.478147339091675	0.370415738740446	ACTG1	1	CD4+ T cell_MTRNR2L1
GO:0002181	cytoplasmic translation	1/77	103/18866	0.344522525557959	0.478635607869903	0.370793995452143	RPS26	1	CD4+ T cell_MTRNR2L1
GO:0006885	regulation of pH	1/77	103/18866	0.344522525557959	0.478635607869903	0.370793995452143	ATP5F1B	1	CD4+ T cell_MTRNR2L1
GO:0008630	intrinsic apoptotic signaling pathway in response to DNA damage	1/77	103/18866	0.344522525557959	0.478635607869903	0.370793995452143	TPT1	1	CD4+ T cell_MTRNR2L1
GO:0035335	peptidyl-tyrosine dephosphorylation	1/77	103/18866	0.344522525557959	0.478635607869903	0.370793995452143	DUSP4	1	CD4+ T cell_MTRNR2L1
GO:0042472	inner ear morphogenesis	1/77	103/18866	0.344522525557959	0.478635607869903	0.370793995452143	RIPOR2	1	CD4+ T cell_MTRNR2L1
GO:0098869	cellular oxidant detoxification	1/77	103/18866	0.344522525557959	0.478635607869903	0.370793995452143	SELENOT	1	CD4+ T cell_MTRNR2L1
GO:0051258	protein polymerization	2/77	300/18866	0.346980147739122	0.478635607869903	0.370793995452143	CORO1A/TMSB4X	2	CD4+ T cell_MTRNR2L1
GO:0070646	protein modification by small protein removal	2/77	300/18866	0.346980147739122	0.478635607869903	0.370793995452143	ACTB/NOP53	2	CD4+ T cell_MTRNR2L1
GO:0000726	non-recombinational repair	1/77	104/18866	0.347212488012366	0.478635607869903	0.370793995452143	PAXX	1	CD4+ T cell_MTRNR2L1
GO:0002027	regulation of heart rate	1/77	104/18866	0.347212488012366	0.478635607869903	0.370793995452143	ATP5PF	1	CD4+ T cell_MTRNR2L1
GO:0002367	cytokine production involved in immune response	1/77	104/18866	0.347212488012366	0.478635607869903	0.370793995452143	HLA-A	1	CD4+ T cell_MTRNR2L1
GO:0006892	post-Golgi vesicle-mediated transport	1/77	104/18866	0.347212488012366	0.478635607869903	0.370793995452143	RACK1	1	CD4+ T cell_MTRNR2L1
GO:0032231	regulation of actin filament bundle assembly	1/77	104/18866	0.347212488012366	0.478635607869903	0.370793995452143	ACTG1	1	CD4+ T cell_MTRNR2L1
GO:0032649	regulation of interferon-gamma production	1/77	104/18866	0.347212488012366	0.478635607869903	0.370793995452143	HLA-A	1	CD4+ T cell_MTRNR2L1
GO:0120034	positive regulation of plasma membrane bounded cell projection assembly	1/77	104/18866	0.347212488012366	0.478635607869903	0.370793995452143	RIPOR2	1	CD4+ T cell_MTRNR2L1
GO:0031532	actin cytoskeleton reorganization	1/77	105/18866	0.349891554125949	0.481396688961692	0.372932976073221	ARHGDIB	1	CD4+ T cell_MTRNR2L1
GO:0044070	regulation of anion transport	1/77	105/18866	0.349891554125949	0.481396688961692	0.372932976073221	ATP5PF	1	CD4+ T cell_MTRNR2L1
GO:0030038	contractile actin filament bundle assembly	1/77	106/18866	0.352559767458517	0.482735681597046	0.373970279652354	ACTG1	1	CD4+ T cell_MTRNR2L1
GO:0032414	positive regulation of ion transmembrane transporter activity	1/77	106/18866	0.352559767458517	0.482735681597046	0.373970279652354	TMSB4X	1	CD4+ T cell_MTRNR2L1
GO:0032611	interleukin-1 beta production	1/77	106/18866	0.352559767458517	0.482735681597046	0.373970279652354	STMP1	1	CD4+ T cell_MTRNR2L1
GO:0043149	stress fiber assembly	1/77	106/18866	0.352559767458517	0.482735681597046	0.373970279652354	ACTG1	1	CD4+ T cell_MTRNR2L1
GO:1904029	regulation of cyclin-dependent protein kinase activity	1/77	106/18866	0.352559767458517	0.482735681597046	0.373970279652354	ACTB	1	CD4+ T cell_MTRNR2L1
GO:0048511	rhythmic process	2/77	305/18866	0.354392901640564	0.48451077784562	0.375345428135874	PPP1CA/RACK1	2	CD4+ T cell_MTRNR2L1
GO:0000018	regulation of DNA recombination	1/77	107/18866	0.355217171398053	0.48451077784562	0.375345428135874	IL7R	1	CD4+ T cell_MTRNR2L1
GO:0030148	sphingolipid biosynthetic process	1/77	107/18866	0.355217171398053	0.48451077784562	0.375345428135874	RACK1	1	CD4+ T cell_MTRNR2L1
GO:0090174	organelle membrane fusion	1/77	107/18866	0.355217171398053	0.48451077784562	0.375345428135874	CORO1A	1	CD4+ T cell_MTRNR2L1
GO:0070372	regulation of ERK1 and ERK2 cascade	2/77	306/18866	0.355872119404392	0.484939615341487	0.375677644055203	CCL3L1/DUSP4	2	CD4+ T cell_MTRNR2L1
GO:0045088	regulation of innate immune response	2/77	307/18866	0.357350190021883	0.485794150853968	0.376339643772145	HLA-A/HLA-B	2	CD4+ T cell_MTRNR2L1
GO:0007229	integrin-mediated signaling pathway	1/77	108/18866	0.357863809161385	0.485794150853968	0.376339643772145	FYB1	1	CD4+ T cell_MTRNR2L1
GO:0044774	mitotic DNA integrity checkpoint	1/77	108/18866	0.357863809161385	0.485794150853968	0.376339643772145	NOP53	1	CD4+ T cell_MTRNR2L1
GO:1902750	negative regulation of cell cycle G2/M phase transition	1/77	108/18866	0.357863809161385	0.485794150853968	0.376339643772145	NOP53	1	CD4+ T cell_MTRNR2L1
GO:0043618	regulation of transcription from RNA polymerase II promoter in response to stress	1/77	109/18866	0.360499723794852	0.488441110070285	0.37839021537083	ELOB	1	CD4+ T cell_MTRNR2L1
GO:0098781	ncRNA transcription	1/77	109/18866	0.360499723794852	0.488441110070285	0.37839021537083	NOP53	1	CD4+ T cell_MTRNR2L1
GO:0032680	regulation of tumor necrosis factor production	1/77	110/18866	0.363124958174966	0.491530361636076	0.380783426223098	SELENOK	1	CD4+ T cell_MTRNR2L1
GO:0070588	calcium ion transmembrane transport	2/77	312/18866	0.364722808567263	0.493194248421327	0.382072421899432	CORO1A/MCUB	2	CD4+ T cell_MTRNR2L1
GO:0032652	regulation of interleukin-1 production	1/77	111/18866	0.365739555009074	0.493194248421327	0.382072421899432	STMP1	1	CD4+ T cell_MTRNR2L1
GO:0051149	positive regulation of muscle cell differentiation	1/77	111/18866	0.365739555009074	0.493194248421327	0.382072421899432	RIPOR2	1	CD4+ T cell_MTRNR2L1
GO:1903008	organelle disassembly	1/77	111/18866	0.365739555009074	0.493194248421327	0.382072421899432	ATP5IF1	1	CD4+ T cell_MTRNR2L1
GO:0005976	polysaccharide metabolic process	1/77	112/18866	0.368343556836016	0.495766753246207	0.384065314460397	PPP1CA	1	CD4+ T cell_MTRNR2L1
GO:0010927	cellular component assembly involved in morphogenesis	1/77	112/18866	0.368343556836016	0.495766753246207	0.384065314460397	ACTG1	1	CD4+ T cell_MTRNR2L1
GO:1903555	regulation of tumor necrosis factor superfamily cytokine production	1/77	113/18866	0.370937006026782	0.498785926895314	0.386404236684129	SELENOK	1	CD4+ T cell_MTRNR2L1
GO:0030004	cellular monovalent inorganic cation homeostasis	1/77	114/18866	0.373519944785164	0.500840302612122	0.387995740048421	ATP5F1B	1	CD4+ T cell_MTRNR2L1
GO:0032411	positive regulation of transporter activity	1/77	114/18866	0.373519944785164	0.500840302612122	0.387995740048421	TMSB4X	1	CD4+ T cell_MTRNR2L1
GO:1990748	cellular detoxification	1/77	114/18866	0.373519944785164	0.500840302612122	0.387995740048421	SELENOT	1	CD4+ T cell_MTRNR2L1
GO:0009416	response to light stimulus	2/77	319/18866	0.374992163110221	0.502341336094971	0.389158574975998	COPS9/PPP1CA	2	CD4+ T cell_MTRNR2L1
GO:0006096	glycolytic process	1/77	115/18866	0.376092415148408	0.502397372580988	0.389201985855171	ALDOA	1	CD4+ T cell_MTRNR2L1
GO:0032609	interferon-gamma production	1/77	115/18866	0.376092415148408	0.502397372580988	0.389201985855171	HLA-A	1	CD4+ T cell_MTRNR2L1
GO:0043620	regulation of DNA-templated transcription in response to stress	1/77	115/18866	0.376092415148408	0.502397372580988	0.389201985855171	ELOB	1	CD4+ T cell_MTRNR2L1
GO:1901214	regulation of neuron death	2/77	321/18866	0.377914463404921	0.50345840298666	0.39002395500445	CORO1A/RACK1	2	CD4+ T cell_MTRNR2L1
GO:0006354	DNA-templated transcription, elongation	1/77	116/18866	0.37865445898786	0.50345840298666	0.39002395500445	ELOB	1	CD4+ T cell_MTRNR2L1
GO:0006757	ATP generation from ADP	1/77	116/18866	0.37865445898786	0.50345840298666	0.39002395500445	ALDOA	1	CD4+ T cell_MTRNR2L1
GO:0032640	tumor necrosis factor production	1/77	116/18866	0.37865445898786	0.50345840298666	0.39002395500445	SELENOK	1	CD4+ T cell_MTRNR2L1
GO:1903828	negative regulation of cellular protein localization	1/77	116/18866	0.37865445898786	0.50345840298666	0.39002395500445	RIPOR2	1	CD4+ T cell_MTRNR2L1
GO:0007204	positive regulation of cytosolic calcium ion concentration	2/77	322/18866	0.379373578787345	0.503944007642891	0.390400147848721	CORO1A/SELENOT	2	CD4+ T cell_MTRNR2L1
GO:0006470	protein dephosphorylation	2/77	323/18866	0.380831320019338	0.504495829038749	0.390827638108079	DUSP4/PPP1CA	2	CD4+ T cell_MTRNR2L1
GO:0051056	regulation of small GTPase mediated signal transduction	2/77	323/18866	0.380831320019338	0.504495829038749	0.390827638108079	ARHGDIB/RIPOR2	2	CD4+ T cell_MTRNR2L1
GO:0014902	myotube differentiation	1/77	117/18866	0.381206118009617	0.504495829038749	0.390827638108079	RIPOR2	1	CD4+ T cell_MTRNR2L1
GO:0051341	regulation of oxidoreductase activity	1/77	117/18866	0.381206118009617	0.504495829038749	0.390827638108079	GZMA	1	CD4+ T cell_MTRNR2L1
GO:0051235	maintenance of location	2/77	324/18866	0.382287674029875	0.505457426015359	0.391572577220651	CORO1A/TMSB4X	2	CD4+ T cell_MTRNR2L1
GO:0070371	ERK1 and ERK2 cascade	2/77	325/18866	0.383742627874444	0.505978097840142	0.391975936233345	CCL3L1/DUSP4	2	CD4+ T cell_MTRNR2L1
GO:0050868	negative regulation of T cell activation	1/77	118/18866	0.383747433755164	0.505978097840142	0.391975936233345	RIPOR2	1	CD4+ T cell_MTRNR2L1
GO:0051209	release of sequestered calcium ion into cytosol	1/77	118/18866	0.383747433755164	0.505978097840142	0.391975936233345	CORO1A	1	CD4+ T cell_MTRNR2L1
GO:0051153	regulation of striated muscle cell differentiation	1/77	119/18866	0.38627844760202	0.507904440798962	0.393468253960166	RIPOR2	1	CD4+ T cell_MTRNR2L1
GO:0051283	negative regulation of sequestering of calcium ion	1/77	119/18866	0.38627844760202	0.507904440798962	0.393468253960166	CORO1A	1	CD4+ T cell_MTRNR2L1
GO:0071706	tumor necrosis factor superfamily cytokine production	1/77	119/18866	0.38627844760202	0.507904440798962	0.393468253960166	SELENOK	1	CD4+ T cell_MTRNR2L1
GO:0002065	columnar/cuboidal epithelial cell differentiation	1/77	121/18866	0.391309734293721	0.511685088736692	0.396397082344806	RIPOR2	1	CD4+ T cell_MTRNR2L1
GO:0010906	regulation of glucose metabolic process	1/77	121/18866	0.391309734293721	0.511685088736692	0.396397082344806	PPP1CA	1	CD4+ T cell_MTRNR2L1
GO:0030218	erythrocyte differentiation	1/77	121/18866	0.391309734293721	0.511685088736692	0.396397082344806	ATP5IF1	1	CD4+ T cell_MTRNR2L1
GO:0032612	interleukin-1 production	1/77	121/18866	0.391309734293721	0.511685088736692	0.396397082344806	STMP1	1	CD4+ T cell_MTRNR2L1
GO:0051282	regulation of sequestering of calcium ion	1/77	121/18866	0.391309734293721	0.511685088736692	0.396397082344806	CORO1A	1	CD4+ T cell_MTRNR2L1
GO:1900542	regulation of purine nucleotide metabolic process	1/77	121/18866	0.391309734293721	0.511685088736692	0.396397082344806	TMSB4X	1	CD4+ T cell_MTRNR2L1
GO:0071214	cellular response to abiotic stimulus	2/77	331/18866	0.392442238306061	0.512225249631376	0.396815539335956	COPS9/RIPOR2	2	CD4+ T cell_MTRNR2L1
GO:0104004	cellular response to environmental stimulus	2/77	331/18866	0.392442238306061	0.512225249631376	0.396815539335956	COPS9/RIPOR2	2	CD4+ T cell_MTRNR2L1
GO:0042752	regulation of circadian rhythm	1/77	122/18866	0.393810089079497	0.512601066589766	0.397106680799878	PPP1CA	1	CD4+ T cell_MTRNR2L1
GO:0045471	response to ethanol	1/77	122/18866	0.393810089079497	0.512601066589766	0.397106680799878	CD27	1	CD4+ T cell_MTRNR2L1
GO:0097237	cellular response to toxic substance	1/77	122/18866	0.393810089079497	0.512601066589766	0.397106680799878	SELENOT	1	CD4+ T cell_MTRNR2L1
GO:0006140	regulation of nucleotide metabolic process	1/77	123/18866	0.396300305849711	0.514901127308383	0.398888513763443	TMSB4X	1	CD4+ T cell_MTRNR2L1
GO:0042471	ear morphogenesis	1/77	123/18866	0.396300305849711	0.514901127308383	0.398888513763443	RIPOR2	1	CD4+ T cell_MTRNR2L1
GO:0002688	regulation of leukocyte chemotaxis	1/77	124/18866	0.398780425171568	0.516709122333315	0.400289148584649	RIPOR2	1	CD4+ T cell_MTRNR2L1
GO:0046031	ADP metabolic process	1/77	124/18866	0.398780425171568	0.516709122333315	0.400289148584649	ALDOA	1	CD4+ T cell_MTRNR2L1
GO:0051208	sequestering of calcium ion	1/77	124/18866	0.398780425171568	0.516709122333315	0.400289148584649	CORO1A	1	CD4+ T cell_MTRNR2L1
GO:0001952	regulation of cell-matrix adhesion	1/77	125/18866	0.401250487452103	0.518494277796547	0.401672089836473	ACTG1	1	CD4+ T cell_MTRNR2L1
GO:0003014	renal system process	1/77	125/18866	0.401250487452103	0.518494277796547	0.401672089836473	IGHA1	1	CD4+ T cell_MTRNR2L1
GO:0030968	endoplasmic reticulum unfolded protein response	1/77	125/18866	0.401250487452103	0.518494277796547	0.401672089836473	RACK1	1	CD4+ T cell_MTRNR2L1
GO:1903829	positive regulation of cellular protein localization	2/77	338/18866	0.402523948409111	0.519668270656912	0.402581569817005	GZMB/RACK1	2	CD4+ T cell_MTRNR2L1
GO:0001704	formation of primary germ layer	1/77	127/18866	0.406160601720215	0.522940955560204	0.405116884555806	DUSP4	1	CD4+ T cell_MTRNR2L1
GO:0014066	regulation of phosphatidylinositol 3-kinase signaling	1/77	127/18866	0.406160601720215	0.522940955560204	0.405116884555806	NOP53	1	CD4+ T cell_MTRNR2L1
GO:0051053	negative regulation of DNA metabolic process	1/77	127/18866	0.406160601720215	0.522940955560204	0.405116884555806	GZMA	1	CD4+ T cell_MTRNR2L1
GO:0009101	glycoprotein biosynthetic process	2/77	342/18866	0.408250671694795	0.52515714227045	0.40683374120301	ITM2A/ITM2C	2	CD4+ T cell_MTRNR2L1
GO:0007596	blood coagulation	2/77	343/18866	0.409678348616399	0.526518022048513	0.407888000522503	ACTB/ACTG1	2	CD4+ T cell_MTRNR2L1
GO:0071482	cellular response to light stimulus	1/77	129/18866	0.411030968730493	0.527780071661155	0.408865697147317	COPS9	1	CD4+ T cell_MTRNR2L1
GO:0008033	tRNA processing	1/77	130/18866	0.413451346347387	0.53009629171292	0.410660048577129	RTRAF	1	CD4+ T cell_MTRNR2L1
GO:0007265	Ras protein signal transduction	2/77	346/18866	0.413951598584809	0.53009629171292	0.410660048577129	ARHGDIB/RIPOR2	2	CD4+ T cell_MTRNR2L1
GO:0048545	response to steroid hormone	2/77	346/18866	0.413951598584809	0.53009629171292	0.410660048577129	RPL27/TXNIP	2	CD4+ T cell_MTRNR2L1
GO:0010508	positive regulation of autophagy	1/77	131/18866	0.415861906036288	0.531586493891988	0.41181449260704	ATP5IF1	1	CD4+ T cell_MTRNR2L1
GO:0046887	positive regulation of hormone secretion	1/77	131/18866	0.415861906036288	0.531586493891988	0.41181449260704	SELENOT	1	CD4+ T cell_MTRNR2L1
GO:0007599	hemostasis	2/77	348/18866	0.416792176865164	0.53229781153004	0.412365542935749	ACTB/ACTG1	2	CD4+ T cell_MTRNR2L1
GO:0050817	coagulation	2/77	349/18866	0.41820995876088	0.5331521766119	0.413027410621874	ACTB/ACTG1	2	CD4+ T cell_MTRNR2L1
GO:1904062	regulation of cation transmembrane transport	2/77	349/18866	0.41820995876088	0.5331521766119	0.413027410621874	CORO1A/TMSB4X	2	CD4+ T cell_MTRNR2L1
GO:0030336	negative regulation of cell migration	2/77	350/18866	0.419626055753539	0.534478983356923	0.414055273919319	ARHGDIB/RIPOR2	2	CD4+ T cell_MTRNR2L1
GO:0006165	nucleoside diphosphate phosphorylation	1/77	133/18866	0.420653728687479	0.534831169331224	0.414328108707217	ALDOA	1	CD4+ T cell_MTRNR2L1
GO:0042177	negative regulation of protein catabolic process	1/77	133/18866	0.420653728687479	0.534831169331224	0.414328108707217	NOP53	1	CD4+ T cell_MTRNR2L1
GO:0043280	positive regulation of cysteine-type endopeptidase activity involved in apoptotic process	1/77	134/18866	0.423035069790937	0.536900124226643	0.415930906408576	RACK1	1	CD4+ T cell_MTRNR2L1
GO:0045995	regulation of embryonic development	1/77	134/18866	0.423035069790937	0.536900124226643	0.415930906408576	RACK1	1	CD4+ T cell_MTRNR2L1
GO:0051222	positive regulation of protein transport	2/77	354/18866	0.425273397872141	0.53799219443332	0.416776921766794	GZMB/RACK1	2	CD4+ T cell_MTRNR2L1
GO:0032368	regulation of lipid transport	1/77	135/18866	0.425406749249943	0.53799219443332	0.416776921766794	ATP5PF	1	CD4+ T cell_MTRNR2L1
GO:0042157	lipoprotein metabolic process	1/77	135/18866	0.425406749249943	0.53799219443332	0.416776921766794	SELENOK	1	CD4+ T cell_MTRNR2L1
GO:0046939	nucleotide phosphorylation	1/77	135/18866	0.425406749249943	0.53799219443332	0.416776921766794	ALDOA	1	CD4+ T cell_MTRNR2L1
GO:0009135	purine nucleoside diphosphate metabolic process	1/77	136/18866	0.427768805750276	0.540020194493257	0.418347992185787	ALDOA	1	CD4+ T cell_MTRNR2L1
GO:0009179	purine ribonucleoside diphosphate metabolic process	1/77	136/18866	0.427768805750276	0.540020194493257	0.418347992185787	ALDOA	1	CD4+ T cell_MTRNR2L1
GO:0051480	regulation of cytosolic calcium ion concentration	2/77	357/18866	0.429490737412198	0.541549690205678	0.419532876504695	CORO1A/SELENOT	2	CD4+ T cell_MTRNR2L1
GO:0032273	positive regulation of protein polymerization	1/77	137/18866	0.430121277824875	0.541549690205678	0.419532876504695	CORO1A	1	CD4+ T cell_MTRNR2L1
GO:1903038	negative regulation of leukocyte cell-cell adhesion	1/77	137/18866	0.430121277824875	0.541549690205678	0.419532876504695	RIPOR2	1	CD4+ T cell_MTRNR2L1
GO:0032386	regulation of intracellular transport	2/77	358/18866	0.430893006898402	0.542042086416364	0.419914330695114	ATP5IF1/GZMB	2	CD4+ T cell_MTRNR2L1
GO:0001666	response to hypoxia	2/77	359/18866	0.432293505974164	0.542103016099211	0.419961532282653	ELOB/NOP53	2	CD4+ T cell_MTRNR2L1
GO:0031589	cell-substrate adhesion	2/77	359/18866	0.432293505974164	0.542103016099211	0.419961532282653	ACTG1/CORO1A	2	CD4+ T cell_MTRNR2L1
GO:0046330	positive regulation of JNK cascade	1/77	138/18866	0.432464203854427	0.542103016099211	0.419961532282653	CD27	1	CD4+ T cell_MTRNR2L1
GO:0098754	detoxification	1/77	138/18866	0.432464203854427	0.542103016099211	0.419961532282653	SELENOT	1	CD4+ T cell_MTRNR2L1
GO:0070997	neuron death	2/77	360/18866	0.433692225653572	0.543164229842292	0.420783643461504	CORO1A/RACK1	2	CD4+ T cell_MTRNR2L1
GO:0009185	ribonucleoside diphosphate metabolic process	1/77	139/18866	0.434797622067969	0.544070135171167	0.421485438837509	ALDOA	1	CD4+ T cell_MTRNR2L1
GO:0006936	muscle contraction	2/77	362/18866	0.436484291381792	0.545062273602369	0.422254038095271	ALDOA/UTS2	2	CD4+ T cell_MTRNR2L1
GO:0009411	response to UV	1/77	140/18866	0.437121570543473	0.545062273602369	0.422254038095271	COPS9	1	CD4+ T cell_MTRNR2L1
GO:0048284	organelle fusion	1/77	140/18866	0.437121570543473	0.545062273602369	0.422254038095271	CORO1A	1	CD4+ T cell_MTRNR2L1
GO:0097553	calcium ion transmembrane import into cytosol	1/77	140/18866	0.437121570543473	0.545062273602369	0.422254038095271	CORO1A	1	CD4+ T cell_MTRNR2L1
GO:0032355	response to estradiol	1/77	141/18866	0.439436087208439	0.546990374287428	0.423747717514211	TXNIP	1	CD4+ T cell_MTRNR2L1
GO:1903322	positive regulation of protein modification by small protein conjugation or removal	1/77	141/18866	0.439436087208439	0.546990374287428	0.423747717514211	NOP53	1	CD4+ T cell_MTRNR2L1
GO:0009913	epidermal cell differentiation	2/77	365/18866	0.440658825600703	0.54707773989137	0.423815398733113	RIPOR2/TXNIP	2	CD4+ T cell_MTRNR2L1
GO:0051052	regulation of DNA metabolic process	2/77	365/18866	0.440658825600703	0.54707773989137	0.423815398733113	GZMA/IL7R	2	CD4+ T cell_MTRNR2L1
GO:2000146	negative regulation of cell motility	2/77	365/18866	0.440658825600703	0.54707773989137	0.423815398733113	ARHGDIB/RIPOR2	2	CD4+ T cell_MTRNR2L1
GO:0035296	regulation of tube diameter	1/77	143/18866	0.444036976067903	0.550312144404433	0.426321058054292	UTS2	1	CD4+ T cell_MTRNR2L1
GO:0097746	regulation of blood vessel diameter	1/77	143/18866	0.444036976067903	0.550312144404433	0.426321058054292	UTS2	1	CD4+ T cell_MTRNR2L1
GO:0045861	negative regulation of proteolysis	2/77	369/18866	0.446199196517786	0.551705342777176	0.427400354250798	CD27/NOP53	2	CD4+ T cell_MTRNR2L1
GO:0002700	regulation of production of molecular mediator of immune response	1/77	144/18866	0.446323423370299	0.551705342777176	0.427400354250798	HLA-A	1	CD4+ T cell_MTRNR2L1
GO:0035150	regulation of tube size	1/77	144/18866	0.446323423370299	0.551705342777176	0.427400354250798	UTS2	1	CD4+ T cell_MTRNR2L1
GO:1904951	positive regulation of establishment of protein localization	2/77	370/18866	0.447579649810414	0.552778335932376	0.428231590816921	GZMB/RACK1	2	CD4+ T cell_MTRNR2L1
GO:0033135	regulation of peptidyl-serine phosphorylation	1/77	145/18866	0.448600589079117	0.553520797793696	0.428806768249404	RACK1	1	CD4+ T cell_MTRNR2L1
GO:0036293	response to decreased oxygen levels	2/77	371/18866	0.448958231356544	0.553520797793696	0.428806768249404	ELOB/NOP53	2	CD4+ T cell_MTRNR2L1
GO:0034620	cellular response to unfolded protein	1/77	146/18866	0.450868510378242	0.554915089696297	0.429886911592046	RACK1	1	CD4+ T cell_MTRNR2L1
GO:0046631	alpha-beta T cell activation	1/77	146/18866	0.450868510378242	0.554915089696297	0.429886911592046	HLA-A	1	CD4+ T cell_MTRNR2L1
GO:0046467	membrane lipid biosynthetic process	1/77	147/18866	0.45312722430457	0.55625273052561	0.430923167941188	RACK1	1	CD4+ T cell_MTRNR2L1
GO:0051592	response to calcium ion	1/77	147/18866	0.45312722430457	0.55625273052561	0.430923167941188	TXNIP	1	CD4+ T cell_MTRNR2L1
GO:1904064	positive regulation of cation transmembrane transport	1/77	147/18866	0.45312722430457	0.55625273052561	0.430923167941188	TMSB4X	1	CD4+ T cell_MTRNR2L1
GO:0030111	regulation of Wnt signaling pathway	2/77	375/18866	0.454453685036638	0.557093227898615	0.431574292458419	PPP1CA/RACK1	2	CD4+ T cell_MTRNR2L1
GO:0008277	regulation of G protein-coupled receptor signaling pathway	1/77	148/18866	0.455376767748587	0.557093227898615	0.431574292458419	RGS1	1	CD4+ T cell_MTRNR2L1
GO:0010675	regulation of cellular carbohydrate metabolic process	1/77	148/18866	0.455376767748587	0.557093227898615	0.431574292458419	PPP1CA	1	CD4+ T cell_MTRNR2L1
GO:0071901	negative regulation of protein serine/threonine kinase activity	1/77	148/18866	0.455376767748587	0.557093227898615	0.431574292458419	DUSP4	1	CD4+ T cell_MTRNR2L1
GO:0043524	negative regulation of neuron apoptotic process	1/77	149/18866	0.457617177454932	0.559353528494269	0.4333253236709	CORO1A	1	CD4+ T cell_MTRNR2L1
GO:0006606	protein import into nucleus	1/77	150/18866	0.45984849002297	0.561598842017761	0.435064744555451	TXNIP	1	CD4+ T cell_MTRNR2L1
GO:0000077	DNA damage checkpoint	1/77	151/18866	0.462070741907359	0.562383535449641	0.435672638343601	NOP53	1	CD4+ T cell_MTRNR2L1
GO:0061041	regulation of wound healing	1/77	151/18866	0.462070741907359	0.562383535449641	0.435672638343601	ACTG1	1	CD4+ T cell_MTRNR2L1
GO:1904892	regulation of receptor signaling pathway via STAT	1/77	151/18866	0.462070741907359	0.562383535449641	0.435672638343601	IL7R	1	CD4+ T cell_MTRNR2L1
GO:2001056	positive regulation of cysteine-type endopeptidase activity	1/77	151/18866	0.462070741907359	0.562383535449641	0.435672638343601	RACK1	1	CD4+ T cell_MTRNR2L1
GO:0006090	pyruvate metabolic process	1/77	152/18866	0.464283969418614	0.563632031075964	0.436639834837087	ALDOA	1	CD4+ T cell_MTRNR2L1
GO:0007605	sensory perception of sound	1/77	152/18866	0.464283969418614	0.563632031075964	0.436639834837087	RIPOR2	1	CD4+ T cell_MTRNR2L1
GO:1903169	regulation of calcium ion transmembrane transport	1/77	152/18866	0.464283969418614	0.563632031075964	0.436639834837087	CORO1A	1	CD4+ T cell_MTRNR2L1
GO:0045834	positive regulation of lipid metabolic process	1/77	153/18866	0.466488208723667	0.565825561518316	0.4383391399107	RACK1	1	CD4+ T cell_MTRNR2L1
GO:0010977	negative regulation of neuron projection development	1/77	154/18866	0.468683495846431	0.566557978001119	0.438906535293593	ITM2C	1	CD4+ T cell_MTRNR2L1
GO:0014065	phosphatidylinositol 3-kinase signaling	1/77	154/18866	0.468683495846431	0.566557978001119	0.438906535293593	NOP53	1	CD4+ T cell_MTRNR2L1
GO:0051250	negative regulation of lymphocyte activation	1/77	154/18866	0.468683495846431	0.566557978001119	0.438906535293593	RIPOR2	1	CD4+ T cell_MTRNR2L1
GO:0062013	positive regulation of small molecule metabolic process	1/77	154/18866	0.468683495846431	0.566557978001119	0.438906535293593	TMSB4X	1	CD4+ T cell_MTRNR2L1
GO:0009132	nucleoside diphosphate metabolic process	1/77	155/18866	0.470869866668354	0.568236178081132	0.440206619329559	ALDOA	1	CD4+ T cell_MTRNR2L1
GO:0048754	branching morphogenesis of an epithelial tube	1/77	155/18866	0.470869866668354	0.568236178081132	0.440206619329559	PPP1CA	1	CD4+ T cell_MTRNR2L1
GO:0043484	regulation of RNA splicing	1/77	156/18866	0.473047356928978	0.570380555687439	0.441867846215579	RPS26	1	CD4+ T cell_MTRNR2L1
GO:0042692	muscle cell differentiation	2/77	390/18866	0.474785790429495	0.571543570245374	0.44276882142013	ACTG1/RIPOR2	2	CD4+ T cell_MTRNR2L1
GO:0043271	negative regulation of ion transport	1/77	157/18866	0.475216002226491	0.571543570245374	0.44276882142013	ATP5PF	1	CD4+ T cell_MTRNR2L1
GO:0051017	actin filament bundle assembly	1/77	157/18866	0.475216002226491	0.571543570245374	0.44276882142013	ACTG1	1	CD4+ T cell_MTRNR2L1
GO:0007519	skeletal muscle tissue development	1/77	158/18866	0.477375838018279	0.573173012932571	0.444031133614233	RIPOR2	1	CD4+ T cell_MTRNR2L1
GO:0060402	calcium ion transport into cytosol	1/77	158/18866	0.477375838018279	0.573173012932571	0.444031133614233	CORO1A	1	CD4+ T cell_MTRNR2L1
GO:0032675	regulation of interleukin-6 production	1/77	159/18866	0.479526899621475	0.574786452071533	0.44528104802703	HLA-B	1	CD4+ T cell_MTRNR2L1
GO:0055067	monovalent inorganic cation homeostasis	1/77	159/18866	0.479526899621475	0.574786452071533	0.44528104802703	ATP5F1B	1	CD4+ T cell_MTRNR2L1
GO:0050678	regulation of epithelial cell proliferation	2/77	395/18866	0.48146367898502	0.576622606286517	0.446703497478023	ATP5F1A/ATP5IF1	2	CD4+ T cell_MTRNR2L1
GO:0070482	response to oxygen levels	2/77	396/18866	0.482793157671006	0.57737664996177	0.447287647220531	ELOB/NOP53	2	CD4+ T cell_MTRNR2L1
GO:0031570	DNA integrity checkpoint	1/77	161/18866	0.483802840832643	0.57737664996177	0.447287647220531	NOP53	1	CD4+ T cell_MTRNR2L1
GO:0034767	positive regulation of ion transmembrane transport	1/77	161/18866	0.483802840832643	0.57737664996177	0.447287647220531	TMSB4X	1	CD4+ T cell_MTRNR2L1
GO:0061572	actin filament bundle organization	1/77	161/18866	0.483802840832643	0.57737664996177	0.447287647220531	ACTG1	1	CD4+ T cell_MTRNR2L1
GO:0040013	negative regulation of locomotion	2/77	397/18866	0.48412058992581	0.57737664996177	0.447287647220531	ARHGDIB/RIPOR2	2	CD4+ T cell_MTRNR2L1
GO:0007338	single fertilization	1/77	162/18866	0.485927790378534	0.579047007112162	0.448581655421012	ALDOA	1	CD4+ T cell_MTRNR2L1
GO:0006665	sphingolipid metabolic process	1/77	163/18866	0.488044105612754	0.580652420074776	0.449825352039004	RACK1	1	CD4+ T cell_MTRNR2L1
GO:0051271	negative regulation of cellular component movement	2/77	400/18866	0.488090552548811	0.580652420074776	0.449825352039004	ARHGDIB/RIPOR2	2	CD4+ T cell_MTRNR2L1
GO:0031960	response to corticosteroid	1/77	164/18866	0.490151821159341	0.582617857538316	0.451347955869422	RPL27	1	CD4+ T cell_MTRNR2L1
GO:0016482	cytosolic transport	1/77	165/18866	0.492250971505333	0.584137819519662	0.452525454506657	CORO1A	1	CD4+ T cell_MTRNR2L1
GO:0090501	RNA phosphodiester bond hydrolysis	1/77	165/18866	0.492250971505333	0.584137819519662	0.452525454506657	TRIR	1	CD4+ T cell_MTRNR2L1
GO:0007093	mitotic cell cycle checkpoint	1/77	166/18866	0.4943415910013	0.58515579849198	0.453314072161143	NOP53	1	CD4+ T cell_MTRNR2L1
GO:0035967	cellular response to topologically incorrect protein	1/77	166/18866	0.4943415910013	0.58515579849198	0.453314072161143	RACK1	1	CD4+ T cell_MTRNR2L1
GO:1903531	negative regulation of secretion by cell	1/77	166/18866	0.4943415910013	0.58515579849198	0.453314072161143	ATP5PF	1	CD4+ T cell_MTRNR2L1
GO:0034250	positive regulation of cellular amide metabolic process	1/77	167/18866	0.496423713861883	0.587132365896446	0.454845298240298	RACK1	1	CD4+ T cell_MTRNR2L1
GO:0009451	RNA modification	1/77	168/18866	0.498497374166319	0.588607181436847	0.455987822402288	BUD23	1	CD4+ T cell_MTRNR2L1
GO:0060538	skeletal muscle organ development	1/77	168/18866	0.498497374166319	0.588607181436847	0.455987822402288	RIPOR2	1	CD4+ T cell_MTRNR2L1
GO:0061025	membrane fusion	1/77	169/18866	0.50056260585897	0.590556048668743	0.457497589447696	CORO1A	1	CD4+ T cell_MTRNR2L1
GO:0032635	interleukin-6 production	1/77	170/18866	0.502619442749854	0.591024018559696	0.457860120823892	HLA-B	1	CD4+ T cell_MTRNR2L1
GO:0032874	positive regulation of stress-activated MAPK cascade	1/77	170/18866	0.502619442749854	0.591024018559696	0.457860120823892	CD27	1	CD4+ T cell_MTRNR2L1
GO:0034614	cellular response to reactive oxygen species	1/77	170/18866	0.502619442749854	0.591024018559696	0.457860120823892	RACK1	1	CD4+ T cell_MTRNR2L1
GO:2000241	regulation of reproductive process	1/77	170/18866	0.502619442749854	0.591024018559696	0.457860120823892	ARHGDIB	1	CD4+ T cell_MTRNR2L1
GO:0051170	import into nucleus	1/77	171/18866	0.504667918515165	0.592454341274192	0.458968176859369	TXNIP	1	CD4+ T cell_MTRNR2L1
GO:1905952	regulation of lipid localization	1/77	171/18866	0.504667918515165	0.592454341274192	0.458968176859369	ATP5PF	1	CD4+ T cell_MTRNR2L1
GO:0070304	positive regulation of stress-activated protein kinase signaling cascade	1/77	172/18866	0.506708066697799	0.594359379718011	0.460443990201416	CD27	1	CD4+ T cell_MTRNR2L1
GO:0009100	glycoprotein metabolic process	2/77	415/18866	0.507658423569751	0.594984028941009	0.460927899416157	ITM2A/ITM2C	2	CD4+ T cell_MTRNR2L1
GO:0050954	sensory perception of mechanical stimulus	1/77	173/18866	0.50873992070787	0.595512818461988	0.461337547123125	RIPOR2	1	CD4+ T cell_MTRNR2L1
GO:0010639	negative regulation of organelle organization	2/77	416/18866	0.508945997238932	0.595512818461988	0.461337547123125	CORO1A/TMSB4X	2	CD4+ T cell_MTRNR2L1
GO:0007033	vacuole organization	1/77	174/18866	0.510763513823234	0.595681608259037	0.461468306812146	CORO1A	1	CD4+ T cell_MTRNR2L1
GO:0015718	monocarboxylic acid transport	1/77	174/18866	0.510763513823234	0.595681608259037	0.461468306812146	ATP5PF	1	CD4+ T cell_MTRNR2L1
GO:0051099	positive regulation of binding	1/77	174/18866	0.510763513823234	0.595681608259037	0.461468306812146	RIPOR2	1	CD4+ T cell_MTRNR2L1
GO:0097696	receptor signaling pathway via STAT	1/77	174/18866	0.510763513823234	0.595681608259037	0.461468306812146	IL7R	1	CD4+ T cell_MTRNR2L1
GO:0030324	lung development	1/77	177/18866	0.516785058606553	0.602211066657718	0.466526609888593	PPP1CA	1	CD4+ T cell_MTRNR2L1
GO:0006941	striated muscle contraction	1/77	178/18866	0.51877593829446	0.604000608026176	0.467912948855287	ALDOA	1	CD4+ T cell_MTRNR2L1
GO:0043161	proteasome-mediated ubiquitin-dependent protein catabolic process	2/77	424/18866	0.519169061955084	0.604000608026176	0.467912948855287	NOP53/RACK1	2	CD4+ T cell_MTRNR2L1
GO:1901796	regulation of signal transduction by p53 class mediator	1/77	180/18866	0.522733440751342	0.607650954799928	0.470740834292079	NOP53	1	CD4+ T cell_MTRNR2L1
GO:0008361	regulation of cell size	1/77	181/18866	0.524700128381768	0.608447054410129	0.471357564327184	IL7R	1	CD4+ T cell_MTRNR2L1
GO:0010950	positive regulation of endopeptidase activity	1/77	181/18866	0.524700128381768	0.608447054410129	0.471357564327184	RACK1	1	CD4+ T cell_MTRNR2L1
GO:0030323	respiratory tube development	1/77	181/18866	0.524700128381768	0.608447054410129	0.471357564327184	PPP1CA	1	CD4+ T cell_MTRNR2L1
GO:0090316	positive regulation of intracellular protein transport	1/77	182/18866	0.526658816640511	0.609506057972983	0.472177963302547	GZMB	1	CD4+ T cell_MTRNR2L1
GO:0001959	regulation of cytokine-mediated signaling pathway	1/77	183/18866	0.528609537638085	0.609506057972983	0.472177963302547	RACK1	1	CD4+ T cell_MTRNR2L1
GO:0006986	response to unfolded protein	1/77	183/18866	0.528609537638085	0.609506057972983	0.472177963302547	RACK1	1	CD4+ T cell_MTRNR2L1
GO:0043433	negative regulation of DNA-binding transcription factor activity	1/77	183/18866	0.528609537638085	0.609506057972983	0.472177963302547	TMSB4X	1	CD4+ T cell_MTRNR2L1
GO:0071347	cellular response to interleukin-1	1/77	183/18866	0.528609537638085	0.609506057972983	0.472177963302547	CCL3L1	1	CD4+ T cell_MTRNR2L1
GO:0120032	regulation of plasma membrane bounded cell projection assembly	1/77	183/18866	0.528609537638085	0.609506057972983	0.472177963302547	RIPOR2	1	CD4+ T cell_MTRNR2L1
GO:1903034	regulation of response to wounding	1/77	183/18866	0.528609537638085	0.609506057972983	0.472177963302547	ACTG1	1	CD4+ T cell_MTRNR2L1
GO:0032102	negative regulation of response to external stimulus	2/77	433/18866	0.530503542795646	0.609771193270009	0.472383360841935	HLA-A/HLA-B	2	CD4+ T cell_MTRNR2L1
GO:0050808	synapse organization	2/77	433/18866	0.530503542795646	0.609771193270009	0.472383360841935	ACTB/ACTG1	2	CD4+ T cell_MTRNR2L1
GO:0002695	negative regulation of leukocyte activation	1/77	184/18866	0.530552323357824	0.609771193270009	0.472383360841935	RIPOR2	1	CD4+ T cell_MTRNR2L1
GO:0046328	regulation of JNK cascade	1/77	184/18866	0.530552323357824	0.609771193270009	0.472383360841935	CD27	1	CD4+ T cell_MTRNR2L1
GO:0034329	cell junction assembly	2/77	434/18866	0.531751945693101	0.610025567863774	0.47258042217714	ACTB/ACTG1	2	CD4+ T cell_MTRNR2L1
GO:0052548	regulation of endopeptidase activity	2/77	434/18866	0.531751945693101	0.610025567863774	0.47258042217714	CD27/RACK1	2	CD4+ T cell_MTRNR2L1
GO:0060491	regulation of cell projection assembly	1/77	185/18866	0.53248720565637	0.610025567863774	0.47258042217714	RIPOR2	1	CD4+ T cell_MTRNR2L1
GO:2001257	regulation of cation channel activity	1/77	185/18866	0.53248720565637	0.610025567863774	0.47258042217714	TMSB4X	1	CD4+ T cell_MTRNR2L1
GO:0006399	tRNA metabolic process	1/77	186/18866	0.534414216264178	0.611249673863606	0.473528724282273	RTRAF	1	CD4+ T cell_MTRNR2L1
GO:0051147	regulation of muscle cell differentiation	1/77	186/18866	0.534414216264178	0.611249673863606	0.473528724282273	RIPOR2	1	CD4+ T cell_MTRNR2L1
GO:0043409	negative regulation of MAPK cascade	1/77	187/18866	0.536333386786001	0.61197014646095	0.47408686686212	DUSP4	1	CD4+ T cell_MTRNR2L1
GO:0050821	protein stabilization	1/77	187/18866	0.536333386786001	0.61197014646095	0.47408686686212	NOP53	1	CD4+ T cell_MTRNR2L1
GO:0061138	morphogenesis of a branching epithelium	1/77	187/18866	0.536333386786001	0.61197014646095	0.47408686686212	PPP1CA	1	CD4+ T cell_MTRNR2L1
GO:0031345	negative regulation of cell projection organization	1/77	188/18866	0.538244748701386	0.613168417720619	0.475015155064466	ITM2C	1	CD4+ T cell_MTRNR2L1
GO:0071478	cellular response to radiation	1/77	188/18866	0.538244748701386	0.613168417720619	0.475015155064466	COPS9	1	CD4+ T cell_MTRNR2L1
GO:0003018	vascular process in circulatory system	1/77	190/18866	0.542044172007925	0.616018276886899	0.477222911130596	UTS2	1	CD4+ T cell_MTRNR2L1
GO:0030308	negative regulation of cell growth	1/77	190/18866	0.542044172007925	0.616018276886899	0.477222911130596	RACK1	1	CD4+ T cell_MTRNR2L1
GO:0051048	negative regulation of secretion	1/77	190/18866	0.542044172007925	0.616018276886899	0.477222911130596	ATP5PF	1	CD4+ T cell_MTRNR2L1
GO:0042391	regulation of membrane potential	2/77	443/18866	0.542887851723558	0.616485088400596	0.477584545124057	ATP5IF1/RACK1	2	CD4+ T cell_MTRNR2L1
GO:0022408	negative regulation of cell-cell adhesion	1/77	191/18866	0.543932295736528	0.617178955481128	0.478122076688514	RIPOR2	1	CD4+ T cell_MTRNR2L1
GO:0048015	phosphatidylinositol-mediated signaling	1/77	192/18866	0.545812735534562	0.618819534555108	0.479393016124892	NOP53	1	CD4+ T cell_MTRNR2L1
GO:0002793	positive regulation of peptide secretion	1/77	193/18866	0.547685522262839	0.620061670373971	0.480355285742107	SELENOT	1	CD4+ T cell_MTRNR2L1
GO:0009314	response to radiation	2/77	447/18866	0.547779200372511	0.620061670373971	0.480355285742107	COPS9/PPP1CA	2	CD4+ T cell_MTRNR2L1
GO:0007565	female pregnancy	1/77	196/18866	0.553258270805612	0.62427874613882	0.483622210196247	ARHGDIB	1	CD4+ T cell_MTRNR2L1
GO:0009566	fertilization	1/77	196/18866	0.553258270805612	0.62427874613882	0.483622210196247	ALDOA	1	CD4+ T cell_MTRNR2L1
GO:0048017	inositol lipid-mediated signaling	1/77	196/18866	0.553258270805612	0.62427874613882	0.483622210196247	NOP53	1	CD4+ T cell_MTRNR2L1
GO:0060759	regulation of response to cytokine stimulus	1/77	196/18866	0.553258270805612	0.62427874613882	0.483622210196247	RACK1	1	CD4+ T cell_MTRNR2L1
GO:0050673	epithelial cell proliferation	2/77	453/18866	0.555048908415121	0.625366669325932	0.484465012901816	ATP5F1A/ATP5IF1	2	CD4+ T cell_MTRNR2L1
GO:0048839	inner ear development	1/77	197/18866	0.555100751424142	0.625366669325932	0.484465012901816	RIPOR2	1	CD4+ T cell_MTRNR2L1
GO:0062012	regulation of small molecule metabolic process	2/77	456/18866	0.558653347536417	0.62806501467959	0.486555392803231	PPP1CA/TMSB4X	2	CD4+ T cell_MTRNR2L1
GO:0010389	regulation of G2/M transition of mitotic cell cycle	1/77	200/18866	0.560583310152921	0.62806501467959	0.486555392803231	NOP53	1	CD4+ T cell_MTRNR2L1
GO:0017038	protein import	1/77	200/18866	0.560583310152921	0.62806501467959	0.486555392803231	TXNIP	1	CD4+ T cell_MTRNR2L1
GO:0031032	actomyosin structure organization	1/77	200/18866	0.560583310152921	0.62806501467959	0.486555392803231	ACTG1	1	CD4+ T cell_MTRNR2L1
GO:0050657	nucleic acid transport	1/77	200/18866	0.560583310152921	0.62806501467959	0.486555392803231	RTRAF	1	CD4+ T cell_MTRNR2L1
GO:0050658	RNA transport	1/77	200/18866	0.560583310152921	0.62806501467959	0.486555392803231	RTRAF	1	CD4+ T cell_MTRNR2L1
GO:1901888	regulation of cell junction assembly	1/77	200/18866	0.560583310152921	0.62806501467959	0.486555392803231	ACTG1	1	CD4+ T cell_MTRNR2L1
GO:0001763	morphogenesis of a branching structure	1/77	201/18866	0.562395968736346	0.628612134600123	0.486979240878866	PPP1CA	1	CD4+ T cell_MTRNR2L1
GO:0002221	pattern recognition receptor signaling pathway	1/77	201/18866	0.562395968736346	0.628612134600123	0.486979240878866	NOP53	1	CD4+ T cell_MTRNR2L1
GO:0010952	positive regulation of peptidase activity	1/77	201/18866	0.562395968736346	0.628612134600123	0.486979240878866	RACK1	1	CD4+ T cell_MTRNR2L1
GO:0051236	establishment of RNA localization	1/77	203/18866	0.565999173255478	0.632143390365334	0.489714867757887	RTRAF	1	CD4+ T cell_MTRNR2L1
GO:0060541	respiratory system development	1/77	204/18866	0.567789778391808	0.633646273064212	0.490879135253766	PPP1CA	1	CD4+ T cell_MTRNR2L1
GO:0035966	response to topologically incorrect protein	1/77	205/18866	0.56957309138419	0.635138670423717	0.492035279866983	RACK1	1	CD4+ T cell_MTRNR2L1
GO:0052547	regulation of peptidase activity	2/77	466/18866	0.57052096025459	0.635697846167869	0.492468467462985	CD27/RACK1	2	CD4+ T cell_MTRNR2L1
GO:0003012	muscle system process	2/77	467/18866	0.57169522770765	0.636508212866063	0.493096250061823	ALDOA/UTS2	2	CD4+ T cell_MTRNR2L1
GO:0046890	regulation of lipid biosynthetic process	1/77	207/18866	0.573117958051642	0.637095997084729	0.493551600343581	RACK1	1	CD4+ T cell_MTRNR2L1
GO:0050866	negative regulation of cell activation	1/77	207/18866	0.573117958051642	0.637095997084729	0.493551600343581	RIPOR2	1	CD4+ T cell_MTRNR2L1
GO:1902905	positive regulation of supramolecular fiber organization	1/77	208/18866	0.57487956999387	0.638555778214719	0.494682477505194	CORO1A	1	CD4+ T cell_MTRNR2L1
GO:0040029	regulation of gene expression, epigenetic	1/77	209/18866	0.576634006327371	0.640005319571455	0.495805422021648	ACTB	1	CD4+ T cell_MTRNR2L1
GO:0006109	regulation of carbohydrate metabolic process	1/77	210/18866	0.578381295897656	0.640945498333277	0.496533768667412	PPP1CA	1	CD4+ T cell_MTRNR2L1
GO:0034764	positive regulation of transmembrane transport	1/77	210/18866	0.578381295897656	0.640945498333277	0.496533768667412	TMSB4X	1	CD4+ T cell_MTRNR2L1
GO:0070555	response to interleukin-1	1/77	211/18866	0.580121467435814	0.642374004376826	0.497640417346921	CCL3L1	1	CD4+ T cell_MTRNR2L1
GO:0006643	membrane lipid metabolic process	1/77	212/18866	0.581854549558968	0.643203353542957	0.498282905464975	RACK1	1	CD4+ T cell_MTRNR2L1
GO:0051650	establishment of vesicle localization	1/77	212/18866	0.581854549558968	0.643203353542957	0.498282905464975	LINC00869	1	CD4+ T cell_MTRNR2L1
GO:0008544	epidermis development	2/77	477/18866	0.583312479898744	0.643203353542957	0.498282905464975	RIPOR2/TXNIP	2	CD4+ T cell_MTRNR2L1
GO:0007254	JNK cascade	1/77	213/18866	0.583580570770716	0.643203353542957	0.498282905464975	CD27	1	CD4+ T cell_MTRNR2L1
GO:0030073	insulin secretion	1/77	213/18866	0.583580570770716	0.643203353542957	0.498282905464975	SELENOT	1	CD4+ T cell_MTRNR2L1
GO:0090276	regulation of peptide hormone secretion	1/77	213/18866	0.583580570770716	0.643203353542957	0.498282905464975	SELENOT	1	CD4+ T cell_MTRNR2L1
GO:0043523	regulation of neuron apoptotic process	1/77	214/18866	0.585299559461579	0.644599050791406	0.499364137514336	CORO1A	1	CD4+ T cell_MTRNR2L1
GO:0070374	positive regulation of ERK1 and ERK2 cascade	1/77	215/18866	0.587011543909437	0.64598488294207	0.500437727175702	CCL3L1	1	CD4+ T cell_MTRNR2L1
GO:0010498	proteasomal protein catabolic process	2/77	483/18866	0.590173114923397	0.648226991812675	0.502174665449204	NOP53/RACK1	2	CD4+ T cell_MTRNR2L1
GO:0010810	regulation of cell-substrate adhesion	1/77	217/18866	0.590414612627134	0.648226991812675	0.502174665449204	ACTG1	1	CD4+ T cell_MTRNR2L1
GO:1902749	regulation of cell cycle G2/M phase transition	1/77	217/18866	0.590414612627134	0.648226991812675	0.502174665449204	NOP53	1	CD4+ T cell_MTRNR2L1
GO:0006338	chromatin remodeling	1/77	218/18866	0.592105752893514	0.649082826882497	0.502837671919616	ACTB	1	CD4+ T cell_MTRNR2L1
GO:0007623	circadian rhythm	1/77	218/18866	0.592105752893514	0.649082826882497	0.502837671919616	PPP1CA	1	CD4+ T cell_MTRNR2L1
GO:0000075	cell cycle checkpoint	1/77	219/18866	0.593790000910845	0.649928486777128	0.503492795788313	NOP53	1	CD4+ T cell_MTRNR2L1
GO:0030178	negative regulation of Wnt signaling pathway	1/77	219/18866	0.593790000910845	0.649928486777128	0.503492795788313	RACK1	1	CD4+ T cell_MTRNR2L1
GO:0008380	RNA splicing	2/77	487/18866	0.594701061610697	0.650425738658704	0.503878011616145	RPS26/RTRAF	2	CD4+ T cell_MTRNR2L1
GO:0034765	regulation of ion transmembrane transport	2/77	489/18866	0.596951280521263	0.652089274314578	0.505166735276225	CORO1A/TMSB4X	2	CD4+ T cell_MTRNR2L1
GO:0002064	epithelial cell development	1/77	221/18866	0.597137930973462	0.652089274314578	0.505166735276225	RIPOR2	1	CD4+ T cell_MTRNR2L1
GO:0019722	calcium-mediated signaling	1/77	222/18866	0.598801668131683	0.652904728498864	0.505798459097287	SELENOK	1	CD4+ T cell_MTRNR2L1
GO:0032388	positive regulation of intracellular transport	1/77	222/18866	0.598801668131683	0.652904728498864	0.505798459097287	GZMB	1	CD4+ T cell_MTRNR2L1
GO:0016311	dephosphorylation	2/77	492/18866	0.600309408595411	0.654047894292169	0.506684057671639	DUSP4/PPP1CA	2	CD4+ T cell_MTRNR2L1
GO:0043583	ear development	1/77	224/18866	0.602108823664973	0.655506853898258	0.507814298407284	RIPOR2	1	CD4+ T cell_MTRNR2L1
GO:0045665	negative regulation of neuron differentiation	1/77	225/18866	0.603752296499315	0.656793942104678	0.508811392168615	ITM2C	1	CD4+ T cell_MTRNR2L1
GO:0044706	multi-multicellular organism process	1/77	226/18866	0.605389068838221	0.657569820004292	0.509412456656193	ARHGDIB	1	CD4+ T cell_MTRNR2L1
GO:2001020	regulation of response to DNA damage stimulus	1/77	226/18866	0.605389068838221	0.657569820004292	0.509412456656193	TPT1	1	CD4+ T cell_MTRNR2L1
GO:0022604	regulation of cell morphogenesis	2/77	499/18866	0.608064749873486	0.6599727163261	0.511273955285152	ALDOA/CORO1A	2	CD4+ T cell_MTRNR2L1
GO:0051648	vesicle localization	1/77	229/18866	0.610259451949045	0.661581199510504	0.512520030371828	LINC00869	1	CD4+ T cell_MTRNR2L1
GO:0006457	protein folding	1/77	230/18866	0.61186969083942	0.661581199510504	0.512520030371828	SELENOF	1	CD4+ T cell_MTRNR2L1
GO:0007160	cell-matrix adhesion	1/77	230/18866	0.61186969083942	0.661581199510504	0.512520030371828	ACTG1	1	CD4+ T cell_MTRNR2L1
GO:0051495	positive regulation of cytoskeleton organization	1/77	230/18866	0.61186969083942	0.661581199510504	0.512520030371828	CORO1A	1	CD4+ T cell_MTRNR2L1
GO:0098657	import into cell	1/77	230/18866	0.61186969083942	0.661581199510504	0.512520030371828	ACTB	1	CD4+ T cell_MTRNR2L1
GO:0001649	osteoblast differentiation	1/77	231/18866	0.61347336296892	0.662811888367028	0.513473432147136	ATP5F1B	1	CD4+ T cell_MTRNR2L1
GO:0007188	adenylate cyclase-modulating G protein-coupled receptor signaling pathway	1/77	233/18866	0.616661112556908	0.664742940409566	0.514969397951822	RGS1	1	CD4+ T cell_MTRNR2L1
GO:0022618	ribonucleoprotein complex assembly	1/77	233/18866	0.616661112556908	0.664742940409566	0.514969397951822	NOP53	1	CD4+ T cell_MTRNR2L1
GO:2001234	negative regulation of apoptotic signaling pathway	1/77	233/18866	0.616661112556908	0.664742940409566	0.514969397951822	TPT1	1	CD4+ T cell_MTRNR2L1
GO:0006403	RNA localization	1/77	236/18866	0.621394143558425	0.669338321049317	0.518529391232765	RTRAF	1	CD4+ T cell_MTRNR2L1
GO:0032872	regulation of stress-activated MAPK cascade	1/77	237/18866	0.622958966475548	0.670516680469524	0.5194422539415	CD27	1	CD4+ T cell_MTRNR2L1
GO:0070302	regulation of stress-activated protein kinase signaling cascade	1/77	240/18866	0.627615234257158	0.674508749873353	0.52253486832294	CD27	1	CD4+ T cell_MTRNR2L1
GO:0071826	ribonucleoprotein complex subunit organization	1/77	240/18866	0.627615234257158	0.674508749873353	0.52253486832294	NOP53	1	CD4+ T cell_MTRNR2L1
GO:0051402	neuron apoptotic process	1/77	245/18866	0.635249873972591	0.682198959680972	0.528492393366099	CORO1A	1	CD4+ T cell_MTRNR2L1
GO:0071216	cellular response to biotic stimulus	1/77	246/18866	0.636758158151964	0.683303404075657	0.529347994878244	TXNIP	1	CD4+ T cell_MTRNR2L1
GO:0043543	protein acylation	1/77	248/18866	0.639756282523146	0.686003724633253	0.531439904949475	SELENOK	1	CD4+ T cell_MTRNR2L1
GO:0009636	response to toxic substance	1/77	250/18866	0.642729979740508	0.688673808239641	0.5335083907711	SELENOT	1	CD4+ T cell_MTRNR2L1
GO:1901991	negative regulation of mitotic cell cycle phase transition	1/77	251/18866	0.644207729609437	0.68973820072469	0.534332964488081	NOP53	1	CD4+ T cell_MTRNR2L1
GO:0051924	regulation of calcium ion transport	1/77	253/18866	0.647145153899973	0.692362659018454	0.536366104857584	CORO1A	1	CD4+ T cell_MTRNR2L1
GO:0000086	G2/M transition of mitotic cell cycle	1/77	254/18866	0.648604876843599	0.692883229276283	0.536769385187422	NOP53	1	CD4+ T cell_MTRNR2L1
GO:0045926	negative regulation of growth	1/77	254/18866	0.648604876843599	0.692883229276283	0.536769385187422	RACK1	1	CD4+ T cell_MTRNR2L1
GO:0008016	regulation of heart contraction	1/77	256/18866	0.65150646491003	0.695461173936944	0.538766491932227	ATP5PF	1	CD4+ T cell_MTRNR2L1
GO:0030072	peptide hormone secretion	1/77	257/18866	0.652948377978377	0.696478269843602	0.53955442548499	SELENOT	1	CD4+ T cell_MTRNR2L1
GO:0010951	negative regulation of endopeptidase activity	1/77	258/18866	0.654384402208355	0.697487566425672	0.540336316982632	CD27	1	CD4+ T cell_MTRNR2L1
GO:0015931	nucleobase-containing compound transport	1/77	261/18866	0.658657378747552	0.701516909002628	0.543457806501149	RTRAF	1	CD4+ T cell_MTRNR2L1
GO:0006302	double-strand break repair	1/77	262/18866	0.660070084033036	0.702496113350556	0.544216385859981	PAXX	1	CD4+ T cell_MTRNR2L1
GO:0007187	G protein-coupled receptor signaling pathway, coupled to cyclic nucleotide second messenger	1/77	263/18866	0.661477018215441	0.702942741745364	0.5445623842025	RGS1	1	CD4+ T cell_MTRNR2L1
GO:0050730	regulation of peptidyl-tyrosine phosphorylation	1/77	263/18866	0.661477018215441	0.702942741745364	0.5445623842025	RACK1	1	CD4+ T cell_MTRNR2L1
GO:0030522	intracellular receptor signaling pathway	1/77	265/18866	0.664273666245751	0.704337826309717	0.545643141611903	NOP53	1	CD4+ T cell_MTRNR2L1
GO:0031330	negative regulation of cellular catabolic process	1/77	265/18866	0.664273666245751	0.704337826309717	0.545643141611903	NOP53	1	CD4+ T cell_MTRNR2L1
GO:0032412	regulation of ion transmembrane transporter activity	1/77	265/18866	0.664273666245751	0.704337826309717	0.545643141611903	TMSB4X	1	CD4+ T cell_MTRNR2L1
GO:0046883	regulation of hormone secretion	1/77	267/18866	0.667047507864569	0.706227249962191	0.547106858338539	SELENOT	1	CD4+ T cell_MTRNR2L1
GO:0072331	signal transduction by p53 class mediator	1/77	267/18866	0.667047507864569	0.706227249962191	0.547106858338539	NOP53	1	CD4+ T cell_MTRNR2L1
GO:0015850	organic hydroxy compound transport	1/77	268/18866	0.668425933688239	0.707160868924258	0.547830123176096	ACTB	1	CD4+ T cell_MTRNR2L1
GO:0090596	sensory organ morphogenesis	1/77	269/18866	0.669798726628663	0.708087146784867	0.548547700939193	RIPOR2	1	CD4+ T cell_MTRNR2L1
GO:1901988	negative regulation of cell cycle phase transition	1/77	270/18866	0.671165909402744	0.709006123879457	0.549259622875274	NOP53	1	CD4+ T cell_MTRNR2L1
GO:0010466	negative regulation of peptidase activity	1/77	272/18866	0.673883534867854	0.711349261417215	0.551074826999735	CD27	1	CD4+ T cell_MTRNR2L1
GO:0044839	cell cycle G2/M phase transition	1/77	273/18866	0.675234022542113	0.712246850444421	0.551770179823886	NOP53	1	CD4+ T cell_MTRNR2L1
GO:0043270	positive regulation of ion transport	1/77	284/18866	0.689729909270203	0.726998808882878	0.563198367614767	TMSB4X	1	CD4+ T cell_MTRNR2L1
GO:0051403	stress-activated MAPK cascade	1/77	286/18866	0.69229604186317	0.729163878412097	0.564875624316881	CD27	1	CD4+ T cell_MTRNR2L1
GO:0060047	heart contraction	1/77	287/18866	0.693571241259109	0.729967071362136	0.565497849488113	ATP5PF	1	CD4+ T cell_MTRNR2L1
GO:0072593	reactive oxygen species metabolic process	1/77	288/18866	0.694841224273429	0.730763591850341	0.566114905573003	ATP5IF1	1	CD4+ T cell_MTRNR2L1
GO:0044262	cellular carbohydrate metabolic process	1/77	294/18866	0.702352751779265	0.738118316261014	0.571812533590732	PPP1CA	1	CD4+ T cell_MTRNR2L1
GO:0050768	negative regulation of neurogenesis	1/77	295/18866	0.703586805091402	0.738325431429739	0.571972983544032	ITM2C	1	CD4+ T cell_MTRNR2L1
GO:0060828	regulation of canonical Wnt signaling pathway	1/77	295/18866	0.703586805091402	0.738325431429739	0.571972983544032	PPP1CA	1	CD4+ T cell_MTRNR2L1
GO:0031647	regulation of protein stability	1/77	296/18866	0.704815808161132	0.739070479249965	0.572550164291812	NOP53	1	CD4+ T cell_MTRNR2L1
GO:0003015	heart process	1/77	297/18866	0.706039781385235	0.739809160185853	0.573122412680939	ATP5PF	1	CD4+ T cell_MTRNR2L1
GO:0006310	DNA recombination	1/77	299/18866	0.708472719477574	0.741812612158871	0.574674465953945	IL7R	1	CD4+ T cell_MTRNR2L1
GO:0031098	stress-activated protein kinase signaling cascade	1/77	300/18866	0.709681724734224	0.742532531977616	0.575232180301997	CD27	1	CD4+ T cell_MTRNR2L1
GO:0048562	embryonic organ morphogenesis	1/77	302/18866	0.712084908036579	0.743953711697791	0.576333153355474	RIPOR2	1	CD4+ T cell_MTRNR2L1
GO:0050890	cognition	1/77	302/18866	0.712084908036579	0.743953711697791	0.576333153355474	HLA-DRA	1	CD4+ T cell_MTRNR2L1
GO:1903522	regulation of blood circulation	1/77	303/18866	0.71327912598967	0.744655040622647	0.576876465532624	ATP5PF	1	CD4+ T cell_MTRNR2L1
GO:0030216	keratinocyte differentiation	1/77	306/18866	0.71683252283382	0.747816492685245	0.579325609354034	TXNIP	1	CD4+ T cell_MTRNR2L1
GO:0018105	peptidyl-serine phosphorylation	1/77	310/18866	0.721502851330011	0.751587461809756	0.582246939663383	RACK1	1	CD4+ T cell_MTRNR2L1
GO:0034599	cellular response to oxidative stress	1/77	310/18866	0.721502851330011	0.751587461809756	0.582246939663383	RACK1	1	CD4+ T cell_MTRNR2L1
GO:0090305	nucleic acid phosphodiester bond hydrolysis	1/77	313/18866	0.724955626362949	0.754080943711351	0.584178613992826	TRIR	1	CD4+ T cell_MTRNR2L1
GO:1903532	positive regulation of secretion by cell	1/77	313/18866	0.724955626362949	0.754080943711351	0.584178613992826	SELENOT	1	CD4+ T cell_MTRNR2L1
GO:0046879	hormone secretion	1/77	314/18866	0.726097135378744	0.754717022466665	0.584671377546618	SELENOT	1	CD4+ T cell_MTRNR2L1
GO:0043414	macromolecule methylation	1/77	318/18866	0.73061659714106	0.758860710670218	0.587881449425184	BUD23	1	CD4+ T cell_MTRNR2L1
GO:0051961	negative regulation of nervous system development	1/77	319/18866	0.731734912971346	0.759468306174341	0.588352147302417	ITM2C	1	CD4+ T cell_MTRNR2L1
GO:0009895	negative regulation of catabolic process	1/77	323/18866	0.736162536037591	0.762951565733282	0.591050592022826	NOP53	1	CD4+ T cell_MTRNR2L1
GO:0009914	hormone transport	1/77	323/18866	0.736162536037591	0.762951565733282	0.591050592022826	SELENOT	1	CD4+ T cell_MTRNR2L1
GO:0071496	cellular response to external stimulus	1/77	326/18866	0.739435845831825	0.76578665051965	0.593246902531485	RIPOR2	1	CD4+ T cell_MTRNR2L1
GO:0032984	protein-containing complex disassembly	1/77	330/18866	0.743737981368979	0.769682329556269	0.596264844304383	PPP1CA	1	CD4+ T cell_MTRNR2L1
GO:0060562	epithelial tube morphogenesis	1/77	331/18866	0.744802513923715	0.770224240978482	0.596684657410888	PPP1CA	1	CD4+ T cell_MTRNR2L1
GO:0018209	peptidyl-serine modification	1/77	333/18866	0.746918501826116	0.771851920609862	0.597945603784104	RACK1	1	CD4+ T cell_MTRNR2L1
GO:0060070	canonical Wnt signaling pathway	1/77	339/18866	0.753163110783424	0.777672063673114	0.602454407694725	PPP1CA	1	CD4+ T cell_MTRNR2L1
GO:0016050	vesicle organization	1/77	340/18866	0.754188988716693	0.777672063673114	0.602454407694725	CORO1A	1	CD4+ T cell_MTRNR2L1
GO:0051047	positive regulation of secretion	1/77	340/18866	0.754188988716693	0.777672063673114	0.602454407694725	SELENOT	1	CD4+ T cell_MTRNR2L1
GO:0045930	negative regulation of mitotic cell cycle	1/77	341/18866	0.755210658147159	0.77816206743962	0.60283400848368	NOP53	1	CD4+ T cell_MTRNR2L1
GO:0043405	regulation of MAP kinase activity	1/77	342/18866	0.756228136113295	0.77864704687298	0.603209716974337	DUSP4	1	CD4+ T cell_MTRNR2L1
GO:0010721	negative regulation of cell development	1/77	343/18866	0.757241439585508	0.779127030324974	0.603581555130524	ITM2C	1	CD4+ T cell_MTRNR2L1
GO:0010506	regulation of autophagy	1/77	347/18866	0.761253245575976	0.782689257545263	0.606341175271611	ATP5IF1	1	CD4+ T cell_MTRNR2L1
GO:0046942	carboxylic acid transport	1/77	350/18866	0.764219089405051	0.785171705131885	0.608264301432744	ATP5PF	1	CD4+ T cell_MTRNR2L1
GO:0015849	organic acid transport	1/77	353/18866	0.767148562498511	0.787613232154203	0.610155726861032	ATP5PF	1	CD4+ T cell_MTRNR2L1
GO:0006913	nucleocytoplasmic transport	1/77	354/18866	0.768117047384138	0.788039391552603	0.610485868086286	TXNIP	1	CD4+ T cell_MTRNR2L1
GO:0051169	nuclear transport	1/77	357/18866	0.770998710045709	0.790426323329798	0.612334999149637	TXNIP	1	CD4+ T cell_MTRNR2L1
GO:0010948	negative regulation of cell cycle process	1/77	359/18866	0.772900152116374	0.791634561704782	0.613271008771889	NOP53	1	CD4+ T cell_MTRNR2L1
GO:0001818	negative regulation of cytokine production	1/77	360/18866	0.773845020992315	0.791634561704782	0.613271008771889	TMSB4X	1	CD4+ T cell_MTRNR2L1
GO:0062197	cellular response to chemical stress	1/77	360/18866	0.773845020992315	0.791634561704782	0.613271008771889	RACK1	1	CD4+ T cell_MTRNR2L1
GO:0043687	post-translational protein modification	1/77	363/18866	0.776656408275118	0.7939402192274	0.61505717752093	ELOB	1	CD4+ T cell_MTRNR2L1
GO:0032259	methylation	1/77	371/18866	0.783985903532035	0.800857910064288	0.620416240203559	BUD23	1	CD4+ T cell_MTRNR2L1
GO:0018108	peptidyl-tyrosine phosphorylation	1/77	374/18866	0.786672817587175	0.802451355475743	0.621650665684934	RACK1	1	CD4+ T cell_MTRNR2L1
GO:0048193	Golgi vesicle transport	1/77	374/18866	0.786672817587175	0.802451355475743	0.621650665684934	RACK1	1	CD4+ T cell_MTRNR2L1
GO:0018212	peptidyl-tyrosine modification	1/77	377/18866	0.789326738889621	0.804582159039958	0.623301376902628	RACK1	1	CD4+ T cell_MTRNR2L1
GO:0002791	regulation of peptide secretion	1/77	381/18866	0.792814668981944	0.807559433927244	0.62560784059414	SELENOT	1	CD4+ T cell_MTRNR2L1
GO:0014706	striated muscle tissue development	1/77	389/18866	0.799620422254094	0.813909564896233	0.630527220587856	RIPOR2	1	CD4+ T cell_MTRNR2L1
GO:0006869	lipid transport	1/77	393/18866	0.802940070242546	0.81670475716099	0.632692626777585	ATP5PF	1	CD4+ T cell_MTRNR2L1
GO:0031346	positive regulation of cell projection organization	1/77	394/18866	0.803761464417359	0.816956691884596	0.632887797970917	RIPOR2	1	CD4+ T cell_MTRNR2L1
GO:0010959	regulation of metal ion transport	1/77	396/18866	0.805394128016211	0.818032266972243	0.63372103473308	CORO1A	1	CD4+ T cell_MTRNR2L1
GO:0042493	response to drug	1/77	397/18866	0.80620542482957	0.818272647866934	0.633907255296087	TXNIP	1	CD4+ T cell_MTRNR2L1
GO:0007517	muscle organ development	1/77	407/18866	0.814136995273419	0.825734388368482	0.639687787559261	RIPOR2	1	CD4+ T cell_MTRNR2L1
GO:0060537	muscle tissue development	1/77	409/18866	0.815684423409223	0.826715031270273	0.640447481350714	RIPOR2	1	CD4+ T cell_MTRNR2L1
GO:0001503	ossification	1/77	412/18866	0.817981752780379	0.828453780909858	0.641794472496696	ATP5F1B	1	CD4+ T cell_MTRNR2L1
GO:0001558	regulation of cell growth	1/77	420/18866	0.823970701353059	0.833926281966422	0.646033961783567	RACK1	1	CD4+ T cell_MTRNR2L1
GO:0043588	skin development	1/77	425/18866	0.827614584177399	0.836425243341814	0.647969881004007	TXNIP	1	CD4+ T cell_MTRNR2L1
GO:0050727	regulation of inflammatory response	1/77	425/18866	0.827614584177399	0.836425243341814	0.647969881004007	TMSB4X	1	CD4+ T cell_MTRNR2L1
GO:0019216	regulation of lipid metabolic process	1/77	431/18866	0.831889075375921	0.839553538862729	0.650393338799631	RACK1	1	CD4+ T cell_MTRNR2L1
GO:0030099	myeloid cell differentiation	1/77	431/18866	0.831889075375921	0.839553538862729	0.650393338799631	ATP5IF1	1	CD4+ T cell_MTRNR2L1
GO:0051656	establishment of organelle localization	1/77	432/18866	0.83259124739632	0.839667093691473	0.650481308536859	LINC00869	1	CD4+ T cell_MTRNR2L1
GO:0010876	lipid localization	1/77	440/18866	0.83810538969676	0.844629918562057	0.654325957017324	ATP5PF	1	CD4+ T cell_MTRNR2L1
GO:1901990	regulation of mitotic cell cycle phase transition	1/77	448/18866	0.843440187947593	0.84940511148329	0.658025248990603	NOP53	1	CD4+ T cell_MTRNR2L1
GO:0048568	embryonic organ development	1/77	451/18866	0.845395681409655	0.850772756415088	0.659084749203882	RIPOR2	1	CD4+ T cell_MTRNR2L1
GO:0044282	small molecule catabolic process	1/77	452/18866	0.846042139869143	0.850822038964449	0.659122927879023	ALDOA	1	CD4+ T cell_MTRNR2L1
GO:0051090	regulation of DNA-binding transcription factor activity	1/77	455/18866	0.847965549928769	0.852154511713879	0.660155180570776	TMSB4X	1	CD4+ T cell_MTRNR2L1
GO:0019932	second-messenger-mediated signaling	1/77	456/18866	0.848601400923038	0.852192097965025	0.660184298246116	SELENOK	1	CD4+ T cell_MTRNR2L1
GO:0009306	protein secretion	1/77	462/18866	0.852361756478707	0.855365145331697	0.662642424828222	SELENOT	1	CD4+ T cell_MTRNR2L1
GO:0035592	establishment of protein localization to extracellular region	1/77	463/18866	0.852979456150036	0.855382215181444	0.662655648662148	SELENOT	1	CD4+ T cell_MTRNR2L1
GO:0071692	protein localization to extracellular region	1/77	470/18866	0.857232506486992	0.859042286585135	0.665491067667964	SELENOT	1	CD4+ T cell_MTRNR2L1
GO:0007409	axonogenesis	1/77	482/18866	0.864242721264761	0.865458252518298	0.67046144931932	ACTB	1	CD4+ T cell_MTRNR2L1
GO:1901987	regulation of cell cycle phase transition	1/77	486/18866	0.866503091509347	0.867112018488623	0.671742604506266	NOP53	1	CD4+ T cell_MTRNR2L1
GO:0016049	cell growth	1/77	490/18866	0.868726307123146	0.868726307123146	0.672993177014383	RACK1	1	CD4+ T cell_MTRNR2L1
GO:0042776	mitochondrial ATP synthesis coupled proton transport	45332	24/18866	6.9360649539326e-05	0.011016731163881	0.00680331468365985	ATP5F1E/ATP5MG	2	CD4+ T cell_NBEAL1
GO:0015985	energy coupled proton transport, down electrochemical gradient	45332	27/18866	8.8133849311048e-05	0.011016731163881	0.00680331468365985	ATP5F1E/ATP5MG	2	CD4+ T cell_NBEAL1
GO:0015986	ATP synthesis coupled proton transport	45332	27/18866	8.8133849311048e-05	0.011016731163881	0.00680331468365985	ATP5F1E/ATP5MG	2	CD4+ T cell_NBEAL1
GO:0042407	cristae formation	45332	35/18866	0.000149063062272586	0.0139746620880549	0.0086299667631497	ATP5F1E/ATP5MG	2	CD4+ T cell_NBEAL1
GO:0050832	defense response to fungus	45332	41/18866	0.000205083155911401	0.0153812366933551	0.0094985882737912	COTL1/GNLY	2	CD4+ T cell_NBEAL1
GO:0007007	inner mitochondrial membrane organization	45332	52/18866	0.000330604355282449	0.0167147660007179	0.0103221011092152	ATP5F1E/ATP5MG	2	CD4+ T cell_NBEAL1
GO:0006754	ATP biosynthetic process	45332	54/18866	0.000356581674681981	0.0167147660007179	0.0103221011092152	ATP5F1E/ATP5MG	2	CD4+ T cell_NBEAL1
GO:0009620	response to fungus	45332	54/18866	0.000356581674681981	0.0167147660007179	0.0103221011092152	COTL1/GNLY	2	CD4+ T cell_NBEAL1
GO:0009206	purine ribonucleoside triphosphate biosynthetic process	45332	65/18866	0.000516691784008305	0.0199757893147336	0.0123359260329583	ATP5F1E/ATP5MG	2	CD4+ T cell_NBEAL1
GO:0009145	purine nucleoside triphosphate biosynthetic process	45332	66/18866	0.000532687715059562	0.0199757893147336	0.0123359260329583	ATP5F1E/ATP5MG	2	CD4+ T cell_NBEAL1
GO:0009201	ribonucleoside triphosphate biosynthetic process	45332	71/18866	0.000616250931742968	0.0210085544912376	0.0129737038261678	ATP5F1E/ATP5MG	2	CD4+ T cell_NBEAL1
GO:0009205	purine ribonucleoside triphosphate metabolic process	45332	79/18866	0.000762325006998646	0.0230883780973054	0.0142580861232482	ATP5F1E/ATP5MG	2	CD4+ T cell_NBEAL1
GO:0009142	nucleoside triphosphate biosynthetic process	45332	82/18866	0.000821010691489784	0.0230883780973054	0.0142580861232482	ATP5F1E/ATP5MG	2	CD4+ T cell_NBEAL1
GO:0009199	ribonucleoside triphosphate metabolic process	45332	85/18866	0.000881819336522377	0.0230883780973054	0.0142580861232482	ATP5F1E/ATP5MG	2	CD4+ T cell_NBEAL1
GO:0009144	purine nucleoside triphosphate metabolic process	45332	87/18866	0.000923535123892215	0.0230883780973054	0.0142580861232482	ATP5F1E/ATP5MG	2	CD4+ T cell_NBEAL1
GO:1990542	mitochondrial transmembrane transport	45332	101/18866	0.00124175862203475	0.0291037177039395	0.0179728221610293	ATP5F1E/ATP5MG	2	CD4+ T cell_NBEAL1
GO:0009141	nucleoside triphosphate metabolic process	45332	110/18866	0.0014703790026322	0.0324348309404162	0.0200299306860114	ATP5F1E/ATP5MG	2	CD4+ T cell_NBEAL1
GO:0045065	cytotoxic T cell differentiation	45301	3/18866	0.00158940367883087	0.0331125766423098	0.0204484683826194	CD8A	1	CD4+ T cell_NBEAL1
GO:0042110	T cell activation	45361	483/18866	0.00174982310297463	0.034535982295552	0.0213274838035689	CD27/CD8A/CD8B	3	CD4+ T cell_NBEAL1
GO:0042998	positive regulation of Golgi to plasma membrane protein transport	45301	4/18866	0.0021186994410749	0.0371478592637017	0.0229404323874088	RACK1	1	CD4+ T cell_NBEAL1
GO:0007006	mitochondrial membrane organization	45332	142/18866	0.00243324522360503	0.0371478592637017	0.0229404323874088	ATP5F1E/ATP5MG	2	CD4+ T cell_NBEAL1
GO:0036476	neuron death in response to hydrogen peroxide	45301	5/18866	0.0026477426499385	0.0371478592637017	0.0229404323874088	RACK1	1	CD4+ T cell_NBEAL1
GO:0051343	positive regulation of cyclic-nucleotide phosphodiesterase activity	45301	5/18866	0.0026477426499385	0.0371478592637017	0.0229404323874088	RACK1	1	CD4+ T cell_NBEAL1
GO:0072344	rescue of stalled ribosome	45301	5/18866	0.0026477426499385	0.0371478592637017	0.0229404323874088	RACK1	1	CD4+ T cell_NBEAL1
GO:1903207	regulation of hydrogen peroxide-induced neuron death	45301	5/18866	0.0026477426499385	0.0371478592637017	0.0229404323874088	RACK1	1	CD4+ T cell_NBEAL1
GO:1903208	negative regulation of hydrogen peroxide-induced neuron death	45301	5/18866	0.0026477426499385	0.0371478592637017	0.0229404323874088	RACK1	1	CD4+ T cell_NBEAL1
GO:0006119	oxidative phosphorylation	45332	149/18866	0.00267464586698652	0.0371478592637017	0.0229404323874088	ATP5F1E/ATP5MG	2	CD4+ T cell_NBEAL1
GO:1902600	proton transmembrane transport	45332	159/18866	0.00303839153436496	0.0406927437638165	0.02512955404362	ATP5F1E/ATP5MG	2	CD4+ T cell_NBEAL1
GO:1902396	protein localization to bicellular tight junction	45301	6/18866	0.00317653341254409	0.0410758630932426	0.02536614703302	ACTG1	1	CD4+ T cell_NBEAL1
GO:0009152	purine ribonucleotide biosynthetic process	45332	173/18866	0.00358462487085387	0.0433623976312968	0.026778182396871	ATP5F1E/ATP5MG	2	CD4+ T cell_NBEAL1
GO:0033209	tumor necrosis factor-mediated signaling pathway	45332	173/18866	0.00358462487085387	0.0433623976312968	0.026778182396871	CD27/RACK1	2	CD4+ T cell_NBEAL1
GO:0009260	ribonucleotide biosynthetic process	45332	186/18866	0.00413005924878526	0.0483991318217022	0.0298885866688407	ATP5F1E/ATP5MG	2	CD4+ T cell_NBEAL1
GO:0046390	ribose phosphate biosynthetic process	45332	194/18866	0.00448381311344901	0.0509524217437388	0.0314653551820983	ATP5F1E/ATP5MG	2	CD4+ T cell_NBEAL1
GO:0006164	purine nucleotide biosynthetic process	45332	197/18866	0.00462000105770345	0.0509558940187881	0.0314674994642341	ATP5F1E/ATP5MG	2	CD4+ T cell_NBEAL1
GO:0042996	regulation of Golgi to plasma membrane protein transport	45301	9/18866	0.00476139209343285	0.0510149152867805	0.0315039476858715	RACK1	1	CD4+ T cell_NBEAL1
GO:0072522	purine-containing compound biosynthetic process	45332	208/18866	0.00513572281980916	0.0521957974483173	0.0322331942136977	ATP5F1E/ATP5MG	2	CD4+ T cell_NBEAL1
GO:0051342	regulation of cyclic-nucleotide phosphodiesterase activity	45301	10/18866	0.00528917414142949	0.0521957974483173	0.0322331942136977	RACK1	1	CD4+ T cell_NBEAL1
GO:0051901	positive regulation of mitochondrial depolarization	45301	10/18866	0.00528917414142949	0.0521957974483173	0.0322331942136977	RACK1	1	CD4+ T cell_NBEAL1
GO:0043281	regulation of cysteine-type endopeptidase activity involved in apoptotic process	45332	215/18866	0.00547721533706323	0.0526655320871464	0.0325232759555711	CD27/RACK1	2	CD4+ T cell_NBEAL1
GO:0090154	positive regulation of sphingolipid biosynthetic process	45301	12/18866	0.00634398261057101	0.0548218822774808	0.0338549167748653	RACK1	1	CD4+ T cell_NBEAL1
GO:1904181	positive regulation of membrane depolarization	45301	12/18866	0.00634398261057101	0.0548218822774808	0.0338549167748653	RACK1	1	CD4+ T cell_NBEAL1
GO:2000304	positive regulation of ceramide biosynthetic process	45301	12/18866	0.00634398261057101	0.0548218822774808	0.0338549167748653	RACK1	1	CD4+ T cell_NBEAL1
GO:2000116	regulation of cysteine-type endopeptidase activity	45332	239/18866	0.00672562497449499	0.0548218822774808	0.0338549167748653	CD27/RACK1	2	CD4+ T cell_NBEAL1
GO:0045579	positive regulation of B cell differentiation	45301	13/18866	0.00687100924544426	0.0548218822774808	0.0338549167748653	CD27	1	CD4+ T cell_NBEAL1
GO:0098974	postsynaptic actin cytoskeleton organization	45301	13/18866	0.00687100924544426	0.0548218822774808	0.0338549167748653	ACTG1	1	CD4+ T cell_NBEAL1
GO:0150105	protein localization to cell-cell junction	45301	13/18866	0.00687100924544426	0.0548218822774808	0.0338549167748653	ACTG1	1	CD4+ T cell_NBEAL1
GO:1900102	negative regulation of endoplasmic reticulum unfolded protein response	45301	13/18866	0.00687100924544426	0.0548218822774808	0.0338549167748653	RACK1	1	CD4+ T cell_NBEAL1
GO:2000543	positive regulation of gastrulation	45301	14/18866	0.00739778428960369	0.0574636520973765	0.0354863255057483	RACK1	1	CD4+ T cell_NBEAL1
GO:0030217	T cell differentiation	45332	253/18866	0.00750858387405719	0.0574636520973765	0.0354863255057483	CD27/CD8A	2	CD4+ T cell_NBEAL1
GO:0099188	postsynaptic cytoskeleton organization	45301	15/18866	0.00792430784981502	0.0594323088736126	0.0367020574096695	ACTG1	1	CD4+ T cell_NBEAL1
GO:0009165	nucleotide biosynthetic process	45332	266/18866	0.00827116187471257	0.0606614580796938	0.0374611109544776	ATP5F1E/ATP5MG	2	CD4+ T cell_NBEAL1
GO:1901293	nucleoside phosphate biosynthetic process	45332	269/18866	0.00845195768643242	0.0606614580796938	0.0374611109544776	ATP5F1E/ATP5MG	2	CD4+ T cell_NBEAL1
GO:0006839	mitochondrial transport	45332	271/18866	0.00857348607526339	0.0606614580796938	0.0374611109544776	ATP5F1E/ATP5MG	2	CD4+ T cell_NBEAL1
GO:0110053	regulation of actin filament organization	45332	278/18866	0.00900509868177982	0.0625354075123599	0.0386183569199135	ACTG1/COTL1	2	CD4+ T cell_NBEAL1
GO:2000303	regulation of ceramide biosynthetic process	45301	18/18866	0.00950237069380921	0.0647888910941537	0.0400099818686704	RACK1	1	CD4+ T cell_NBEAL1
GO:0070233	negative regulation of T cell apoptotic process	45301	19/18866	0.0100278893850795	0.064835491713876	0.0400387597952357	CD27	1	CD4+ T cell_NBEAL1
GO:0090153	regulation of sphingolipid biosynthetic process	45301	19/18866	0.0100278893850795	0.064835491713876	0.0400387597952357	RACK1	1	CD4+ T cell_NBEAL1
GO:1905038	regulation of membrane lipid metabolic process	45301	19/18866	0.0100278893850795	0.064835491713876	0.0400387597952357	RACK1	1	CD4+ T cell_NBEAL1
GO:0071356	cellular response to tumor necrosis factor	45332	297/18866	0.010225307929623	0.0649913639594683	0.0401350177433909	CD27/RACK1	2	CD4+ T cell_NBEAL1
GO:1903204	negative regulation of oxidative stress-induced neuron death	45301	21/18866	0.0110781740219867	0.0678775506046516	0.0419173645839252	RACK1	1	CD4+ T cell_NBEAL1
GO:0046034	ATP metabolic process	45332	311/18866	0.0111693838002575	0.0678775506046516	0.0419173645839252	ATP5F1E/ATP5MG	2	CD4+ T cell_NBEAL1
GO:0050765	negative regulation of phagocytosis	45301	22/18866	0.0116029401806379	0.0678775506046516	0.0419173645839252	RACK1	1	CD4+ T cell_NBEAL1
GO:0051900	regulation of mitochondrial depolarization	45301	22/18866	0.0116029401806379	0.0678775506046516	0.0419173645839252	RACK1	1	CD4+ T cell_NBEAL1
GO:2000114	regulation of establishment of cell polarity	45301	22/18866	0.0116029401806379	0.0678775506046516	0.0419173645839252	RACK1	1	CD4+ T cell_NBEAL1
GO:0034612	response to tumor necrosis factor	45332	320/18866	0.0117961784762824	0.0678775506046516	0.0419173645839252	CD27/RACK1	2	CD4+ T cell_NBEAL1
GO:1901032	negative regulation of response to reactive oxygen species	45301	23/18866	0.0121274557080311	0.0678775506046516	0.0419173645839252	RACK1	1	CD4+ T cell_NBEAL1
GO:1903206	negative regulation of hydrogen peroxide-induced cell death	45301	23/18866	0.0121274557080311	0.0678775506046516	0.0419173645839252	RACK1	1	CD4+ T cell_NBEAL1
GO:0051882	mitochondrial depolarization	45301	24/18866	0.0126517207105736	0.069770518624487	0.0430863553610867	RACK1	1	CD4+ T cell_NBEAL1
GO:0032878	regulation of establishment or maintenance of cell polarity	45301	25/18866	0.0131757352946356	0.0716072570360628	0.044220621888937	RACK1	1	CD4+ T cell_NBEAL1
GO:1903203	regulation of oxidative stress-induced neuron death	45301	27/18866	0.014223013632593	0.0722359745905559	0.0446088825541679	RACK1	1	CD4+ T cell_NBEAL1
GO:1900101	regulation of endoplasmic reticulum unfolded protein response	45301	28/18866	0.0147462775990285	0.0722359745905559	0.0446088825541679	RACK1	1	CD4+ T cell_NBEAL1
GO:0032956	regulation of actin cytoskeleton organization	45332	360/18866	0.0147665731461566	0.0722359745905559	0.0446088825541679	ACTG1/COTL1	2	CD4+ T cell_NBEAL1
GO:0002449	lymphocyte mediated immunity	45332	366/18866	0.0152376851027917	0.0722359745905559	0.0446088825541679	CD27/CD8A	2	CD4+ T cell_NBEAL1
GO:0045577	regulation of B cell differentiation	45301	29/18866	0.0152692915720619	0.0722359745905559	0.0446088825541679	CD27	1	CD4+ T cell_NBEAL1
GO:0050690	regulation of defense response to virus by virus	45301	29/18866	0.0152692915720619	0.0722359745905559	0.0446088825541679	CD8B	1	CD4+ T cell_NBEAL1
GO:0061099	negative regulation of protein tyrosine kinase activity	45301	29/18866	0.0152692915720619	0.0722359745905559	0.0446088825541679	RACK1	1	CD4+ T cell_NBEAL1
GO:0030098	lymphocyte differentiation	45332	368/18866	0.0153961812808759	0.0722359745905559	0.0446088825541679	CD27/CD8A	2	CD4+ T cell_NBEAL1
GO:0002460	adaptive immune response based on somatic recombination of immune receptors built from immunoglobulin superfamily domains	45332	370/18866	0.015555404566055	0.0722359745905559	0.0446088825541679	CD27/CD8A	2	CD4+ T cell_NBEAL1
GO:0033137	negative regulation of peptidyl-serine phosphorylation	45301	30/18866	0.0157920556578653	0.0722359745905559	0.0446088825541679	RACK1	1	CD4+ T cell_NBEAL1
GO:0036475	neuron death in response to oxidative stress	45301	30/18866	0.0157920556578653	0.0722359745905559	0.0446088825541679	RACK1	1	CD4+ T cell_NBEAL1
GO:1903205	regulation of hydrogen peroxide-induced cell death	45301	30/18866	0.0157920556578653	0.0722359745905559	0.0446088825541679	RACK1	1	CD4+ T cell_NBEAL1
GO:1902903	regulation of supramolecular fiber organization	45332	373/18866	0.0157955997771349	0.0722359745905559	0.0446088825541679	ACTG1/COTL1	2	CD4+ T cell_NBEAL1
GO:0070229	negative regulation of lymphocyte apoptotic process	45301	31/18866	0.0163145699625704	0.0737104064573964	0.0455194089000062	CD27	1	CD4+ T cell_NBEAL1
GO:0006909	phagocytosis	45332	382/18866	0.0165259357409171	0.0737764988433797	0.0455602238471397	ACTG1/RACK1	2	CD4+ T cell_NBEAL1
GO:0035633	maintenance of blood-brain barrier	45301	34/18866	0.0178806152508196	0.0770716174604295	0.0475951041159143	ACTG1	1	CD4+ T cell_NBEAL1
GO:0036474	cell death in response to hydrogen peroxide	45301	34/18866	0.0178806152508196	0.0770716174604295	0.0475951041159143	RACK1	1	CD4+ T cell_NBEAL1
GO:0070232	regulation of T cell apoptotic process	45301	34/18866	0.0178806152508196	0.0770716174604295	0.0475951041159143	CD27	1	CD4+ T cell_NBEAL1
GO:0009150	purine ribonucleotide metabolic process	45332	401/18866	0.0181153110605891	0.0771959278150102	0.0476718712120765	ATP5F1E/ATP5MG	2	CD4+ T cell_NBEAL1
GO:0032970	regulation of actin filament-based process	45332	405/18866	0.0184580559186603	0.077772707522445	0.048028057978773	ACTG1/COTL1	2	CD4+ T cell_NBEAL1
GO:0009259	ribonucleotide metabolic process	45332	416/18866	0.0194150427912449	0.0808960116301871	0.0499568352523261	ATP5F1E/ATP5MG	2	CD4+ T cell_NBEAL1
GO:0019693	ribose phosphate metabolic process	45332	427/18866	0.0203930283824659	0.0838811702081732	0.0518003016022403	ATP5F1E/ATP5MG	2	CD4+ T cell_NBEAL1
GO:0043001	Golgi to plasma membrane protein transport	45301	40/18866	0.0210059760477057	0.0838811702081732	0.0518003016022403	RACK1	1	CD4+ T cell_NBEAL1
GO:0007015	actin filament organization	45332	434/18866	0.0210262133321821	0.0838811702081732	0.0518003016022403	ACTG1/COTL1	2	CD4+ T cell_NBEAL1
GO:0052548	regulation of endopeptidase activity	45332	434/18866	0.0210262133321821	0.0838811702081732	0.0518003016022403	CD27/RACK1	2	CD4+ T cell_NBEAL1
GO:0006163	purine nucleotide metabolic process	45332	442/18866	0.0217600807774487	0.0854746108768949	0.0527843211029246	ATP5F1E/ATP5MG	2	CD4+ T cell_NBEAL1
GO:0043254	regulation of protein-containing complex assembly	45332	449/18866	0.0224110995784613	0.0854746108768949	0.0527843211029246	COTL1/RACK1	2	CD4+ T cell_NBEAL1
GO:0010470	regulation of gastrulation	45301	43/18866	0.0225652972715003	0.0854746108768949	0.0527843211029246	RACK1	1	CD4+ T cell_NBEAL1
GO:0040019	positive regulation of embryonic development	45301	43/18866	0.0225652972715003	0.0854746108768949	0.0527843211029246	RACK1	1	CD4+ T cell_NBEAL1
GO:1901031	regulation of response to reactive oxygen species	45301	43/18866	0.0225652972715003	0.0854746108768949	0.0527843211029246	RACK1	1	CD4+ T cell_NBEAL1
GO:0045214	sarcomere organization	45301	45/18866	0.023603602553079	0.0885135095740464	0.0546609743334462	ACTG1	1	CD4+ T cell_NBEAL1
GO:0052547	regulation of peptidase activity	45332	466/18866	0.0240263077727905	0.0892065882653114	0.0550889808234906	CD27/RACK1	2	CD4+ T cell_NBEAL1
GO:0072521	purine-containing compound metabolic process	45332	472/18866	0.0246078223348295	0.0904699350545203	0.0558691528757739	ATP5F1E/ATP5MG	2	CD4+ T cell_NBEAL1
GO:0003254	regulation of membrane depolarization	45301	49/18866	0.0256772356337986	0.0917044129778523	0.0566314971372	RACK1	1	CD4+ T cell_NBEAL1
GO:0070231	T cell apoptotic process	45301	49/18866	0.0256772356337986	0.0917044129778523	0.0566314971372	CD27	1	CD4+ T cell_NBEAL1
GO:2000107	negative regulation of leukocyte apoptotic process	45301	49/18866	0.0256772356337986	0.0917044129778523	0.0566314971372	CD27	1	CD4+ T cell_NBEAL1
GO:1903573	negative regulation of response to endoplasmic reticulum stress	45301	51/18866	0.0267125651200331	0.0945019992454	0.0583591293585628	RACK1	1	CD4+ T cell_NBEAL1
GO:0006968	cellular defense response	45301	54/18866	0.0282637029017755	0.0990550335342599	0.0611708277264201	GNLY	1	CD4+ T cell_NBEAL1
GO:0050732	negative regulation of peptidyl-tyrosine phosphorylation	45301	56/18866	0.0292965583521883	0.100316391232775	0.0619497714279594	RACK1	1	CD4+ T cell_NBEAL1
GO:0070228	regulation of lymphocyte apoptotic process	45301	56/18866	0.0292965583521883	0.100316391232775	0.0619497714279594	CD27	1	CD4+ T cell_NBEAL1
GO:1900408	negative regulation of cellular response to oxidative stress	45301	58/18866	0.0303284256606385	0.100316391232775	0.0619497714279594	RACK1	1	CD4+ T cell_NBEAL1
GO:1903202	negative regulation of oxidative stress-induced cell death	45301	58/18866	0.0303284256606385	0.100316391232775	0.0619497714279594	RACK1	1	CD4+ T cell_NBEAL1
GO:0006893	Golgi to plasma membrane transport	45301	60/18866	0.0313593056675397	0.100316391232775	0.0619497714279594	RACK1	1	CD4+ T cell_NBEAL1
GO:0061951	establishment of protein localization to plasma membrane	45301	60/18866	0.0313593056675397	0.100316391232775	0.0619497714279594	RACK1	1	CD4+ T cell_NBEAL1
GO:1902883	negative regulation of response to oxidative stress	45301	60/18866	0.0313593056675397	0.100316391232775	0.0619497714279594	RACK1	1	CD4+ T cell_NBEAL1
GO:0090303	positive regulation of wound healing	45301	61/18866	0.031874375695367	0.100316391232775	0.0619497714279594	ACTG1	1	CD4+ T cell_NBEAL1
GO:1903078	positive regulation of protein localization to plasma membrane	45301	61/18866	0.031874375695367	0.100316391232775	0.0619497714279594	RACK1	1	CD4+ T cell_NBEAL1
GO:0010803	regulation of tumor necrosis factor-mediated signaling pathway	45301	62/18866	0.0323891992126788	0.100316391232775	0.0619497714279594	RACK1	1	CD4+ T cell_NBEAL1
GO:0048488	synaptic vesicle endocytosis	45301	62/18866	0.0323891992126788	0.100316391232775	0.0619497714279594	ACTG1	1	CD4+ T cell_NBEAL1
GO:0070527	platelet aggregation	45301	62/18866	0.0323891992126788	0.100316391232775	0.0619497714279594	ACTG1	1	CD4+ T cell_NBEAL1
GO:0140238	presynaptic endocytosis	45301	62/18866	0.0323891992126788	0.100316391232775	0.0619497714279594	ACTG1	1	CD4+ T cell_NBEAL1
GO:2001244	positive regulation of intrinsic apoptotic signaling pathway	45301	62/18866	0.0323891992126788	0.100316391232775	0.0619497714279594	RACK1	1	CD4+ T cell_NBEAL1
GO:0051893	regulation of focal adhesion assembly	45301	63/18866	0.0329037763243503	0.100316391232775	0.0619497714279594	ACTG1	1	CD4+ T cell_NBEAL1
GO:0090109	regulation of cell-substrate junction assembly	45301	63/18866	0.0329037763243503	0.100316391232775	0.0619497714279594	ACTG1	1	CD4+ T cell_NBEAL1
GO:0051898	negative regulation of protein kinase B signaling	45301	64/18866	0.0334181071352186	0.101062823997637	0.0624107263985408	RACK1	1	CD4+ T cell_NBEAL1
GO:0031640	killing of cells of other organism	45301	65/18866	0.0339321917500811	0.101796575250243	0.0628638499790976	GNLY	1	CD4+ T cell_NBEAL1
GO:0150116	regulation of cell-substrate junction organization	45301	66/18866	0.0344460302736972	0.102420769953474	0.0632493175853031	ACTG1	1	CD4+ T cell_NBEAL1
GO:0030239	myofibril assembly	45301	67/18866	0.0349596228107857	0.102420769953474	0.0632493175853031	ACTG1	1	CD4+ T cell_NBEAL1
GO:0046513	ceramide biosynthetic process	45301	67/18866	0.0349596228107857	0.102420769953474	0.0632493175853031	RACK1	1	CD4+ T cell_NBEAL1
GO:1904377	positive regulation of protein localization to cell periphery	45301	68/18866	0.0354729694660272	0.103119097284963	0.0636805653408893	RACK1	1	CD4+ T cell_NBEAL1
GO:0070227	lymphocyte apoptotic process	45301	73/18866	0.0380360181756342	0.108687664668916	0.0671193999358922	CD27	1	CD4+ T cell_NBEAL1
GO:0036465	synaptic vesicle recycling	45301	74/18866	0.038547891735909	0.108687664668916	0.0671193999358922	ACTG1	1	CD4+ T cell_NBEAL1
GO:0051881	regulation of mitochondrial membrane potential	45301	74/18866	0.038547891735909	0.108687664668916	0.0671193999358922	RACK1	1	CD4+ T cell_NBEAL1
GO:1903036	positive regulation of response to wounding	45301	74/18866	0.038547891735909	0.108687664668916	0.0671193999358922	ACTG1	1	CD4+ T cell_NBEAL1
GO:0061844	antimicrobial humoral immune response mediated by antimicrobial peptide	45301	75/18866	0.0390595201460113	0.109308358617569	0.067502705672604	GNLY	1	CD4+ T cell_NBEAL1
GO:1903201	regulation of oxidative stress-induced cell death	45301	77/18866	0.0400820419331358	0.111339005369822	0.0687567191055741	RACK1	1	CD4+ T cell_NBEAL1
GO:0001895	retina homeostasis	45301	78/18866	0.0405929355187802	0.111929050143695	0.0691210976325978	ACTG1	1	CD4+ T cell_NBEAL1
GO:0120192	tight junction assembly	45301	79/18866	0.0411035843714952	0.112509811235844	0.0694797430789777	ACTG1	1	CD4+ T cell_NBEAL1
GO:1901224	positive regulation of NIK/NF-kappaB signaling	45301	80/18866	0.0416139885954948	0.113081490748627	0.0698327802517838	CD27	1	CD4+ T cell_NBEAL1
GO:0120193	tight junction organization	45301	82/18866	0.0426340635740097	0.115019955685278	0.0710298673705576	ACTG1	1	CD4+ T cell_NBEAL1
GO:0048041	focal adhesion assembly	45301	83/18866	0.0431437345367575	0.115563574652029	0.0713655759254635	ACTG1	1	CD4+ T cell_NBEAL1
GO:0043154	negative regulation of cysteine-type endopeptidase activity involved in apoptotic process	45301	85/18866	0.0441623439295282	0.116044462256682	0.0716625451128981	CD27	1	CD4+ T cell_NBEAL1
GO:0006919	activation of cysteine-type endopeptidase activity involved in apoptotic process	45301	86/18866	0.0446712825675504	0.116044462256682	0.0716625451128981	RACK1	1	CD4+ T cell_NBEAL1
GO:0034109	homotypic cell-cell adhesion	45301	86/18866	0.0446712825675504	0.116044462256682	0.0716625451128981	ACTG1	1	CD4+ T cell_NBEAL1
GO:2000106	regulation of leukocyte apoptotic process	45301	86/18866	0.0446712825675504	0.116044462256682	0.0716625451128981	CD27	1	CD4+ T cell_NBEAL1
GO:0032436	positive regulation of proteasomal ubiquitin-dependent protein catabolic process	45301	87/18866	0.045179977305268	0.116044462256682	0.0716625451128981	RACK1	1	CD4+ T cell_NBEAL1
GO:0048013	ephrin receptor signaling pathway	45301	87/18866	0.045179977305268	0.116044462256682	0.0716625451128981	ACTG1	1	CD4+ T cell_NBEAL1
GO:0046889	positive regulation of lipid biosynthetic process	45301	88/18866	0.0456884282465825	0.116552112873935	0.07197604163443	RACK1	1	CD4+ T cell_NBEAL1
GO:0051492	regulation of stress fiber assembly	45301	91/18866	0.0472123193305656	0.117435948801209	0.0725218490842553	ACTG1	1	CD4+ T cell_NBEAL1
GO:0051899	membrane depolarization	45301	91/18866	0.0472123193305656	0.117435948801209	0.0725218490842553	RACK1	1	CD4+ T cell_NBEAL1
GO:0045582	positive regulation of T cell differentiation	45301	92/18866	0.0477197961245305	0.117435948801209	0.0725218490842553	CD27	1	CD4+ T cell_NBEAL1
GO:1900407	regulation of cellular response to oxidative stress	45301	92/18866	0.0477197961245305	0.117435948801209	0.0725218490842553	RACK1	1	CD4+ T cell_NBEAL1
GO:1905897	regulation of response to endoplasmic reticulum stress	45301	92/18866	0.0477197961245305	0.117435948801209	0.0725218490842553	RACK1	1	CD4+ T cell_NBEAL1
GO:0061097	regulation of protein tyrosine kinase activity	45301	93/18866	0.0482270296410298	0.117435948801209	0.0725218490842553	RACK1	1	CD4+ T cell_NBEAL1
GO:2000117	negative regulation of cysteine-type endopeptidase activity	45301	93/18866	0.0482270296410298	0.117435948801209	0.0725218490842553	CD27	1	CD4+ T cell_NBEAL1
GO:0098876	vesicle-mediated transport to the plasma membrane	45301	94/18866	0.0487340199837341	0.117904887057421	0.0728114390249337	RACK1	1	CD4+ T cell_NBEAL1
GO:0036473	cell death in response to oxidative stress	45301	97/18866	0.0502535330052115	0.118101237551268	0.0729326940667478	RACK1	1	CD4+ T cell_NBEAL1
GO:0050764	regulation of phagocytosis	45301	97/18866	0.0502535330052115	0.118101237551268	0.0729326940667478	RACK1	1	CD4+ T cell_NBEAL1
GO:0007044	cell-substrate junction assembly	45301	99/18866	0.0512653277161222	0.118101237551268	0.0729326940667478	ACTG1	1	CD4+ T cell_NBEAL1
GO:0043473	pigmentation	45301	99/18866	0.0512653277161222	0.118101237551268	0.0729326940667478	RACK1	1	CD4+ T cell_NBEAL1
GO:0006672	ceramide metabolic process	45301	100/18866	0.0517708611909902	0.118101237551268	0.0729326940667478	RACK1	1	CD4+ T cell_NBEAL1
GO:0070301	cellular response to hydrogen peroxide	45301	100/18866	0.0517708611909902	0.118101237551268	0.0729326940667478	RACK1	1	CD4+ T cell_NBEAL1
GO:1902882	regulation of response to oxidative stress	45301	101/18866	0.0522761522166791	0.118101237551268	0.0729326940667478	RACK1	1	CD4+ T cell_NBEAL1
GO:0110020	regulation of actomyosin structure organization	45301	102/18866	0.0527812008965531	0.118101237551268	0.0729326940667478	ACTG1	1	CD4+ T cell_NBEAL1
GO:0150115	cell-substrate junction organization	45301	102/18866	0.0527812008965531	0.118101237551268	0.0729326940667478	ACTG1	1	CD4+ T cell_NBEAL1
GO:1903076	regulation of protein localization to plasma membrane	45301	102/18866	0.0527812008965531	0.118101237551268	0.0729326940667478	RACK1	1	CD4+ T cell_NBEAL1
GO:2000060	positive regulation of ubiquitin-dependent protein catabolic process	45301	102/18866	0.0527812008965531	0.118101237551268	0.0729326940667478	RACK1	1	CD4+ T cell_NBEAL1
GO:0002456	T cell mediated immunity	45301	104/18866	0.05379057163211	0.118101237551268	0.0729326940667478	CD8A	1	CD4+ T cell_NBEAL1
GO:0006892	post-Golgi vesicle-mediated transport	45301	104/18866	0.05379057163211	0.118101237551268	0.0729326940667478	RACK1	1	CD4+ T cell_NBEAL1
GO:0032231	regulation of actin filament bundle assembly	45301	104/18866	0.05379057163211	0.118101237551268	0.0729326940667478	ACTG1	1	CD4+ T cell_NBEAL1
GO:0045621	positive regulation of lymphocyte differentiation	45301	105/18866	0.0542948938943254	0.118101237551268	0.0729326940667478	CD27	1	CD4+ T cell_NBEAL1
GO:1902414	protein localization to cell junction	45301	105/18866	0.0542948938943254	0.118101237551268	0.0729326940667478	ACTG1	1	CD4+ T cell_NBEAL1
GO:0030038	contractile actin filament bundle assembly	45301	106/18866	0.0547989742237882	0.118101237551268	0.0729326940667478	ACTG1	1	CD4+ T cell_NBEAL1
GO:0032091	negative regulation of protein binding	45301	106/18866	0.0547989742237882	0.118101237551268	0.0729326940667478	RACK1	1	CD4+ T cell_NBEAL1
GO:0043149	stress fiber assembly	45301	106/18866	0.0547989742237882	0.118101237551268	0.0729326940667478	ACTG1	1	CD4+ T cell_NBEAL1
GO:0030148	sphingolipid biosynthetic process	45301	107/18866	0.055302812723669	0.118506027265005	0.0731826694689154	RACK1	1	CD4+ T cell_NBEAL1
GO:0071887	leukocyte apoptotic process	45301	108/18866	0.0558064094970985	0.118905702053477	0.0734294861803927	CD27	1	CD4+ T cell_NBEAL1
GO:1901800	positive regulation of proteasomal protein catabolic process	45301	110/18866	0.0568128782769357	0.120366267535881	0.0743314494256667	RACK1	1	CD4+ T cell_NBEAL1
GO:0010927	cellular component assembly involved in morphogenesis	45301	112/18866	0.0578183813875796	0.121808387754732	0.0752220219116943	ACTG1	1	CD4+ T cell_NBEAL1
GO:1901222	regulation of NIK/NF-kappaB signaling	45301	119/18866	0.0613300495160407	0.128484740606231	0.079344962619988	CD27	1	CD4+ T cell_NBEAL1
GO:0045471	response to ethanol	45301	122/18866	0.0628314407096365	0.130898834811743	0.0808357716732166	CD27	1	CD4+ T cell_NBEAL1
GO:1904375	regulation of protein localization to cell periphery	45301	123/18866	0.0633314239358909	0.131211513679332	0.0810288645879383	RACK1	1	CD4+ T cell_NBEAL1
GO:0001952	regulation of cell-matrix adhesion	45301	125/18866	0.0643306702461397	0.131825143947008	0.0814078081918363	ACTG1	1	CD4+ T cell_NBEAL1
GO:0030968	endoplasmic reticulum unfolded protein response	45301	125/18866	0.0643306702461397	0.131825143947008	0.0814078081918363	RACK1	1	CD4+ T cell_NBEAL1
GO:1903052	positive regulation of proteolysis involved in cellular protein catabolic process	45301	127/18866	0.0653289570497099	0.13242356158725	0.0817773573310735	RACK1	1	CD4+ T cell_NBEAL1
GO:1905477	positive regulation of protein localization to membrane	45301	127/18866	0.0653289570497099	0.13242356158725	0.0817773573310735	RACK1	1	CD4+ T cell_NBEAL1
GO:0032434	regulation of proteasomal ubiquitin-dependent protein catabolic process	45301	131/18866	0.0673226554124511	0.1357206358926	0.0838134453231491	RACK1	1	CD4+ T cell_NBEAL1
GO:0043280	positive regulation of cysteine-type endopeptidase activity involved in apoptotic process	45301	134/18866	0.0688154165668053	0.1357206358926	0.0838134453231491	RACK1	1	CD4+ T cell_NBEAL1
GO:0045995	regulation of embryonic development	45301	134/18866	0.0688154165668053	0.1357206358926	0.0838134453231491	RACK1	1	CD4+ T cell_NBEAL1
GO:0071333	cellular response to glucose stimulus	45301	134/18866	0.0688154165668053	0.1357206358926	0.0838134453231491	RACK1	1	CD4+ T cell_NBEAL1
GO:0006414	translational elongation	45301	135/18866	0.0693125255692788	0.1357206358926	0.0838134453231491	RACK1	1	CD4+ T cell_NBEAL1
GO:0071331	cellular response to hexose stimulus	45301	136/18866	0.0698093957173916	0.1357206358926	0.0838134453231491	RACK1	1	CD4+ T cell_NBEAL1
GO:0019730	antimicrobial humoral response	45301	137/18866	0.0703060271131645	0.1357206358926	0.0838134453231491	GNLY	1	CD4+ T cell_NBEAL1
GO:0030183	B cell differentiation	45301	137/18866	0.0703060271131645	0.1357206358926	0.0838134453231491	CD27	1	CD4+ T cell_NBEAL1
GO:0071326	cellular response to monosaccharide stimulus	45301	137/18866	0.0703060271131645	0.1357206358926	0.0838134453231491	RACK1	1	CD4+ T cell_NBEAL1
GO:0046330	positive regulation of JNK cascade	45301	138/18866	0.0708024198585789	0.1357206358926	0.0838134453231491	CD27	1	CD4+ T cell_NBEAL1
GO:0002433	immune response-regulating cell surface receptor signaling pathway involved in phagocytosis	45301	139/18866	0.0712985740555789	0.1357206358926	0.0838134453231491	ACTG1	1	CD4+ T cell_NBEAL1
GO:0038096	Fc-gamma receptor signaling pathway involved in phagocytosis	45301	139/18866	0.0712985740555789	0.1357206358926	0.0838134453231491	ACTG1	1	CD4+ T cell_NBEAL1
GO:0030010	establishment of cell polarity	45301	141/18866	0.0722901672119196	0.136339188603869	0.0841954287518628	RACK1	1	CD4+ T cell_NBEAL1
GO:0038094	Fc-gamma receptor signaling pathway	45301	142/18866	0.0727856063749577	0.136339188603869	0.0841954287518628	ACTG1	1	CD4+ T cell_NBEAL1
GO:0001738	morphogenesis of a polarized epithelium	45301	145/18866	0.0742704954249228	0.136339188603869	0.0841954287518628	ACTG1	1	CD4+ T cell_NBEAL1
GO:0002431	Fc receptor mediated stimulatory signaling pathway	45301	145/18866	0.0742704954249228	0.136339188603869	0.0841954287518628	ACTG1	1	CD4+ T cell_NBEAL1
GO:0033135	regulation of peptidyl-serine phosphorylation	45301	145/18866	0.0742704954249228	0.136339188603869	0.0841954287518628	RACK1	1	CD4+ T cell_NBEAL1
GO:0071322	cellular response to carbohydrate stimulus	45301	145/18866	0.0742704954249228	0.136339188603869	0.0841954287518628	RACK1	1	CD4+ T cell_NBEAL1
GO:0034620	cellular response to unfolded protein	45301	146/18866	0.0747649826342471	0.136339188603869	0.0841954287518628	RACK1	1	CD4+ T cell_NBEAL1
GO:0042542	response to hydrogen peroxide	45301	146/18866	0.0747649826342471	0.136339188603869	0.0841954287518628	RACK1	1	CD4+ T cell_NBEAL1
GO:0007043	cell-cell junction assembly	45301	147/18866	0.0752592321093355	0.136339188603869	0.0841954287518628	ACTG1	1	CD4+ T cell_NBEAL1
GO:0046467	membrane lipid biosynthetic process	45301	147/18866	0.0752592321093355	0.136339188603869	0.0841954287518628	RACK1	1	CD4+ T cell_NBEAL1
GO:1903364	positive regulation of cellular protein catabolic process	45301	149/18866	0.0762470182631735	0.136616488264373	0.0843666734544901	RACK1	1	CD4+ T cell_NBEAL1
GO:0045580	regulation of T cell differentiation	45301	150/18866	0.076740555145012	0.136616488264373	0.0843666734544901	CD27	1	CD4+ T cell_NBEAL1
GO:0050871	positive regulation of B cell activation	45301	151/18866	0.0772338546987923	0.136616488264373	0.0843666734544901	CD27	1	CD4+ T cell_NBEAL1
GO:0061041	regulation of wound healing	45301	151/18866	0.0772338546987923	0.136616488264373	0.0843666734544901	ACTG1	1	CD4+ T cell_NBEAL1
GO:2001056	positive regulation of cysteine-type endopeptidase activity	45301	151/18866	0.0772338546987923	0.136616488264373	0.0843666734544901	RACK1	1	CD4+ T cell_NBEAL1
GO:0001678	cellular glucose homeostasis	45301	153/18866	0.0782197422279375	0.137067305305965	0.0846450727503505	RACK1	1	CD4+ T cell_NBEAL1
GO:0045834	positive regulation of lipid metabolic process	45301	153/18866	0.0782197422279375	0.137067305305965	0.0846450727503505	RACK1	1	CD4+ T cell_NBEAL1
GO:0051017	actin filament bundle assembly	45301	157/18866	0.0801886738107596	0.139630251407503	0.086227804377967	ACTG1	1	CD4+ T cell_NBEAL1
GO:0030168	platelet activation	45301	158/18866	0.0806803149065898	0.139630251407503	0.086227804377967	ACTG1	1	CD4+ T cell_NBEAL1
GO:1902107	positive regulation of leukocyte differentiation	45301	159/18866	0.0811717194848953	0.139630251407503	0.086227804377967	CD27	1	CD4+ T cell_NBEAL1
GO:2000058	regulation of ubiquitin-dependent protein catabolic process	45301	159/18866	0.0811717194848953	0.139630251407503	0.086227804377967	RACK1	1	CD4+ T cell_NBEAL1
GO:0061572	actin filament bundle organization	45301	161/18866	0.0821538194934764	0.140674348447734	0.086872580094039	ACTG1	1	CD4+ T cell_NBEAL1
GO:0006665	sphingolipid metabolic process	45301	163/18866	0.0831349746452182	0.141707343145258	0.0875104996265455	RACK1	1	CD4+ T cell_NBEAL1
GO:0035967	cellular response to topologically incorrect protein	45301	166/18866	0.08460493753383	0.142725818279208	0.0881394526917215	RACK1	1	CD4+ T cell_NBEAL1
GO:2001242	regulation of intrinsic apoptotic signaling pathway	45301	166/18866	0.08460493753383	0.142725818279208	0.0881394526917215	RACK1	1	CD4+ T cell_NBEAL1
GO:0034250	positive regulation of cellular amide metabolic process	45301	167/18866	0.0850944536100152	0.142725818279208	0.0881394526917215	RACK1	1	CD4+ T cell_NBEAL1
GO:0051100	negative regulation of binding	45301	169/18866	0.0860727790374757	0.142725818279208	0.0881394526917215	RACK1	1	CD4+ T cell_NBEAL1
GO:0055002	striated muscle cell development	45301	169/18866	0.0860727790374757	0.142725818279208	0.0881394526917215	ACTG1	1	CD4+ T cell_NBEAL1
GO:0032874	positive regulation of stress-activated MAPK cascade	45301	170/18866	0.086561588590325	0.142725818279208	0.0881394526917215	CD27	1	CD4+ T cell_NBEAL1
GO:0034614	cellular response to reactive oxygen species	45301	170/18866	0.086561588590325	0.142725818279208	0.0881394526917215	RACK1	1	CD4+ T cell_NBEAL1
GO:0051302	regulation of cell division	45301	171/18866	0.0870501628369067	0.142725818279208	0.0881394526917215	RACK1	1	CD4+ T cell_NBEAL1
GO:0001906	cell killing	45301	172/18866	0.0875385018779143	0.142725818279208	0.0881394526917215	GNLY	1	CD4+ T cell_NBEAL1
GO:0070304	positive regulation of stress-activated protein kinase signaling cascade	45301	172/18866	0.0875385018779143	0.142725818279208	0.0881394526917215	CD27	1	CD4+ T cell_NBEAL1
GO:0099173	postsynapse organization	45301	173/18866	0.0880266058140015	0.142900334113639	0.0882472238736857	ACTG1	1	CD4+ T cell_NBEAL1
GO:0030833	regulation of actin filament polymerization	45301	174/18866	0.0885144747457871	0.14307296564513	0.0883538314159399	COTL1	1	CD4+ T cell_NBEAL1
GO:0010950	positive regulation of endopeptidase activity	45301	181/18866	0.0919229855917598	0.144700817565943	0.0893591013740558	RACK1	1	CD4+ T cell_NBEAL1
GO:0045619	regulation of lymphocyte differentiation	45301	181/18866	0.0919229855917598	0.144700817565943	0.0893591013740558	CD27	1	CD4+ T cell_NBEAL1
GO:0071346	cellular response to interferon-gamma	45301	182/18866	0.0924089781068298	0.144700817565943	0.0893591013740558	ACTG1	1	CD4+ T cell_NBEAL1
GO:0001959	regulation of cytokine-mediated signaling pathway	45301	183/18866	0.0928947365214595	0.144700817565943	0.0893591013740558	RACK1	1	CD4+ T cell_NBEAL1
GO:0006986	response to unfolded protein	45301	183/18866	0.0928947365214595	0.144700817565943	0.0893591013740558	RACK1	1	CD4+ T cell_NBEAL1
GO:0055001	muscle cell development	45301	183/18866	0.0928947365214595	0.144700817565943	0.0893591013740558	ACTG1	1	CD4+ T cell_NBEAL1
GO:1903034	regulation of response to wounding	45301	183/18866	0.0928947365214595	0.144700817565943	0.0893591013740558	ACTG1	1	CD4+ T cell_NBEAL1
GO:2001235	positive regulation of apoptotic signaling pathway	45301	183/18866	0.0928947365214595	0.144700817565943	0.0893591013740558	RACK1	1	CD4+ T cell_NBEAL1
GO:0038061	NIK/NF-kappaB signaling	45301	184/18866	0.0933802609358884	0.144700817565943	0.0893591013740558	CD27	1	CD4+ T cell_NBEAL1
GO:0046328	regulation of JNK cascade	45301	184/18866	0.0933802609358884	0.144700817565943	0.0893591013740558	CD27	1	CD4+ T cell_NBEAL1
GO:0007369	gastrulation	45301	189/18866	0.0958043765108481	0.147380355653631	0.0910138336668035	RACK1	1	CD4+ T cell_NBEAL1
GO:0008064	regulation of actin polymerization or depolymerization	45301	190/18866	0.0962884990270387	0.147380355653631	0.0910138336668035	COTL1	1	CD4+ T cell_NBEAL1
GO:0030308	negative regulation of cell growth	45301	190/18866	0.0962884990270387	0.147380355653631	0.0910138336668035	RACK1	1	CD4+ T cell_NBEAL1
GO:0030832	regulation of actin filament length	45301	191/18866	0.0967723882436655	0.147518884517783	0.0910993813162448	COTL1	1	CD4+ T cell_NBEAL1
GO:0030041	actin filament polymerization	45301	193/18866	0.0977394671779565	0.147791533031184	0.0912677537315383	COTL1	1	CD4+ T cell_NBEAL1
GO:0061136	regulation of proteasomal protein catabolic process	45301	193/18866	0.0977394671779565	0.147791533031184	0.0912677537315383	RACK1	1	CD4+ T cell_NBEAL1
GO:0050864	regulation of B cell activation	45301	195/18866	0.0987056141127971	0.148058421169196	0.0914325688623805	CD27	1	CD4+ T cell_NBEAL1
GO:1905475	regulation of protein localization to membrane	45301	195/18866	0.0987056141127971	0.148058421169196	0.0914325688623805	RACK1	1	CD4+ T cell_NBEAL1
GO:0060759	regulation of response to cytokine stimulus	45301	196/18866	0.0991883383299723	0.148189748500955	0.0915136692497124	RACK1	1	CD4+ T cell_NBEAL1
GO:0009749	response to glucose	45301	197/18866	0.0996708298466672	0.148319687271826	0.0915939121397944	RACK1	1	CD4+ T cell_NBEAL1
GO:0099504	synaptic vesicle cycle	45301	199/18866	0.100635115177447	0.148371802923999	0.0916260958407856	ACTG1	1	CD4+ T cell_NBEAL1
GO:0031032	actomyosin structure organization	45301	200/18866	0.101116909190851	0.148371802923999	0.0916260958407856	ACTG1	1	CD4+ T cell_NBEAL1
GO:1901888	regulation of cell junction assembly	45301	200/18866	0.101116909190851	0.148371802923999	0.0916260958407856	ACTG1	1	CD4+ T cell_NBEAL1
GO:0010952	positive regulation of peptidase activity	45301	201/18866	0.101598470902417	0.148371802923999	0.0916260958407856	RACK1	1	CD4+ T cell_NBEAL1
GO:0009746	response to hexose	45301	202/18866	0.102079800411712	0.148371802923999	0.0916260958407856	RACK1	1	CD4+ T cell_NBEAL1
GO:0034341	response to interferon-gamma	45301	202/18866	0.102079800411712	0.148371802923999	0.0916260958407856	ACTG1	1	CD4+ T cell_NBEAL1
GO:1903708	positive regulation of hemopoiesis	45301	204/18866	0.103041763221565	0.149191742116166	0.0921324442541936	CD27	1	CD4+ T cell_NBEAL1
GO:0035966	response to topologically incorrect protein	45301	205/18866	0.103522396721071	0.149311149116929	0.0922061833143142	RACK1	1	CD4+ T cell_NBEAL1
GO:0034284	response to monosaccharide	45301	207/18866	0.10448296840633	0.149546233406007	0.0923513581735339	RACK1	1	CD4+ T cell_NBEAL1
GO:0046890	regulation of lipid biosynthetic process	45301	207/18866	0.10448296840633	0.149546233406007	0.0923513581735339	RACK1	1	CD4+ T cell_NBEAL1
GO:0045216	cell-cell junction organization	45301	210/18866	0.10592208913998	0.150677179874602	0.0930497672208066	ACTG1	1	CD4+ T cell_NBEAL1
GO:0043393	regulation of protein binding	45301	211/18866	0.106401333303176	0.150677179874602	0.0930497672208066	RACK1	1	CD4+ T cell_NBEAL1
GO:0006643	membrane lipid metabolic process	45301	212/18866	0.106880346257717	0.150677179874602	0.0930497672208066	RACK1	1	CD4+ T cell_NBEAL1
GO:1901215	negative regulation of neuron death	45301	212/18866	0.106880346257717	0.150677179874602	0.0930497672208066	RACK1	1	CD4+ T cell_NBEAL1
GO:0007254	JNK cascade	45301	213/18866	0.10735912810276	0.150785292279157	0.0931165313723919	CD27	1	CD4+ T cell_NBEAL1
GO:0050870	positive regulation of T cell activation	45301	214/18866	0.107837678937423	0.150892274632589	0.0931825976678442	CD27	1	CD4+ T cell_NBEAL1
GO:0010810	regulation of cell-substrate adhesion	45301	217/18866	0.109271946369774	0.152066124001982	0.0939075011380661	ACTG1	1	CD4+ T cell_NBEAL1
GO:0030178	negative regulation of Wnt signaling pathway	45301	219/18866	0.110226971421629	0.152066124001982	0.0939075011380661	RACK1	1	CD4+ T cell_NBEAL1
GO:0007163	establishment or maintenance of cell polarity	45301	220/18866	0.110704138273443	0.152066124001982	0.0939075011380661	RACK1	1	CD4+ T cell_NBEAL1
GO:0017148	negative regulation of translation	45301	220/18866	0.110704138273443	0.152066124001982	0.0939075011380661	RACK1	1	CD4+ T cell_NBEAL1
GO:0099003	vesicle-mediated transport in synapse	45301	220/18866	0.110704138273443	0.152066124001982	0.0939075011380661	ACTG1	1	CD4+ T cell_NBEAL1
GO:0008154	actin polymerization or depolymerization	45301	221/18866	0.111181074807674	0.152163879755028	0.093967869603105	COTL1	1	CD4+ T cell_NBEAL1
GO:0045732	positive regulation of protein catabolic process	45301	225/18866	0.113086519744648	0.153650162696532	0.094885714507332	RACK1	1	CD4+ T cell_NBEAL1
GO:1903050	regulation of proteolysis involved in cellular protein catabolic process	45301	225/18866	0.113086519744648	0.153650162696532	0.094885714507332	RACK1	1	CD4+ T cell_NBEAL1
GO:0016064	immunoglobulin mediated immune response	45301	227/18866	0.114037862875249	0.154383388369019	0.0953385135191135	CD27	1	CD4+ T cell_NBEAL1
GO:0007160	cell-matrix adhesion	45301	230/18866	0.115463155617913	0.15450269870663	0.0954121928854977	ACTG1	1	CD4+ T cell_NBEAL1
GO:0019724	B cell mediated immunity	45301	230/18866	0.115463155617913	0.15450269870663	0.0954121928854977	CD27	1	CD4+ T cell_NBEAL1
GO:0097191	extrinsic apoptotic signaling pathway	45301	230/18866	0.115463155617913	0.15450269870663	0.0954121928854977	CD27	1	CD4+ T cell_NBEAL1
GO:0032271	regulation of protein polymerization	45301	231/18866	0.115937794405412	0.15450269870663	0.0954121928854977	COTL1	1	CD4+ T cell_NBEAL1
GO:0019882	antigen processing and presentation	45301	232/18866	0.116412203960332	0.15450269870663	0.0954121928854977	CD8A	1	CD4+ T cell_NBEAL1
GO:0009743	response to carbohydrate	45301	233/18866	0.11688638438109	0.15450269870663	0.0954121928854977	RACK1	1	CD4+ T cell_NBEAL1
GO:0097305	response to alcohol	45301	234/18866	0.117360335766062	0.15450269870663	0.0954121928854977	CD27	1	CD4+ T cell_NBEAL1
GO:0000302	response to reactive oxygen species	45301	235/18866	0.11783405821359	0.15450269870663	0.0954121928854977	RACK1	1	CD4+ T cell_NBEAL1
GO:1903039	positive regulation of leukocyte cell-cell adhesion	45301	235/18866	0.11783405821359	0.15450269870663	0.0954121928854977	CD27	1	CD4+ T cell_NBEAL1
GO:0032872	regulation of stress-activated MAPK cascade	45301	237/18866	0.118780816689491	0.155201415535049	0.0958436811725213	CD27	1	CD4+ T cell_NBEAL1
GO:0034249	negative regulation of cellular amide metabolic process	45301	238/18866	0.119253852914361	0.155278454315574	0.0958912559983896	RACK1	1	CD4+ T cell_NBEAL1
GO:0070302	regulation of stress-activated protein kinase signaling cascade	45301	240/18866	0.120199239828906	0.155967871750311	0.0963170015019462	CD27	1	CD4+ T cell_NBEAL1
GO:0038093	Fc receptor signaling pathway	45301	241/18866	0.120671590714856	0.156040850062314	0.0963620688104113	ACTG1	1	CD4+ T cell_NBEAL1
GO:0042593	glucose homeostasis	45301	245/18866	0.122558712738003	0.157461505998607	0.0972393861605434	RACK1	1	CD4+ T cell_NBEAL1
GO:0006469	negative regulation of protein kinase activity	45301	246/18866	0.123029923353578	0.157461505998607	0.0972393861605434	RACK1	1	CD4+ T cell_NBEAL1
GO:0033500	carbohydrate homeostasis	45301	246/18866	0.123029923353578	0.157461505998607	0.0972393861605434	RACK1	1	CD4+ T cell_NBEAL1
GO:0051896	regulation of protein kinase B signaling	45301	253/18866	0.126322025853741	0.16112503297671	0.0995017747505297	RACK1	1	CD4+ T cell_NBEAL1
GO:0045926	negative regulation of growth	45301	254/18866	0.126791417125511	0.161175530244294	0.0995329590280551	RACK1	1	CD4+ T cell_NBEAL1
GO:0031334	positive regulation of protein-containing complex assembly	45301	257/18866	0.128198229460828	0.162413297458819	0.10029733457106	RACK1	1	CD4+ T cell_NBEAL1
GO:0010951	negative regulation of endopeptidase activity	45301	258/18866	0.128666713404371	0.162457971470165	0.100324922732453	CD27	1	CD4+ T cell_NBEAL1
GO:1903362	regulation of cellular protein catabolic process	45301	260/18866	0.129603001623912	0.163091025533447	0.100715861382058	RACK1	1	CD4+ T cell_NBEAL1
GO:0001894	tissue homeostasis	45301	261/18866	0.130070806094715	0.163132281891365	0.100741338992562	ACTG1	1	CD4+ T cell_NBEAL1
GO:0050730	regulation of peptidyl-tyrosine phosphorylation	45301	263/18866	0.131005736245123	0.163757170306403	0.101127234996235	RACK1	1	CD4+ T cell_NBEAL1
GO:0033673	negative regulation of kinase activity	45301	268/18866	0.133339106544425	0.166120149349367	0.102586478194697	RACK1	1	CD4+ T cell_NBEAL1
GO:0010466	negative regulation of peptidase activity	45301	272/18866	0.135201741116599	0.167882956684519	0.103675089040264	CD27	1	CD4+ T cell_NBEAL1
GO:0043491	protein kinase B signaling	45301	278/18866	0.137988938078037	0.170778388710442	0.105463145308904	RACK1	1	CD4+ T cell_NBEAL1
GO:0022409	positive regulation of cell-cell adhesion	45301	279/18866	0.138452684076488	0.170788672791721	0.10546949618015	CD27	1	CD4+ T cell_NBEAL1
GO:0072659	protein localization to plasma membrane	45301	281/18866	0.139379502519539	0.171368240802712	0.105827404846587	RACK1	1	CD4+ T cell_NBEAL1
GO:0051403	stress-activated MAPK cascade	45301	286/18866	0.141692624070972	0.173642921655603	0.107232120039952	CD27	1	CD4+ T cell_NBEAL1
GO:0097193	intrinsic apoptotic signaling pathway	45301	290/18866	0.143539090994073	0.174763503645381	0.107924128566972	RACK1	1	CD4+ T cell_NBEAL1
GO:1902105	regulation of leukocyte differentiation	45301	290/18866	0.143539090994073	0.174763503645381	0.107924128566972	CD27	1	CD4+ T cell_NBEAL1
GO:0034976	response to endoplasmic reticulum stress	45301	294/18866	0.145381982092754	0.176409270858865	0.108940462004071	RACK1	1	CD4+ T cell_NBEAL1
GO:0051146	striated muscle cell differentiation	45301	295/18866	0.145842146866557	0.176409270858865	0.108940462004071	ACTG1	1	CD4+ T cell_NBEAL1
GO:0051348	negative regulation of transferase activity	45301	296/18866	0.146302088632285	0.176409270858865	0.108940462004071	RACK1	1	CD4+ T cell_NBEAL1
GO:0031098	stress-activated protein kinase signaling cascade	45301	300/18866	0.14813962753535	0.177483579315515	0.109603894594845	CD27	1	CD4+ T cell_NBEAL1
GO:0051258	protein polymerization	45301	300/18866	0.14813962753535	0.177483579315515	0.109603894594845	COTL1	1	CD4+ T cell_NBEAL1
GO:0048511	rhythmic process	45301	305/18866	0.150431545000455	0.179655507564238	0.110945155548442	RACK1	1	CD4+ T cell_NBEAL1
GO:0018105	peptidyl-serine phosphorylation	45301	310/18866	0.152717911239268	0.181231698464321	0.111918522560423	RACK1	1	CD4+ T cell_NBEAL1
GO:0034599	cellular response to oxidative stress	45301	310/18866	0.152717911239268	0.181231698464321	0.111918522560423	RACK1	1	CD4+ T cell_NBEAL1
GO:1901214	regulation of neuron death	45301	321/18866	0.157728435528183	0.186587266003371	0.115225820409099	RACK1	1	CD4+ T cell_NBEAL1
GO:0042113	B cell activation	45301	328/18866	0.160903050092838	0.189681449379929	0.117136614353921	CD27	1	CD4+ T cell_NBEAL1
GO:1903037	regulation of leukocyte cell-cell adhesion	45301	329/18866	0.161355686272526	0.189681449379929	0.117136614353921	CD27	1	CD4+ T cell_NBEAL1
GO:0050863	regulation of T cell activation	45301	332/18866	0.162712276619782	0.1906121896273	0.117711387278613	CD27	1	CD4+ T cell_NBEAL1
GO:0018209	peptidyl-serine modification	45301	333/18866	0.163164034320969	0.1906121896273	0.117711387278613	RACK1	1	CD4+ T cell_NBEAL1
GO:1903829	positive regulation of cellular protein localization	45301	338/18866	0.165419533980172	0.192646972802996	0.118967955134482	RACK1	1	CD4+ T cell_NBEAL1
GO:1990778	protein localization to cell periphery	45301	340/18866	0.166320200815026	0.193096208376578	0.119245377804483	RACK1	1	CD4+ T cell_NBEAL1
GO:0090150	establishment of protein localization to membrane	45301	342/18866	0.16721999276782	0.193464877961029	0.1194730474426	RACK1	1	CD4+ T cell_NBEAL1
GO:0007596	blood coagulation	45301	343/18866	0.167669560899558	0.193464877961029	0.1194730474426	ACTG1	1	CD4+ T cell_NBEAL1
GO:0007599	hemostasis	45301	348/18866	0.169914126885905	0.194774069140972	0.120281530416881	ACTG1	1	CD4+ T cell_NBEAL1
GO:0042742	defense response to bacterium	45301	348/18866	0.169914126885905	0.194774069140972	0.120281530416881	GNLY	1	CD4+ T cell_NBEAL1
GO:0050817	coagulation	45301	349/18866	0.170362385808637	0.194774069140972	0.120281530416881	ACTG1	1	CD4+ T cell_NBEAL1
GO:0051222	positive regulation of protein transport	45301	354/18866	0.172600414228899	0.196732994941754	0.121491253016662	RACK1	1	CD4+ T cell_NBEAL1
GO:0051251	positive regulation of lymphocyte activation	45301	357/18866	0.17394062171194	0.197386120628481	0.12189458677408	CD27	1	CD4+ T cell_NBEAL1
GO:0031589	cell-substrate adhesion	45301	359/18866	0.174833007612614	0.197386120628481	0.12189458677408	ACTG1	1	CD4+ T cell_NBEAL1
GO:0062197	cellular response to chemical stress	45301	360/18866	0.175278875118091	0.197386120628481	0.12189458677408	RACK1	1	CD4+ T cell_NBEAL1
GO:0070997	neuron death	45301	360/18866	0.175278875118091	0.197386120628481	0.12189458677408	RACK1	1	CD4+ T cell_NBEAL1
GO:0007159	leukocyte cell-cell adhesion	45301	364/18866	0.177060177695347	0.198795109687889	0.12276469931603	CD27	1	CD4+ T cell_NBEAL1
GO:0051098	regulation of binding	45301	367/18866	0.178393881434206	0.199399747997288	0.123138089991307	RACK1	1	CD4+ T cell_NBEAL1
GO:0045861	negative regulation of proteolysis	45301	369/18866	0.179281936190486	0.199399747997288	0.123138089991307	CD27	1	CD4+ T cell_NBEAL1
GO:0045862	positive regulation of proteolysis	45301	370/18866	0.179725639528222	0.199399747997288	0.123138089991307	RACK1	1	CD4+ T cell_NBEAL1
GO:1904951	positive regulation of establishment of protein localization	45301	370/18866	0.179725639528222	0.199399747997288	0.123138089991307	RACK1	1	CD4+ T cell_NBEAL1
GO:0018108	peptidyl-tyrosine phosphorylation	45301	374/18866	0.181498294789278	0.199882131399692	0.123435982899459	RACK1	1	CD4+ T cell_NBEAL1
GO:0048193	Golgi vesicle transport	45301	374/18866	0.181498294789278	0.199882131399692	0.123435982899459	RACK1	1	CD4+ T cell_NBEAL1
GO:0030111	regulation of Wnt signaling pathway	45301	375/18866	0.181940919548747	0.199882131399692	0.123435982899459	RACK1	1	CD4+ T cell_NBEAL1
GO:0006959	humoral immune response	45301	377/18866	0.182825522853585	0.199882131399692	0.123435982899459	GNLY	1	CD4+ T cell_NBEAL1
GO:0018212	peptidyl-tyrosine modification	45301	377/18866	0.182825522853585	0.199882131399692	0.123435982899459	RACK1	1	CD4+ T cell_NBEAL1
GO:0032535	regulation of cellular component size	45301	383/18866	0.185474169762104	0.202188411804619	0.124860212202151	COTL1	1	CD4+ T cell_NBEAL1
GO:0031331	positive regulation of cellular catabolic process	45301	390/18866	0.188554490782737	0.204358190877244	0.126200145945246	RACK1	1	CD4+ T cell_NBEAL1
GO:0042692	muscle cell differentiation	45301	390/18866	0.188554490782737	0.204358190877244	0.126200145945246	ACTG1	1	CD4+ T cell_NBEAL1
GO:0042176	regulation of protein catabolic process	45301	397/18866	0.191624323773082	0.207086805230276	0.127885184984311	RACK1	1	CD4+ T cell_NBEAL1
GO:0002696	positive regulation of leukocyte activation	45301	406/18866	0.195555892013838	0.210124525802835	0.129761110671224	CD27	1	CD4+ T cell_NBEAL1
GO:0043547	positive regulation of GTPase activity	45301	406/18866	0.195555892013838	0.210124525802835	0.129761110671224	RACK1	1	CD4+ T cell_NBEAL1
GO:2001233	regulation of apoptotic signaling pathway	45301	413/18866	0.198601871469078	0.212787719431155	0.13140574954345	RACK1	1	CD4+ T cell_NBEAL1
GO:0001558	regulation of cell growth	45301	420/18866	0.201637466914168	0.215273733205139	0.132940972084577	RACK1	1	CD4+ T cell_NBEAL1
GO:0050867	positive regulation of cell activation	45301	421/18866	0.202070277568557	0.215273733205139	0.132940972084577	CD27	1	CD4+ T cell_NBEAL1
GO:0043161	proteasome-mediated ubiquitin-dependent protein catabolic process	45301	424/18866	0.20336744279181	0.216041900982801	0.133415349378853	RACK1	1	CD4+ T cell_NBEAL1
GO:0045785	positive regulation of cell adhesion	45301	428/18866	0.20509404411382	0.217260639951081	0.134167974145229	CD27	1	CD4+ T cell_NBEAL1
GO:0019216	regulation of lipid metabolic process	45301	431/18866	0.206386784074119	0.218014208528999	0.134633335793347	RACK1	1	CD4+ T cell_NBEAL1
GO:0050808	synapse organization	45301	433/18866	0.207247559212411	0.218148772694059	0.134716435067208	ACTG1	1	CD4+ T cell_NBEAL1
GO:0034329	cell junction assembly	45301	434/18866	0.207677631604744	0.218148772694059	0.134716435067208	ACTG1	1	CD4+ T cell_NBEAL1
GO:0022407	regulation of cell-cell adhesion	45301	439/18866	0.209824845444594	0.219788595088611	0.135729097317879	CD27	1	CD4+ T cell_NBEAL1
GO:0042391	regulation of membrane potential	45301	443/18866	0.211538844233535	0.220798771625599	0.136352925635458	RACK1	1	CD4+ T cell_NBEAL1
GO:0001933	negative regulation of protein phosphorylation	45301	444/18866	0.211966820760575	0.220798771625599	0.136352925635458	RACK1	1	CD4+ T cell_NBEAL1
GO:0006417	regulation of translation	45301	450/18866	0.214530292286378	0.222850026613274	0.137619665557671	RACK1	1	CD4+ T cell_NBEAL1
GO:0009896	positive regulation of catabolic process	45301	454/18866	0.216235101252909	0.224000450192931	0.138330102575284	RACK1	1	CD4+ T cell_NBEAL1
GO:0006979	response to oxidative stress	45301	458/18866	0.217936579340882	0.225141094360415	0.139034500376958	RACK1	1	CD4+ T cell_NBEAL1
GO:0060249	anatomical structure homeostasis	45301	469/18866	0.222598516446658	0.229325394690925	0.141618489352992	ACTG1	1	CD4+ T cell_NBEAL1
GO:0051346	negative regulation of hydrolase activity	45301	473/18866	0.224287555200443	0.230432419726483	0.142302125866179	CD27	1	CD4+ T cell_NBEAL1
GO:0002429	immune response-activating cell surface receptor signaling pathway	45301	481/18866	0.227655728033467	0.231383486031591	0.142889451023017	ACTG1	1	CD4+ T cell_NBEAL1
GO:0002757	immune response-activating signal transduction	45301	481/18866	0.227655728033467	0.231383486031591	0.142889451023017	ACTG1	1	CD4+ T cell_NBEAL1
GO:0043087	regulation of GTPase activity	45301	481/18866	0.227655728033467	0.231383486031591	0.142889451023017	RACK1	1	CD4+ T cell_NBEAL1
GO:0010498	proteasomal protein catabolic process	45301	483/18866	0.228495711954085	0.231383486031591	0.142889451023017	RACK1	1	CD4+ T cell_NBEAL1
GO:0051051	negative regulation of transport	45301	483/18866	0.228495711954085	0.231383486031591	0.142889451023017	RACK1	1	CD4+ T cell_NBEAL1
GO:0042326	negative regulation of phosphorylation	45301	484/18866	0.22891539551392	0.231383486031591	0.142889451023017	RACK1	1	CD4+ T cell_NBEAL1
GO:0043312	neutrophil degranulation	45301	487/18866	0.230173213665025	0.232029449259097	0.143288361647723	COTL1	1	CD4+ T cell_NBEAL1
GO:0002283	neutrophil activation involved in immune response	45301	490/18866	0.231429184900521	0.232047979512555	0.143299804891964	COTL1	1	CD4+ T cell_NBEAL1
GO:0016049	cell growth	45301	490/18866	0.231429184900521	0.232047979512555	0.143299804891964	RACK1	1	CD4+ T cell_NBEAL1
GO:1903706	regulation of hemopoiesis	45301	498/18866	0.234769430489992	0.234769430489992	0.144980420232416	CD27	1	CD4+ T cell_NBEAL1
GO:0002449	lymphocyte mediated immunity	13/49	366/18866	6.23542984406892e-12	6.48484703783168e-09	3.9644206587554e-09	CD27/CD8A/CRTAM/HLA-A/HLA-E/HLA-F/IGHA1/IGHG1/IGKC/IGLC3/PRF1/TBX21/TRBC2	13	CD4+ T cell_MTRNR2L10
GO:0002460	adaptive immune response based on somatic recombination of immune receptors built from immunoglobulin superfamily domains	12/49	370/18866	1.30225468572929e-10	6.77172436579229e-08	4.1397991062131e-08	CD27/CD8A/HLA-A/HLA-E/HLA-F/IGHA1/IGHG1/IGKC/IGLC3/PRF1/TBX21/TRBC2	12	CD4+ T cell_MTRNR2L10
GO:0051251	positive regulation of lymphocyte activation	11/49	357/18866	1.46357331144589e-09	5.07372081301242e-07	3.1017483512748e-07	CD27/CD3E/HLA-A/HLA-E/HLA-F/IGHA1/IGHG1/IGKC/IGLC3/TBX21/TRBC2	11	CD4+ T cell_MTRNR2L10
GO:0002696	positive regulation of leukocyte activation	11/49	406/18866	5.60025935747701e-09	1.45606743294402e-06	8.90146487346346e-07	CD27/CD3E/HLA-A/HLA-E/HLA-F/IGHA1/IGHG1/IGKC/IGLC3/TBX21/TRBC2	11	CD4+ T cell_MTRNR2L10
GO:0050867	positive regulation of cell activation	11/49	421/18866	8.15527756122693e-09	1.6962977327352e-06	1.03700792568022e-06	CD27/CD3E/HLA-A/HLA-E/HLA-F/IGHA1/IGHG1/IGKC/IGLC3/TBX21/TRBC2	11	CD4+ T cell_MTRNR2L10
GO:0006911	phagocytosis, engulfment	7/49	126/18866	3.40999836494639e-08	5.91066383257374e-06	3.61340177618881e-06	IGHA1/IGHG1/IGKC/IGLC3/RAC2/RHOG/TRBC2	7	CD4+ T cell_MTRNR2L10
GO:0099024	plasma membrane invagination	7/49	135/18866	5.49351644721097e-08	8.16179586442773e-06	4.98959990092546e-06	IGHA1/IGHG1/IGKC/IGLC3/RAC2/RHOG/TRBC2	7	CD4+ T cell_MTRNR2L10
GO:0010324	membrane invagination	7/49	143/18866	8.16539820391704e-08	9.69479215593537e-06	5.92677577144227e-06	IGHA1/IGHG1/IGKC/IGLC3/RAC2/RHOG/TRBC2	7	CD4+ T cell_MTRNR2L10
GO:0002483	antigen processing and presentation of endogenous peptide antigen	4/49	17/18866	9.32191553455324e-08	9.69479215593537e-06	5.92677577144227e-06	HLA-A/HLA-E/HLA-F/TAP1	4	CD4+ T cell_MTRNR2L10
GO:0019885	antigen processing and presentation of endogenous peptide antigen via MHC class I	4/49	17/18866	9.32191553455324e-08	9.69479215593537e-06	5.92677577144227e-06	HLA-A/HLA-E/HLA-F/TAP1	4	CD4+ T cell_MTRNR2L10
GO:0016064	immunoglobulin mediated immune response	8/49	227/18866	1.14539483941642e-07	1.01354406002117e-05	6.19616004304439e-06	CD27/HLA-E/IGHA1/IGHG1/IGKC/IGLC3/TBX21/TRBC2	8	CD4+ T cell_MTRNR2L10
GO:0050871	positive regulation of B cell activation	7/49	151/18866	1.18619052702554e-07	1.01354406002117e-05	6.19616004304439e-06	CD27/IGHA1/IGHG1/IGKC/IGLC3/TBX21/TRBC2	7	CD4+ T cell_MTRNR2L10
GO:0019724	B cell mediated immunity	8/49	230/18866	1.26693007502646e-07	1.01354406002117e-05	6.19616004304439e-06	CD27/HLA-E/IGHA1/IGHG1/IGKC/IGLC3/TBX21/TRBC2	8	CD4+ T cell_MTRNR2L10
GO:0002456	T cell mediated immunity	6/49	104/18866	2.79926204722919e-07	2.07945180651311e-05	1.27124381693717e-05	CD8A/HLA-A/HLA-E/HLA-F/PRF1/TBX21	6	CD4+ T cell_MTRNR2L10
GO:0042110	T cell activation	10/49	483/18866	3.69977359540692e-07	2.56517635948213e-05	1.568184737983e-05	CD27/CD3E/CD7/CD8A/CD8B/CRTAM/HLA-A/HLA-E/RAC2/TBX21	10	CD4+ T cell_MTRNR2L10
GO:0019883	antigen processing and presentation of endogenous antigen	4/49	24/18866	4.10670542090544e-07	2.66935852358854e-05	1.63187504883348e-05	HLA-A/HLA-E/HLA-F/TAP1	4	CD4+ T cell_MTRNR2L10
GO:0031343	positive regulation of cell killing	5/49	61/18866	5.11068533994067e-07	3.02224136063822e-05	1.84760504233348e-05	CRTAM/HLA-A/HLA-E/HLA-F/PRF1	5	CD4+ T cell_MTRNR2L10
GO:0006909	phagocytosis	9/49	382/18866	5.23080235495076e-07	3.02224136063822e-05	1.84760504233348e-05	ICAM3/IGHA1/IGHG1/IGKC/IGLC3/RAC2/RACK1/RHOG/TRBC2	9	CD4+ T cell_MTRNR2L10
GO:0050864	regulation of B cell activation	7/49	195/18866	6.73252569589224e-07	3.68517195985681e-05	2.25287840460882e-05	CD27/IGHA1/IGHG1/IGKC/IGLC3/TBX21/TRBC2	7	CD4+ T cell_MTRNR2L10
GO:0002484	antigen processing and presentation of endogenous peptide antigen via MHC class I via ER pathway	3/49	8/18866	9.13646510848413e-07	4.524725577535e-05	2.76612778221775e-05	HLA-A/HLA-E/HLA-F	3	CD4+ T cell_MTRNR2L10
GO:0002486	antigen processing and presentation of endogenous peptide antigen via MHC class I via ER pathway, TAP-independent	3/49	8/18866	9.13646510848413e-07	4.524725577535e-05	2.76612778221775e-05	HLA-A/HLA-E/HLA-F	3	CD4+ T cell_MTRNR2L10
GO:0002480	antigen processing and presentation of exogenous peptide antigen via MHC class I, TAP-independent	3/49	9/18866	1.36796420960895e-06	6.46673989996958e-05	3.95335111293687e-05	HLA-A/HLA-E/HLA-F	3	CD4+ T cell_MTRNR2L10
GO:0008037	cell recognition	7/49	226/18866	1.80678737633371e-06	8.16982117994374e-05	4.99450606547168e-05	CRTAM/IGHA1/IGHG1/IGKC/IGLC3/PRF1/TRBC2	7	CD4+ T cell_MTRNR2L10
GO:0042742	defense response to bacterium	8/49	348/18866	2.88451241782511e-06	0.000120745571717851	7.38161187424917e-05	GNLY/HLA-A/HLA-E/IGHA1/IGHG1/IGKC/IGLC3/TRBC2	8	CD4+ T cell_MTRNR2L10
GO:0002697	regulation of immune effector process	9/49	470/18866	2.9025377816791e-06	0.000120745571717851	7.38161187424917e-05	CRTAM/HLA-A/HLA-E/HLA-F/IGHG1/IGKC/IGLC3/RAC2/TBX21	9	CD4+ T cell_MTRNR2L10
GO:0006910	phagocytosis, recognition	5/49	88/18866	3.19331383481101e-06	0.00012773255339244	7.80875123978076e-05	IGHA1/IGHG1/IGKC/IGLC3/TRBC2	5	CD4+ T cell_MTRNR2L10
GO:0042269	regulation of natural killer cell mediated cytotoxicity	4/49	41/18866	3.78890907308638e-06	0.000145943164296661	8.92203150153675e-05	CRTAM/HLA-A/HLA-E/HLA-F	4	CD4+ T cell_MTRNR2L10
GO:0031341	regulation of cell killing	5/49	92/18866	3.97750080961393e-06	0.000147735744357089	9.03161837972488e-05	CRTAM/HLA-A/HLA-E/HLA-F/PRF1	5	CD4+ T cell_MTRNR2L10
GO:0002707	negative regulation of lymphocyte mediated immunity	4/49	42/18866	4.1797596396597e-06	0.000149894828456762	9.16361097043362e-05	HLA-A/HLA-E/HLA-F/TBX21	4	CD4+ T cell_MTRNR2L10
GO:0001913	T cell mediated cytotoxicity	4/49	44/18866	5.04999324183674e-06	0.000167579315648367	0.00010244727393888	HLA-A/HLA-E/HLA-F/PRF1	4	CD4+ T cell_MTRNR2L10
GO:0046634	regulation of alpha-beta T cell activation	5/49	97/18866	5.16204822576444e-06	0.000167579315648367	0.00010244727393888	CD3E/CRTAM/HLA-A/HLA-E/TBX21	5	CD4+ T cell_MTRNR2L10
GO:0006959	humoral immune response	8/49	377/18866	5.20407857862559e-06	0.000167579315648367	0.00010244727393888	GNLY/HLA-A/HLA-E/IGHA1/IGHG1/IGKC/IGLC3/TRBC2	8	CD4+ T cell_MTRNR2L10
GO:0001906	cell killing	6/49	172/18866	5.31742059268857e-06	0.000167579315648367	0.00010244727393888	CRTAM/GNLY/HLA-A/HLA-E/HLA-F/PRF1	6	CD4+ T cell_MTRNR2L10
GO:0002715	regulation of natural killer cell mediated immunity	4/49	45/18866	5.53211217922355e-06	0.000169217549011544	0.000103448785023252	CRTAM/HLA-A/HLA-E/HLA-F	4	CD4+ T cell_MTRNR2L10
GO:0002708	positive regulation of lymphocyte mediated immunity	5/49	106/18866	7.97651430669325e-06	0.000237016425113171	0.000144896680939631	CRTAM/HLA-A/HLA-E/HLA-F/TBX21	5	CD4+ T cell_MTRNR2L10
GO:0001909	leukocyte mediated cytotoxicity	5/49	108/18866	8.73967112385111e-06	0.000252479388022365	0.000154349747333511	CRTAM/HLA-A/HLA-E/HLA-F/PRF1	5	CD4+ T cell_MTRNR2L10
GO:0045953	negative regulation of natural killer cell mediated cytotoxicity	3/49	16/18866	9.00372445869544e-06	0.000253077660460629	0.000154715492832206	HLA-A/HLA-E/HLA-F	3	CD4+ T cell_MTRNR2L10
GO:0001912	positive regulation of leukocyte mediated cytotoxicity	4/49	52/18866	9.91857282973351e-06	0.00026449527545956	0.000161695492284994	CRTAM/HLA-A/HLA-E/HLA-F	4	CD4+ T cell_MTRNR2L10
GO:0002704	negative regulation of leukocyte mediated immunity	4/49	52/18866	9.91857282973351e-06	0.00026449527545956	0.000161695492284994	HLA-A/HLA-E/HLA-F/TBX21	4	CD4+ T cell_MTRNR2L10
GO:0002716	negative regulation of natural killer cell mediated immunity	3/49	17/18866	1.09131184522704e-05	0.00028374107975903	0.000173461145925561	HLA-A/HLA-E/HLA-F	3	CD4+ T cell_MTRNR2L10
GO:2001185	regulation of CD8-positive, alpha-beta T cell activation	3/49	18/18866	1.30718172318352e-05	0.000331577802953868	0.000202705458485968	CRTAM/HLA-A/HLA-E	3	CD4+ T cell_MTRNR2L10
GO:0002703	regulation of leukocyte mediated immunity	6/49	211/18866	1.70690513018235e-05	0.000422662222711821	0.000258388646273218	CRTAM/HLA-A/HLA-E/HLA-F/RAC2/TBX21	6	CD4+ T cell_MTRNR2L10
GO:0001911	negative regulation of leukocyte mediated cytotoxicity	3/49	20/18866	1.81954397496441e-05	0.000430074030446133	0.000262919751406341	HLA-A/HLA-E/HLA-F	3	CD4+ T cell_MTRNR2L10
GO:0002418	immune response to tumor cell	3/49	20/18866	1.81954397496441e-05	0.000430074030446133	0.000262919751406341	CRTAM/HLA-A/PRF1	3	CD4+ T cell_MTRNR2L10
GO:0042267	natural killer cell mediated cytotoxicity	4/49	61/18866	1.87939371226933e-05	0.0004343487690578	0.000265533053148696	CRTAM/HLA-A/HLA-E/HLA-F	4	CD4+ T cell_MTRNR2L10
GO:0050851	antigen receptor-mediated signaling pathway	7/49	325/18866	1.94824822323431e-05	0.000437961007000606	0.000267741344360694	CD3E/HLA-A/IGHA1/IGHG1/IGKC/IGLC3/TRBC2	7	CD4+ T cell_MTRNR2L10
GO:0002477	antigen processing and presentation of exogenous peptide antigen via MHC class Ib	2/49	3/18866	1.97924685856043e-05	0.000437961007000606	0.000267741344360694	HLA-E/HLA-F	2	CD4+ T cell_MTRNR2L10
GO:0042113	B cell activation	7/49	328/18866	2.06673716394015e-05	0.000447793052187033	0.000273752027855231	CD27/IGHA1/IGHG1/IGKC/IGLC3/TBX21/TRBC2	7	CD4+ T cell_MTRNR2L10
GO:0046641	positive regulation of alpha-beta T cell proliferation	3/49	21/18866	2.11892405155842e-05	0.000449730819106276	0.000274936654595335	CD3E/HLA-A/HLA-E	3	CD4+ T cell_MTRNR2L10
GO:0050863	regulation of T cell activation	7/49	332/18866	2.23393676860889e-05	0.00046465884787065	0.000284062696471531	CD27/CD3E/CRTAM/HLA-A/HLA-E/RAC2/TBX21	7	CD4+ T cell_MTRNR2L10
GO:0002699	positive regulation of immune effector process	6/49	223/18866	2.3325559997645e-05	0.00047565847838335	0.000290787166946906	CRTAM/HLA-A/HLA-E/HLA-F/RAC2/TBX21	6	CD4+ T cell_MTRNR2L10
GO:0002228	natural killer cell mediated immunity	4/49	66/18866	2.57095870018716e-05	0.000506134421855616	0.000309418209312543	CRTAM/HLA-A/HLA-E/HLA-F	4	CD4+ T cell_MTRNR2L10
GO:0050853	B cell receptor signaling pathway	5/49	135/18866	2.57933888061035e-05	0.000506134421855616	0.000309418209312543	IGHA1/IGHG1/IGKC/IGLC3/TRBC2	5	CD4+ T cell_MTRNR2L10
GO:0002705	positive regulation of leukocyte mediated immunity	5/49	138/18866	2.8669416090239e-05	0.000546759431855039	0.00033425374174134	CRTAM/HLA-A/HLA-E/HLA-F/TBX21	5	CD4+ T cell_MTRNR2L10
GO:0002429	immune response-activating cell surface receptor signaling pathway	8/49	481/18866	3.03161324019584e-05	0.000546759431855039	0.00033425374174134	CD3E/HLA-A/ICAM3/IGHA1/IGHG1/IGKC/IGLC3/TRBC2	8	CD4+ T cell_MTRNR2L10
GO:0002757	immune response-activating signal transduction	8/49	481/18866	3.03161324019584e-05	0.000546759431855039	0.00033425374174134	CD3E/HLA-A/ICAM3/IGHA1/IGHG1/IGKC/IGLC3/TRBC2	8	CD4+ T cell_MTRNR2L10
GO:0006958	complement activation, classical pathway	5/49	141/18866	3.17886569821237e-05	0.000546759431855039	0.00033425374174134	IGHA1/IGHG1/IGKC/IGLC3/TRBC2	5	CD4+ T cell_MTRNR2L10
GO:0031342	negative regulation of cell killing	3/49	24/18866	3.20695435991898e-05	0.000546759431855039	0.00033425374174134	HLA-A/HLA-E/HLA-F	3	CD4+ T cell_MTRNR2L10
GO:0042776	mitochondrial ATP synthesis coupled proton transport	3/49	24/18866	3.20695435991898e-05	0.000546759431855039	0.00033425374174134	ATP5F1E/ATP5MC2/ATP5MG	3	CD4+ T cell_MTRNR2L10
GO:0045954	positive regulation of natural killer cell mediated cytotoxicity	3/49	24/18866	3.20695435991898e-05	0.000546759431855039	0.00033425374174134	CRTAM/HLA-E/HLA-F	3	CD4+ T cell_MTRNR2L10
GO:1900118	negative regulation of execution phase of apoptosis	3/49	24/18866	3.20695435991898e-05	0.000546759431855039	0.00033425374174134	MTRNR2L10/MTRNR2L12/MTRNR2L8	3	CD4+ T cell_MTRNR2L10
GO:0046631	alpha-beta T cell activation	5/49	146/18866	3.75664354209081e-05	0.000630146658673297	0.000385231358136307	CD3E/CRTAM/HLA-A/HLA-E/TBX21	5	CD4+ T cell_MTRNR2L10
GO:0002709	regulation of T cell mediated immunity	4/49	73/18866	3.8312034812562e-05	0.000632452638175627	0.000386641086496031	HLA-A/HLA-E/HLA-F/TBX21	4	CD4+ T cell_MTRNR2L10
GO:2000566	positive regulation of CD8-positive, alpha-beta T cell proliferation	2/49	4/18866	3.95191971715906e-05	0.000642186954038347	0.000392592024533564	HLA-A/HLA-E	2	CD4+ T cell_MTRNR2L10
GO:0007159	leukocyte cell-cell adhesion	7/49	364/18866	4.01814851820045e-05	0.000642903762912073	0.000393030235626409	CD27/CD3E/CRTAM/HLA-A/HLA-E/RAC2/TBX21	7	CD4+ T cell_MTRNR2L10
GO:0002347	response to tumor cell	3/49	26/18866	4.10457588942852e-05	0.000646781655303888	0.000395400930975251	CRTAM/HLA-A/PRF1	3	CD4+ T cell_MTRNR2L10
GO:0001910	regulation of leukocyte mediated cytotoxicity	4/49	75/18866	4.26203220899693e-05	0.00065184022019953	0.000398493413968134	CRTAM/HLA-A/HLA-E/HLA-F	4	CD4+ T cell_MTRNR2L10
GO:0002479	antigen processing and presentation of exogenous peptide antigen via MHC class I, TAP-dependent	4/49	75/18866	4.26203220899693e-05	0.00065184022019953	0.000398493413968134	HLA-A/HLA-E/HLA-F/TAP1	4	CD4+ T cell_MTRNR2L10
GO:0015985	energy coupled proton transport, down electrochemical gradient	3/49	27/18866	4.60921795085579e-05	0.000675153051956341	0.000412745388038087	ATP5F1E/ATP5MC2/ATP5MG	3	CD4+ T cell_MTRNR2L10
GO:0015986	ATP synthesis coupled proton transport	3/49	27/18866	4.60921795085579e-05	0.000675153051956341	0.000412745388038087	ATP5F1E/ATP5MC2/ATP5MG	3	CD4+ T cell_MTRNR2L10
GO:0036037	CD8-positive, alpha-beta T cell activation	3/49	27/18866	4.60921795085579e-05	0.000675153051956341	0.000412745388038087	CRTAM/HLA-A/HLA-E	3	CD4+ T cell_MTRNR2L10
GO:0002706	regulation of lymphocyte mediated immunity	5/49	154/18866	4.84693879325567e-05	0.000700113381248041	0.000428004536714389	CRTAM/HLA-A/HLA-E/HLA-F/TBX21	5	CD4+ T cell_MTRNR2L10
GO:0002455	humoral immune response mediated by circulating immunoglobulin	5/49	155/18866	4.99878488614968e-05	0.000712155655013105	0.000435366412578862	IGHA1/IGHG1/IGKC/IGLC3/TRBC2	5	CD4+ T cell_MTRNR2L10
GO:0001916	positive regulation of T cell mediated cytotoxicity	3/49	28/18866	5.15290059437375e-05	0.000724191434884959	0.000442724318492424	HLA-A/HLA-E/HLA-F	3	CD4+ T cell_MTRNR2L10
GO:0009205	purine ribonucleoside triphosphate metabolic process	4/49	79/18866	5.22859033068448e-05	0.000725031192521582	0.000443237692594165	ATP5F1E/ATP5MC2/ATP5MG/GIMAP7	4	CD4+ T cell_MTRNR2L10
GO:0042590	antigen processing and presentation of exogenous peptide antigen via MHC class I	4/49	80/18866	5.49330414613835e-05	0.000751715304208406	0.000459550651560605	HLA-A/HLA-E/HLA-F/TAP1	4	CD4+ T cell_MTRNR2L10
GO:0002717	positive regulation of natural killer cell mediated immunity	3/49	29/18866	5.73697525246197e-05	0.000774864189942915	0.000473702399519758	CRTAM/HLA-E/HLA-F	3	CD4+ T cell_MTRNR2L10
GO:0002718	regulation of cytokine production involved in immune response	4/49	83/18866	6.34623704098303e-05	0.000846164938797738	0.000517291116431006	HLA-A/HLA-E/HLA-F/TBX21	4	CD4+ T cell_MTRNR2L10
GO:0009199	ribonucleoside triphosphate metabolic process	4/49	85/18866	6.96602547425808e-05	0.000917046391547899	0.000560623502525234	ATP5F1E/ATP5MC2/ATP5MG/GIMAP7	4	CD4+ T cell_MTRNR2L10
GO:0042129	regulation of T cell proliferation	5/49	167/18866	7.12391450429379e-05	0.000926108885558192	0.000566163731657032	CD3E/CRTAM/HLA-A/HLA-E/RAC2	5	CD4+ T cell_MTRNR2L10
GO:0009144	purine nucleoside triphosphate metabolic process	4/49	87/18866	7.62880494477031e-05	0.00097950088179767	0.000598804182799385	ATP5F1E/ATP5MC2/ATP5MG/GIMAP7	4	CD4+ T cell_MTRNR2L10
GO:0002724	regulation of T cell cytokine production	3/49	32/18866	7.74490661981734e-05	0.000982280839586589	0.000600503671164271	HLA-A/HLA-F/TBX21	3	CD4+ T cell_MTRNR2L10
GO:0046640	regulation of alpha-beta T cell proliferation	3/49	33/18866	8.50385199788465e-05	0.00106554290093976	0.000651404769400422	CD3E/HLA-A/HLA-E	3	CD4+ T cell_MTRNR2L10
GO:0006956	complement activation	5/49	178/18866	9.62932286090388e-05	0.00119080234680345	0.00072798038205393	IGHA1/IGHG1/IGKC/IGLC3/TRBC2	5	CD4+ T cell_MTRNR2L10
GO:0002476	antigen processing and presentation of endogenous peptide antigen via MHC class Ib	2/49	6/18866	9.84701940625928e-05	0.00119080234680345	0.00072798038205393	HLA-E/HLA-F	2	CD4+ T cell_MTRNR2L10
GO:0042270	protection from natural killer cell mediated cytotoxicity	2/49	6/18866	9.84701940625928e-05	0.00119080234680345	0.00072798038205393	HLA-A/HLA-E	2	CD4+ T cell_MTRNR2L10
GO:0001914	regulation of T cell mediated cytotoxicity	3/49	35/18866	0.000101640038739945	0.00120120045783572	0.000734337121996734	HLA-A/HLA-E/HLA-F	3	CD4+ T cell_MTRNR2L10
GO:0042407	cristae formation	3/49	35/18866	0.000101640038739945	0.00120120045783572	0.000734337121996734	ATP5F1E/ATP5MC2/ATP5MG	3	CD4+ T cell_MTRNR2L10
GO:0046633	alpha-beta T cell proliferation	3/49	36/18866	0.000110677770081644	0.00129331326836977	0.000790649002120794	CD3E/HLA-A/HLA-E	3	CD4+ T cell_MTRNR2L10
GO:0002474	antigen processing and presentation of peptide antigen via MHC class I	4/49	99/18866	0.000126101936398221	0.00145717793171277	0.000890825375257607	HLA-A/HLA-E/HLA-F/TAP1	4	CD4+ T cell_MTRNR2L10
GO:0002702	positive regulation of production of molecular mediator of immune response	4/49	100/18866	0.000131106376462848	0.00149835858814684	0.000916000594373168	HLA-A/HLA-E/HLA-F/TBX21	4	CD4+ T cell_MTRNR2L10
GO:0006413	translational initiation	5/49	192/18866	0.00013740628560622	0.0015390819283383	0.000940896239591428	EIF3G/RPL5/RPS11/RPS20/RPSA	5	CD4+ T cell_MTRNR2L10
GO:0002428	antigen processing and presentation of peptide antigen via MHC class Ib	2/49	7/18866	0.000137629441668713	0.0015390819283383	0.000940896239591428	HLA-E/HLA-F	2	CD4+ T cell_MTRNR2L10
GO:0019080	viral gene expression	5/49	195/18866	0.00014773995612612	0.00161736373022279	0.000988752725763731	EIF3G/RPL5/RPS11/RPS20/RPSA	5	CD4+ T cell_MTRNR2L10
GO:0042098	T cell proliferation	5/49	195/18866	0.00014773995612612	0.00161736373022279	0.000988752725763731	CD3E/CRTAM/HLA-A/HLA-E/RAC2	5	CD4+ T cell_MTRNR2L10
GO:0002367	cytokine production involved in immune response	4/49	104/18866	0.000152572555441859	0.00165286935062014	0.00101045859086495	HLA-A/HLA-E/HLA-F/TBX21	4	CD4+ T cell_MTRNR2L10
GO:0002824	positive regulation of adaptive immune response based on somatic recombination of immune receptors built from immunoglobulin superfamily domains	4/49	105/18866	0.000158313446738013	0.00168006106742381	0.00102708186712954	HLA-A/HLA-E/HLA-F/TBX21	4	CD4+ T cell_MTRNR2L10
GO:0006614	SRP-dependent cotranslational protein targeting to membrane	4/49	105/18866	0.000158313446738013	0.00168006106742381	0.00102708186712954	RPL5/RPS11/RPS20/RPSA	4	CD4+ T cell_MTRNR2L10
GO:1900117	regulation of execution phase of apoptosis	3/49	41/18866	0.000163740255067495	0.00172009964919389	0.00105155889485132	MTRNR2L10/MTRNR2L12/MTRNR2L8	3	CD4+ T cell_MTRNR2L10
GO:0006613	cotranslational protein targeting to membrane	4/49	109/18866	0.000182848682658866	0.00183201373388002	0.00111997600735175	RPL5/RPS11/RPS20/RPSA	4	CD4+ T cell_MTRNR2L10
GO:0002729	positive regulation of natural killer cell cytokine production	2/49	8/18866	0.000183201373388002	0.00183201373388002	0.00111997600735175	HLA-E/HLA-F	2	CD4+ T cell_MTRNR2L10
GO:0035740	CD8-positive, alpha-beta T cell proliferation	2/49	8/18866	0.000183201373388002	0.00183201373388002	0.00111997600735175	HLA-A/HLA-E	2	CD4+ T cell_MTRNR2L10
GO:2000564	regulation of CD8-positive, alpha-beta T cell proliferation	2/49	8/18866	0.000183201373388002	0.00183201373388002	0.00111997600735175	HLA-A/HLA-E	2	CD4+ T cell_MTRNR2L10
GO:2001187	positive regulation of CD8-positive, alpha-beta T cell activation	2/49	8/18866	0.000183201373388002	0.00183201373388002	0.00111997600735175	HLA-A/HLA-E	2	CD4+ T cell_MTRNR2L10
GO:0002369	T cell cytokine production	3/49	43/18866	0.000188870224575466	0.00184077981643688	0.00112533502948166	HLA-A/HLA-F/TBX21	3	CD4+ T cell_MTRNR2L10
GO:0002821	positive regulation of adaptive immune response	4/49	110/18866	0.000189387923421872	0.00184077981643688	0.00112533502948166	HLA-A/HLA-E/HLA-F/TBX21	4	CD4+ T cell_MTRNR2L10
GO:0009141	nucleoside triphosphate metabolic process	4/49	110/18866	0.000189387923421872	0.00184077981643688	0.00112533502948166	ATP5F1E/ATP5MC2/ATP5MG/GIMAP7	4	CD4+ T cell_MTRNR2L10
GO:1903037	regulation of leukocyte cell-cell adhesion	6/49	329/18866	0.000199804894293769	0.00192404713023629	0.00117623933872745	CD27/CD3E/CRTAM/HLA-A/HLA-E/TBX21	6	CD4+ T cell_MTRNR2L10
GO:0002370	natural killer cell cytokine production	2/49	9/18866	0.000235153776010399	0.00220324258604338	0.0013469215809415	HLA-E/HLA-F	2	CD4+ T cell_MTRNR2L10
GO:0002725	negative regulation of T cell cytokine production	2/49	9/18866	0.000235153776010399	0.00220324258604338	0.0013469215809415	HLA-F/TBX21	2	CD4+ T cell_MTRNR2L10
GO:0002727	regulation of natural killer cell cytokine production	2/49	9/18866	0.000235153776010399	0.00220324258604338	0.0013469215809415	HLA-E/HLA-F	2	CD4+ T cell_MTRNR2L10
GO:0050670	regulation of lymphocyte proliferation	5/49	219/18866	0.000253392984360024	0.00235293485477165	0.0014384338585851	CD3E/CRTAM/HLA-A/HLA-E/RAC2	5	CD4+ T cell_MTRNR2L10
GO:0032944	regulation of mononuclear cell proliferation	5/49	221/18866	0.000264260384287554	0.00239108637857311	0.00146175725977546	CD3E/CRTAM/HLA-A/HLA-E/RAC2	5	CD4+ T cell_MTRNR2L10
GO:0000184	nuclear-transcribed mRNA catabolic process, nonsense-mediated decay	4/49	120/18866	0.000264398974553757	0.00239108637857311	0.00146175725977546	RPL5/RPS11/RPS20/RPSA	4	CD4+ T cell_MTRNR2L10
GO:0045047	protein targeting to ER	4/49	120/18866	0.000264398974553757	0.00239108637857311	0.00146175725977546	RPL5/RPS11/RPS20/RPSA	4	CD4+ T cell_MTRNR2L10
GO:0002711	positive regulation of T cell mediated immunity	3/49	50/18866	0.000296157947659013	0.00264109012501202	0.00161459355820573	HLA-A/HLA-E/HLA-F	3	CD4+ T cell_MTRNR2L10
GO:0002698	negative regulation of immune effector process	4/49	124/18866	0.00029966214879944	0.00264109012501202	0.00161459355820573	HLA-A/HLA-E/HLA-F/TBX21	4	CD4+ T cell_MTRNR2L10
GO:0072599	establishment of protein localization to endoplasmic reticulum	4/49	124/18866	0.00029966214879944	0.00264109012501202	0.00161459355820573	RPL5/RPS11/RPS20/RPSA	4	CD4+ T cell_MTRNR2L10
GO:0019882	antigen processing and presentation	5/49	232/18866	0.000330511803695968	0.00288355182034998	0.00176281912903987	CD8A/HLA-A/HLA-E/HLA-F/TAP1	5	CD4+ T cell_MTRNR2L10
GO:0007007	inner mitochondrial membrane organization	3/49	52/18866	0.00033271751773269	0.00288355182034998	0.00176281912903987	ATP5F1E/ATP5MC2/ATP5MG	3	CD4+ T cell_MTRNR2L10
GO:0006754	ATP biosynthetic process	3/49	54/18866	0.000372067258588633	0.00319793346224941	0.0019550119546545	ATP5F1E/ATP5MC2/ATP5MG	3	CD4+ T cell_MTRNR2L10
GO:0070663	regulation of leukocyte proliferation	5/49	240/18866	0.000386096726474635	0.00329131635683295	0.00201210028292217	CD3E/CRTAM/HLA-A/HLA-E/RAC2	5	CD4+ T cell_MTRNR2L10
GO:0002720	positive regulation of cytokine production involved in immune response	3/49	55/18866	0.000392815909413811	0.00332137029097857	0.00203047333578042	HLA-A/HLA-E/HLA-F	3	CD4+ T cell_MTRNR2L10
GO:0019730	antimicrobial humoral response	4/49	137/18866	0.000437647436681622	0.00367059140442651	0.00224396478570204	GNLY/HLA-A/HLA-E/IGHA1	4	CD4+ T cell_MTRNR2L10
GO:2000272	negative regulation of signaling receptor activity	3/49	58/18866	0.000459486578816794	0.00382292833575573	0.0023370938408871	MTRNR2L10/MTRNR2L12/MTRNR2L8	3	CD4+ T cell_MTRNR2L10
GO:0019731	antibacterial humoral response	3/49	59/18866	0.000483220499332305	0.00398848666115553	0.00243830561066593	HLA-A/HLA-E/IGHA1	3	CD4+ T cell_MTRNR2L10
GO:0030217	T cell differentiation	5/49	253/18866	0.000491173278669646	0.00402220637650734	0.00245891968766238	CD27/CD3E/CD8A/CRTAM/TBX21	5	CD4+ T cell_MTRNR2L10
GO:0002700	regulation of production of molecular mediator of immune response	4/49	144/18866	0.000528269043515324	0.00429218597856201	0.00262396794640835	HLA-A/HLA-E/HLA-F/TBX21	4	CD4+ T cell_MTRNR2L10
GO:0045824	negative regulation of innate immune response	3/49	62/18866	0.000559099710878149	0.00450747053731221	0.00275557915438925	HLA-A/HLA-E/HLA-F	3	CD4+ T cell_MTRNR2L10
GO:0046635	positive regulation of alpha-beta T cell activation	3/49	63/18866	0.000585986172733906	0.00468002890968547	0.00286107030511136	CD3E/HLA-A/HLA-E	3	CD4+ T cell_MTRNR2L10
GO:0002475	antigen processing and presentation via MHC class Ib	2/49	14/18866	0.000589503641508459	0.00468002890968547	0.00286107030511136	HLA-E/HLA-F	2	CD4+ T cell_MTRNR2L10
GO:0009206	purine ribonucleoside triphosphate biosynthetic process	3/49	65/18866	0.000642209873390169	0.00502179149117124	0.00307000208569578	ATP5F1E/ATP5MC2/ATP5MG	3	CD4+ T cell_MTRNR2L10
GO:0032729	positive regulation of interferon-gamma production	3/49	65/18866	0.000642209873390169	0.00502179149117124	0.00307000208569578	CD3E/CRTAM/HLA-A	3	CD4+ T cell_MTRNR2L10
GO:0070972	protein localization to endoplasmic reticulum	4/49	152/18866	0.000647361492064093	0.00502429814736311	0.00307153449494668	RPL5/RPS11/RPS20/RPSA	4	CD4+ T cell_MTRNR2L10
GO:0002822	regulation of adaptive immune response based on somatic recombination of immune receptors built from immunoglobulin superfamily domains	4/49	153/18866	0.000663478931272958	0.00511124510017686	0.00312468830010812	HLA-A/HLA-E/HLA-F/TBX21	4	CD4+ T cell_MTRNR2L10
GO:0009145	purine nucleoside triphosphate biosynthetic process	3/49	66/18866	0.000671567029884849	0.00513551258147238	0.00313952388583939	ATP5F1E/ATP5MC2/ATP5MG	3	CD4+ T cell_MTRNR2L10
GO:0050777	negative regulation of immune response	4/49	159/18866	0.000766220542239769	0.0058165647002143	0.00355587558596097	HLA-A/HLA-E/HLA-F/TBX21	4	CD4+ T cell_MTRNR2L10
GO:0046651	lymphocyte proliferation	5/49	283/18866	0.000814981477476283	0.00614188939547344	0.00375475829439874	CD3E/CRTAM/HLA-A/HLA-E/RAC2	5	CD4+ T cell_MTRNR2L10
GO:0009201	ribonucleoside triphosphate biosynthetic process	3/49	71/18866	0.000831196294973786	0.00621902263865279	0.00380191262524928	ATP5F1E/ATP5MC2/ATP5MG	3	CD4+ T cell_MTRNR2L10
GO:0032943	mononuclear cell proliferation	5/49	286/18866	0.000854443841327116	0.00634729710700144	0.0038803314297863	CD3E/CRTAM/HLA-A/HLA-E/RAC2	5	CD4+ T cell_MTRNR2L10
GO:0060263	regulation of respiratory burst	2/49	17/18866	0.000876643188580263	0.00646602068172676	0.00395291142890988	IGHA1/RAC2	2	CD4+ T cell_MTRNR2L10
GO:0022407	regulation of cell-cell adhesion	6/49	439/18866	0.000919877187271134	0.0067371286955069	0.004118649526403	CD27/CD3E/CRTAM/HLA-A/HLA-E/TBX21	6	CD4+ T cell_MTRNR2L10
GO:0002819	regulation of adaptive immune response	4/49	168/18866	0.000940746593077359	0.00684179340419897	0.00418263483414593	HLA-A/HLA-E/HLA-F/TBX21	4	CD4+ T cell_MTRNR2L10
GO:0043652	engulfment of apoptotic cell	2/49	18/18866	0.000984589609998818	0.00711092496110257	0.00434716465233396	RAC2/RHOG	2	CD4+ T cell_MTRNR2L10
GO:0002710	negative regulation of T cell mediated immunity	2/49	19/18866	0.00109860080807764	0.00787961958897066	0.00481709537625332	HLA-F/TBX21	2	CD4+ T cell_MTRNR2L10
GO:0002478	antigen processing and presentation of exogenous peptide antigen	4/49	177/18866	0.00114159107094776	0.00813188160127172	0.00497131223397583	HLA-A/HLA-E/HLA-F/TAP1	4	CD4+ T cell_MTRNR2L10
GO:0002440	production of molecular mediator of immune response	5/49	306/18866	0.00115513939827686	0.00817241479053016	0.00499609163307714	HLA-A/HLA-E/HLA-F/IGKC/TBX21	5	CD4+ T cell_MTRNR2L10
GO:0019083	viral transcription	4/49	178/18866	0.00116562090640382	0.00818034537078569	0.0050009398825451	RPL5/RPS11/RPS20/RPSA	4	CD4+ T cell_MTRNR2L10
GO:0045088	regulation of innate immune response	5/49	307/18866	0.0011719917886991	0.00818034537078569	0.0050009398825451	CRTAM/HLA-A/HLA-E/HLA-F/ICAM3	5	CD4+ T cell_MTRNR2L10
GO:0032816	positive regulation of natural killer cell activation	2/49	20/18866	0.00121864584900297	0.00844927788642062	0.00516534801963366	HLA-E/HLA-F	2	CD4+ T cell_MTRNR2L10
GO:0009142	nucleoside triphosphate biosynthetic process	3/49	82/18866	0.00126239177379945	0.00869461883941345	0.00531533378441875	ATP5F1E/ATP5MC2/ATP5MG	3	CD4+ T cell_MTRNR2L10
GO:0070661	leukocyte proliferation	5/49	313/18866	0.00127697093030134	0.00873716952311442	0.00534134655056793	CD3E/CRTAM/HLA-A/HLA-E/RAC2	5	CD4+ T cell_MTRNR2L10
GO:0019884	antigen processing and presentation of exogenous antigen	4/49	185/18866	0.00134387375909305	0.00913482816638412	0.00558444960778948	HLA-A/HLA-E/HLA-F/TAP1	4	CD4+ T cell_MTRNR2L10
GO:0048002	antigen processing and presentation of peptide antigen	4/49	194/18866	0.00160003008262889	0.0108053979606107	0.00660572911762031	HLA-A/HLA-E/HLA-F/TAP1	4	CD4+ T cell_MTRNR2L10
GO:0060333	interferon-gamma-mediated signaling pathway	3/49	91/18866	0.00170362111134954	0.0114307481019582	0.00698802819188538	HLA-A/HLA-E/HLA-F	3	CD4+ T cell_MTRNR2L10
GO:0002719	negative regulation of cytokine production involved in immune response	2/49	24/18866	0.00175854975050801	0.0116489919778874	0.00712144853708908	HLA-F/TBX21	2	CD4+ T cell_MTRNR2L10
GO:0032753	positive regulation of interleukin-4 production	2/49	24/18866	0.00175854975050801	0.0116489919778874	0.00712144853708908	CD3E/HLA-E	2	CD4+ T cell_MTRNR2L10
GO:0090150	establishment of protein localization to membrane	5/49	342/18866	0.00188534779445995	0.0124098842166984	0.00758660937943911	RACK1/RPL5/RPS11/RPS20/RPSA	5	CD4+ T cell_MTRNR2L10
GO:0060337	type I interferon signaling pathway	3/49	95/18866	0.0019269790069762	0.0124475662562438	0.00760964576798708	HLA-A/HLA-E/HLA-F	3	CD4+ T cell_MTRNR2L10
GO:0071357	cellular response to type I interferon	3/49	95/18866	0.0019269790069762	0.0124475662562438	0.00760964576798708	HLA-A/HLA-E/HLA-F	3	CD4+ T cell_MTRNR2L10
GO:0097194	execution phase of apoptosis	3/49	95/18866	0.0019269790069762	0.0124475662562438	0.00760964576798708	MTRNR2L10/MTRNR2L12/MTRNR2L8	3	CD4+ T cell_MTRNR2L10
GO:0002507	tolerance induction	2/49	26/18866	0.00206390883065808	0.0132497850857062	0.00810007104429811	CD3E/HLA-E	2	CD4+ T cell_MTRNR2L10
GO:0002832	negative regulation of response to biotic stimulus	3/49	98/18866	0.00210593491016091	0.0134366399175911	0.00821430213585527	HLA-A/HLA-E/HLA-F	3	CD4+ T cell_MTRNR2L10
GO:0000956	nuclear-transcribed mRNA catabolic process	4/49	210/18866	0.0021363109411105	0.0134652325985147	0.00823178187196647	RPL5/RPS11/RPS20/RPSA	4	CD4+ T cell_MTRNR2L10
GO:0006612	protein targeting to membrane	4/49	210/18866	0.0021363109411105	0.0134652325985147	0.00823178187196647	RPL5/RPS11/RPS20/RPSA	4	CD4+ T cell_MTRNR2L10
GO:0034340	response to type I interferon	3/49	99/18866	0.00216780469059099	0.0135814269771966	0.00830281568241573	HLA-A/HLA-E/HLA-F	3	CD4+ T cell_MTRNR2L10
GO:0045089	positive regulation of innate immune response	4/49	213/18866	0.00224912838388039	0.0140065480193749	0.00856270749362593	CRTAM/HLA-E/HLA-F/ICAM3	4	CD4+ T cell_MTRNR2L10
GO:0050870	positive regulation of T cell activation	4/49	214/18866	0.00228763154783748	0.0140394738639829	0.00858283624883165	CD27/CD3E/HLA-A/HLA-E	4	CD4+ T cell_MTRNR2L10
GO:0042102	positive regulation of T cell proliferation	3/49	101/18866	0.0022949139969972	0.0140394738639829	0.00858283624883165	CD3E/HLA-A/HLA-E	3	CD4+ T cell_MTRNR2L10
GO:1990542	mitochondrial transmembrane transport	3/49	101/18866	0.0022949139969972	0.0140394738639829	0.00858283624883165	ATP5F1E/ATP5MC2/ATP5MG	3	CD4+ T cell_MTRNR2L10
GO:0032649	regulation of interferon-gamma production	3/49	104/18866	0.00249410739236451	0.0149235111484135	0.00912328009477912	CD3E/CRTAM/HLA-A	3	CD4+ T cell_MTRNR2L10
GO:0007163	establishment or maintenance of cell polarity	4/49	220/18866	0.0025282634151323	0.0149235111484135	0.00912328009477912	CRTAM/RAC2/RACK1/RHOG	4	CD4+ T cell_MTRNR2L10
GO:0030098	lymphocyte differentiation	5/49	368/18866	0.00259152137565168	0.0149235111484135	0.00912328009477912	CD27/CD3E/CD8A/CRTAM/TBX21	5	CD4+ T cell_MTRNR2L10
GO:0001815	positive regulation of antibody-dependent cellular cytotoxicity	1/49	1/18866	0.00259726492102197	0.0149235111484135	0.00912328009477912	HLA-E	1	CD4+ T cell_MTRNR2L10
GO:0002355	detection of tumor cell	1/49	1/18866	0.00259726492102197	0.0149235111484135	0.00912328009477912	CRTAM	1	CD4+ T cell_MTRNR2L10
GO:0002485	antigen processing and presentation of endogenous peptide antigen via MHC class I via ER pathway, TAP-dependent	1/49	1/18866	0.00259726492102197	0.0149235111484135	0.00912328009477912	HLA-A	1	CD4+ T cell_MTRNR2L10
GO:0032639	TRAIL production	1/49	1/18866	0.00259726492102197	0.0149235111484135	0.00912328009477912	HLA-E	1	CD4+ T cell_MTRNR2L10
GO:0032679	regulation of TRAIL production	1/49	1/18866	0.00259726492102197	0.0149235111484135	0.00912328009477912	HLA-E	1	CD4+ T cell_MTRNR2L10
GO:0032759	positive regulation of TRAIL production	1/49	1/18866	0.00259726492102197	0.0149235111484135	0.00912328009477912	HLA-E	1	CD4+ T cell_MTRNR2L10
GO:0043322	negative regulation of natural killer cell degranulation	1/49	1/18866	0.00259726492102197	0.0149235111484135	0.00912328009477912	HLA-F	1	CD4+ T cell_MTRNR2L10
GO:1900022	regulation of D-erythro-sphingosine kinase activity	1/49	1/18866	0.00259726492102197	0.0149235111484135	0.00912328009477912	EEF1A1	1	CD4+ T cell_MTRNR2L10
GO:0008045	motor neuron axon guidance	2/49	31/18866	0.00292864133691348	0.0167350933537913	0.0102307655725607	RAC2/RHOG	2	CD4+ T cell_MTRNR2L10
GO:0032673	regulation of interleukin-4 production	2/49	32/18866	0.00311872082162783	0.017723877893404	0.0108352451898948	CD3E/HLA-E	2	CD4+ T cell_MTRNR2L10
GO:1903039	positive regulation of leukocyte cell-cell adhesion	4/49	235/18866	0.0032050533174502	0.0181155187508055	0.0110746693577799	CD27/CD3E/HLA-A/HLA-E	4	CD4+ T cell_MTRNR2L10
GO:0030449	regulation of complement activation	3/49	115/18866	0.00331480238992738	0.0185343789544327	0.0113307336927908	IGHG1/IGKC/IGLC3	3	CD4+ T cell_MTRNR2L10
GO:0032609	interferon-gamma production	3/49	115/18866	0.00331480238992738	0.0185343789544327	0.0113307336927908	CD3E/CRTAM/HLA-A	3	CD4+ T cell_MTRNR2L10
GO:0032814	regulation of natural killer cell activation	2/49	34/18866	0.0035157762840606	0.0195529804033317	0.0119534414611461	HLA-E/HLA-F	2	CD4+ T cell_MTRNR2L10
GO:0032633	interleukin-4 production	2/49	35/18866	0.00372269363226185	0.0205936243486826	0.0125896246018262	CD3E/HLA-E	2	CD4+ T cell_MTRNR2L10
GO:0002701	negative regulation of production of molecular mediator of immune response	2/49	36/18866	0.00393516515356658	0.0214270772759646	0.0130991444075735	HLA-F/TBX21	2	CD4+ T cell_MTRNR2L10
GO:0009595	detection of biotic stimulus	2/49	36/18866	0.00393516515356658	0.0214270772759646	0.0130991444075735	CRTAM/HLA-A	2	CD4+ T cell_MTRNR2L10
GO:0043368	positive T cell selection	2/49	36/18866	0.00393516515356658	0.0214270772759646	0.0130991444075735	CD3E/TBX21	2	CD4+ T cell_MTRNR2L10
GO:0002833	positive regulation of response to biotic stimulus	4/49	251/18866	0.00405348228591615	0.0219366915846132	0.0134106899970712	CRTAM/HLA-E/HLA-F/ICAM3	4	CD4+ T cell_MTRNR2L10
GO:0002831	regulation of response to biotic stimulus	5/49	409/18866	0.00407094372675995	0.0219366915846132	0.0134106899970712	CRTAM/HLA-A/HLA-E/HLA-F/ICAM3	5	CD4+ T cell_MTRNR2L10
GO:0045730	respiratory burst	2/49	37/18866	0.00415316180487982	0.0222643725622424	0.0136110131858243	IGHA1/RAC2	2	CD4+ T cell_MTRNR2L10
GO:0016601	Rac protein signal transduction	2/49	39/18866	0.0046056148649966	0.0245632792799819	0.0150164176974788	RAC2/RHOG	2	CD4+ T cell_MTRNR2L10
GO:0002714	positive regulation of B cell mediated immunity	2/49	40/18866	0.00484001372641519	0.0255513414998569	0.0156204557347303	HLA-E/TBX21	2	CD4+ T cell_MTRNR2L10
GO:0002891	positive regulation of immunoglobulin mediated immune response	2/49	40/18866	0.00484001372641519	0.0255513414998569	0.0156204557347303	HLA-E/TBX21	2	CD4+ T cell_MTRNR2L10
GO:0050832	defense response to fungus	2/49	41/18866	0.00507982262238173	0.0260649189893896	0.0159344241595054	COTL1/GNLY	2	CD4+ T cell_MTRNR2L10
GO:0002920	regulation of humoral immune response	3/49	134/18866	0.0050857501205301	0.0260649189893896	0.0159344241595054	IGHG1/IGKC/IGLC3	3	CD4+ T cell_MTRNR2L10
[truncated: 5,140 more rows]

## Sheet: CD4+ T cell_GO_CC
Supplementary Data Table S4:GO and KEGG enrichment in CD4+ T cell cluster
ID	Description	GeneRatio	BgRatio	pvalue	p.adjust	qvalue	geneID	Count	Group
GO:0005753	mitochondrial proton-transporting ATP synthase complex	16/78	22/19559	5.78435285912371e-35	1.27834198186634e-32	7.55010267927727e-33	ATP5F1A/ATP5F1B/ATP5F1C/ATP5F1D/ATP5F1E/ATP5MC2/ATP5MC3/ATP5MD/ATP5ME/ATP5MF/ATP5MG/ATP5MPL/ATP5PB/ATP5PD/ATP5PF/ATP5PO	16	CD4+ T cell_MTRNR2L1
GO:0045259	proton-transporting ATP synthase complex	16/78	23/19559	1.89489691890561e-34	2.0938610953907e-32	1.23666956812787e-32	ATP5F1A/ATP5F1B/ATP5F1C/ATP5F1D/ATP5F1E/ATP5MC2/ATP5MC3/ATP5MD/ATP5ME/ATP5MF/ATP5MG/ATP5MPL/ATP5PB/ATP5PD/ATP5PF/ATP5PO	16	CD4+ T cell_MTRNR2L1
GO:0016469	proton-transporting two-sector ATPase complex	16/78	52/19559	7.34417382822252e-27	5.41020805345726e-25	3.1953598410512e-25	ATP5F1A/ATP5F1B/ATP5F1C/ATP5F1D/ATP5F1E/ATP5MC2/ATP5MC3/ATP5MD/ATP5ME/ATP5MF/ATP5MG/ATP5MPL/ATP5PB/ATP5PD/ATP5PF/ATP5PO	16	CD4+ T cell_MTRNR2L1
GO:0098800	inner mitochondrial membrane protein complex	17/78	138/19559	4.20569744085173e-21	2.32364783607058e-19	1.37238548069899e-19	ATP5F1A/ATP5F1B/ATP5F1C/ATP5F1D/ATP5F1E/ATP5MC2/ATP5MC3/ATP5MD/ATP5ME/ATP5MF/ATP5MG/ATP5MPL/ATP5PB/ATP5PD/ATP5PF/ATP5PO/MCUB	17	CD4+ T cell_MTRNR2L1
GO:0000276	mitochondrial proton-transporting ATP synthase complex, coupling factor F(o)	9/78	12/19559	3.44874245683784e-20	1.52434416592233e-18	9.00303293995564e-19	ATP5MC2/ATP5MC3/ATP5ME/ATP5MF/ATP5MG/ATP5PB/ATP5PD/ATP5PF/ATP5PO	9	CD4+ T cell_MTRNR2L1
GO:0045263	proton-transporting ATP synthase complex, coupling factor F(o)	9/78	14/19559	3.11844851994346e-19	1.14862853817918e-17	6.78399327145596e-18	ATP5MC2/ATP5MC3/ATP5ME/ATP5MF/ATP5MG/ATP5PB/ATP5PD/ATP5PF/ATP5PO	9	CD4+ T cell_MTRNR2L1
GO:0033177	proton-transporting two-sector ATPase complex, proton-transporting domain	9/78	24/19559	1.97287000894812e-16	6.22863245682194e-15	3.67873505427921e-15	ATP5MC2/ATP5MC3/ATP5ME/ATP5MF/ATP5MG/ATP5PB/ATP5PD/ATP5PF/ATP5PO	9	CD4+ T cell_MTRNR2L1
GO:0098798	mitochondrial protein complex	17/78	265/19559	3.13004880145636e-16	8.6467598140232e-15	5.10692172869196e-15	ATP5F1A/ATP5F1B/ATP5F1C/ATP5F1D/ATP5F1E/ATP5MC2/ATP5MC3/ATP5MD/ATP5ME/ATP5MF/ATP5MG/ATP5MPL/ATP5PB/ATP5PD/ATP5PF/ATP5PO/MCUB	17	CD4+ T cell_MTRNR2L1
GO:0045261	proton-transporting ATP synthase complex, catalytic core F(1)	6/78	7/19559	2.30671057602538e-14	5.66425597001788e-13	3.34540481201342e-13	ATP5F1A/ATP5F1B/ATP5F1C/ATP5F1D/ATP5F1E/ATP5PO	6	CD4+ T cell_MTRNR2L1
GO:0005743	mitochondrial inner membrane	18/78	489/19559	5.69000087121505e-13	1.25749019253853e-11	7.42694850558595e-12	ATP5F1A/ATP5F1B/ATP5F1C/ATP5F1D/ATP5F1E/ATP5MC2/ATP5MC3/ATP5MD/ATP5ME/ATP5MF/ATP5MG/ATP5MPL/ATP5PB/ATP5PD/ATP5PF/ATP5PO/MCUB/STMP1	18	CD4+ T cell_MTRNR2L1
GO:0033178	proton-transporting two-sector ATPase complex, catalytic domain	6/78	18/19559	5.90835430005759e-11	1.18704209119339e-09	7.01087017423102e-10	ATP5F1A/ATP5F1B/ATP5F1C/ATP5F1D/ATP5F1E/ATP5PO	6	CD4+ T cell_MTRNR2L1
GO:0042611	MHC protein complex	6/78	25/19559	5.51323191458983e-10	1.01535354427029e-08	5.99684874920297e-09	HLA-A/HLA-B/HLA-C/HLA-DMA/HLA-DQB1/HLA-DRA	6	CD4+ T cell_MTRNR2L1
GO:0000275	mitochondrial proton-transporting ATP synthase complex, catalytic sector F(1)	4/78	5/19559	1.16643374598154e-09	1.98293736816861e-08	1.17115614981142e-08	ATP5F1B/ATP5F1C/ATP5F1D/ATP5F1E	4	CD4+ T cell_MTRNR2L1
GO:0071556	integral component of lumenal side of endoplasmic reticulum membrane	5/78	29/19559	9.75826579491013e-08	1.43771782711676e-06	8.49140321802706e-07	HLA-A/HLA-B/HLA-C/HLA-DQB1/HLA-DRA	5	CD4+ T cell_MTRNR2L1
GO:0098553	lumenal side of endoplasmic reticulum membrane	5/78	29/19559	9.75826579491013e-08	1.43771782711676e-06	8.49140321802706e-07	HLA-A/HLA-B/HLA-C/HLA-DQB1/HLA-DRA	5	CD4+ T cell_MTRNR2L1
GO:0098576	lumenal side of membrane	5/78	36/19559	3.03104393280718e-07	4.18662943218992e-06	2.47269373465849e-06	HLA-A/HLA-B/HLA-C/HLA-DQB1/HLA-DRA	5	CD4+ T cell_MTRNR2L1
GO:0012507	ER to Golgi transport vesicle membrane	5/78	62/19559	4.7986604529282e-06	6.18474202828958e-05	3.65281262923509e-05	HLA-A/HLA-B/HLA-C/HLA-DQB1/HLA-DRA	5	CD4+ T cell_MTRNR2L1
GO:0042612	MHC class I protein complex	3/78	9/19559	5.03734644838065e-06	6.18474202828958e-05	3.65281262923509e-05	HLA-A/HLA-B/HLA-C	3	CD4+ T cell_MTRNR2L1
GO:0030662	coated vesicle membrane	7/78	183/19559	8.44455102532188e-06	9.82234619261124e-05	5.80124280963941e-05	CD3D/HLA-A/HLA-B/HLA-C/HLA-DQB1/HLA-DRA/IL7R	7	CD4+ T cell_MTRNR2L1
GO:0000274	mitochondrial proton-transporting ATP synthase, stator stalk	2/78	2/19559	1.57005273364297e-05	0.000165229359111951	9.75872375798136e-05	ATP5PD/ATP5PO	2	CD4+ T cell_MTRNR2L1
GO:0045265	proton-transporting ATP synthase, stator stalk	2/78	2/19559	1.57005273364297e-05	0.000165229359111951	9.75872375798136e-05	ATP5PD/ATP5PO	2	CD4+ T cell_MTRNR2L1
GO:0045335	phagocytic vesicle	6/78	140/19559	2.03174151904978e-05	0.000204097670777273	0.000120543515962762	ACTG1/CORO1A/GNLY/HLA-A/HLA-B/HLA-C	6	CD4+ T cell_MTRNR2L1
GO:0042613	MHC class II protein complex	3/78	16/19559	3.29128637026976e-05	0.000316249690360703	0.000186782384399748	HLA-DMA/HLA-DQB1/HLA-DRA	3	CD4+ T cell_MTRNR2L1
GO:0030139	endocytic vesicle	8/78	313/19559	3.48881702419794e-05	0.000321261900978227	0.000189742680263397	ACTG1/CORO1A/GNLY/HLA-A/HLA-B/HLA-C/HLA-DQB1/HLA-DRA	8	CD4+ T cell_MTRNR2L1
GO:0030134	COPII-coated ER to Golgi transport vesicle	5/78	95/19559	3.87821304348111e-05	0.00034283403304373	0.000202483544164908	HLA-A/HLA-B/HLA-C/HLA-DQB1/HLA-DRA	5	CD4+ T cell_MTRNR2L1
GO:0030666	endocytic vesicle membrane	6/78	164/19559	4.94667096318313e-05	0.000420467031870566	0.000248334898556562	CORO1A/HLA-A/HLA-B/HLA-C/HLA-DQB1/HLA-DRA	6	CD4+ T cell_MTRNR2L1
GO:0022626	cytosolic ribosome	5/78	110/19559	7.81985779028557e-05	0.000640069841353004	0.000378036010134663	RACK1/RPL27/RPL37/RPS17/RPS26	5	CD4+ T cell_MTRNR2L1
GO:0030660	Golgi-associated vesicle membrane	5/78	112/19559	8.51839672903453e-05	0.000672344884684511	0.000397098193383565	HLA-A/HLA-B/HLA-C/HLA-DQB1/HLA-DRA	5	CD4+ T cell_MTRNR2L1
GO:0098556	cytoplasmic side of rough endoplasmic reticulum membrane	2/78	5/19559	0.000155788510712675	0.0011872158919828	0.000701189667091532	RPL27/RPS26	2	CD4+ T cell_MTRNR2L1
GO:0030135	coated vesicle	7/78	298/19559	0.000186189595190688	0.0013715966845714	0.000810088063285799	CD3D/HLA-A/HLA-B/HLA-C/HLA-DQB1/HLA-DRA/IL7R	7	CD4+ T cell_MTRNR2L1
GO:0097433	dense body	2/78	6/19559	0.000233077880519032	0.00166161972886149	0.000981380549553819	ACTB/ACTG1	2	CD4+ T cell_MTRNR2L1
GO:0030670	phagocytic vesicle membrane	4/78	77/19559	0.000253962255376634	0.00175392682619488	0.0010358986732468	CORO1A/HLA-A/HLA-B/HLA-C	4	CD4+ T cell_MTRNR2L1
GO:0072562	blood microparticle	5/78	148/19559	0.000313923817485036	0.00210233829285433	0.00124167634348148	ACTB/ACTG1/IGHA1/IGKC/IGLC2	5	CD4+ T cell_MTRNR2L1
GO:0030176	integral component of endoplasmic reticulum membrane	5/78	158/19559	0.000423901669271351	0.00275536085026378	0.00162736244549993	HLA-A/HLA-B/HLA-C/HLA-DQB1/HLA-DRA	5	CD4+ T cell_MTRNR2L1
GO:0001772	immunological synapse	3/78	39/19559	0.000502816774764525	0.00317492877779886	0.00187516631791883	CORO1A/GZMA/GZMB	3	CD4+ T cell_MTRNR2L1
GO:0031227	intrinsic component of endoplasmic reticulum membrane	5/78	166/19559	0.000531044637025927	0.0032600240217425	0.00192542499974313	HLA-A/HLA-B/HLA-C/HLA-DQB1/HLA-DRA	5	CD4+ T cell_MTRNR2L1
GO:0005798	Golgi-associated vesicle	5/78	181/19559	0.000785358768976036	0.00469092670118119	0.0027705401807405	HLA-A/HLA-B/HLA-C/HLA-DQB1/HLA-DRA	5	CD4+ T cell_MTRNR2L1
GO:0022627	cytosolic small ribosomal subunit	3/78	47/19559	0.000871929406649324	0.00507095786498686	0.00299499297574837	RACK1/RPS17/RPS26	3	CD4+ T cell_MTRNR2L1
GO:0044391	ribosomal subunit	5/78	187/19559	0.000909122046953295	0.005151691599402	0.00304267567671278	RACK1/RPL27/RPL37/RPS17/RPS26	5	CD4+ T cell_MTRNR2L1
GO:0030665	clathrin-coated vesicle membrane	4/78	118/19559	0.00127308089249338	0.00703377193102592	0.00415426396497839	CD3D/HLA-DQB1/HLA-DRA/IL7R	4	CD4+ T cell_MTRNR2L1
GO:0030658	transport vesicle membrane	5/78	209/19559	0.00148990770803208	0.00803096593841684	0.00474322351209187	HLA-A/HLA-B/HLA-C/HLA-DQB1/HLA-DRA	5	CD4+ T cell_MTRNR2L1
GO:0098554	cytoplasmic side of endoplasmic reticulum membrane	2/78	15/19559	0.00159398078506133	0.00838737508329889	0.004953724745554	RPL27/RPS26	2	CD4+ T cell_MTRNR2L1
GO:0015935	small ribosomal subunit	3/78	74/19559	0.00322718882959583	0.0165862495660623	0.0097961178670718	RACK1/RPS17/RPS26	3	CD4+ T cell_MTRNR2L1
GO:0031301	integral component of organelle membrane	6/78	367/19559	0.0034589788033857	0.0170903047801457	0.0100938213514554	HLA-A/HLA-B/HLA-C/HLA-DQB1/HLA-DRA/MCUB	6	CD4+ T cell_MTRNR2L1
GO:0042571	immunoglobulin complex, circulating	3/78	76/19559	0.00347992631269934	0.0170903047801457	0.0100938213514554	IGHA1/IGKC/IGLC2	3	CD4+ T cell_MTRNR2L1
GO:0005754	mitochondrial proton-transporting ATP synthase, catalytic core	1/78	1/19559	0.00398793394345298	0.0187517745000661	0.0110751133032065	ATP5F1B	1	CD4+ T cell_MTRNR2L1
GO:0045267	proton-transporting ATP synthase, catalytic core	1/78	1/19559	0.00398793394345298	0.0187517745000661	0.0110751133032065	ATP5F1B	1	CD4+ T cell_MTRNR2L1
GO:0044305	calyx of Held	2/78	24/19559	0.00409367404196782	0.0188479575682268	0.0111319206404388	ACTB/ACTG1	2	CD4+ T cell_MTRNR2L1
GO:0005840	ribosome	5/78	270/19559	0.00449269701199779	0.0202629804010513	0.0119676569170296	RACK1/RPL27/RPL37/RPS17/RPS26	5	CD4+ T cell_MTRNR2L1
GO:0055038	recycling endosome membrane	3/78	85/19559	0.00476560100901011	0.0210639564598247	0.0124407268445738	HLA-A/HLA-B/HLA-C	3	CD4+ T cell_MTRNR2L1
GO:0031300	intrinsic component of organelle membrane	6/78	398/19559	0.00512381956405918	0.021955479318433	0.0129672752345115	HLA-A/HLA-B/HLA-C/HLA-DQB1/HLA-DRA/MCUB	6	CD4+ T cell_MTRNR2L1
GO:0001891	phagocytic cup	2/78	27/19559	0.00516599513374893	0.021955479318433	0.0129672752345115	CORO1A/RACK1	2	CD4+ T cell_MTRNR2L1
GO:0030867	rough endoplasmic reticulum membrane	2/78	29/19559	0.0059447877641745	0.024788643318539	0.0146405895284536	RPL27/RPS26	2	CD4+ T cell_MTRNR2L1
GO:0009897	external side of plasma membrane	6/78	417/19559	0.0063991040835203	0.0261889259714442	0.0154676200069496	CD27/CD3D/IGHA1/IGKC/IGLC2/IL7R	6	CD4+ T cell_MTRNR2L1
GO:0030136	clathrin-coated vesicle	4/78	194/19559	0.00756231604619796	0.0303867608401773	0.0179469318608334	CD3D/HLA-DQB1/HLA-DRA/IL7R	4	CD4+ T cell_MTRNR2L1
GO:1990630	IRE1-RACK1-PP2A complex	1/78	2/19559	0.00796016735956973	0.0314142319011591	0.0185537735448618	RACK1	1	CD4+ T cell_MTRNR2L1
GO:0008180	COP9 signalosome	2/78	36/19559	0.00906010689266146	0.0351277828645295	0.0207470591817178	ATP5F1A/COPS9	2	CD4+ T cell_MTRNR2L1
GO:0030669	clathrin-coated endocytic vesicle membrane	2/78	40/19559	0.0111026714435135	0.0418032418866371	0.0246896975181853	HLA-DQB1/HLA-DRA	2	CD4+ T cell_MTRNR2L1
GO:0005759	mitochondrial matrix	6/78	473/19559	0.0114971061350986	0.0418032418866371	0.0246896975181853	ATP5F1A/ATP5F1B/ATP5F1C/ATP5F1D/ATP5F1E/ATP5PB	6	CD4+ T cell_MTRNR2L1
GO:0005884	actin filament	3/78	118/19559	0.0117281668334796	0.0418032418866371	0.0246896975181853	ACTB/ACTG1/CORO1A	3	CD4+ T cell_MTRNR2L1
GO:0043564	Ku70:Ku80 complex	1/78	3/19559	0.0119167612618015	0.0418032418866371	0.0246896975181853	PAXX	1	CD4+ T cell_MTRNR2L1
GO:0071750	dimeric IgA immunoglobulin complex	1/78	3/19559	0.0119167612618015	0.0418032418866371	0.0246896975181853	IGHA1	1	CD4+ T cell_MTRNR2L1
GO:0071752	secretory dimeric IgA immunoglobulin complex	1/78	3/19559	0.0119167612618015	0.0418032418866371	0.0246896975181853	IGHA1	1	CD4+ T cell_MTRNR2L1
GO:0030891	VCB complex	1/78	4/19559	0.0158577764296062	0.0500652655848995	0.0295693876281378	ELOB	1	CD4+ T cell_MTRNR2L1
GO:0071745	IgA immunoglobulin complex	1/78	4/19559	0.0158577764296062	0.0500652655848995	0.0295693876281378	IGHA1	1	CD4+ T cell_MTRNR2L1
GO:0071746	IgA immunoglobulin complex, circulating	1/78	4/19559	0.0158577764296062	0.0500652655848995	0.0295693876281378	IGHA1	1	CD4+ T cell_MTRNR2L1
GO:0071748	monomeric IgA immunoglobulin complex	1/78	4/19559	0.0158577764296062	0.0500652655848995	0.0295693876281378	IGHA1	1	CD4+ T cell_MTRNR2L1
GO:0071749	polymeric IgA immunoglobulin complex	1/78	4/19559	0.0158577764296062	0.0500652655848995	0.0295693876281378	IGHA1	1	CD4+ T cell_MTRNR2L1
GO:0071751	secretory IgA immunoglobulin complex	1/78	4/19559	0.0158577764296062	0.0500652655848995	0.0295693876281378	IGHA1	1	CD4+ T cell_MTRNR2L1
GO:0097013	phagocytic vesicle lumen	1/78	4/19559	0.0158577764296062	0.0500652655848995	0.0295693876281378	GNLY	1	CD4+ T cell_MTRNR2L1
GO:0033553	rDNA heterochromatin	1/78	5/19559	0.0197832734093296	0.0590824786954303	0.0348951053023737	NOP53	1	CD4+ T cell_MTRNR2L1
GO:0044194	cytolytic granule	1/78	5/19559	0.0197832734093296	0.0590824786954303	0.0348951053023737	GNLY	1	CD4+ T cell_MTRNR2L1
GO:0060171	stereocilium membrane	1/78	5/19559	0.0197832734093296	0.0590824786954303	0.0348951053023737	RIPOR2	1	CD4+ T cell_MTRNR2L1
GO:0098871	postsynaptic actin cytoskeleton	1/78	5/19559	0.0197832734093296	0.0590824786954303	0.0348951053023737	ACTB	1	CD4+ T cell_MTRNR2L1
GO:0022625	cytosolic large ribosomal subunit	2/78	58/19559	0.0224699589586229	0.0662114790647423	0.0391056127841298	RPL27/RPL37	2	CD4+ T cell_MTRNR2L1
GO:0045334	clathrin-coated endocytic vesicle	2/78	59/19559	0.0231991096677138	0.0670177651455044	0.0395818188999407	HLA-DQB1/HLA-DRA	2	CD4+ T cell_MTRNR2L1
GO:0031466	Cul5-RING ubiquitin ligase complex	1/78	6/19559	0.023693312515092	0.0670177651455044	0.0395818188999407	ELOB	1	CD4+ T cell_MTRNR2L1
GO:1990246	uniplex complex	1/78	6/19559	0.023693312515092	0.0670177651455044	0.0395818188999407	MCUB	1	CD4+ T cell_MTRNR2L1
GO:0030133	transport vesicle	5/78	410/19559	0.0239565766809722	0.0670177651455044	0.0395818188999407	HLA-A/HLA-B/HLA-C/HLA-DQB1/HLA-DRA	5	CD4+ T cell_MTRNR2L1
GO:0031901	early endosome membrane	3/78	161/19559	0.0265732538086441	0.072582592813757	0.0428684996851911	HLA-A/HLA-B/HLA-C	3	CD4+ T cell_MTRNR2L1
GO:0019814	immunoglobulin complex	3/78	163/19559	0.027427957404255	0.072582592813757	0.0428684996851911	IGHA1/IGKC/IGLC2	3	CD4+ T cell_MTRNR2L1
GO:0042105	alpha-beta T cell receptor complex	1/78	7/19559	0.0275879538296633	0.072582592813757	0.0428684996851911	CD3D	1	CD4+ T cell_MTRNR2L1
GO:0042587	glycogen granule	1/78	7/19559	0.0275879538296633	0.072582592813757	0.0428684996851911	PPP1CA	1	CD4+ T cell_MTRNR2L1
GO:0072357	PTW/PP1 phosphatase complex	1/78	7/19559	0.0275879538296633	0.072582592813757	0.0428684996851911	PPP1CA	1	CD4+ T cell_MTRNR2L1
GO:0031093	platelet alpha granule lumen	2/78	67/19559	0.0293736060646361	0.0763713757680538	0.0451062186008034	ALDOA/TMSB4X	2	CD4+ T cell_MTRNR2L1
GO:0042824	MHC class I peptide loading complex	1/78	8/19559	0.031467257205343	0.0790257254816002	0.0466739221706045	HLA-A	1	CD4+ T cell_MTRNR2L1
GO:0072669	tRNA-splicing ligase complex	1/78	8/19559	0.031467257205343	0.0790257254816002	0.0466739221706045	RTRAF	1	CD4+ T cell_MTRNR2L1
GO:0099571	postsynaptic cytoskeleton	1/78	8/19559	0.031467257205343	0.0790257254816002	0.0466739221706045	ACTB	1	CD4+ T cell_MTRNR2L1
GO:0070419	nonhomologous end joining complex	1/78	9/19559	0.035331282264827	0.0867579264502973	0.0512406900682871	PAXX	1	CD4+ T cell_MTRNR2L1
GO:0070449	elongin complex	1/78	9/19559	0.035331282264827	0.0867579264502973	0.0512406900682871	ELOB	1	CD4+ T cell_MTRNR2L1
GO:0005797	Golgi medial cisterna	1/78	10/19559	0.0391800884020829	0.0944925427405837	0.0558088844955103	HLA-A	1	CD4+ T cell_MTRNR2L1
GO:0098562	cytoplasmic side of membrane	3/78	188/19559	0.0393362621363516	0.0944925427405837	0.0558088844955103	RGS1/RPL27/RPS26	3	CD4+ T cell_MTRNR2L1
GO:0055037	recycling endosome	3/78	190/19559	0.0403858561374719	0.0954949872877865	0.0564009450997167	HLA-A/HLA-B/HLA-C	3	CD4+ T cell_MTRNR2L1
GO:0005758	mitochondrial intermembrane space	2/78	80/19559	0.040617777398425	0.0954949872877865	0.0564009450997167	STMP1/TXNIP	2	CD4+ T cell_MTRNR2L1
GO:0005741	mitochondrial outer membrane	3/78	192/19559	0.0414496146296977	0.0964248929806652	0.0569501630369254	ATP5MC2/ATP5MC3/STMP1	3	CD4+ T cell_MTRNR2L1
GO:0005791	rough endoplasmic reticulum	2/78	84/19559	0.0443563624758909	0.10105934131105	0.0596873461422732	RPL27/RPS26	2	CD4+ T cell_MTRNR2L1
GO:0098685	Schaffer collateral - CA1 synapse	2/78	84/19559	0.0443563624758909	0.10105934131105	0.0596873461422732	ACTB/ACTG1	2	CD4+ T cell_MTRNR2L1
GO:0031970	organelle envelope lumen	2/78	90/19559	0.050192700369247	0.113189661036771	0.0668517169257426	STMP1/TXNIP	2	CD4+ T cell_MTRNR2L1
GO:0031091	platelet alpha granule	2/78	91/19559	0.0511911321732589	0.114275153639295	0.0674928271077523	ALDOA/TMSB4X	2	CD4+ T cell_MTRNR2L1
GO:0032588	trans-Golgi network membrane	2/78	94/19559	0.0542290589152079	0.116774476765564	0.0689689693685638	HLA-DQB1/HLA-DRA	2	CD4+ T cell_MTRNR2L1
GO:0031089	platelet dense granule lumen	1/78	14/19559	0.0544243036509191	0.116774476765564	0.0689689693685638	CTSW	1	CD4+ T cell_MTRNR2L1
GO:0031462	Cul2-RING ubiquitin ligase complex	1/78	14/19559	0.0544243036509191	0.116774476765564	0.0689689693685638	ELOB	1	CD4+ T cell_MTRNR2L1
GO:0061827	sperm head	1/78	14/19559	0.0544243036509191	0.116774476765564	0.0689689693685638	ALDOA	1	CD4+ T cell_MTRNR2L1
GO:0031968	organelle outer membrane	3/78	218/19559	0.0565427969492007	0.119090143418848	0.0703366410285173	ATP5MC2/ATP5MC3/STMP1	3	CD4+ T cell_MTRNR2L1
GO:0019867	outer membrane	3/78	220/19559	0.0577989277039753	0.119090143418848	0.0703366410285173	ATP5MC2/ATP5MC3/STMP1	3	CD4+ T cell_MTRNR2L1
GO:0000153	cytoplasmic ubiquitin ligase complex	1/78	15/19559	0.0581978981413377	0.119090143418848	0.0703366410285173	ELOB	1	CD4+ T cell_MTRNR2L1
GO:0000164	protein phosphatase type 1 complex	1/78	15/19559	0.0581978981413377	0.119090143418848	0.0703366410285173	PPP1CA	1	CD4+ T cell_MTRNR2L1
GO:0005665	RNA polymerase II, core complex	1/78	15/19559	0.0581978981413377	0.119090143418848	0.0703366410285173	POLR2J3	1	CD4+ T cell_MTRNR2L1
GO:0098791	Golgi apparatus subcompartment	4/78	368/19559	0.0594943301431079	0.120626118914008	0.071243813981124	HLA-A/HLA-DQB1/HLA-DRA/LINC00869	4	CD4+ T cell_MTRNR2L1
GO:0005765	lysosomal membrane	4/78	375/19559	0.0628753172335859	0.12518419016777	0.0739358875008502	HLA-DMA/HLA-DQB1/HLA-DRA/ITM2C	4	CD4+ T cell_MTRNR2L1
GO:0098852	lytic vacuole membrane	4/78	375/19559	0.0628753172335859	0.12518419016777	0.0739358875008502	HLA-DMA/HLA-DQB1/HLA-DRA/ITM2C	4	CD4+ T cell_MTRNR2L1
GO:0005769	early endosome	4/78	377/19559	0.0638597283340075	0.126008928230497	0.0744229916674524	CORO1A/HLA-A/HLA-B/HLA-C	4	CD4+ T cell_MTRNR2L1
GO:0030863	cortical cytoskeleton	2/78	106/19559	0.0669868131178347	0.131009607956119	0.0773764771924686	ACTB/CORO1A	2	CD4+ T cell_MTRNR2L1
GO:0031984	organelle subcompartment	4/78	392/19559	0.0715013945312711	0.138612352556236	0.0818667859822495	HLA-A/HLA-DQB1/HLA-DRA/LINC00869	4	CD4+ T cell_MTRNR2L1
GO:0005802	trans-Golgi network	3/78	245/19559	0.0745938342702993	0.143349890206401	0.0846648553731543	HLA-DQB1/HLA-DRA/LINC00869	3	CD4+ T cell_MTRNR2L1
GO:0071682	endocytic vesicle lumen	1/78	20/19559	0.0768440139051513	0.146401095457228	0.0864669484958145	GNLY	1	CD4+ T cell_MTRNR2L1
GO:0015934	large ribosomal subunit	2/78	116/19559	0.0782977023193324	0.147895659936517	0.0873496634061828	RPL27/RPL37	2	CD4+ T cell_MTRNR2L1
GO:0035267	NuA4 histone acetyltransferase complex	1/78	21/19559	0.0805292673426552	0.148308067356057	0.0875932381621864	ACTB	1	CD4+ T cell_MTRNR2L1
GO:0042827	platelet dense granule	1/78	21/19559	0.0805292673426552	0.148308067356057	0.0875932381621864	CTSW	1	CD4+ T cell_MTRNR2L1
GO:0043189	H4/H2A histone acetyltransferase complex	1/78	21/19559	0.0805292673426552	0.148308067356057	0.0875932381621864	ACTB	1	CD4+ T cell_MTRNR2L1
GO:0005925	focal adhesion	4/78	415/19559	0.0840891392746492	0.153584295699979	0.0907094673341149	ACTB/ACTG1/RPL27/RPS17	4	CD4+ T cell_MTRNR2L1
GO:0030055	cell-substrate junction	4/78	423/19559	0.088708527206268	0.160693315676928	0.0949081740602005	ACTB/ACTG1/RPL27/RPS17	4	CD4+ T cell_MTRNR2L1
GO:0005774	vacuolar membrane	4/78	427/19559	0.0910638758825014	0.163618833902706	0.0966360343126245	HLA-DMA/HLA-DQB1/HLA-DRA/ITM2C	4	CD4+ T cell_MTRNR2L1
GO:0043679	axon terminus	2/78	130/19559	0.0950438154027902	0.168182074506018	0.09933116093711	ACTB/ACTG1	2	CD4+ T cell_MTRNR2L1
GO:0031430	M band	1/78	25/19559	0.0951256077522726	0.168182074506018	0.09933116093711	ALDOA	1	CD4+ T cell_MTRNR2L1
GO:0005770	late endosome	3/78	278/19559	0.0996621145029995	0.17480418496161	0.103242290713216	HLA-DMA/HLA-DRA/TPT1	3	CD4+ T cell_MTRNR2L1
GO:0031902	late endosome membrane	2/78	140/19559	0.107576452066433	0.187199967769146	0.110563448456176	HLA-DMA/HLA-DRA	2	CD4+ T cell_MTRNR2L1
GO:0043296	apical junction complex	2/78	143/19559	0.111419388973588	0.192372538774711	0.113618455861225	ACTB/ACTG1	2	CD4+ T cell_MTRNR2L1
GO:0044306	neuron projection terminus	2/78	149/19559	0.119211467761762	0.204205380821169	0.120607131325673	ACTB/ACTG1	2	CD4+ T cell_MTRNR2L1
GO:0042788	polysomal ribosome	1/78	32/19559	0.120120812247747	0.204205380821169	0.120607131325673	RPS26	1	CD4+ T cell_MTRNR2L1
GO:0070971	endoplasmic reticulum exit site	1/78	33/19559	0.123635462559862	0.208575856684958	0.123188407853941	HLA-A	1	CD4+ T cell_MTRNR2L1
GO:0031941	filamentous actin	1/78	34/19559	0.127136252989051	0.212856908413486	0.125716868984388	ACTG1	1	CD4+ T cell_MTRNR2L1
GO:0043204	perikaryon	2/78	156/19559	0.128469072256608	0.213471165178274	0.126079659357494	PPP1CA/RACK1	2	CD4+ T cell_MTRNR2L1
GO:0005911	cell-cell junction	4/78	493/19559	0.134063316804623	0.221104425476281	0.130587991231526	ACTB/ACTG1/CORO1A/PPP1CA	4	CD4+ T cell_MTRNR2L1
GO:0034774	secretory granule lumen	3/78	322/19559	0.13754116176556	0.223528505577061	0.132019693696383	ALDOA/CTSW/TMSB4X	3	CD4+ T cell_MTRNR2L1
GO:0031672	A band	1/78	37/19559	0.137556003432038	0.223528505577061	0.132019693696383	ALDOA	1	CD4+ T cell_MTRNR2L1
GO:0060205	cytoplasmic vesicle lumen	3/78	326/19559	0.141204596781266	0.22736529206358	0.134285764305234	ALDOA/CTSW/TMSB4X	3	CD4+ T cell_MTRNR2L1
GO:0005912	adherens junction	2/78	166/19559	0.141974707261421	0.22736529206358	0.134285764305234	ACTB/PPP1CA	2	CD4+ T cell_MTRNR2L1
GO:0031983	vesicle lumen	3/78	328/19559	0.143048768227754	0.227437250203839	0.134328263992741	ALDOA/CTSW/TMSB4X	3	CD4+ T cell_MTRNR2L1
GO:1990391	DNA repair complex	1/78	40/19559	0.147852944694831	0.233396434125412	0.137847858211722	PAXX	1	CD4+ T cell_MTRNR2L1
GO:0009295	nucleoid	1/78	43/19559	0.158028505650845	0.245945772879131	0.145259708678315	ATP5F1B	1	CD4+ T cell_MTRNR2L1
GO:0042645	mitochondrial nucleoid	1/78	43/19559	0.158028505650845	0.245945772879131	0.145259708678315	ATP5F1B	1	CD4+ T cell_MTRNR2L1
GO:1902562	H4 histone acetyltransferase complex	1/78	46/19559	0.168084098764912	0.259766334454865	0.153422364717329	ACTB	1	CD4+ T cell_MTRNR2L1
GO:0098978	glutamatergic synapse	3/78	361/19559	0.174579091676875	0.267930411531871	0.15824420590594	ACTB/CORO1A/PPP1CA	3	CD4+ T cell_MTRNR2L1
GO:0031304	intrinsic component of mitochondrial inner membrane	1/78	50/19559	0.181307350551829	0.27444468816407	0.162091647212882	MCUB	1	CD4+ T cell_MTRNR2L1
GO:0031305	integral component of mitochondrial inner membrane	1/78	50/19559	0.181307350551829	0.27444468816407	0.162091647212882	MCUB	1	CD4+ T cell_MTRNR2L1
GO:0008287	protein serine/threonine phosphatase complex	1/78	51/19559	0.1845806104143	0.275623749334867	0.162788020564532	PPP1CA	1	CD4+ T cell_MTRNR2L1
GO:1903293	phosphatase complex	1/78	51/19559	0.1845806104143	0.275623749334867	0.162788020564532	PPP1CA	1	CD4+ T cell_MTRNR2L1
GO:0030027	lamellipodium	2/78	201/19559	0.191249286160117	0.283665048599905	0.167537347113066	ACTB/CORO1A	2	CD4+ T cell_MTRNR2L1
GO:0032420	stereocilium	1/78	54/19559	0.194323071876466	0.286302659231327	0.169095164299521	RIPOR2	1	CD4+ T cell_MTRNR2L1
GO:1904724	tertiary granule lumen	1/78	55/19559	0.197544953465476	0.28912208421106	0.17076036409703	ALDOA	1	CD4+ T cell_MTRNR2L1
GO:0008023	transcription elongation factor complex	1/78	56/19559	0.200754115361994	0.291885917730268	0.172392730643264	ELOB	1	CD4+ T cell_MTRNR2L1
GO:0032421	stereocilium bundle	1/78	59/19559	0.210305777609823	0.303775012103078	0.179414629677455	RIPOR2	1	CD4+ T cell_MTRNR2L1
GO:0032589	neuron projection membrane	1/78	61/19559	0.216610857630265	0.308845158298636	0.182409143267591	RIPOR2	1	CD4+ T cell_MTRNR2L1
GO:0035861	site of double-strand break	1/78	61/19559	0.216610857630265	0.308845158298636	0.182409143267591	PAXX	1	CD4+ T cell_MTRNR2L1
GO:0005771	multivesicular body	1/78	62/19559	0.219744735623128	0.311305042132764	0.183861992019351	TPT1	1	CD4+ T cell_MTRNR2L1
GO:0030016	myofibril	2/78	227/19559	0.229156807664347	0.322571047731341	0.19051588434716	ACTG1/ALDOA	2	CD4+ T cell_MTRNR2L1
GO:0034704	calcium channel complex	1/78	67/19559	0.235229437187813	0.328170811618896	0.193823199050932	MCUB	1	CD4+ T cell_MTRNR2L1
GO:0031252	cell leading edge	3/78	421/19559	0.236104792069704	0.328170811618896	0.193823199050932	ACTB/CORO1A/RIPOR2	3	CD4+ T cell_MTRNR2L1
GO:0005844	polysome	1/78	69/19559	0.241338022745995	0.333348143917906	0.196881018555943	RPS26	1	CD4+ T cell_MTRNR2L1
GO:0043292	contractile fiber	2/78	238/19559	0.245368045199087	0.336809552726697	0.198925384796906	ACTG1/ALDOA	2	CD4+ T cell_MTRNR2L1
GO:0000792	heterochromatin	1/78	78/19559	0.268235922448079	0.363681833503224	0.214796605641342	NOP53	1	CD4+ T cell_MTRNR2L1
GO:0005881	cytoplasmic microtubule	1/78	78/19559	0.268235922448079	0.363681833503224	0.214796605641342	TPT1	1	CD4+ T cell_MTRNR2L1
GO:0016591	RNA polymerase II, holoenzyme	1/78	79/19559	0.271165833543457	0.365412495201853	0.21581876353908	POLR2J3	1	CD4+ T cell_MTRNR2L1
GO:0030864	cortical actin cytoskeleton	1/78	80/19559	0.274084163368077	0.367106667299061	0.216819370064699	CORO1A	1	CD4+ T cell_MTRNR2L1
GO:0032592	integral component of mitochondrial membrane	1/78	81/19559	0.276990957107863	0.368183710775115	0.217455490050556	MCUB	1	CD4+ T cell_MTRNR2L1
GO:0090734	site of DNA damage	1/78	82/19559	0.279886259774748	0.368183710775115	0.217455490050556	PAXX	1	CD4+ T cell_MTRNR2L1
GO:0098573	intrinsic component of mitochondrial membrane	1/78	82/19559	0.279886259774748	0.368183710775115	0.217455490050556	MCUB	1	CD4+ T cell_MTRNR2L1
GO:0000123	histone acetyltransferase complex	1/78	83/19559	0.282770116207339	0.369776305809597	0.218396103455061	ACTB	1	CD4+ T cell_MTRNR2L1
GO:0005746	mitochondrial respirasome	1/78	89/19559	0.299835373170878	0.389785985122142	0.230214156490334	STMP1	1	CD4+ T cell_MTRNR2L1
GO:0031248	protein acetyltransferase complex	1/78	93/19559	0.310988879522584	0.399584548688901	0.236001352881275	ACTB	1	CD4+ T cell_MTRNR2L1
GO:1902493	acetyltransferase complex	1/78	93/19559	0.310988879522584	0.399584548688901	0.236001352881275	ACTB	1	CD4+ T cell_MTRNR2L1
GO:0031234	extrinsic component of cytoplasmic side of plasma membrane	1/78	99/19559	0.327391057866698	0.418227883170753	0.247012419686465	RGS1	1	CD4+ T cell_MTRNR2L1
GO:0070469	respirasome	1/78	101/19559	0.332772321737521	0.422659098298805	0.249629569845448	STMP1	1	CD4+ T cell_MTRNR2L1
GO:0055029	nuclear DNA-directed RNA polymerase complex	1/78	103/19559	0.338111079961141	0.426985992408069	0.252185106256731	POLR2J3	1	CD4+ T cell_MTRNR2L1
GO:0000428	DNA-directed RNA polymerase complex	1/78	104/19559	0.340764623123303	0.427234043635526	0.252331609482283	POLR2J3	1	CD4+ T cell_MTRNR2L1
GO:0005938	cell cortex	2/78	305/19559	0.344017427046718	0.427234043635526	0.252331609482283	ACTB/CORO1A	2	CD4+ T cell_MTRNR2L1
GO:0030667	secretory granule membrane	2/78	306/19559	0.345469944868797	0.427234043635526	0.252331609482283	HLA-B/HLA-C	2	CD4+ T cell_MTRNR2L1
GO:0030175	filopodium	1/78	106/19559	0.346040243487598	0.427234043635526	0.252331609482283	RIPOR2	1	CD4+ T cell_MTRNR2L1
GO:0150034	distal axon	2/78	309/19559	0.349821497001688	0.428903835449507	0.25331781660271	ACTB/ACTG1	2	CD4+ T cell_MTRNR2L1
GO:0030880	RNA polymerase complex	1/78	108/19559	0.351274181974483	0.428903835449507	0.25331781660271	POLR2J3	1	CD4+ T cell_MTRNR2L1
GO:0031985	Golgi cisterna	1/78	117/19559	0.374319749622693	0.454531124541842	0.26845372442576	HLA-A	1	CD4+ T cell_MTRNR2L1
GO:0000784	nuclear chromosome, telomeric region	1/78	124/19559	0.391683631019755	0.467903148407383	0.276351466551634	PPP1CA	1	CD4+ T cell_MTRNR2L1
GO:0101002	ficolin-1-rich granule	1/78	124/19559	0.391683631019755	0.467903148407383	0.276351466551634	ALDOA	1	CD4+ T cell_MTRNR2L1
GO:1904813	ficolin-1-rich granule lumen	1/78	124/19559	0.391683631019755	0.467903148407383	0.276351466551634	ALDOA	1	CD4+ T cell_MTRNR2L1
GO:0001650	fibrillar center	1/78	129/19559	0.403794294496006	0.477211438949826	0.281849099451195	NOP53	1	CD4+ T cell_MTRNR2L1
GO:0070160	tight junction	1/78	129/19559	0.403794294496006	0.477211438949826	0.281849099451195	ACTB	1	CD4+ T cell_MTRNR2L1
GO:0072686	mitotic spindle	1/78	133/19559	0.413311188307987	0.485860492638644	0.286957375980909	RTRAF	1	CD4+ T cell_MTRNR2L1
GO:0031674	I band	1/78	140/19559	0.429606230119256	0.499504854083103	0.295015965259847	ALDOA	1	CD4+ T cell_MTRNR2L1
GO:0042101	T cell receptor complex	1/78	140/19559	0.429606230119256	0.499504854083103	0.295015965259847	CD3D	1	CD4+ T cell_MTRNR2L1
GO:0005819	spindle	2/78	367/19559	0.431698765293542	0.499504854083103	0.295015965259847	RTRAF/TPT1	2	CD4+ T cell_MTRNR2L1
GO:0005795	Golgi stack	1/78	151/19559	0.454314384177442	0.522934785954243	0.308854076962734	HLA-A	1	CD4+ T cell_MTRNR2L1
GO:0098862	cluster of actin-based cell projections	1/78	159/19559	0.471617359164455	0.540038530442199	0.318955836031592	RIPOR2	1	CD4+ T cell_MTRNR2L1
GO:0031461	cullin-RING ubiquitin ligase complex	1/78	162/19559	0.477965370061482	0.540487960038455	0.319221276707637	ELOB	1	CD4+ T cell_MTRNR2L1
GO:0000781	chromosome, telomeric region	1/78	164/19559	0.482155489846886	0.540487960038455	0.319221276707637	PPP1CA	1	CD4+ T cell_MTRNR2L1
GO:0009898	cytoplasmic side of plasma membrane	1/78	164/19559	0.482155489846886	0.540487960038455	0.319221276707637	RGS1	1	CD4+ T cell_MTRNR2L1
GO:0070820	tertiary granule	1/78	164/19559	0.482155489846886	0.540487960038455	0.319221276707637	ALDOA	1	CD4+ T cell_MTRNR2L1
GO:0000922	spindle pole	1/78	165/19559	0.484238081844408	0.540487960038455	0.319221276707637	TPT1	1	CD4+ T cell_MTRNR2L1
GO:0019897	extrinsic component of plasma membrane	1/78	172/19559	0.498586513269032	0.553706630313849	0.327028445624755	RGS1	1	CD4+ T cell_MTRNR2L1
GO:0031256	leading edge membrane	1/78	175/19559	0.504614538975957	0.554824940864112	0.327688938638485	RIPOR2	1	CD4+ T cell_MTRNR2L1
GO:0043197	dendritic spine	1/78	175/19559	0.504614538975957	0.554824940864112	0.327688938638485	PPP1CA	1	CD4+ T cell_MTRNR2L1
GO:0044309	neuron spine	1/78	177/19559	0.508593420125329	0.556431415087613	0.328637749325382	PPP1CA	1	CD4+ T cell_MTRNR2L1
GO:0030496	midbody	1/78	182/19559	0.518403125060968	0.564369904623024	0.333326354719005	RACK1	1	CD4+ T cell_MTRNR2L1
GO:0030017	sarcomere	1/78	207/19559	0.564625355331605	0.611677468275906	0.361266997219397	ALDOA	1	CD4+ T cell_MTRNR2L1
GO:0098858	actin-based cell projection	1/78	220/19559	0.586901101629264	0.631424092515992	0.372929685505992	RIPOR2	1	CD4+ T cell_MTRNR2L1
GO:0034703	cation channel complex	1/78	221/19559	0.588567253657441	0.631424092515992	0.372929685505992	MCUB	1	CD4+ T cell_MTRNR2L1
GO:0036464	cytoplasmic ribonucleoprotein granule	1/78	233/19559	0.608050989686222	0.649175211210894	0.383413794666115	ACTB	1	CD4+ T cell_MTRNR2L1
GO:0035770	ribonucleoprotein granule	1/78	243/19559	0.623589420932303	0.662563759740572	0.391321296536466	ACTB	1	CD4+ T cell_MTRNR2L1
GO:0061695	transferase complex, transferring phosphorus-containing groups	1/78	253/19559	0.638519433676793	0.675180836567327	0.398773154247909	POLR2J3	1	CD4+ T cell_MTRNR2L1
GO:0000151	ubiquitin ligase complex	1/78	287/19559	0.685040077069545	0.720923128725568	0.425789321085832	ELOB	1	CD4+ T cell_MTRNR2L1
GO:0034702	ion channel complex	1/78	299/19559	0.70000522496242	0.733180828041208	0.433028924396808	MCUB	1	CD4+ T cell_MTRNR2L1
GO:0019898	extrinsic component of membrane	1/78	306/19559	0.708408411458137	0.734015712830925	0.433522021390973	RGS1	1	CD4+ T cell_MTRNR2L1
GO:0098802	plasma membrane signaling receptor complex	1/78	307/19559	0.709589741323938	0.734015712830925	0.433522021390973	CD3D	1	CD4+ T cell_MTRNR2L1
GO:0005788	endoplasmic reticulum lumen	1/78	308/19559	0.710766346361167	0.734015712830925	0.433522021390973	SELENOF	1	CD4+ T cell_MTRNR2L1
GO:1902495	transmembrane transporter complex	1/78	322/19559	0.726753024452024	0.747034504204174	0.441211138467814	MCUB	1	CD4+ T cell_MTRNR2L1
GO:1990351	transporter complex	1/78	330/19559	0.735493268524038	0.752518575665798	0.444450123279633	MCUB	1	CD4+ T cell_MTRNR2L1
GO:0031253	cell projection membrane	1/78	344/19559	0.750129520688056	0.763956792958803	0.451205726729658	RIPOR2	1	CD4+ T cell_MTRNR2L1
GO:0098687	chromosomal region	1/78	350/19559	0.756154707291011	0.766560506015199	0.452743523438365	PPP1CA	1	CD4+ T cell_MTRNR2L1
GO:0016324	apical plasma membrane	1/78	361/19559	0.766830698741437	0.773833718821268	0.457039205209989	RIPOR2	1	CD4+ T cell_MTRNR2L1
GO:0005874	microtubule	1/78	431/19559	0.824740728305956	0.82616719285296	0.487948234883387	TPT1	1	CD4+ T cell_MTRNR2L1
GO:0045177	apical part of cell	1/78	433/19559	0.82616719285296	0.82616719285296	0.487948234883387	RIPOR2	1	CD4+ T cell_MTRNR2L1
GO:0005753	mitochondrial proton-transporting ATP synthase complex	45332	22/19559	5.40523124850357e-05	0.00174592818022873	0.000903334830091581	ATP5F1E/ATP5MG	2	CD4+ T cell_NBEAL1
GO:0045259	proton-transporting ATP synthase complex	45332	23/19559	5.91840061094484e-05	0.00174592818022873	0.000903334830091581	ATP5F1E/ATP5MG	2	CD4+ T cell_NBEAL1
GO:0016469	proton-transporting two-sector ATPase complex	45332	52/19559	0.000307745543400564	0.00605232902021109	0.00313144588021627	ATP5F1E/ATP5MG	2	CD4+ T cell_NBEAL1
GO:1990630	IRE1-RACK1-PP2A complex	45301	2/19559	0.00102231189235114	0.0136988138865065	0.00708770031594451	RACK1	1	CD4+ T cell_NBEAL1
GO:0005884	actin filament	45332	118/19559	0.0015734963192982	0.0136988138865065	0.00708770031594451	ACTG1/COTL1	2	CD4+ T cell_NBEAL1
GO:0097013	phagocytic vesicle lumen	45301	4/19559	0.00204368307908021	0.0136988138865065	0.00708770031594451	GNLY	1	CD4+ T cell_NBEAL1
GO:0098800	inner mitochondrial membrane protein complex	45332	138/19559	0.00214302540286669	0.0136988138865065	0.00708770031594451	ATP5F1E/ATP5MG	2	CD4+ T cell_NBEAL1
GO:0042101	T cell receptor complex	45332	140/19559	0.00220461862666346	0.0136988138865065	0.00708770031594451	CD8A/CD8B	2	CD4+ T cell_NBEAL1
GO:0045335	phagocytic vesicle	45332	140/19559	0.00220461862666346	0.0136988138865065	0.00708770031594451	ACTG1/GNLY	2	CD4+ T cell_NBEAL1
GO:0000275	mitochondrial proton-transporting ATP synthase complex, catalytic sector F(1)	45301	5/19559	0.00255401614833173	0.0136988138865065	0.00708770031594451	ATP5F1E	1	CD4+ T cell_NBEAL1
GO:0044194	cytolytic granule	45301	5/19559	0.00255401614833173	0.0136988138865065	0.00708770031594451	GNLY	1	CD4+ T cell_NBEAL1
GO:0097433	dense body	45301	6/19559	0.00306411432970222	0.0150652287877026	0.00779467680362845	ACTG1	1	CD4+ T cell_NBEAL1
GO:0045261	proton-transporting ATP synthase complex, catalytic core F(1)	45301	7/19559	0.00357397771929469	0.0162203604183374	0.0083923363449025	ATP5F1E	1	CD4+ T cell_NBEAL1
GO:0000276	mitochondrial proton-transporting ATP synthase complex, coupling factor F(o)	45301	12/19559	0.0061197761517886	0.0257904852111091	0.0133438728121706	ATP5MG	1	CD4+ T cell_NBEAL1
GO:0045263	proton-transporting ATP synthase complex, coupling factor F(o)	45301	14/19559	0.00713645534209628	0.028070057678912	0.0145233126260205	ATP5MG	1	CD4+ T cell_NBEAL1
GO:0098798	mitochondrial protein complex	45332	265/19559	0.00765989789583679	0.0282458734908982	0.0146142788802149	ATP5F1E/ATP5MG	2	CD4+ T cell_NBEAL1
GO:0033178	proton-transporting two-sector ATPase complex, catalytic domain	45301	18/19559	0.00916700619852839	0.03113169242017	0.0161073876928622	ATP5F1E	1	CD4+ T cell_NBEAL1
GO:0098802	plasma membrane signaling receptor complex	45332	307/19559	0.0101684100423543	0.03113169242017	0.0161073876928622	CD8A/CD8B	2	CD4+ T cell_NBEAL1
GO:0071682	endocytic vesicle lumen	45301	20/19559	0.010180879396529	0.03113169242017	0.0161073876928622	GNLY	1	CD4+ T cell_NBEAL1
GO:0030139	endocytic vesicle	45332	313/19559	0.0105531160746339	0.03113169242017	0.0161073876928622	ACTG1/GNLY	2	CD4+ T cell_NBEAL1
GO:0033177	proton-transporting two-sector ATPase complex, proton-transporting domain	45301	24/19559	0.0122058251576805	0.0327338038319614	0.0169363124197481	ATP5MG	1	CD4+ T cell_NBEAL1
GO:0044305	calyx of Held	45301	24/19559	0.0122058251576805	0.0327338038319614	0.0169363124197481	ACTG1	1	CD4+ T cell_NBEAL1
GO:0001891	phagocytic cup	45301	27/19559	0.013722086932185	0.0352001360434311	0.0182123808253257	RACK1	1	CD4+ T cell_NBEAL1
GO:0031941	filamentous actin	45301	34/19559	0.0172518881654162	0.0424108917399816	0.0219431910875908	ACTG1	1	CD4+ T cell_NBEAL1
GO:0009897	external side of plasma membrane	45332	417/19559	0.0182212189572731	0.0430020767391644	0.0222490673583545	CD27/CD8A	2	CD4+ T cell_NBEAL1
GO:0022627	cytosolic small ribosomal subunit	45301	47/19559	0.023777083072244	0.053706223871094	0.0277873415211726	RACK1	1	CD4+ T cell_NBEAL1
GO:0005743	mitochondrial inner membrane	45332	489/19559	0.024577424483382	0.053706223871094	0.0277873415211726	ATP5F1E/ATP5MG	2	CD4+ T cell_NBEAL1
GO:0015935	small ribosomal subunit	45301	74/19559	0.0372049729555847	0.0783961930135534	0.0405618126207502	RACK1	1	CD4+ T cell_NBEAL1
GO:0030864	cortical actin cytoskeleton	45301	80/19559	0.0401662779778542	0.0817176000239103	0.0422802926082676	COTL1	1	CD4+ T cell_NBEAL1
GO:0098685	Schaffer collateral - CA1 synapse	45301	84/19559	0.0421359245785236	0.082867318337763	0.0428751513255152	ACTG1	1	CD4+ T cell_NBEAL1
GO:0030863	cortical cytoskeleton	45301	106/19559	0.0529041042244756	0.100670846598835	0.0520866110859273	COTL1	1	CD4+ T cell_NBEAL1
GO:0022626	cytosolic ribosome	45301	110/19559	0.0548502077072164	0.100670846598835	0.0520866110859273	RACK1	1	CD4+ T cell_NBEAL1
GO:0044853	plasma membrane raft	45301	113/19559	0.0563074226739249	0.100670846598835	0.0520866110859273	CD8A	1	CD4+ T cell_NBEAL1
GO:0101002	ficolin-1-rich granule	45301	124/19559	0.0616332608672933	0.103896068319151	0.0537553252677144	COTL1	1	CD4+ T cell_NBEAL1
GO:1904813	ficolin-1-rich granule lumen	45301	124/19559	0.0616332608672933	0.103896068319151	0.0537553252677144	COTL1	1	CD4+ T cell_NBEAL1
GO:0043679	axon terminus	45301	130/19559	0.0645268474709539	0.105752333355175	0.0547157478554873	ACTG1	1	CD4+ T cell_NBEAL1
GO:0043296	apical junction complex	45301	143/19559	0.0707687539689301	0.11139951986744	0.0576375749537156	ACTG1	1	CD4+ T cell_NBEAL1
GO:0072562	blood microparticle	45301	148/19559	0.0731594886562097	0.11139951986744	0.0576375749537156	ACTG1	1	CD4+ T cell_NBEAL1
GO:0044306	neuron projection terminus	45301	149/19559	0.0736369707598332	0.11139951986744	0.0576375749537156	ACTG1	1	CD4+ T cell_NBEAL1
GO:0043204	perikaryon	45301	156/19559	0.0769731514438114	0.113535398379622	0.0587426682071193	RACK1	1	CD4+ T cell_NBEAL1
GO:0031901	early endosome membrane	45301	161/19559	0.0793495130199003	0.114185884589613	0.0590792266386935	CD8B	1	CD4+ T cell_NBEAL1
GO:0030496	midbody	45301	182/19559	0.089270220344608	0.125403404769806	0.0648831175437	RACK1	1	CD4+ T cell_NBEAL1
GO:0044391	ribosomal subunit	45301	187/19559	0.0916180659224947	0.125708509056446	0.0650409770318812	RACK1	1	CD4+ T cell_NBEAL1
GO:0030016	myofibril	45301	227/19559	0.110205614208826	0.147775709961835	0.0764584404798076	ACTG1	1	CD4+ T cell_NBEAL1
GO:0043292	contractile fiber	45301	238/19559	0.115256815304409	0.151114491176892	0.0781859097971432	ACTG1	1	CD4+ T cell_NBEAL1
GO:0005840	ribosome	45301	270/19559	0.129804820625859	0.166488791672297	0.0861404988134989	RACK1	1	CD4+ T cell_NBEAL1
GO:0005938	cell cortex	45301	305/19559	0.145469880940212	0.174220684457976	0.0901409428952951	COTL1	1	CD4+ T cell_NBEAL1
GO:0150034	distal axon	45301	309/19559	0.147243914590473	0.174220684457976	0.0901409428952951	ACTG1	1	CD4+ T cell_NBEAL1
[truncated: 523 more rows]

## Sheet: CD4+ T cell_GO_MF
Supplementary Data Table S4:GO and KEGG enrichment in CD4+ T cell cluster
[truncated: 924 more rows]
