# Supplementary material for: Decoding immune cell dynamics in ischemic stroke: insights from single-cell RNA sequencing analysis
Source: Front Aging Neurosci. 2025 Apr 15;17:1549518. doi: 10.3389/fnagi.2025.1549518 (PMC12037566; doi:10.3389/fnagi.2025.1549518)
Supplement: Supplementary file 6 [file Table_5.XLSX]

## Sheet: Mac_KEGG_Pathway
Supplementary Data Table S5:GO and KEGG enrichment in Mac cluster
ID	Description	GeneRatio	BgRatio	pvalue	p.adjust	qvalue	geneID	Count	Group
hsa05150	Staphylococcus aureus infection	26/446	56/5894	2.78418110818438e-15	3.05223412224129e-13	2.36453382621886e-13	C1QA/C1QB/C1QC/C1R/C1S/C3AR1/C5AR1/CFD/CFH/FCGR1A/FCGR2A/FCGR2B/FCGR3A/FPR1/FPR3/HLA-DMA/HLA-DMB/HLA-DPA1/HLA-DPB1/HLA-DQA1/HLA-DQA2/HLA-DQB1/HLA-DRA/HLA-DRB1/HLA-DRB5/ITGB2	26	Mac_MT1E
hsa04145	Phagosome	44/446	156/5894	3.42947654184415e-15	3.05223412224129e-13	2.36453382621886e-13	ACTB/ACTG1/ATP6V0B/ATP6V1E1/ATP6V1F/C1R/CD14/CD36/CLEC7A/COLEC11/CORO1A/CTSS/CYBA/CYBB/FCGR1A/FCGR2A/FCGR2B/FCGR3A/HLA-C/HLA-DMA/HLA-DMB/HLA-DPA1/HLA-DPB1/HLA-DQA1/HLA-DQA2/HLA-DQB1/HLA-DRA/HLA-DRB1/HLA-DRB5/ITGAV/ITGB1/ITGB2/ITGB5/LAMP1/MRC1/MRC2/MSR1/NCF2/OLR1/THBS2/TLR2/TUBA1B/TUBB/TUBB6	44	Mac_MT1E
hsa04510	Focal adhesion	48/446	200/5894	1.635258282262e-13	9.70253247475455e-12	7.5164503500464e-12	ACTB/ACTG1/ACTN1/ACTN4/BAD/CAV1/CAV2/CCND1/CDC42/COL1A1/COL1A2/COL3A1/COL4A1/COL4A2/COL5A2/COL6A1/COL6A2/COL6A3/FLNA/FN1/GRB2/ILK/ITGA1/ITGA10/ITGA8/ITGAV/ITGB1/ITGB5/LAMB2/MYL12A/MYL12B/MYL9/MYLK/PARVA/PARVG/PDGFRA/PDGFRB/PGF/PPP1CA/PTK2/RAC2/RAP1A/SPP1/THBS2/TNC/TNXB/VASP/VCL	48	Mac_MT1E
hsa05416	Viral myocarditis	25/446	72/5894	2.63629537267001e-11	1.17315144083816e-09	9.08828141630978e-10	ACTB/ACTG1/BID/CAV1/CCND1/CD86/HLA-C/HLA-DMA/HLA-DMB/HLA-DPA1/HLA-DPB1/HLA-DQA1/HLA-DQA2/HLA-DQB1/HLA-DRA/HLA-DRB1/HLA-DRB5/ITGB2/MYH10/MYH11/MYH9/RAC2/SGCA/SGCB/SGCG	25	Mac_MT1E
hsa05140	Leishmaniasis	23/446	73/5894	1.52637928395573e-09	5.35229078227979e-08	4.14636364564549e-08	CYBA/FCGR1A/FCGR2A/FCGR3A/HLA-DMA/HLA-DMB/HLA-DPA1/HLA-DPB1/HLA-DQA1/HLA-DQA2/HLA-DQB1/HLA-DRA/HLA-DRB1/HLA-DRB5/IFNGR1/IL1B/ITGB1/ITGB2/NCF2/NFKB1/NFKBIA/PTPN6/TLR2	23	Mac_MT1E
hsa05323	Rheumatoid arthritis	26/446	92/5894	1.80414296031903e-09	5.35229078227979e-08	4.14636364564549e-08	ANGPT1/ATP6V0B/ATP6V1E1/ATP6V1F/CCL3/CCL3L3/CD86/CTSK/CXCL12/CXCL8/HLA-DMA/HLA-DMB/HLA-DPA1/HLA-DPB1/HLA-DQA1/HLA-DQA2/HLA-DQB1/HLA-DRA/HLA-DRB1/HLA-DRB5/IL18/IL1B/ITGB2/PGF/TLR2/TNFSF13B	26	Mac_MT1E
hsa04810	Regulation of actin cytoskeleton	42/446	214/5894	5.01060826932098e-09	1.27412610277019e-07	9.87052155309848e-08	ACTB/ACTG1/ACTN1/ACTN4/ARPC1A/ARPC1B/ARPC3/ARPC4/CD14/CDC42/CFL1/CFL2/CYFIP2/ENAH/F2R/FN1/GSN/ITGA1/ITGA10/ITGA8/ITGAV/ITGAX/ITGB1/ITGB2/ITGB5/MYH10/MYH9/MYL12A/MYL12B/MYL9/MYLK/PDGFRA/PDGFRB/PFN1/PFN2/PPP1CA/PTK2/RAC2/RRAS/TMSB4X/VCL/WAS	42	Mac_MT1E
hsa04512	ECM-receptor interaction	24/446	85/5894	7.87628093052436e-09	1.75247250704167e-07	1.35762210776144e-07	CD36/CD44/COL1A1/COL1A2/COL3A1/COL4A1/COL4A2/COL5A2/COL6A1/COL6A2/COL6A3/FN1/ITGA1/ITGA10/ITGA8/ITGAV/ITGB1/ITGB5/LAMB2/SDC2/SPP1/THBS2/TNC/TNXB	24	Mac_MT1E
hsa05131	Shigellosis	19/446	62/5894	6.92079938894576e-08	1.36878032359149e-06	1.06037978941742e-06	ACTB/ACTG1/ARPC1A/ARPC1B/ARPC3/ARPC4/CD44/CDC42/CTTN/CXCL8/HCLS1/ITGB1/NFKB1/NFKBIA/PFN1/PFN2/RHOG/VCL/WAS	19	Mac_MT1E
hsa04670	Leukocyte transendothelial migration	27/446	117/5894	1.00536302328633e-07	1.78954618144966e-06	1.38634269526852e-06	ACTB/ACTG1/ACTN1/ACTN4/CD99/CDC42/CXCL12/CXCR4/CYBA/CYBB/ESAM/GNAI2/ITGB1/ITGB2/MMP2/MYL12A/MYL12B/MYL9/NCF2/PECAM1/PTK2/RAC2/RAP1A/THY1/VASP/VCAM1/VCL	27	Mac_MT1E
hsa05130	Pathogenic Escherichia coli infection	18/446	58/5894	1.24076863134898e-07	2.00778923981925e-06	1.55541330819824e-06	ACTB/ACTG1/ARPC1A/ARPC1B/ARPC3/ARPC4/CD14/CDC42/CTTN/HCLS1/ITGB1/KRT18/LY96/TUBA1B/TUBB/TUBB6/WAS/YWHAQ	18	Mac_MT1E
hsa04612	Antigen processing and presentation	21/446	78/5894	1.70560936466391e-07	2.52998722425147e-06	1.959954620798e-06	CD4/CD74/CTSB/CTSS/HLA-C/HLA-DMA/HLA-DMB/HLA-DPA1/HLA-DPB1/HLA-DQA1/HLA-DQA2/HLA-DQB1/HLA-DRA/HLA-DRB1/HLA-DRB5/HSP90AB1/HSPA8/IFI30/PDIA3/PSME2/TAPBP	21	Mac_MT1E
hsa04610	Complement and coagulation cascades	19/446	69/5894	4.53671168806012e-07	6.21180523442078e-06	4.81222049502733e-06	A2M/C1QA/C1QB/C1QC/C1R/C1S/C3AR1/C5AR1/C7/CD59/CFD/CFH/F2R/PLAT/PLAUR/SERPINA1/SERPINE1/SERPING1/TFPI	19	Mac_MT1E
hsa05100	Bacterial invasion of epithelial cells	19/446	71/5894	7.37196170119063e-07	9.37292273437094e-06	7.26110513425543e-06	ACTB/ACTG1/ARPC1A/ARPC1B/ARPC3/ARPC4/CAV1/CAV2/CDC42/CLTB/CTTN/FN1/HCLS1/ILK/ITGB1/PTK2/RHOG/VCL/WAS	19	Mac_MT1E
hsa00190	Oxidative phosphorylation	27/446	132/5894	1.32861549959066e-06	1.57662372618091e-05	1.22139389786931e-05	ATP5F1A/ATP5F1B/ATP5F1C/ATP5F1D/ATP5F1E/ATP5MC1/ATP5MC2/ATP5MC3/ATP5ME/ATP5MF/ATP5MG/ATP5PB/ATP5PD/ATP5PF/ATP5PO/ATP6V0B/ATP6V1E1/ATP6V1F/COX4I1/COX5A/COX7A1/NDUFA4/NDUFA4L2/NDUFB7/NDUFC1/NDUFS4/NDUFS5	27	Mac_MT1E
hsa04940	Type I diabetes mellitus	14/446	45/5894	3.0983576068792e-06	3.41455792662169e-05	2.64522228496417e-05	CD86/CPE/HLA-C/HLA-DMA/HLA-DMB/HLA-DPA1/HLA-DPB1/HLA-DQA1/HLA-DQA2/HLA-DQB1/HLA-DRA/HLA-DRB1/HLA-DRB5/IL1B	14	Mac_MT1E
hsa05012	Parkinson's disease	26/446	130/5894	3.26109464902071e-06	3.41455792662169e-05	2.64522228496417e-05	ATP5F1A/ATP5F1B/ATP5F1C/ATP5F1D/ATP5F1E/ATP5MC1/ATP5MC2/ATP5MC3/ATP5PB/ATP5PD/ATP5PF/ATP5PO/COX4I1/COX5A/COX7A1/NDUFA4/NDUFA4L2/NDUFB7/NDUFC1/NDUFS4/NDUFS5/PARK7/SLC25A4/SLC25A5/UBB/VDAC2	26	Mac_MT1E
hsa05016	Huntington's disease	32/446	183/5894	5.17600194028082e-06	5.11849080761103e-05	3.96524125249583e-05	AP2S1/ATP5F1A/ATP5F1B/ATP5F1C/ATP5F1D/ATP5F1E/ATP5MC1/ATP5MC2/ATP5MC3/ATP5PB/ATP5PD/ATP5PF/ATP5PO/CLTB/COX4I1/COX5A/COX7A1/DCTN2/GPX1/IFT57/NDUFA4/NDUFA4L2/NDUFB7/NDUFC1/NDUFS4/NDUFS5/SLC25A4/SLC25A5/SOD1/SOD2/TGM2/VDAC2	32	Mac_MT1E
hsa05310	Asthma	11/446	31/5894	8.68291952727812e-06	8.13452460976582e-05	6.30173106965891e-05	FCER1G/HLA-DMA/HLA-DMB/HLA-DPA1/HLA-DPB1/HLA-DQA1/HLA-DQA2/HLA-DQB1/HLA-DRA/HLA-DRB1/HLA-DRB5	11	Mac_MT1E
hsa04672	Intestinal immune network for IgA production	14/446	49/5894	9.45650889558174e-06	8.41629291706775e-05	6.52001402800636e-05	CD86/CXCL12/CXCR4/HLA-DMA/HLA-DMB/HLA-DPA1/HLA-DPB1/HLA-DQA1/HLA-DQA2/HLA-DQB1/HLA-DRA/HLA-DRB1/HLA-DRB5/TNFSF13B	14	Mac_MT1E
hsa05332	Graft-versus-host disease	13/446	43/5894	9.98054825579781e-06	8.45970280729529e-05	6.55364321558653e-05	CD86/HLA-C/HLA-DMA/HLA-DMB/HLA-DPA1/HLA-DPB1/HLA-DQA1/HLA-DQA2/HLA-DQB1/HLA-DRA/HLA-DRB1/HLA-DRB5/IL1B	13	Mac_MT1E
hsa03010	Ribosome	20/446	92/5894	1.23474518823681e-05	9.99021106846145e-05	7.73931194540774e-05	RPL23A/RPL26/RPL28/RPL3/RPL39/RPL41/RPLP2/RPS17/RPS19/RPS2/RPS21/RPS23/RPS24/RPS26/RPS27L/RPS28/RPS29/RPS4X/RPS9/UBA52	20	Mac_MT1E
hsa05330	Allograft rejection	12/446	39/5894	1.80210775316201e-05	0.000139467469592538	0.000108043988862345	CD86/HLA-C/HLA-DMA/HLA-DMB/HLA-DPA1/HLA-DPB1/HLA-DQA1/HLA-DQA2/HLA-DQB1/HLA-DRA/HLA-DRB1/HLA-DRB5	12	Mac_MT1E
hsa04666	Fc gamma R-mediated phagocytosis	20/446	95/5894	2.04391036530895e-05	0.000151590018760414	0.000117435200813804	ARF6/ARPC1A/ARPC1B/ARPC3/ARPC4/CDC42/CFL1/CFL2/FCGR1A/FCGR2A/FCGR2B/FCGR3A/GSN/HCK/LYN/PLPP1/PTPRC/RAC2/VASP/WAS	20	Mac_MT1E
hsa04514	Cell adhesion molecules (CAMs)	25/446	136/5894	2.36516613216184e-05	0.000167680873093094	0.000129900617239476	CD4/CD86/CD99/ESAM/HLA-C/HLA-DMA/HLA-DMB/HLA-DPA1/HLA-DPB1/HLA-DQA1/HLA-DQA2/HLA-DQB1/HLA-DRA/HLA-DRB1/HLA-DRB5/ITGA8/ITGAV/ITGB1/ITGB2/PECAM1/PTPRC/SDC2/SELL/VCAM1/VCAN	25	Mac_MT1E
hsa04380	Osteoclast differentiation	24/446	128/5894	2.44927118001149e-05	0.000167680873093094	0.000129900617239476	CSF1R/CTSK/CYBA/CYBB/FCGR1A/FCGR2A/FCGR2B/FCGR3A/FHL2/GRB2/IFNGR1/IL1B/LCP2/LILRB2/LILRB3/LILRB4/NCF2/NFKB1/NFKBIA/SOCS3/SPI1/TNFRSF11B/TREM2/TYROBP	24	Mac_MT1E
hsa05146	Amoebiasis	21/446	106/5894	3.36479488401821e-05	0.000221827218279719	0.000171847224096057	ACTN1/ACTN4/CD14/COL1A1/COL1A2/COL3A1/COL4A1/COL4A2/COL5A2/CXCL8/FN1/HSPB1/IL1B/IL1R2/ITGB2/LAMB2/NFKB1/PTK2/SERPINB1/TLR2/VCL	21	Mac_MT1E
hsa05145	Toxoplasmosis	24/446	133/5894	4.71347348893125e-05	0.000299642243224915	0.000232129709417291	ALOX5/BAD/GNAI2/HLA-DMA/HLA-DMB/HLA-DPA1/HLA-DPB1/HLA-DQA1/HLA-DQA2/HLA-DQB1/HLA-DRA/HLA-DRB1/HLA-DRB5/HSPA8/IFNGR1/IL10RA/ITGB1/LAMB2/LY96/NFKB1/NFKBIA/PLA2G5/PPIF/TLR2	24	Mac_MT1E
hsa05010	Alzheimer's disease	28/446	168/5894	5.03100286463748e-05	0.0003087994861743	0.000239223729679677	ATP5F1A/ATP5F1B/ATP5F1C/ATP5F1D/ATP5F1E/ATP5MC1/ATP5MC2/ATP5MC3/ATP5PB/ATP5PD/ATP5PF/ATP5PO/BACE2/BAD/BID/CALM1/CALM2/COX4I1/COX5A/COX7A1/IL1B/LRP1/NDUFA4/NDUFA4L2/NDUFB7/NDUFC1/NDUFS4/NDUFS5	28	Mac_MT1E
hsa04640	Hematopoietic cell lineage	18/446	88/5894	7.89746276777123e-05	0.00046858279088776	0.000363006183360713	CD14/CD36/CD37/CD4/CD44/CD59/CD9/CSF1R/CSF2RA/CSF3R/FCGR1A/HLA-DRA/HLA-DRB1/HLA-DRB5/IL11RA/IL1B/IL1R2/ITGA1	18	Mac_MT1E
hsa05322	Systemic lupus erythematosus	24/446	138/5894	8.7069808188986e-05	0.000499949221214178	0.000387305428616542	ACTN1/ACTN4/C1QA/C1QB/C1QC/C1R/C1S/C7/CD86/FCGR1A/FCGR2A/FCGR2B/FCGR3A/HLA-DMA/HLA-DMB/HLA-DPA1/HLA-DPB1/HLA-DQA1/HLA-DQA2/HLA-DQB1/HLA-DRA/HLA-DRB1/HLA-DRB5/SSB	24	Mac_MT1E
hsa05414	Dilated cardiomyopathy	17/446	90/5894	0.000341655316791196	0.00190045769965103	0.00147226468748838	ACTB/ACTG1/ITGA1/ITGA10/ITGA8/ITGAV/ITGB1/ITGB5/LMNA/PLN/SGCA/SGCB/SGCG/TPM1/TPM2/TPM3/TPM4	17	Mac_MT1E
hsa04621	NOD-like receptor signaling pathway	13/446	59/5894	0.000360270475141485	0.00194327710833892	0.00150543643520046	CASP1/CXCL2/CXCL8/HSP90AB1/HSP90B1/IL18/IL1B/NFKB1/NFKBIA/NLRP3/PYCARD/TNFAIP3/TRIP6	13	Mac_MT1E
hsa05410	Hypertrophic cardiomyopathy (HCM)	16/446	83/5894	0.000399838181167586	0.00209327047787736	0.00162163472857442	ACTB/ACTG1/ITGA1/ITGA10/ITGA8/ITGAV/ITGB1/ITGB5/LMNA/SGCA/SGCB/SGCG/TPM1/TPM2/TPM3/TPM4	16	Mac_MT1E
hsa05320	Autoimmune thyroid disease	12/446	54/5894	0.000556037170877371	0.0028278461833192	0.00219070283864468	CD86/HLA-C/HLA-DMA/HLA-DMB/HLA-DPA1/HLA-DPB1/HLA-DQA1/HLA-DQA2/HLA-DQB1/HLA-DRA/HLA-DRB1/HLA-DRB5	12	Mac_MT1E
hsa05412	Arrhythmogenic right ventricular cardiomyopathy (ARVC)	14/446	74/5894	0.00110515260249501	0.00546436564566977	0.00423318686920603	ACTB/ACTG1/ACTN1/ACTN4/ITGA1/ITGA10/ITGA8/ITGAV/ITGB1/ITGB5/LMNA/SGCA/SGCB/SGCG	14	Mac_MT1E
hsa05144	Malaria	11/446	51/5894	0.00122269354303191	0.00588214731512649	0.00455683795553856	CD36/CXCL8/IL18/IL1B/ITGB2/LRP1/PECAM1/SDC2/THBS2/TLR2/VCAM1	11	Mac_MT1E
hsa04974	Protein digestion and absorption	14/446	81/5894	0.00271241471260009	0.0127055215484951	0.00984283455264852	COL14A1/COL15A1/COL18A1/COL1A1/COL1A2/COL3A1/COL4A1/COL4A2/COL5A2/COL6A1/COL6A2/COL6A3/ELN/SLC7A7	14	Mac_MT1E
hsa04142	Lysosome	18/446	121/5894	0.00404998658639693	0.0184845541635552	0.0143197906293657	AP1S2/AP3S1/ATP6V0B/CD164/CD63/CD68/CLTB/CTSB/CTSF/CTSH/CTSK/CTSS/LAMP1/LAPTM4A/LAPTM5/LIPA/PPT1/SLC11A1	18	Mac_MT1E
hsa04270	Vascular smooth muscle contraction	17/446	116/5894	0.00600048253958538	0.0267021473011549	0.0206858740180443	ACTA2/ACTG2/CALD1/CALM1/CALM2/GUCY1A1/KCNMB1/MYH11/MYL9/MYLK/PLA2G5/PPP1CA/PPP1R12B/PPP1R14A/PRKG1/RAMP1/RAMP3	17	Mac_MT1E
hsa04062	Chemokine signaling pathway	24/446	189/5894	0.00796699346737745	0.0345884106632485	0.0267952796977265	ARRB2/CCL3/CCL3L3/CCL4/CCL4L2/CDC42/CXCL12/CXCL16/CXCL2/CXCL3/CXCL8/CXCR4/FGR/GNAI2/GNG11/GRB2/HCK/LYN/NFKB1/NFKBIA/PTK2/RAC2/RAP1A/WAS	24	Mac_MT1E
hsa04520	Adherens junction	11/446	73/5894	0.0203299234201055	0.0861601516375901	0.0667473676198953	ACTB/ACTG1/ACTN1/ACTN4/CDC42/LMO7/PTPN6/RAC2/SNAI2/VCL/WAS	11	Mac_MT1E
hsa04623	Cytosolic DNA-sensing pathway	9/446	56/5894	0.0233984197336541	0.0968585747114055	0.0750353239928688	CASP1/CCL4/CCL4L2/IL18/IL1B/IL33/NFKB1/NFKBIA/PYCARD	9	Mac_MT1E
hsa00590	Arachidonic acid metabolism	9/446	59/5894	0.0317991394816347	0.128641973357522	0.0996575902414868	AKR1C3/ALOX5/GGT5/GPX1/GPX3/LTC4S/PLA2G5/PTGIS/TBXAS1	9	Mac_MT1E
hsa04530	Tight junction	16/446	133/5894	0.0423233617039007	0.165971668277759	0.128576514159589	ACTB/ACTG1/ACTN1/ACTN4/CDC42/CTTN/GNAI2/HCLS1/MYH10/MYH11/MYH9/MYL12A/MYL12B/MYL9/RAB13/RRAS	16	Mac_MT1E
hsa04620	Toll-like receptor signaling pathway	13/446	102/5894	0.0428915547234659	0.165971668277759	0.128576514159589	CCL3/CCL4/CD14/CD86/CTSK/CXCL8/IL1B/LY96/MAP3K8/NFKB1/NFKBIA/SPP1/TLR2	13	Mac_MT1E
hsa05142	Chagas disease (American trypanosomiasis)	13/446	104/5894	0.048971453167033	0.185466354547487	0.143678843558372	C1QA/C1QB/C1QC/CCL3/CCL3L3/CXCL8/GNAI2/IFNGR1/IL1B/NFKB1/NFKBIA/SERPINE1/TLR2	13	Mac_MT1E
hsa05020	Prion diseases	6/446	36/5894	0.0508229793150577	0.188183571767693	0.145783843297266	C1QA/C1QB/C1QC/C7/IL1B/SOD1	6	Mac_MT1E
hsa05200	Pathways in cancer	33/446	327/5894	0.0518033427899828	0.188183571767693	0.145783843297266	BAD/BID/CCND1/CDC42/COL4A1/COL4A2/CSF1R/CSF2RA/CSF3R/CXCL8/ELOB/ELOC/EPAS1/FN1/GRB2/HIF1A/HSP90AB1/HSP90B1/ITGAV/ITGB1/LAMB2/MMP2/NFKB1/NFKBIA/PDGFRA/PDGFRB/PGF/PTK2/RAC2/SPI1/TFG/TPM3/ZBTB16	33	Mac_MT1E
hsa04060	Cytokine-cytokine receptor interaction	27/446	265/5894	0.0670749298646364	0.238786750318106	0.184985596047734	CCL3/CCL3L3/CCL4/CCL4L2/CSF1R/CSF2RA/CSF3R/CXCL12/CXCL16/CXCL2/CXCL3/CXCL8/CXCR4/IFNGR1/IL10RA/IL11RA/IL18/IL1B/IL1R2/IL6ST/INHBA/PDGFRA/PDGFRB/TNFRSF11B/TNFRSF12A/TNFRSF1B/TNFSF13B	27	Mac_MT1E
hsa05120	Epithelial cell signaling in Helicobacter pylori infection	9/446	68/5894	0.0689064072088048	0.240496872218966	0.186310409584178	ATP6V0B/ATP6V1E1/ATP6V1F/CDC42/CXCL8/HBEGF/LYN/NFKB1/NFKBIA	9	Mac_MT1E
hsa04141	Protein processing in endoplasmic reticulum	18/446	168/5894	0.0829655105671229	0.283997324633613	0.220009754742775	CRYAB/DAD1/ERLEC1/HERPUD1/HSP90AB1/HSP90B1/HSPA8/LMAN1/P4HB/PDIA3/PPP1R15A/RPN2/SEC62/SELENOS/SKP1/SSR4/UBE2D3/UBE2E2	18	Mac_MT1E
hsa05222	Small cell lung cancer	10/446	85/5894	0.106766128834979	0.358573036464648	0.277782778100939	CCND1/COL4A1/COL4A2/FN1/ITGAV/ITGB1/LAMB2/NFKB1/NFKBIA/PTK2	10	Mac_MT1E
hsa05110	Vibrio cholerae infection	7/446	54/5894	0.110569050024196	0.364468350079758	0.282349815851261	ACTB/ACTG1/ATP6V0B/ATP6V1E1/ATP6V1F/KDELR1/KDELR3	7	Mac_MT1E
hsa05221	Acute myeloid leukemia	7/446	58/5894	0.145973309052126	0.47242270929597	0.365980927958439	BAD/CCND1/EIF4EBP1/GRB2/NFKB1/SPI1/ZBTB16	7	Mac_MT1E
hsa03320	PPAR signaling pathway	8/446	70/5894	0.156971047108366	0.490190287461214	0.37974528478663	ACSL1/CD36/DBI/FABP5/GK/ILK/OLR1/UBC	8	Mac_MT1E
hsa05211	Renal cell carcinoma	8/446	70/5894	0.156971047108366	0.490190287461214	0.37974528478663	CDC42/ELOB/ELOC/EPAS1/GRB2/HIF1A/PGF/RAP1A	8	Mac_MT1E
hsa04662	B cell receptor signaling pathway	8/446	75/5894	0.204559264204232	0.627785328075058	0.486338722518229	FCGR2B/GRB2/LILRB3/LYN/NFKB1/NFKBIA/PTPN6/RAC2	8	Mac_MT1E
hsa05219	Bladder cancer	5/446	42/5894	0.208983869501578	0.630493707987813	0.488436876087543	CCND1/CXCL8/MMP2/PGF/TYMP	5	Mac_MT1E
hsa05014	Amyotrophic lateral sclerosis (ALS)	6/446	54/5894	0.221801847770134	0.658012148384731	0.509755123822588	BAD/BID/CASP1/GPX1/SOD1/TNFRSF1B	6	Mac_MT1E
hsa04650	Natural killer cell mediated cytotoxicity	13/446	136/5894	0.22778717885788	0.658393526607059	0.510050573539472	BID/CD48/FCER1G/FCGR3A/GRB2/HCST/HLA-C/IFNGR1/ITGB2/LCP2/PTPN6/RAC2/TYROBP	13	Mac_MT1E
hsa05215	Prostate cancer	9/446	89/5894	0.229328082301335	0.658393526607059	0.510050573539472	BAD/CCND1/GRB2/HSP90AB1/HSP90B1/NFKB1/NFKBIA/PDGFRA/PDGFRB	9	Mac_MT1E
hsa04540	Gap junction	9/446	90/5894	0.23916897980376	0.67574727627094	0.523494341759273	GNAI2/GRB2/GUCY1A1/PDGFRA/PDGFRB/PRKG1/TUBA1B/TUBB/TUBB6	9	Mac_MT1E
hsa04360	Axon guidance	12/446	130/5894	0.277989343307986	0.773157861075336	0.598957302193194	CDC42/CFL1/CFL2/CXCL12/CXCR4/GNAI2/ITGB1/PTK2/RAC2/RHOD/SEMA5A/SLIT3	12	Mac_MT1E
hsa00051	Fructose and mannose metabolism	4/446	36/5894	0.288413389091895	0.777419578870222	0.602258810360728	ALDOA/FBP1/GMDS/PHPT1	4	Mac_MT1E
hsa00980	Metabolism of xenobiotics by cytochrome P450	7/446	71/5894	0.289394716027538	0.777419578870222	0.602258810360728	ADH1B/ADH5/AKR1C1/AKR1C2/AKR1C3/GSTA4/MGST3	7	Mac_MT1E
hsa04320	Dorso-ventral axis formation	3/446	25/5894	0.292624223507331	0.777419578870222	0.602258810360728	ETS2/GRB2/NOTCH3	3	Mac_MT1E
hsa04350	TGF-beta signaling pathway	8/446	85/5894	0.313217474608092	0.819892801180006	0.635162371109289	DCN/ID2/ID3/ID4/INHBA/LTBP1/SKP1/THBS2	8	Mac_MT1E
hsa00480	Glutathione metabolism	5/446	50/5894	0.326907090141193	0.843325536885976	0.653315466186061	GGT5/GPX1/GPX3/GSTA4/MGST3	5	Mac_MT1E
hsa00030	Pentose phosphate pathway	3/446	27/5894	0.335296013641859	0.852609863260728	0.660507936647874	ALDOA/FBP1/TKT	3	Mac_MT1E
hsa04260	Cardiac muscle contraction	7/446	77/5894	0.364393734000272	0.90886025050451	0.704084522862749	COX4I1/COX5A/COX7A1/TPM1/TPM2/TPM3/TPM4	7	Mac_MT1E
hsa05214	Glioma	6/446	65/5894	0.368926777240718	0.90886025050451	0.704084522862749	CALM1/CALM2/CCND1/GRB2/PDGFRA/PDGFRB	6	Mac_MT1E
hsa04744	Phototransduction	3/446	29/5894	0.377840778299628	0.90886025050451	0.704084522862749	ARRB2/CALM1/CALM2	3	Mac_MT1E
hsa05216	Thyroid cancer	3/446	29/5894	0.377840778299628	0.90886025050451	0.704084522862749	CCND1/TFG/TPM3	3	Mac_MT1E
hsa04920	Adipocytokine signaling pathway	6/446	68/5894	0.410571998703597	0.974424210256536	0.754876236212929	ACSL1/CD36/NFKB1/NFKBIA/SOCS3/TNFRSF1B	6	Mac_MT1E
hsa00460	Cyanoamino acid metabolism	1/446	7/5894	0.423682244693789	0.981118286311755	0.760062066864813	GGT5	1	Mac_MT1E
hsa04115	p53 signaling pathway	6/446	69/5894	0.424416337337107	0.981118286311755	0.760062066864813	BID/CCND1/GADD45A/IGFBP3/PMAIP1/SERPINE1	6	Mac_MT1E
hsa04660	T cell receptor signaling pathway	9/446	108/5894	0.432519754847898	0.987032261063151	0.764643561202086	CD4/CDC42/GRB2/LCP2/MAP3K8/NFKB1/NFKBIA/PTPN6/PTPRC	9	Mac_MT1E
hsa05212	Pancreatic cancer	6/446	70/5894	0.438214812885285	0.98737008472887	0.764905269659858	BAD/CCND1/CDC42/NFKB1/PGF/RAC2	6	Mac_MT1E
hsa00062	Fatty acid elongation	1/446	8/5894	0.467344163984866	0.999999999867474	0.77468953271815	PPT1	1	Mac_MT1E
hsa04144	Endocytosis	16/446	203/5894	0.470793904768243	0.999999999867474	0.77468953271815	AP2S1/ARF6/ARRB2/CAV1/CAV2/CDC42/CHMP1B/CLTB/CSF1R/CXCR4/F2R/FOLR2/HLA-C/HSPA8/PDGFRA/SMAP2	16	Mac_MT1E
hsa04012	ErbB signaling pathway	7/446	87/5894	0.490747668630656	0.999999999867474	0.77468953271815	AREG/BAD/EIF4EBP1/EREG/GRB2/HBEGF/PTK2	7	Mac_MT1E
hsa04722	Neurotrophin signaling pathway	10/446	127/5894	0.496323581698608	0.999999999867474	0.77468953271815	BAD/BEX3/CALM1/CALM2/CDC42/GRB2/NFKB1/NFKBIA/RAP1A/YWHAQ	10	Mac_MT1E
hsa05143	African trypanosomiasis	3/446	35/5894	0.500438532338963	0.999999999867474	0.77468953271815	IL18/IL1B/VCAM1	3	Mac_MT1E
hsa04970	Salivary secretion	7/446	89/5894	0.515316576275512	0.999999999867474	0.77468953271815	ATP2B1/CALM1/CALM2/GUCY1A1/LYZ/PRKG1/VAMP2	7	Mac_MT1E
hsa04370	VEGF signaling pathway	6/446	76/5894	0.519228242222928	0.999999999867474	0.77468953271815	BAD/CDC42/HSPB1/PLA2G5/PTK2/RAC2	6	Mac_MT1E
hsa04130	SNARE interactions in vesicular transport	3/446	36/5894	0.519713545361424	0.999999999867474	0.77468953271815	STX11/VAMP2/VAMP8	3	Mac_MT1E
hsa03060	Protein export	2/446	23/5894	0.528515840913974	0.999999999867474	0.77468953271815	SEC62/SRP14	2	Mac_MT1E
hsa04710	Circadian rhythm	2/446	23/5894	0.528515840913974	0.999999999867474	0.77468953271815	BHLHE40/SKP1	2	Mac_MT1E
hsa00430	Taurine and hypotaurine metabolism	1/446	10/5894	0.545014115520014	0.999999999867474	0.77468953271815	GGT5	1	Mac_MT1E
hsa04122	Sulfur relay system	1/446	10/5894	0.545014115520014	0.999999999867474	0.77468953271815	MOCS2	1	Mac_MT1E
hsa00760	Nicotinate and nicotinamide metabolism	2/446	24/5894	0.551889187427884	0.999999999867474	0.77468953271815	NAMPT/NNMT	2	Mac_MT1E
hsa00010	Glycolysis / Gluconeogenesis	5/446	65/5894	0.552435297097491	0.999999999867474	0.77468953271815	ADH1B/ADH5/ALDOA/FBP1/LDHA	5	Mac_MT1E
hsa04664	Fc epsilon RI signaling pathway	6/446	79/5894	0.558022816341309	0.999999999867474	0.77468953271815	FCER1G/GRB2/LCP2/LYN/PLA2G5/RAC2	6	Mac_MT1E
hsa05213	Endometrial cancer	4/446	52/5894	0.561809745162266	0.999999999867474	0.77468953271815	BAD/CCND1/GRB2/ILK	4	Mac_MT1E
hsa00563	Glycosylphosphatidylinositol(GPI)-anchor biosynthesis	2/446	25/5894	0.574433966899236	0.999999999867474	0.77468953271815	GPAA1/PIGT	2	Mac_MT1E
hsa04966	Collecting duct acid secretion	2/446	27/5894	0.617009	0.999999999867474	0.77468953271815	ATP6V1E1/ATP6V1F	2	Mac_MT1E
hsa04730	Long-term depression	5/446	70/5894	0.619633597626157	0.999999999867474	0.77468953271815	GNAI2/GUCY1A1/LYN/PLA2G5/PRKG1	5	Mac_MT1E
hsa04630	Jak-STAT signaling pathway	11/446	155/5894	0.633717848759376	0.999999999867474	0.77468953271815	CCND1/CSF2RA/CSF3R/GRB2/IFNGR1/IL10RA/IL11RA/IL6ST/PTPN6/SOCS3/SPRY1	11	Mac_MT1E
hsa00071	Fatty acid degradation	3/446	43/5894	0.642226742946793	0.999999999867474	0.77468953271815	ACSL1/ADH1B/ADH5	3	Mac_MT1E
hsa00860	Porphyrin and chlorophyll metabolism	3/446	43/5894	0.642226742946793	0.999999999867474	0.77468953271815	FTH1/FTL/HMOX1	3	Mac_MT1E
hsa04912	GnRH signaling pathway	7/446	101/5894	0.651553484973642	0.999999999867474	0.77468953271815	CALM1/CALM2/CDC42/GRB2/HBEGF/MMP2/PLA2G5	7	Mac_MT1E
hsa04010	MAPK signaling pathway	19/446	268/5894	0.653615111704338	0.999999999867474	0.77468953271815	ARRB2/CD14/CDC42/DUSP2/FLNA/GADD45A/GRB2/HSPA8/HSPB1/IL1B/IL1R2/MAP3K8/NFKB1/PDGFRA/PDGFRB/PLA2G5/RAC2/RAP1A/RRAS	19	Mac_MT1E
hsa00982	Drug metabolism - cytochrome P450	5/446	73/5894	0.656954833097521	0.999999999867474	0.77468953271815	ADH1B/ADH5/FMO2/GSTA4/MGST3	5	Mac_MT1E
hsa05220	Chronic myeloid leukemia	5/446	73/5894	0.656954833097521	0.999999999867474	0.77468953271815	BAD/CCND1/GRB2/NFKB1/NFKBIA	5	Mac_MT1E
hsa04962	Vasopressin-regulated water reabsorption	3/446	44/5894	0.657814665484148	0.999999999867474	0.77468953271815	DCTN2/DYNLL1/VAMP2	3	Mac_MT1E
hsa00603	Glycosphingolipid biosynthesis - globo series	1/446	14/5894	0.668084339384445	0.999999999867474	0.77468953271815	A4GALT	1	Mac_MT1E
hsa04971	Gastric acid secretion	5/446	74/5894	0.668860798206912	0.999999999867474	0.77468953271815	ACTB/CALM1/CALM2/GNAI2/MYLK	5	Mac_MT1E
hsa03050	Proteasome	3/446	45/5894	0.672908240881042	0.999999999867474	0.77468953271815	PSMB9/PSME2/SEM1	3	Mac_MT1E
hsa04210	Apoptosis	6/446	89/5894	0.675318045701732	0.999999999867474	0.77468953271815	BAD/BID/ENDOD1/IL1B/NFKB1/NFKBIA	6	Mac_MT1E
hsa04975	Fat digestion and absorption	3/446	46/5894	0.68750749293686	0.999999999867474	0.77468953271815	CD36/PLA2G5/PLPP1	3	Mac_MT1E
hsa04330	Notch signaling pathway	3/446	47/5894	0.701614149597404	0.999999999867474	0.77468953271815	JAG1/NOTCH3/RBPJ	3	Mac_MT1E
hsa00520	Amino sugar and nucleotide sugar metabolism	3/446	48/5894	0.715231	0.999999999867474	0.77468953271815	CYB5R3/GMDS/UGP2	3	Mac_MT1E
hsa00510	N-Glycan biosynthesis	3/446	49/5894	0.728364087072953	0.999999999867474	0.77468953271815	DAD1/MGAT1/RPN2	3	Mac_MT1E
hsa00450	Selenocompound metabolism	1/446	17/5894	0.738039098461401	0.999999999867474	0.77468953271815	INMT	1	Mac_MT1E
hsa04614	Renin-angiotensin system	1/446	17/5894	0.738039098461401	0.999999999867474	0.77468953271815	AGT	1	Mac_MT1E
hsa05340	Primary immunodeficiency	2/446	35/5894	0.754790562290759	0.999999999867474	0.77468953271815	CD4/PTPRC	2	Mac_MT1E
hsa04150	mTOR signaling pathway	3/446	52/5894	0.764917418430681	0.999999999867474	0.77468953271815	EIF4EBP1/HIF1A/PGF	3	Mac_MT1E
hsa00270	Cysteine and methionine metabolism	2/446	36/5894	0.768618622110132	0.999999999867474	0.77468953271815	ADI1/LDHA	2	Mac_MT1E
hsa00565	Ether lipid metabolism	2/446	36/5894	0.768618622110132	0.999999999867474	0.77468953271815	PLA2G5/PLPP1	2	Mac_MT1E
hsa00100	Steroid biosynthesis	1/446	19/5894	0.776293485667935	0.999999999867474	0.77468953271815	LIPA	1	Mac_MT1E
hsa00330	Arginine and proline metabolism	3/446	54/5894	0.786996126954036	0.999999999867474	0.77468953271815	GLUL/P4HA2/SAT1	3	Mac_MT1E
hsa05223	Non-small cell lung cancer	3/446	54/5894	0.786996126954036	0.999999999867474	0.77468953271815	BAD/CCND1/GRB2	3	Mac_MT1E
hsa04720	Long-term potentiation	4/446	70/5894	0.787016245072358	0.999999999867474	0.77468953271815	CALM1/CALM2/PPP1CA/RAP1A	4	Mac_MT1E
hsa00592	alpha-Linolenic acid metabolism	1/446	20/5894	0.793276141904889	0.999999999867474	0.77468953271815	PLA2G5	1	Mac_MT1E
hsa04020	Calcium signaling pathway	11/446	177/5894	0.794985148891683	0.999999999867474	0.77468953271815	ATP2B1/CALM1/CALM2/F2R/MYLK/PDGFRA/PDGFRB/PLN/SLC25A4/SLC25A5/VDAC2	11	Mac_MT1E
hsa05218	Melanoma	4/446	71/5894	0.796250842092978	0.999999999867474	0.77468953271815	BAD/CCND1/PDGFRA/PDGFRB	4	Mac_MT1E
hsa00140	Steroid hormone biosynthesis	3/446	57/5894	0.816871304154681	0.999999999867474	0.77468953271815	AKR1C1/AKR1C2/AKR1C3	3	Mac_MT1E
hsa00532	Glycosaminoglycan biosynthesis - chondroitin sulfate / dermatan sulfate	1/446	22/5894	0.823479024346268	0.999999999867474	0.77468953271815	CHPF	1	Mac_MT1E
hsa00350	Tyrosine metabolism	2/446	41/5894	0.827996497829392	0.999999999867474	0.77468953271815	ADH1B/ADH5	2	Mac_MT1E
hsa04910	Insulin signaling pathway	8/446	138/5894	0.830693881283612	0.999999999867474	0.77468953271815	BAD/CALM1/CALM2/EIF4EBP1/FBP1/GRB2/PPP1CA/SOCS3	8	Mac_MT1E
hsa00910	Nitrogen metabolism	1/446	23/5894	0.836886441775008	0.999999999867474	0.77468953271815	GLUL	1	Mac_MT1E
hsa04964	Proximal tubule bicarbonate reclamation	1/446	23/5894	0.836886441775008	0.999999999867474	0.77468953271815	AQP1	1	Mac_MT1E
hsa00380	Tryptophan metabolism	2/446	42/5894	0.838089005957924	0.999999999867474	0.77468953271815	INMT/KYNU	2	Mac_MT1E
hsa05210	Colorectal cancer	3/446	62/5894	0.858751310838075	0.999999999867474	0.77468953271815	BAD/CCND1/RAC2	3	Mac_MT1E
hsa00052	Galactose metabolism	1/446	27/5894	0.881093880417202	0.999999999867474	0.77468953271815	UGP2	1	Mac_MT1E
hsa03440	Homologous recombination	1/446	28/5894	0.890132934334694	0.999999999867474	0.77468953271815	SEM1	1	Mac_MT1E
hsa00561	Glycerolipid metabolism	2/446	50/5894	0.901356970571263	0.999999999867474	0.77468953271815	GK/PLPP1	2	Mac_MT1E
hsa00512	Mucin type O-Glycan biosynthesis	1/446	30/5894	0.906205820636024	0.999999999867474	0.77468953271815	C1GALT1C1	1	Mac_MT1E
hsa00591	Linoleic acid metabolism	1/446	30/5894	0.906205820636024	0.999999999867474	0.77468953271815	PLA2G5	1	Mac_MT1E
hsa00983	Drug metabolism - other enzymes	2/446	52/5894	0.913103678968001	0.999999999867474	0.77468953271815	TYMP/UPP1	2	Mac_MT1E
hsa04622	RIG-I-like receptor signaling pathway	3/446	71/5894	0.913369651889971	0.999999999867474	0.77468953271815	CXCL8/NFKB1/NFKBIA	3	Mac_MT1E
hsa00040	Pentose and glucuronate interconversions	1/446	32/5894	0.919931836297476	0.999999999867474	0.77468953271815	UGP2	1	Mac_MT1E
hsa00250	Alanine, aspartate and glutamate metabolism	1/446	32/5894	0.919931836297476	0.999999999867474	0.77468953271815	GLUL	1	Mac_MT1E
hsa00640	Propanoate metabolism	1/446	32/5894	0.919931836297476	0.999999999867474	0.77468953271815	LDHA	1	Mac_MT1E
hsa03410	Base excision repair	1/446	34/5894	0.931653001095122	0.999999999867474	0.77468953271815	MPG	1	Mac_MT1E
hsa04140	Regulation of autophagy	1/446	34/5894	0.931653001095122	0.999999999867474	0.77468953271815	GABARAPL2	1	Mac_MT1E
hsa04114	Oocyte meiosis	5/446	114/5894	0.940072212480181	0.999999999867474	0.77468953271815	CALM1/CALM2/PPP1CA/SKP1/YWHAQ	5	Mac_MT1E
hsa04146	Peroxisome	3/446	79/5894	0.944995847327053	0.999999999867474	0.77468953271815	ACSL1/SOD1/SOD2	3	Mac_MT1E
hsa04310	Wnt signaling pathway	7/446	151/5894	0.946434615226242	0.999999999867474	0.77468953271815	CCND1/DAAM1/RAC2/SFRP2/SFRP4/SFRP5/SKP1	7	Mac_MT1E
hsa05160	Hepatitis C	6/446	135/5894	0.949246084946422	0.999999999867474	0.77468953271815	BAD/CXCL8/GRB2/NFKB1/NFKBIA/SOCS3	6	Mac_MT1E
hsa00600	Sphingolipid metabolism	1/446	40/5894	0.957503650641228	0.999999999867474	0.77468953271815	PLPP1	1	Mac_MT1E
hsa00620	Pyruvate metabolism	1/446	40/5894	0.957503650641228	0.999999999867474	0.77468953271815	LDHA	1	Mac_MT1E
hsa04120	Ubiquitin mediated proteolysis	6/446	139/5894	0.957940905484506	0.999999999867474	0.77468953271815	ELOB/ELOC/SKP1/SOCS3/UBE2D3/UBE2E2	6	Mac_MT1E
hsa00830	Retinol metabolism	2/446	64/5894	0.960183895777473	0.999999999867474	0.77468953271815	ADH1B/ADH5	2	Mac_MT1E
hsa04960	Aldosterone-regulated sodium reabsorption	1/446	42/5894	0.963732849546978	0.999999999867474	0.77468953271815	SGK1	1	Mac_MT1E
hsa00310	Lysine degradation	1/446	44/5894	0.969050705181127	0.999999999867474	0.77468953271815	NSD3	1	Mac_MT1E
hsa02010	ABC transporters	1/446	44/5894	0.969050705181127	0.999999999867474	0.77468953271815	ABCA8	1	Mac_MT1E
hsa03420	Nucleotide excision repair	1/446	45/5894	0.971410258256207	0.999999999867474	0.77468953271815	CETN2	1	Mac_MT1E
hsa03018	RNA degradation	2/446	71/5894	0.975071492538994	0.999999999867474	0.77468953271815	BTG1/PABPC1	2	Mac_MT1E
hsa04930	Type II diabetes mellitus	1/446	48/5894	0.977465294963275	0.999999999867474	0.77468953271815	SOCS3	1	Mac_MT1E
hsa00240	Pyrimidine metabolism	3/446	99/5894	0.983421002981812	0.999999999867474	0.77468953271815	DUT/TYMP/UPP1	3	Mac_MT1E
hsa04070	Phosphatidylinositol signaling system	2/446	78/5894	0.98451362940669	0.999999999867474	0.77468953271815	CALM1/CALM2	2	Mac_MT1E
hsa04916	Melanogenesis	3/446	101/5894	0.985355941674573	0.999999999867474	0.77468953271815	CALM1/CALM2/GNAI2	3	Mac_MT1E
hsa04972	Pancreatic secretion	3/446	101/5894	0.985355941674573	0.999999999867474	0.77468953271815	ATP2B1/PLA2G5/RAP1A	3	Mac_MT1E
hsa00500	Starch and sucrose metabolism	1/446	54/5894	0.986005110476538	0.999999999867474	0.77468953271815	UGP2	1	Mac_MT1E
hsa00564	Glycerophospholipid metabolism	2/446	80/5894	0.986500283109209	0.999999999867474	0.77468953271815	PLA2G5/PLPP1	2	Mac_MT1E
hsa03008	Ribosome biogenesis in eukaryotes	2/446	81/5894	0.987398398023335	0.999999999867474	0.77468953271815	REXO2/SBDS	2	Mac_MT1E
hsa00562	Inositol phosphate metabolism	1/446	57/5894	0.988973306389007	0.999999999867474	0.77468953271815	ISYNA1	1	Mac_MT1E
hsa03015	mRNA surveillance pathway	2/446	83/5894	0.989023583690064	0.999999999867474	0.77468953271815	PABPC1/PELO	2	Mac_MT1E
hsa04110	Cell cycle	4/446	128/5894	0.989892826496733	0.999999999867474	0.77468953271815	CCND1/GADD45A/SKP1/YWHAQ	4	Mac_MT1E
hsa04914	Progesterone-mediated oocyte maturation	2/446	87/5894	0.991684487906658	0.999999999867474	0.77468953271815	GNAI2/HSP90AB1	2	Mac_MT1E
hsa03013	RNA transport	5/446	152/5894	0.99188181107456	0.999999999867474	0.77468953271815	EEF1A1/EIF4A2/EIF4EBP1/PABPC1/SUMO2	5	Mac_MT1E
hsa04976	Bile secretion	1/446	71/5894	0.996380911534249	0.999999999867474	0.77468953271815	AQP1	1	Mac_MT1E
hsa03040	Spliceosome	1/446	128/5894	0.999962323213662	0.999999999867474	0.77468953271815	HSPA8	1	Mac_MT1E
hsa00230	Purine metabolism	2/446	162/5894	0.999964511650965	0.999999999867474	0.77468953271815	GUCY1A1/GUK1	2	Mac_MT1E
hsa04080	Neuroactive ligand-receptor interaction	5/446	272/5894	0.999995665274466	0.999999999867474	0.77468953271815	C3AR1/C5AR1/F2R/FPR1/FPR3	5	Mac_MT1E
hsa04740	Olfactory transduction	4/446	388/5894	0.999999999867474	0.999999999867474	0.77468953271815	ARRB2/CALM1/CALM2/PRKG1	4	Mac_MT1E
hsa03010	Ribosome	28/340	92/5894	7.56486880220466e-14	1.27089795877038e-11	1.02722955314148e-11	RPL11/RPL13A/RPL18/RPL19/RPL23A/RPL24/RPL3/RPL31/RPL32/RPL34/RPL35A/RPL36/RPL5/RPL7/RPL9/RPLP0/RPS12/RPS15A/RPS18/RPS26/RPS27A/RPS28/RPS3/RPS4X/RPS4Y1/RPS5/RPS6/RPS8	28	Mac_EPAS1
hsa05150	Staphylococcus aureus infection	20/340	56/5894	1.12125296128035e-11	9.41852487475495e-10	7.61271747395607e-10	C1QA/C1QB/C1QC/C5AR1/CFD/CFH/CFI/FCGR1A/FCGR2A/FCGR3A/FPR1/HLA-DMA/HLA-DMB/HLA-DPA1/HLA-DPB1/HLA-DQA1/HLA-DQB1/HLA-DRA/ITGB2/SELP	20	Mac_EPAS1
hsa04514	Cell adhesion molecules (CAMs)	26/340	136/5894	4.02221669316644e-08	2.25244134817321e-06	1.82058229269639e-06	CD34/CD4/CD40/CD86/CDH5/CLDN5/ESAM/HLA-DMA/HLA-DMB/HLA-DPA1/HLA-DPB1/HLA-DQA1/HLA-DQB1/HLA-DRA/HLA-E/ICAM2/ITGA6/ITGB2/JAM2/PECAM1/PTPRC/PTPRM/SDC2/SELL/SELP/VCAN	26	Mac_EPAS1
hsa05140	Leishmaniasis	18/340	73/5894	9.52366676643746e-08	3.99994004190373e-06	3.23303424439587e-06	CYBA/FCGR1A/FCGR2A/FCGR3A/HLA-DMA/HLA-DMB/HLA-DPA1/HLA-DPB1/HLA-DQA1/HLA-DQB1/HLA-DRA/IL1B/ITGB2/MAPK3/MARCKSL1/NCF2/PTPN6/TLR2	18	Mac_EPAS1
hsa04145	Phagosome	26/340	156/5894	6.94101054208362e-07	2.32686270757431e-05	1.88073489521984e-05	ACTB/ATP6V0B/ATP6V1F/CD14/CLEC7A/CORO1A/CTSS/CYBA/CYBB/DYNC1LI2/FCGR1A/FCGR2A/FCGR3A/HLA-DMA/HLA-DMB/HLA-DPA1/HLA-DPB1/HLA-DQA1/HLA-DQB1/HLA-DRA/HLA-E/ITGA5/ITGB2/MSR1/NCF2/TLR2	26	Mac_EPAS1
hsa05323	Rheumatoid arthritis	19/340	92/5894	8.31022395562253e-07	2.32686270757431e-05	1.88073489521984e-05	ATP6V0B/ATP6V1F/CCL3/CCL3L3/CD86/CXCL8/FLT1/HLA-DMA/HLA-DMB/HLA-DPA1/HLA-DPB1/HLA-DQA1/HLA-DQB1/HLA-DRA/IL1B/ITGB2/TEK/TLR2/TNFSF13B	19	Mac_EPAS1
hsa04610	Complement and coagulation cascades	15/340	69/5894	6.25020720288509e-06	0.000150004972869242	0.000121244620928147	A2M/C1QA/C1QB/C1QC/C5AR1/CD59/CFD/CFH/CFI/F5/PLAT/PLAUR/SERPINA1/THBD/VWF	15	Mac_EPAS1
hsa05131	Shigellosis	14/340	62/5894	7.99519336131686e-06	0.000167899060587654	0.000135707887317089	ACTB/ARPC1A/ARPC2/ARPC3/ARPC5/CD44/CRK/CTTN/CXCL8/HCLS1/ITGA5/MAPK3/PFN1/RHOG	14	Mac_EPAS1
hsa05416	Viral myocarditis	15/340	72/5894	1.08693449528215e-05	0.000202894439119334	0.000163993625603973	ACTB/CAV1/CCND1/CD40/CD86/HLA-DMA/HLA-DMB/HLA-DPA1/HLA-DPB1/HLA-DQA1/HLA-DQB1/HLA-DRA/HLA-E/ITGB2/MYH9	15	Mac_EPAS1
hsa04940	Type I diabetes mellitus	11/340	45/5894	3.44846616152207e-05	0.000578672962547563	0.000467724387021527	CD86/CPE/HLA-DMA/HLA-DMB/HLA-DPA1/HLA-DPB1/HLA-DQA1/HLA-DQB1/HLA-DRA/HLA-E/IL1B	11	Mac_EPAS1
hsa05100	Bacterial invasion of epithelial cells	14/340	71/5894	4.11676725335183e-05	0.000578672962547563	0.000467724387021527	ACTB/ARPC1A/ARPC2/ARPC3/ARPC5/CAV1/CAV2/CD2AP/CRK/CTTN/HCLS1/ITGA5/RHOG/SHC1	14	Mac_EPAS1
hsa05310	Asthma	9/340	31/5894	4.13337830391117e-05	0.000578672962547563	0.000467724387021527	CD40/FCER1G/HLA-DMA/HLA-DMB/HLA-DPA1/HLA-DPB1/HLA-DQA1/HLA-DQB1/HLA-DRA	9	Mac_EPAS1
hsa05330	Allograft rejection	10/340	39/5894	5.04986698111677e-05	0.000652598194482783	0.0005274759842624	CD40/CD86/HLA-DMA/HLA-DMB/HLA-DPA1/HLA-DPB1/HLA-DQA1/HLA-DQB1/HLA-DRA/HLA-E	10	Mac_EPAS1
hsa04672	Intestinal immune network for IgA production	11/340	49/5894	8.03658195926616e-05	0.000953139450580542	0.000770394668702318	CD40/CD86/CXCR4/HLA-DMA/HLA-DMB/HLA-DPA1/HLA-DPB1/HLA-DQA1/HLA-DQB1/HLA-DRA/TNFSF13B	11	Mac_EPAS1
hsa04512	ECM-receptor interaction	15/340	85/5894	8.5101736658977e-05	0.000953139450580542	0.000770394668702318	AGRN/CD44/COL4A1/COL4A2/HSPG2/ITGA10/ITGA5/ITGA6/ITGB4/LAMA4/LAMB1/LAMC1/SDC2/SPP1/VWF	15	Mac_EPAS1
hsa05332	Graft-versus-host disease	10/340	43/5894	0.000123819030096118	0.00130009981600924	0.00105083255805258	CD86/HLA-DMA/HLA-DMB/HLA-DPA1/HLA-DPB1/HLA-DQA1/HLA-DQB1/HLA-DRA/HLA-E/IL1B	10	Mac_EPAS1
hsa04510	Focal adhesion	25/340	200/5894	0.000183523757212636	0.00181364654186605	0.00146591731767368	ACTB/ACTN1/ACTN4/CAV1/CAV2/CCND1/COL4A1/COL4A2/CRK/FLNB/FLT1/ITGA10/ITGA5/ITGA6/ITGB4/LAMA4/LAMB1/LAMC1/MAPK3/MYL12B/PARVB/PDGFB/SHC1/SPP1/VWF	25	Mac_EPAS1
hsa04810	Regulation of actin cytoskeleton	26/340	214/5894	0.000217480528120172	0.00202981826245494	0.00164064258055568	ACTB/ACTN1/ACTN4/ARHGEF12/ARPC1A/ARPC2/ARPC3/ARPC5/CD14/CFL1/CRK/GNG12/ITGA10/ITGA5/ITGA6/ITGAX/ITGB2/ITGB4/MAPK3/MYH9/MYL12B/NCKAP1/PDGFB/PFN1/RDX/TMSB4X	26	Mac_EPAS1
hsa04666	Fc gamma R-mediated phagocytosis	15/340	95/5894	0.000308214775020413	0.00272526748439102	0.0022027537937747	ARPC1A/ARPC2/ARPC3/ARPC5/CFL1/CRK/FCGR1A/FCGR2A/FCGR3A/HCK/MAPK3/MARCKSL1/PLPP1/PLPP3/PTPRC	15	Mac_EPAS1
hsa04640	Hematopoietic cell lineage	14/340	88/5894	0.000449759223413048	0.00360629143294264	0.00291485961685214	CD14/CD34/CD37/CD4/CD44/CD59/CSF1R/CSF2RA/FCGR1A/HLA-DRA/IL1B/IL1R1/ITGA5/ITGA6	14	Mac_EPAS1
hsa04612	Antigen processing and presentation	13/340	78/5894	0.00045078642911783	0.00360629143294264	0.00291485961685214	CD4/CTSB/CTSS/HLA-DMA/HLA-DMB/HLA-DPA1/HLA-DPB1/HLA-DQA1/HLA-DQB1/HLA-DRA/HLA-E/HSP90AB1/IFI30	13	Mac_EPAS1
hsa05144	Malaria	10/340	51/5894	0.000546028665140328	0.00416967344288977	0.00337022477526805	ACKR1/CD40/CXCL8/IL1B/ITGB2/LRP1/PECAM1/SDC2/SELP/TLR2	10	Mac_EPAS1
hsa05320	Autoimmune thyroid disease	10/340	54/5894	0.000876289604164451	0.00640072406520121	0.00517351757149722	CD40/CD86/HLA-DMA/HLA-DMB/HLA-DPA1/HLA-DPB1/HLA-DQA1/HLA-DQB1/HLA-DRA/HLA-E	10	Mac_EPAS1
hsa04670	Leukocyte transendothelial migration	16/340	117/5894	0.00101529723557414	0.00710708064901899	0.00574444488548527	ACTB/ACTN1/ACTN4/AFDN/CDH5/CLDN5/CXCR4/CYBA/CYBB/ESAM/ITGB2/JAM2/MMP2/MYL12B/NCF2/PECAM1	16	Mac_EPAS1
hsa05322	Systemic lupus erythematosus	17/340	138/5894	0.0022984283403126	0.0154454384469007	0.0124840949852769	ACTN1/ACTN4/C1QA/C1QB/C1QC/CD40/CD86/FCGR1A/FCGR2A/FCGR3A/HLA-DMA/HLA-DMB/HLA-DPA1/HLA-DPB1/HLA-DQA1/HLA-DQB1/HLA-DRA	17	Mac_EPAS1
hsa04380	Osteoclast differentiation	16/340	128/5894	0.00263894782277703	0.017051662854867	0.0137823590744225	CSF1R/CYBA/CYBB/FCGR1A/FCGR2A/FCGR3A/IL1B/IL1R1/LILRB2/LILRB4/MAPK3/NCF2/SOCS3/SPI1/TGFBR2/TYROBP	16	Mac_EPAS1
hsa04520	Adherens junction	11/340	73/5894	0.00283103842079622	0.017278730413048	0.0139658911233283	ACTB/ACTN1/ACTN4/AFDN/INSR/MAPK3/PTPN6/PTPRB/PTPRM/TGFBR2/TJP1	11	Mac_EPAS1
hsa05146	Amoebiasis	14/340	106/5894	0.00287978840217467	0.017278730413048	0.0139658911233283	ACTN1/ACTN4/CD14/COL4A1/COL4A2/CXCL8/HSPB1/IL1B/IL1R1/ITGB2/LAMA4/LAMB1/LAMC1/TLR2	14	Mac_EPAS1
hsa05020	Prion diseases	7/340	36/5894	0.00390114456084488	0.0225997340076531	0.0182667022994189	C1QA/C1QB/C1QC/EGR1/IL1B/LAMC1/MAPK3	7	Mac_EPAS1
hsa04350	TGF-beta signaling pathway	11/340	85/5894	0.00916278006189417	0.0500913226241352	0.0404873472337935	BMP4/BMP6/BMPR2/GDF7/ID1/ID3/MAPK3/MYC/PPP2CB/SMAD6/TGFBR2	11	Mac_EPAS1
hsa04530	Tight junction	15/340	133/5894	0.00924304167469161	0.0500913226241352	0.0404873472337935	ACTB/ACTN1/ACTN4/AFDN/CLDN5/CTTN/HCLS1/JAM2/MYH9/MYL12B/PPP2CB/RAB13/SPTAN1/TJP1/YBX3	15	Mac_EPAS1
hsa05130	Pathogenic Escherichia coli infection	8/340	58/5894	0.0172775145730391	0.0907069515084554	0.0733157690763831	ACTB/ARPC1A/ARPC2/ARPC3/ARPC5/CD14/CTTN/HCLS1	8	Mac_EPAS1
hsa05145	Toxoplasmosis	14/340	133/5894	0.0204882311407828	0.104303722171258	0.0843056401008289	CD40/HLA-DMA/HLA-DMB/HLA-DPA1/HLA-DPB1/HLA-DQA1/HLA-DQB1/HLA-DRA/ITGA6/LAMA4/LAMB1/LAMC1/MAPK3/TLR2	14	Mac_EPAS1
hsa05200	Pathways in cancer	28/340	327/5894	0.0218110120498066	0.107772059540221	0.0871089954930355	BCR/BMP4/CCND1/COL4A1/COL4A2/CRK/CSF1R/CSF2RA/CXCL8/ELOB/ELOC/EPAS1/FZD4/HSP90AB1/ITGA6/LAMA4/LAMB1/LAMC1/MAPK3/MECOM/MMP2/MYC/PDGFB/RALB/RUNX1T1/SPI1/TGFBR2/ZBTB16	28	Mac_EPAS1
hsa05412	Arrhythmogenic right ventricular cardiomyopathy (ARVC)	9/340	74/5894	0.0255254010508465	0.122521925044063	0.0990308792649385	ACTB/ACTN1/ACTN4/GJA1/ITGA10/ITGA5/ITGA6/ITGB4/LMNA	9	Mac_EPAS1
hsa05219	Bladder cancer	6/340	42/5894	0.0318744091604614	0.14615253890532	0.118130811521217	CCND1/CXCL8/MAPK3/MMP2/MYC/TYMP	6	Mac_EPAS1
hsa05010	Alzheimer's disease	16/340	168/5894	0.0321883567827193	0.14615253890532	0.118130811521217	APOE/APP/ATP5F1A/ATP5F1B/ATP5F1C/ATP5PD/ATP5PF/ATP5PO/BACE2/CALM1/CALM2/COX7A1/IL1B/LRP1/MAPK3/UQCR10	16	Mac_EPAS1
hsa05142	Chagas disease (American trypanosomiasis)	11/340	104/5894	0.0363997731608778	0.160925312921776	0.130071211572112	C1QA/C1QB/C1QC/CCL3/CCL3L3/CXCL8/IL1B/MAPK3/PPP2CB/TGFBR2/TLR2	11	Mac_EPAS1
hsa04062	Chemokine signaling pathway	17/340	189/5894	0.0444567306722988	0.19150591674221	0.154788616915696	ARRB2/CCL14/CCL3/CCL3L3/CCL4/CCL4L2/CRK/CXCL16/CXCL8/CXCR4/FGR/FOXO3/GNG11/GNG12/HCK/MAPK3/SHC1	17	Mac_EPAS1
hsa04060	Cytokine-cytokine receptor interaction	22/340	265/5894	0.052410428813744	0.220123801017725	0.177919613604552	BMPR2/CCL14/CCL3/CCL3L3/CCL4/CCL4L2/CD40/CSF1R/CSF2RA/CXCL16/CXCL8/CXCR4/FLT1/IL1B/IL1R1/IL6ST/LEPR/LIFR/PDGFB/TGFBR2/TNFSF10/TNFSF13B	22	Mac_EPAS1
hsa05220	Chronic myeloid leukemia	8/340	73/5894	0.0578377174059522	0.236993573760975	0.191554956235374	BCR/CCND1/CRK/MAPK3/MECOM/MYC/SHC1/TGFBR2	8	Mac_EPAS1
hsa04620	Toll-like receptor signaling pathway	10/340	102/5894	0.0684543088129273	0.273817235251709	0.221318442026757	CCL3/CCL4/CD14/CD40/CD86/CXCL8/IL1B/MAPK3/SPP1/TLR2	10	Mac_EPAS1
hsa04142	Lysosome	11/340	121/5894	0.0885884839910438	0.346113146755706	0.279753107340138	ASAH1/ATP6V0B/CD164/CD68/CTSB/CTSD/CTSH/CTSS/CTSZ/LAPTM5/PSAP	11	Mac_EPAS1
hsa04650	Natural killer cell mediated cytotoxicity	12/340	136/5894	0.0922027379614995	0.35204681767118	0.284549119546254	CD48/FCER1G/FCGR3A/HCST/HLA-E/ICAM2/ITGB2/MAPK3/PTPN6/SHC1/TNFSF10/TYROBP	12	Mac_EPAS1
hsa04910	Insulin signaling pathway	12/340	138/5894	0.100094465080238	0.37368600296622	0.302039438487734	CALM1/CALM2/CRK/FBP1/FLOT1/INSR/MAPK3/MKNK2/RPS6/SHC1/SOCS2/SOCS3	12	Mac_EPAS1
hsa04722	Neurotrophin signaling pathway	11/340	127/5894	0.114433341170181	0.404597143671578	0.327024007102967	ARHGDIB/BEX3/CALM1/CALM2/CRK/FOXO3/MAPK3/RPS6KA2/SHC1/YWHAB/YWHAE	11	Mac_EPAS1
hsa05221	Acute myeloid leukemia	6/340	58/5894	0.115528342285129	0.404597143671578	0.327024007102967	CCND1/MAPK3/MYC/RUNX1T1/SPI1/ZBTB16	6	Mac_EPAS1
hsa05222	Small cell lung cancer	8/340	85/5894	0.115599183906165	0.404597143671578	0.327024007102967	CCND1/COL4A1/COL4A2/ITGA6/LAMA4/LAMB1/LAMC1/MYC	8	Mac_EPAS1
hsa04621	NOD-like receptor signaling pathway	6/340	59/5894	0.12275584253212	0.420877174395838	0.340182678553027	CXCL8/HSP90AB1/IL1B/MAPK3/PYCARD/TNFAIP3	6	Mac_EPAS1
hsa04360	Axon guidance	11/340	130/5894	0.128817144566671	0.432825605744014	0.349840245244222	ABLIM1/ARHGEF12/CFL1/CXCR4/EFNA1/EFNB2/EPHA4/EPHB4/MAPK3/PLXNA2/RGS3	11	Mac_EPAS1
hsa00190	Oxidative phosphorylation	11/340	132/5894	0.13893455728183	0.455445072614841	0.368122897038311	ATP5F1A/ATP5F1B/ATP5F1C/ATP5ME/ATP5PD/ATP5PF/ATP5PO/ATP6V0B/ATP6V1F/COX7A1/UQCR10	11	Mac_EPAS1
hsa04930	Type II diabetes mellitus	5/340	48/5894	0.140971093904594	0.455445072614841	0.368122897038311	INSR/MAPK3/PKM/SOCS2/SOCS3	5	Mac_EPAS1
hsa03060	Protein export	3/340	23/5894	0.143928725088872	0.456226902168499	0.368754826940704	IMMP2L/SEC62/SRP14	3	Mac_EPAS1
hsa05214	Glioma	6/340	65/5894	0.170480562721502	0.53038397291134	0.428693812691497	CALM1/CALM2/CCND1/MAPK3/PDGFB/SHC1	6	Mac_EPAS1
hsa00533	Glycosaminoglycan biosynthesis - keratan sulfate	2/340	15/5894	0.213147022471101	0.625043239532483	0.50520412217851	CHST1/ST3GAL1	2	Mac_EPAS1
hsa05211	Renal cell carcinoma	6/340	70/5894	0.215234183092638	0.625043239532483	0.50520412217851	CRK/ELOB/ELOC/EPAS1/MAPK3/PDGFB	6	Mac_EPAS1
hsa05012	Parkinson's disease	10/340	130/5894	0.216264754139939	0.625043239532483	0.50520412217851	ATP5F1A/ATP5F1B/ATP5F1C/ATP5PD/ATP5PF/ATP5PO/COX7A1/PINK1/UBB/UQCR10	10	Mac_EPAS1
hsa04623	Cytosolic DNA-sensing pathway	5/340	56/5894	0.219876527428332	0.625043239532483	0.50520412217851	CCL4/CCL4L2/IL1B/IL33/PYCARD	5	Mac_EPAS1
hsa04270	Vascular smooth muscle contraction	9/340	116/5894	0.225039513957792	0.625043239532483	0.50520412217851	ARHGEF12/CALCRL/CALM1/CALM2/MAPK3/MYL6B/NPR1/RAMP2/RAMP3	9	Mac_EPAS1
hsa00340	Histidine metabolism	3/340	29/5894	0.232698348793763	0.625043239532483	0.50520412217851	ALDH1A3/BUD23/HNMT	3	Mac_EPAS1
hsa04744	Phototransduction	3/340	29/5894	0.232698348793763	0.625043239532483	0.50520412217851	ARRB2/CALM1/CALM2	3	Mac_EPAS1
hsa05216	Thyroid cancer	3/340	29/5894	0.232698348793763	0.625043239532483	0.50520412217851	CCND1/MAPK3/MYC	3	Mac_EPAS1
hsa00860	Porphyrin and chlorophyll metabolism	4/340	43/5894	0.234391214824681	0.625043239532483	0.50520412217851	BLVRB/CP/FTH1/FTL	4	Mac_EPAS1
hsa00590	Arachidonic acid metabolism	5/340	59/5894	0.252426945498558	0.662620731933714	0.535576907390032	AKR1C3/GPX1/LTC4S/PTGIS/TBXAS1	5	Mac_EPAS1
hsa00360	Phenylalanine metabolism	2/340	17/5894	0.256758857648323	0.663622893614128	0.536386925289615	ALDH1A3/PRDX6	2	Mac_EPAS1
hsa04144	Endocytosis	14/340	203/5894	0.281749528592889	0.711101831101279	0.574762758220959	ARRB2/CAV1/CAV2/CHMP3/CSF1R/CXCR4/FLT1/HLA-E/RAB11A/RAB31/SMAD6/SMAP2/TGFBR2/USP8	14	Mac_EPAS1
hsa04010	MAPK signaling pathway	18/340	268/5894	0.283594182641582	0.711101831101279	0.574762758220959	ARRB2/CD14/CRK/DUSP2/DUSP6/FLNB/GNG12/HSPB1/IL1B/IL1R1/MAP3K13/MAPK3/MECOM/MKNK2/MYC/PDGFB/RPS6KA2/TGFBR2	18	Mac_EPAS1
hsa04974	Protein digestion and absorption	6/340	81/5894	0.324546739314007	0.79985078585387	0.646495935934519	COL15A1/COL18A1/COL4A1/COL4A2/ELN/PRCP	6	Mac_EPAS1
hsa05340	Primary immunodeficiency	3/340	35/5894	0.328510144189982	0.79985078585387	0.646495935934519	CD4/CD40/PTPRC	3	Mac_EPAS1
hsa00051	Fructose and mannose metabolism	3/340	36/5894	0.34463471876624	0.806803980707675	0.652115999444173	ALDOA/FBP1/GMDS	3	Mac_EPAS1
hsa05410	Hypertrophic cardiomyopathy (HCM)	6/340	83/5894	0.345364807423098	0.806803980707675	0.652115999444173	ACTB/ITGA10/ITGA5/ITGA6/ITGB4/LMNA	6	Mac_EPAS1
hsa04150	mTOR signaling pathway	4/340	52/5894	0.352563076733475	0.806803980707675	0.652115999444173	EIF4B/MAPK3/RPS6/RPS6KA2	4	Mac_EPAS1
hsa05213	Endometrial cancer	4/340	52/5894	0.352563076733475	0.806803980707675	0.652115999444173	CCND1/FOXO3/MAPK3/MYC	4	Mac_EPAS1
hsa05120	Epithelial cell signaling in Helicobacter pylori infection	5/340	68/5894	0.355377943883142	0.806803980707675	0.652115999444173	ATP6V0B/ATP6V1F/CXCL8/JAM2/TJP1	5	Mac_EPAS1
hsa00330	Arginine and proline metabolism	4/340	54/5894	0.379293141552325	0.838437470799876	0.677684421887118	ASS1/GLUL/NOS3/SAT1	4	Mac_EPAS1
hsa05110	Vibrio cholerae infection	4/340	54/5894	0.379293141552325	0.838437470799876	0.677684421887118	ACTB/ATP6V0B/ATP6V1F/TJP1	4	Mac_EPAS1
hsa04012	ErbB signaling pathway	6/340	87/5894	0.387305803643154	0.845030844312337	0.683013652357716	AREG/CRK/MAPK3/MYC/NRG1/SHC1	6	Mac_EPAS1
hsa04630	Jak-STAT signaling pathway	10/340	155/5894	0.404366537007029	0.857952123055525	0.693457543071195	CCND1/CSF2RA/IL6ST/LEPR/LIFR/MYC/PTPN6/SOCS2/SOCS3/SPRY1	10	Mac_EPAS1
hsa00760	Nicotinate and nicotinamide metabolism	2/340	24/5894	0.406964103585087	0.857952123055525	0.693457543071195	NNMT/PNP	2	Mac_EPAS1
hsa00600	Sphingolipid metabolism	3/340	40/5894	0.40854863002644	0.857952123055525	0.693457543071195	ASAH1/PLPP1/PLPP3	3	Mac_EPAS1
hsa05414	Dilated cardiomyopathy	6/340	90/5894	0.418784173063478	0.868589395983511	0.702055338858853	ACTB/ITGA10/ITGA5/ITGA6/ITGB4/LMNA	6	Mac_EPAS1
hsa04320	Dorso-ventral axis formation	2/340	25/5894	0.427376667952641	0.875600978244435	0.70772259519757	MAPK3/NOTCH4	2	Mac_EPAS1
hsa04960	Aldosterone-regulated sodium reabsorption	3/340	42/5894	0.439836766526188	0.890272009354213	0.719580759440435	INSR/MAPK3/SLC9A3R2	3	Mac_EPAS1
hsa00030	Pentose phosphate pathway	2/340	27/5894	0.467054871883199	0.929878931289432	0.751593873034692	ALDOA/FBP1	2	Mac_EPAS1
hsa04962	Vasopressin-regulated water reabsorption	3/340	44/5894	0.470474459283344	0.929878931289432	0.751593873034692	ARHGDIB/DYNC1LI2/RAB11A	3	Mac_EPAS1
hsa05210	Colorectal cancer	4/340	62/5894	0.484036267501492	0.934054053682649	0.754968502036728	CCND1/MAPK3/MYC/TGFBR2	4	Mac_EPAS1
hsa04114	Oocyte meiosis	7/340	114/5894	0.488927192416621	0.934054053682649	0.754968502036728	CALM1/CALM2/MAPK3/PPP2CB/RPS6KA2/YWHAB/YWHAE	7	Mac_EPAS1
hsa05016	Huntington's disease	11/340	183/5894	0.489266409071864	0.934054053682649	0.754968502036728	ATP5F1A/ATP5F1B/ATP5F1C/ATP5PD/ATP5PF/ATP5PO/COX7A1/GPX1/SOD2/TGM2/UQCR10	11	Mac_EPAS1
hsa00010	Glycolysis / Gluconeogenesis	4/340	65/5894	0.521572092620783	0.984540579329118	0.795775280284813	ALDH1A3/ALDOA/FBP1/PKM	4	Mac_EPAS1
hsa00920	Sulfur metabolism	1/340	13/5894	0.538478093552387	0.999999984934713	0.808270664514899	PAPSS1	1	Mac_EPAS1
hsa00250	Alanine, aspartate and glutamate metabolism	2/340	32/5894	0.558666928376272	0.999999984934713	0.808270664514899	ASS1/GLUL	2	Mac_EPAS1
hsa00603	Glycosphingolipid biosynthesis - globo series	1/340	14/5894	0.565160196628766	0.999999984934713	0.808270664514899	ST3GAL1	1	Mac_EPAS1
hsa04720	Long-term potentiation	4/340	70/5894	0.581069123719613	0.999999984934713	0.808270664514899	CALM1/CALM2/MAPK3/RPS6KA2	4	Mac_EPAS1
hsa05212	Pancreatic cancer	4/340	70/5894	0.581069123719613	0.999999984934713	0.808270664514899	CCND1/MAPK3/RALB/TGFBR2	4	Mac_EPAS1
hsa00604	Glycosphingolipid biosynthesis - ganglio series	1/340	15/5894	0.590303994782885	0.999999984934713	0.808270664514899	ST3GAL1	1	Mac_EPAS1
hsa00900	Terpenoid backbone biosynthesis	1/340	15/5894	0.590303994782885	0.999999984934713	0.808270664514899	FDPS	1	Mac_EPAS1
hsa00980	Metabolism of xenobiotics by cytochrome P450	4/340	71/5894	0.592452231033092	0.999999984934713	0.808270664514899	AKR1C3/ALDH1A3/CYP1B1/MGST2	4	Mac_EPAS1
hsa05143	African trypanosomiasis	2/340	35/5894	0.608018672125764	0.999999984934713	0.808270664514899	IL1B/LAMA4	2	Mac_EPAS1
hsa05223	Non-small cell lung cancer	3/340	54/5894	0.610302760495707	0.999999984934713	0.808270664514899	CCND1/FOXO3/MAPK3	3	Mac_EPAS1
hsa00565	Ether lipid metabolism	2/340	36/5894	0.623511845852795	0.999999984934713	0.808270664514899	PLPP1/PLPP3	2	Mac_EPAS1
hsa04130	SNARE interactions in vesicular transport	2/340	36/5894	0.623511845852795	0.999999984934713	0.808270664514899	VAMP5/VAMP8	2	Mac_EPAS1
hsa00450	Selenocompound metabolism	1/340	17/5894	0.63632537141336	0.999999984934713	0.808270664514899	PAPSS1	1	Mac_EPAS1
hsa00140	Steroid hormone biosynthesis	3/340	57/5894	0.647141155429143	0.999999984934713	0.808270664514899	AKR1C3/CYP1B1/HSD17B12	3	Mac_EPAS1
hsa04070	Phosphatidylinositol signaling system	4/340	78/5894	0.666807027621112	0.999999984934713	0.808270664514899	CALM1/CALM2/INPP1/PIK3C2A	4	Mac_EPAS1
hsa00531	Glycosaminoglycan degradation	1/340	19/5894	0.677190630852587	0.999999984934713	0.808270664514899	HYAL2	1	Mac_EPAS1
hsa00240	Pyrimidine metabolism	5/340	99/5894	0.683957027618695	0.999999984934713	0.808270664514899	CDA/ENTPD1/NME3/PNP/TYMP	5	Mac_EPAS1
hsa00350	Tyrosine metabolism	2/340	41/5894	0.693908484310893	0.999999984934713	0.808270664514899	ALDH1A3/BUD23	2	Mac_EPAS1
hsa04916	Melanogenesis	5/340	101/5894	0.70091806366035	0.999999984934713	0.808270664514899	CALM1/CALM2/EDN1/FZD4/MAPK3	5	Mac_EPAS1
hsa01040	Biosynthesis of unsaturated fatty acids	1/340	21/5894	0.713475938960729	0.999999984934713	0.808270664514899	HSD17B12	1	Mac_EPAS1
hsa00532	Glycosaminoglycan biosynthesis - chondroitin sulfate / dermatan sulfate	1/340	22/5894	0.730063403757826	0.999999984934713	0.808270664514899	CSGALNACT1	1	Mac_EPAS1
hsa00910	Nitrogen metabolism	1/340	23/5894	0.74569324754569	0.999999984934713	0.808270664514899	GLUL	1	Mac_EPAS1
hsa04964	Proximal tubule bicarbonate reclamation	1/340	23/5894	0.74569324754569	0.999999984934713	0.808270664514899	AQP1	1	Mac_EPAS1
hsa04975	Fat digestion and absorption	2/340	46/5894	0.753096206011633	0.999999984934713	0.808270664514899	PLPP1/PLPP3	2	Mac_EPAS1
hsa04920	Adipocytokine signaling pathway	3/340	68/5894	0.760670640206921	0.999999984934713	0.808270664514899	ACSL1/LEPR/SOCS3	3	Mac_EPAS1
hsa04330	Notch signaling pathway	2/340	47/5894	0.76368062465877	0.999999984934713	0.808270664514899	HES1/NOTCH4	2	Mac_EPAS1
hsa04970	Salivary secretion	4/340	89/5894	0.763816007908438	0.999999984934713	0.808270664514899	CALM1/CALM2/CST3/LYZ	4	Mac_EPAS1
hsa05215	Prostate cancer	4/340	89/5894	0.763816007908438	0.999999984934713	0.808270664514899	CCND1/HSP90AB1/MAPK3/PDGFB	4	Mac_EPAS1
hsa04115	p53 signaling pathway	3/340	69/5894	0.769359905346487	0.999999984934713	0.808270664514899	CCND1/EI24/IGFBP3	3	Mac_EPAS1
hsa04540	Gap junction	4/340	90/5894	0.771436609626695	0.999999984934713	0.808270664514899	GJA1/MAPK3/PDGFB/TJP1	4	Mac_EPAS1
hsa04950	Maturity onset diabetes of the young	1/340	25/5894	0.774297432200863	0.999999984934713	0.808270664514899	HES1	1	Mac_EPAS1
hsa05218	Melanoma	3/340	71/5894	0.785967539021534	0.999999984934713	0.808270664514899	CCND1/MAPK3/PDGFB	3	Mac_EPAS1
hsa00480	Glutathione metabolism	2/340	50/5894	0.793104451451637	0.999999984934713	0.808270664514899	GPX1/MGST2	2	Mac_EPAS1
hsa00561	Glycerolipid metabolism	2/340	50/5894	0.793104451451637	0.999999984934713	0.808270664514899	PLPP1/PLPP3	2	Mac_EPAS1
hsa04966	Collecting duct acid secretion	1/340	27/5894	0.799692638820392	0.999999984934713	0.808270664514899	ATP6V1F	1	Mac_EPAS1
hsa04971	Gastric acid secretion	3/340	74/5894	0.80901608457019	0.999999984934713	0.808270664514899	ACTB/CALM1/CALM2	3	Mac_EPAS1
hsa00983	Drug metabolism - other enzymes	2/340	52/5894	0.810882630004693	0.999999984934713	0.808270664514899	CDA/TYMP	2	Mac_EPAS1
hsa04370	VEGF signaling pathway	3/340	76/5894	0.823193483620264	0.999999984934713	0.808270664514899	HSPB1/MAPK3/NOS3	3	Mac_EPAS1
hsa00512	Mucin type O-Glycan biosynthesis	1/340	30/5894	0.832542974039106	0.999999984934713	0.808270664514899	ST3GAL1	1	Mac_EPAS1
hsa00230	Purine metabolism	7/340	162/5894	0.834557802684286	0.999999984934713	0.808270664514899	ENTPD1/GUK1/NME3/NPR1/PAPSS1/PKM/PNP	7	Mac_EPAS1
hsa05217	Basal cell carcinoma	2/340	55/5894	0.835002528770521	0.999999984934713	0.808270664514899	BMP4/FZD4	2	Mac_EPAS1
hsa04340	Hedgehog signaling pathway	2/340	56/5894	0.842404795867124	0.999999984934713	0.808270664514899	BMP4/BMP6	2	Mac_EPAS1
hsa04912	GnRH signaling pathway	4/340	101/5894	0.843013099216229	0.999999984934713	0.808270664514899	CALM1/CALM2/MAPK3/MMP2	4	Mac_EPAS1
hsa00562	Inositol phosphate metabolism	2/340	57/5894	0.849505291883051	0.999999984934713	0.808270664514899	INPP1/PIK3C2A	2	Mac_EPAS1
hsa04140	Regulation of autophagy	1/340	34/5894	0.868139461461365	0.999999984934713	0.808270664514899	GABARAPL2	1	Mac_EPAS1
hsa04310	Wnt signaling pathway	6/340	151/5894	0.87629603424969	0.999999984934713	0.808270664514899	CCND1/DKK2/FZD4/MYC/PPP2CB/SOX17	6	Mac_EPAS1
hsa04660	T cell receptor signaling pathway	4/340	108/5894	0.877988249435358	0.999999984934713	0.808270664514899	CD4/MAPK3/PTPN6/PTPRC	4	Mac_EPAS1
hsa04914	Progesterone-mediated oocyte maturation	3/340	87/5894	0.886069350620503	0.999999984934713	0.808270664514899	HSP90AB1/MAPK3/RPS6KA2	3	Mac_EPAS1
hsa00830	Retinol metabolism	2/340	64/5894	0.891583073753075	0.999999984934713	0.808270664514899	ALDH1A1/DHRS3	2	Mac_EPAS1
hsa04210	Apoptosis	3/340	89/5894	0.895084829791175	0.999999984934713	0.808270664514899	IL1B/IL1R1/TNFSF10	3	Mac_EPAS1
hsa05160	Hepatitis C	5/340	135/5894	0.897277142604382	0.999999984934713	0.808270664514899	CLDN5/CXCL8/MAPK3/PPP2CB/SOCS3	5	Mac_EPAS1
hsa00620	Pyruvate metabolism	1/340	40/5894	0.9078924780074	0.999999984934713	0.808270664514899	PKM	1	Mac_EPAS1
hsa00380	Tryptophan metabolism	1/340	42/5894	0.918281834133952	0.999999984934713	0.808270664514899	CYP1B1	1	Mac_EPAS1
hsa03320	PPAR signaling pathway	2/340	70/5894	0.918681720989773	0.999999984934713	0.808270664514899	ACSL1/DBI	2	Mac_EPAS1
hsa04730	Long-term depression	2/340	70/5894	0.918681720989773	0.999999984934713	0.808270664514899	MAPK3/PPP2CB	2	Mac_EPAS1
hsa00071	Fatty acid degradation	1/340	43/5894	0.923029642813797	0.999999984934713	0.808270664514899	ACSL1	1	Mac_EPAS1
hsa04141	Protein processing in endoplasmic reticulum	6/340	168/5894	0.929138323814689	0.999999984934713	0.808270664514899	HSP90AB1/LMAN1/RRBP1/SEC62/SVIP/UFD1	6	Mac_EPAS1
hsa00982	Drug metabolism - cytochrome P450	2/340	73/5894	0.929714423608271	0.999999984934713	0.808270664514899	ALDH1A3/MGST2	2	Mac_EPAS1
hsa03050	Proteasome	1/340	45/5894	0.931715906613175	0.999999984934713	0.808270664514899	PSMB5	1	Mac_EPAS1
hsa00514	Other types of O-glycan biosynthesis	1/340	46/5894	0.93568523329321	0.999999984934713	0.808270664514899	ST6GAL1	1	Mac_EPAS1
hsa04662	B cell receptor signaling pathway	2/340	75/5894	0.936268435526224	0.999999984934713	0.808270664514899	MAPK3/PTPN6	2	Mac_EPAS1
hsa04260	Cardiac muscle contraction	2/340	77/5894	0.942241430873621	0.999999984934713	0.808270664514899	COX7A1/UQCR10	2	Mac_EPAS1
hsa00520	Amino sugar and nucleotide sugar metabolism	1/340	48/5894	0.942946899740678	0.999999984934713	0.808270664514899	GMDS	1	Mac_EPAS1
hsa04110	Cell cycle	4/340	128/5894	0.943351061525905	0.999999984934713	0.808270664514899	CCND1/MYC/YWHAB/YWHAE	4	Mac_EPAS1
hsa00510	N-Glycan biosynthesis	1/340	49/5894	0.946265075260379	0.999999984934713	0.808270664514899	ST6GAL1	1	Mac_EPAS1
hsa04146	Peroxisome	2/340	79/5894	0.947680865090111	0.999999984934713	0.808270664514899	ACSL1/SOD2	2	Mac_EPAS1
hsa04664	Fc epsilon RI signaling pathway	2/340	79/5894	0.947680865090111	0.999999984934713	0.808270664514899	FCER1G/MAPK3	2	Mac_EPAS1
hsa00564	Glycerophospholipid metabolism	2/340	80/5894	0.950214419559282	0.999999984934713	0.808270664514899	PLPP1/PLPP3	2	Mac_EPAS1
hsa03008	Ribosome biogenesis in eukaryotes	2/340	81/5894	0.952630890369275	0.999999984934713	0.808270664514899	IMP3/REXO2	2	Mac_EPAS1
hsa05014	Amyotrophic lateral sclerosis (ALS)	1/340	54/5894	0.960182428430572	0.999999984934713	0.808270664514899	GPX1	1	Mac_EPAS1
hsa04120	Ubiquitin mediated proteolysis	4/340	139/5894	0.963786816986832	0.999999984934713	0.808270664514899	ELOB/ELOC/HERC2/SOCS3	4	Mac_EPAS1
hsa04622	RIG-I-like receptor signaling pathway	1/340	71/5894	0.985658464172935	0.999999984934713	0.808270664514899	CXCL8	1	Mac_EPAS1
hsa04976	Bile secretion	1/340	71/5894	0.985658464172935	0.999999984934713	0.808270664514899	AQP1	1	Mac_EPAS1
hsa03015	mRNA surveillance pathway	1/340	83/5894	0.993037784271711	0.999999984934713	0.808270664514899	PPP2CB	1	Mac_EPAS1
hsa03013	RNA transport	3/340	152/5894	0.994081493816052	0.999999984934713	0.808270664514899	EEF1A1/EIF4A1/EIF4B	3	Mac_EPAS1
hsa04972	Pancreatic secretion	1/340	101/5894	0.997651878904588	0.999999984934713	0.808270664514899	RAB11A	1	Mac_EPAS1
hsa04020	Calcium signaling pathway	3/340	177/5894	0.998295470168031	0.999999984934713	0.808270664514899	CALM1/CALM2/NOS3	3	Mac_EPAS1
hsa04080	Neuroactive ligand-receptor interaction	6/340	272/5894	0.998865228760652	0.999999984934713	0.808270664514899	APLNR/C5AR1/CALCRL/FPR1/LEPR/S1PR1	6	Mac_EPAS1
hsa04740	Olfactory transduction	3/340	388/5894	0.999999984934713	0.999999984934713	0.808270664514899	ARRB2/CALM1/CALM2	3	Mac_EPAS1
hsa03010	Ribosome	37/226	92/5894	2.38736598605594e-29	3.60492263894446e-27	2.91509951981567e-27	RPL10/RPL10A/RPL11/RPL13/RPL15/RPL18/RPL18A/RPL19/RPL26/RPL27A/RPL28/RPL3/RPL39/RPL4/RPL6/RPL8/RPS11/RPS13/RPS14/RPS15/RPS15A/RPS16/RPS18/RPS19/RPS2/RPS23/RPS24/RPS27/RPS27L/RPS29/RPS3A/RPS5/RPS6/RPS7/RPS8/RPS9/RPSA	37	Mac_GNB2L1
hsa05140	Leishmaniasis	22/226	73/5894	1.14362958231093e-14	8.63440334644755e-13	6.98215955516149e-13	CYBA/FCGR2A/FOS/HLA-DMA/HLA-DMB/HLA-DOA/HLA-DPA1/HLA-DPB1/HLA-DQA1/HLA-DQA2/HLA-DQB1/HLA-DRA/HLA-DRB1/HLA-DRB5/IL1B/ITGB1/ITGB2/NCF2/NFKB1/NFKBIA/PTGS2/PTPN6	22	Mac_GNB2L1
hsa05150	Staphylococcus aureus infection	19/226	56/5894	7.00124163396343e-14	3.52395828909493e-12	2.84962817382371e-12	C1R/C1S/CFH/FCGR2A/FCGR2B/FPR1/HLA-DMA/HLA-DMB/HLA-DOA/HLA-DPA1/HLA-DPB1/HLA-DQA1/HLA-DQA2/HLA-DQB1/HLA-DRA/HLA-DRB1/HLA-DRB5/ITGB2/PTAFR	19	Mac_GNB2L1
hsa05310	Asthma	13/226	31/5894	3.07699401803339e-11	1.1615652418076e-09	9.39292910768087e-10	FCER1A/FCER1G/HLA-DMA/HLA-DMB/HLA-DOA/HLA-DPA1/HLA-DPB1/HLA-DQA1/HLA-DQA2/HLA-DQB1/HLA-DRA/HLA-DRB1/HLA-DRB5	13	Mac_GNB2L1
hsa04145	Phagosome	25/226	156/5894	7.115931990204e-10	2.14901146104161e-08	1.73778549655508e-08	ACTB/C1R/CLEC7A/CORO1A/CTSL/CYBA/FCGR2A/FCGR2B/HLA-DMA/HLA-DMB/HLA-DOA/HLA-DPA1/HLA-DPB1/HLA-DQA1/HLA-DQA2/HLA-DQB1/HLA-DRA/HLA-DRB1/HLA-DRB5/ITGB1/ITGB2/LAMP1/MRC1/NCF2/RAB7A	25	Mac_GNB2L1
hsa05323	Rheumatoid arthritis	19/226	92/5894	1.1021765452124e-09	2.77381097211786e-08	2.24302595166031e-08	CD86/CTSL/CXCL8/FOS/HLA-DMA/HLA-DMB/HLA-DOA/HLA-DPA1/HLA-DPB1/HLA-DQA1/HLA-DQA2/HLA-DQB1/HLA-DRA/HLA-DRB1/HLA-DRB5/IL18/IL1B/ITGB2/TNFSF13B	19	Mac_GNB2L1
hsa04672	Intestinal immune network for IgA production	14/226	49/5894	2.03808235705325e-09	4.3964347987863e-08	3.55515117922071e-08	CD86/CXCR4/HLA-DMA/HLA-DMB/HLA-DOA/HLA-DPA1/HLA-DPB1/HLA-DQA1/HLA-DQA2/HLA-DQB1/HLA-DRA/HLA-DRB1/HLA-DRB5/TNFSF13B	14	Mac_GNB2L1
hsa05332	Graft-versus-host disease	13/226	43/5894	3.62055475279817e-09	6.83379709590655e-08	5.52610988584984e-08	CD86/HLA-DMA/HLA-DMB/HLA-DOA/HLA-DPA1/HLA-DPB1/HLA-DQA1/HLA-DQA2/HLA-DQB1/HLA-DRA/HLA-DRB1/HLA-DRB5/IL1B	13	Mac_GNB2L1
hsa04940	Type I diabetes mellitus	13/226	45/5894	6.74908434905456e-09	1.13234637411915e-07	9.15665245017928e-08	CD86/HLA-DMA/HLA-DMB/HLA-DOA/HLA-DPA1/HLA-DPB1/HLA-DQA1/HLA-DQA2/HLA-DQB1/HLA-DRA/HLA-DRB1/HLA-DRB5/IL1B	13	Mac_GNB2L1
hsa05330	Allograft rejection	12/226	39/5894	1.18091591605907e-08	1.7831830332492e-07	1.4419604869774e-07	CD86/HLA-DMA/HLA-DMB/HLA-DOA/HLA-DPA1/HLA-DPB1/HLA-DQA1/HLA-DQA2/HLA-DQB1/HLA-DRA/HLA-DRB1/HLA-DRB5	12	Mac_GNB2L1
hsa05131	Shigellosis	14/226	62/5894	5.62563145932435e-08	7.44693797298004e-07	6.02192265504137e-07	ACTB/ARPC1B/ARPC2/ARPC3/CXCL8/ELMO1/HCLS1/ITGB1/NFKB1/NFKBIA/PFN1/RHOG/ROCK1/WAS	14	Mac_GNB2L1
hsa05416	Viral myocarditis	15/226	72/5894	5.91809640236824e-08	7.44693797298004e-07	6.02192265504137e-07	ACTB/CAV1/CD86/HLA-DMA/HLA-DMB/HLA-DOA/HLA-DPA1/HLA-DPB1/HLA-DQA1/HLA-DQA2/HLA-DQB1/HLA-DRA/HLA-DRB1/HLA-DRB5/ITGB2	15	Mac_GNB2L1
hsa05320	Autoimmune thyroid disease	12/226	54/5894	6.21214563407029e-07	7.21564608265087e-06	5.83488982633323e-06	CD86/HLA-DMA/HLA-DMB/HLA-DOA/HLA-DPA1/HLA-DPB1/HLA-DQA1/HLA-DQA2/HLA-DQB1/HLA-DRA/HLA-DRB1/HLA-DRB5	12	Mac_GNB2L1
hsa04612	Antigen processing and presentation	14/226	78/5894	1.14592154161017e-06	1.23595823416526e-05	9.99450367118645e-06	CD74/CTSL/HLA-DMA/HLA-DMB/HLA-DOA/HLA-DPA1/HLA-DPB1/HLA-DQA1/HLA-DQA2/HLA-DQB1/HLA-DRA/HLA-DRB1/HLA-DRB5/IFI30	14	Mac_GNB2L1
hsa04666	Fc gamma R-mediated phagocytosis	14/226	95/5894	1.2799131614916e-05	0.000128844591590155	0.00010418942226879	ARF6/ARPC1B/ARPC2/ARPC3/CFL1/FCGR2A/FCGR2B/HCK/LYN/MAP2K1/PAK1/PTPRC/VASP/WAS	14	Mac_GNB2L1
hsa05145	Toxoplasmosis	16/226	133/5894	4.2185204184889e-05	0.000398122864494889	0.000321939716147837	ALOX5/HLA-DMA/HLA-DMB/HLA-DOA/HLA-DPA1/HLA-DPB1/HLA-DQA1/HLA-DQA2/HLA-DQB1/HLA-DRA/HLA-DRB1/HLA-DRB5/ITGB1/NFKB1/NFKBIA/PPIF	16	Mac_GNB2L1
hsa04514	Cell adhesion molecules (CAMs)	16/226	136/5894	5.55828159286506e-05	0.00049370618854272	0.000399232609766159	CD86/CD99/HLA-DMA/HLA-DMB/HLA-DOA/HLA-DPA1/HLA-DPB1/HLA-DQA1/HLA-DQA2/HLA-DQB1/HLA-DRA/HLA-DRB1/HLA-DRB5/ITGB1/ITGB2/PTPRC	16	Mac_GNB2L1
hsa05322	Systemic lupus erythematosus	16/226	138/5894	6.64773178389723e-05	0.000550836730577692	0.000445430887047837	C1R/C1S/CD86/FCGR2A/FCGR2B/HLA-DMA/HLA-DMB/HLA-DOA/HLA-DPA1/HLA-DPB1/HLA-DQA1/HLA-DQA2/HLA-DQB1/HLA-DRA/HLA-DRB1/HLA-DRB5	16	Mac_GNB2L1
hsa05100	Bacterial invasion of epithelial cells	11/226	71/5894	6.93105819932195e-05	0.000550836730577692	0.000445430887047837	ACTB/ARPC1B/ARPC2/ARPC3/CAV1/ELMO1/FN1/HCLS1/ITGB1/RHOG/WAS	11	Mac_GNB2L1
hsa04662	B cell receptor signaling pathway	11/226	75/5894	0.000115821878438719	0.000842030564632542	0.000680903070738061	CD72/CD81/DAPP1/FCGR2B/FOS/LILRB3/LYN/MAP2K1/NFKB1/NFKBIA/PTPN6	11	Mac_GNB2L1
hsa04640	Hematopoietic cell lineage	12/226	88/5894	0.00011710358845883	0.000842030564632542	0.000680903070738061	CD1C/CD1D/CD1E/CD33/CD59/CD9/CSF2RA/HLA-DRA/HLA-DRB1/HLA-DRB5/IL1B/IL1R2	12	Mac_GNB2L1
hsa04380	Osteoclast differentiation	13/226	128/5894	0.00115864300801245	0.0079525042822673	0.00643074588179162	CYBA/FCGR2A/FCGR2B/FOS/IL1B/JUNB/LCP2/LILRB3/MAP2K1/NCF2/NFKB1/NFKBIA/SPI1	13	Mac_GNB2L1
hsa05130	Pathogenic Escherichia coli infection	8/226	58/5894	0.00150890135308717	0.00990626540505058	0.00801064333904404	ACTB/ARPC1B/ARPC2/ARPC3/HCLS1/ITGB1/ROCK1/WAS	8	Mac_GNB2L1
hsa04670	Leukocyte transendothelial migration	12/226	117/5894	0.00163822384274502	0.01020224573173	0.00824998609188342	ACTB/CD99/CXCR4/CYBA/ITGB1/ITGB2/MYL12B/MYL9/NCF2/RASSF5/ROCK1/VASP	12	Mac_GNB2L1
hsa04621	NOD-like receptor signaling pathway	8/226	59/5894	0.00168911353174337	0.01020224573173	0.00824998609188342	CASP1/CXCL8/IL18/IL1B/NFKB1/NFKBIA/NLRP3/TNFAIP3	8	Mac_GNB2L1
hsa04610	Complement and coagulation cascades	8/226	69/5894	0.00458775329137821	0.0266442594999273	0.021545723959509	A2M/C1R/C1S/CD59/CFH/PLAUR/SERPING1/TFPI	8	Mac_GNB2L1
hsa05146	Amoebiasis	10/226	106/5894	0.00713872314758491	0.0399239701957526	0.032284284020267	CD1D/CXCL8/FN1/HSPB1/IL1B/IL1R2/ITGB2/NFKB1/RAB7A/SERPINB1	10	Mac_GNB2L1
hsa04810	Regulation of actin cytoskeleton	16/226	214/5894	0.00772499766949697	0.0416598088605015	0.0336879597617161	ACTB/ARPC1B/ARPC2/ARPC3/CFL1/FN1/ITGB1/ITGB2/MAP2K1/MYL12B/MYL9/PAK1/PFN1/ROCK1/TMSB4X/WAS	16	Mac_GNB2L1
hsa04620	Toll-like receptor signaling pathway	9/226	102/5894	0.0158305948969111	0.0824282699804682	0.0666551364080468	CD86/CXCL8/FOS/IL1B/MAP2K1/MAP3K8/NFKB1/NFKBIA/SPP1	9	Mac_GNB2L1
hsa04660	T cell receptor signaling pathway	9/226	108/5894	0.0222136360809694	0.111808634940879	0.0904133959786826	FOS/LCP2/MAP2K1/MAP3K8/NFKB1/NFKBIA/PAK1/PTPN6/PTPRC	9	Mac_GNB2L1
hsa04062	Chemokine signaling pathway	13/226	189/5894	0.0289820932407463	0.141170841269442	0.114156971678322	CCL17/CXCL8/CXCR4/ELMO1/FGR/HCK/LYN/MAP2K1/NFKB1/NFKBIA/PAK1/ROCK1/WAS	13	Mac_GNB2L1
hsa05410	Hypertrophic cardiomyopathy (HCM)	7/226	83/5894	0.039145059288363	0.184715748516963	0.14936930517928	ACTB/CACNA2D3/ITGB1/SLC8A1/TPM1/TPM2/TPM3	7	Mac_GNB2L1
hsa04142	Lysosome	9/226	121/5894	0.042005888187945	0.190461030556841	0.154015193758059	AP1S2/CD63/CTSD/CTSH/CTSL/LAMP1/LAPTM5/PPT1/TPP1	9	Mac_GNB2L1
hsa04510	Focal adhesion	13/226	200/5894	0.0428852651584941	0.190461030556841	0.154015193758059	ACTB/CAV1/COL6A2/FN1/ITGB1/MAP2K1/MYL12B/MYL9/PAK1/PARVG/ROCK1/SPP1/VASP	13	Mac_GNB2L1
hsa05144	Malaria	5/226	51/5894	0.0445460921434549	0.192184568961762	0.15540892296664	CD81/CXCL8/IL18/IL1B/ITGB2	5	Mac_GNB2L1
hsa05414	Dilated cardiomyopathy	7/226	90/5894	0.0564439749882465	0.236751117311812	0.19144740054493	ACTB/CACNA2D3/ITGB1/SLC8A1/TPM1/TPM2/TPM3	7	Mac_GNB2L1
hsa04623	Cytosolic DNA-sensing pathway	5/226	56/5894	0.0622509812482823	0.254051301851098	0.205437093166451	CASP1/IL18/IL1B/NFKB1/NFKBIA	5	Mac_GNB2L1
hsa04260	Cardiac muscle contraction	6/226	77/5894	0.0739755640239246	0.293293799083799	0.237170308077523	CACNA2D3/COX7A1/SLC8A1/TPM1/TPM2/TPM3	6	Mac_GNB2L1
hsa05219	Bladder cancer	4/226	42/5894	0.0757513785713124	0.293293799083799	0.237170308077523	CDKN1A/CXCL8/MAP2K1/TYMP	4	Mac_GNB2L1
hsa05120	Epithelial cell signaling in Helicobacter pylori infection	5/226	68/5894	0.118540613322888	0.447490815293904	0.361860819617238	CXCL8/LYN/NFKB1/NFKBIA/PAK1	5	Mac_GNB2L1
hsa00480	Glutathione metabolism	4/226	50/5894	0.123720421938055	0.455653261284055	0.368461333628096	IDH2/LAP3/MGST2/MGST3	4	Mac_GNB2L1
hsa04010	MAPK signaling pathway	14/226	268/5894	0.147173620056313	0.529124205440554	0.427873181116098	CACNA2D3/DUSP2/FOS/GADD45B/HSPB1/IL1B/IL1R2/MAP2K1/MAP3K8/MEF2C/NFKB1/NR4A1/PAK1/RPS6KA3	14	Mac_GNB2L1
hsa05020	Prion diseases	3/226	36/5894	0.158324339209612	0.555976167922127	0.449586862871849	IL1B/MAP2K1/SOD1	3	Mac_GNB2L1
hsa05221	Acute myeloid leukemia	4/226	58/5894	0.181502910084922	0.608010031156412	0.491663740774791	MAP2K1/NFKB1/RARA/SPI1	4	Mac_GNB2L1
hsa04146	Peroxisome	5/226	79/5894	0.185221598895331	0.608010031156412	0.491663740774791	ACAA1/CAT/IDH2/PRDX1/SOD1	5	Mac_GNB2L1
hsa04664	Fc epsilon RI signaling pathway	5/226	79/5894	0.185221598895331	0.608010031156412	0.491663740774791	FCER1A/FCER1G/LCP2/LYN/MAP2K1	5	Mac_GNB2L1
hsa00380	Tryptophan metabolism	3/226	42/5894	0.216909098075445	0.69687816615728	0.563526436209442	ALDH2/CAT/KYNU	3	Mac_GNB2L1
hsa05222	Small cell lung cancer	5/226	85/5894	0.226306770394269	0.707342439823821	0.571988309651888	FN1/ITGB1/NFKB1/NFKBIA/PTGS2	5	Mac_GNB2L1
hsa04360	Axon guidance	7/226	130/5894	0.230900103749115	0.707342439823821	0.571988309651888	CFL1/CXCR4/ITGB1/PAK1/ROCK1/SRGAP1/SRGAP2	7	Mac_GNB2L1
hsa00760	Nicotinate and nicotinamide metabolism	2/226	24/5894	0.23421935093504	0.707342439823821	0.571988309651888	NAMPT/NNMT	2	Mac_GNB2L1
hsa04320	Dorso-ventral axis formation	2/226	25/5894	0.248602702572106	0.736058982125255	0.595209772928055	ETS2/MAP2K1	2	Mac_GNB2L1
hsa00062	Fatty acid elongation	1/226	8/5894	0.26873406135669	0.773735759115988	0.625676877361134	PPT1	1	Mac_GNB2L1
hsa05200	Pathways in cancer	15/226	327/5894	0.271576127371837	0.773735759115988	0.625676877361134	CDKN1A/CSF2RA/CXCL8/EPAS1/FN1/FOS/ITGB1/MAP2K1/NFKB1/NFKBIA/PTGS2/RARA/RASSF5/SPI1/TPM3	15	Mac_GNB2L1
hsa00561	Glycerolipid metabolism	3/226	50/5894	0.300304634635179	0.812252859633768	0.656823504479032	ALDH2/GK/GPAT3	3	Mac_GNB2L1
hsa05216	Thyroid cancer	2/226	29/5894	0.306187833363499	0.812252859633768	0.656823504479032	MAP2K1/TPM3	2	Mac_GNB2L1
hsa04520	Adherens junction	4/226	73/5894	0.30661200661672	0.812252859633768	0.656823504479032	ACTB/PTPN1/PTPN6/WAS	4	Mac_GNB2L1
hsa05220	Chronic myeloid leukemia	4/226	73/5894	0.30661200661672	0.812252859633768	0.656823504479032	CDKN1A/MAP2K1/NFKB1/NFKBIA	4	Mac_GNB2L1
hsa05412	Arrhythmogenic right ventricular cardiomyopathy (ARVC)	4/226	74/5894	0.315369813168964	0.821048996353682	0.663936448776767	ACTB/CACNA2D3/ITGB1/SLC8A1	4	Mac_GNB2L1
hsa05014	Amyotrophic lateral sclerosis (ALS)	3/226	54/5894	0.342802457093049	0.877341881712718	0.709457359907113	CASP1/CAT/SOD1	3	Mac_GNB2L1
hsa04722	Neurotrophin signaling pathway	6/226	127/5894	0.36037880683869	0.906953330544037	0.733402484092773	ARHGDIB/CALM1/MAP2K1/NFKB1/NFKBIA/RPS6KA3	6	Mac_GNB2L1
hsa05142	Chagas disease (American trypanosomiasis)	5/226	104/5894	0.368609517353235	0.912459624923583	0.737855116703629	CXCL8/FOS/IL1B/NFKB1/NFKBIA	5	Mac_GNB2L1
hsa05143	African trypanosomiasis	2/226	35/5894	0.390652755292558	0.925033167258931	0.748022637867103	IL18/IL1B	2	Mac_GNB2L1
hsa05340	Primary immunodeficiency	2/226	35/5894	0.390652755292558	0.925033167258931	0.748022637867103	IL2RG/PTPRC	2	Mac_GNB2L1
hsa00590	Arachidonic acid metabolism	3/226	59/5894	0.395594292098959	0.925033167258931	0.748022637867103	ALOX5/PTGS2/TBXAS1	3	Mac_GNB2L1
hsa00920	Sulfur metabolism	1/226	13/5894	0.398789252973998	0.925033167258931	0.748022637867103	CHST11	1	Mac_GNB2L1
hsa04130	SNARE interactions in vesicular transport	2/226	36/5894	0.404319132709202	0.925033167258931	0.748022637867103	STX11/VAMP5	2	Mac_GNB2L1
hsa04512	ECM-receptor interaction	4/226	85/5894	0.412111965913573	0.928789654521635	0.751060299229764	COL6A2/FN1/ITGB1/SPP1	4	Mac_GNB2L1
hsa04650	Natural killer cell mediated cytotoxicity	6/226	136/5894	0.422753403218608	0.93876123361779	0.759123758101525	FCER1G/ITGB2/LCP2/MAP2K1/PAK1/PTPN6	6	Mac_GNB2L1
hsa04012	ErbB signaling pathway	4/226	87/5894	0.429516374754999	0.939956124463839	0.760089999566437	AREG/CDKN1A/MAP2K1/PAK1	4	Mac_GNB2L1
hsa04060	Cytokine-cytokine receptor interaction	11/226	265/5894	0.437842635470427	0.944489113657635	0.763755574655181	CCL17/CSF2RA/CXCL8/CXCR4/IL13RA1/IL18/IL1B/IL1R2/IL2RG/OSM/TNFSF13B	11	Mac_GNB2L1
hsa05215	Prostate cancer	4/226	89/5894	0.446786057132629	0.950206966577845	0.768379282837435	CDKN1A/MAP2K1/NFKB1/NFKBIA	4	Mac_GNB2L1
hsa05214	Glioma	3/226	65/5894	0.457354228301315	0.95241305942052	0.770163226858001	CALM1/CDKN1A/MAP2K1	3	Mac_GNB2L1
hsa04270	Vascular smooth muscle contraction	5/226	116/5894	0.460438101574159	0.95241305942052	0.770163226858001	CALD1/CALM1/MAP2K1/MYL9/ROCK1	5	Mac_GNB2L1
hsa00071	Fatty acid degradation	2/226	43/5894	0.495431313504293	0.977983198356367	0.790840369531813	ACAA1/ALDH2	2	Mac_GNB2L1
hsa04115	p53 signaling pathway	3/226	69/5894	0.497033659711118	0.977983198356367	0.790840369531813	CDKN1A/GADD45B/PMAIP1	3	Mac_GNB2L1
hsa04720	Long-term potentiation	3/226	70/5894	0.506728260441479	0.977983198356367	0.790840369531813	CALM1/MAP2K1/RPS6KA3	3	Mac_GNB2L1
hsa05211	Renal cell carcinoma	3/226	70/5894	0.506728260441479	0.977983198356367	0.790840369531813	EPAS1/MAP2K1/PAK1	3	Mac_GNB2L1
hsa00280	Valine, leucine and isoleucine degradation	2/226	44/5894	0.507720157178703	0.977983198356367	0.790840369531813	ACAA1/ALDH2	2	Mac_GNB2L1
hsa04622	RIG-I-like receptor signaling pathway	3/226	71/5894	0.51632587403925	0.977983198356367	0.790840369531813	CXCL8/NFKB1/NFKBIA	3	Mac_GNB2L1
hsa04971	Gastric acid secretion	3/226	74/5894	0.544507619009931	0.977983198356367	0.790840369531813	ACTB/CALM1/HRH2	3	Mac_GNB2L1
hsa01040	Biosynthesis of unsaturated fatty acids	1/226	21/5894	0.560665340131125	0.977983198356367	0.790840369531813	ACAA1	1	Mac_GNB2L1
hsa04370	VEGF signaling pathway	3/226	76/5894	0.562760842941168	0.977983198356367	0.790840369531813	HSPB1/MAP2K1/PTGS2	3	Mac_GNB2L1
hsa00410	beta-Alanine metabolism	1/226	22/5894	0.577571458491481	0.977983198356367	0.790840369531813	ALDH2	1	Mac_GNB2L1
hsa00532	Glycosaminoglycan biosynthesis - chondroitin sulfate / dermatan sulfate	1/226	22/5894	0.577571458491481	0.977983198356367	0.790840369531813	CHST11	1	Mac_GNB2L1
hsa04710	Circadian rhythm	1/226	23/5894	0.593829777698041	0.977983198356367	0.790840369531813	BHLHE40	1	Mac_GNB2L1
hsa04964	Proximal tubule bicarbonate reclamation	1/226	23/5894	0.593829777698041	0.977983198356367	0.790840369531813	AQP1	1	Mac_GNB2L1
hsa05160	Hepatitis C	5/226	135/5894	0.596071316242389	0.977983198356367	0.790840369531813	CD81/CDKN1A/CXCL8/NFKB1/NFKBIA	5	Mac_GNB2L1
hsa00564	Glycerophospholipid metabolism	3/226	80/5894	0.597911168137828	0.977983198356367	0.790840369531813	CHKA/CHPT1/GPAT3	3	Mac_GNB2L1
hsa00983	Drug metabolism - other enzymes	2/226	52/5894	0.598785873497362	0.977983198356367	0.790840369531813	HPRT1/TYMP	2	Mac_GNB2L1
hsa04150	mTOR signaling pathway	2/226	52/5894	0.598785873497362	0.977983198356367	0.790840369531813	RPS6/RPS6KA3	2	Mac_GNB2L1
hsa00330	Arginine and proline metabolism	2/226	54/5894	0.619488757689603	0.977983198356367	0.790840369531813	ALDH2/LAP3	2	Mac_GNB2L1
hsa05223	Non-small cell lung cancer	2/226	54/5894	0.619488757689603	0.977983198356367	0.790840369531813	MAP2K1/RASSF5	2	Mac_GNB2L1
hsa00053	Ascorbate and aldarate metabolism	1/226	26/5894	0.63896044008952	0.977983198356367	0.790840369531813	ALDH2	1	Mac_GNB2L1
hsa04210	Apoptosis	3/226	89/5894	0.670026940703188	0.977983198356367	0.790840369531813	IL1B/NFKB1/NFKBIA	3	Mac_GNB2L1
hsa04970	Salivary secretion	3/226	89/5894	0.670026940703188	0.977983198356367	0.790840369531813	CALM1/CST3/LYZ	3	Mac_GNB2L1
hsa00340	Histidine metabolism	1/226	29/5894	0.679096226026745	0.977983198356367	0.790840369531813	ALDH2	1	Mac_GNB2L1
hsa04744	Phototransduction	1/226	29/5894	0.679096226026745	0.977983198356367	0.790840369531813	CALM1	1	Mac_GNB2L1
hsa04020	Calcium signaling pathway	6/226	177/5894	0.679661099562422	0.977983198356367	0.790840369531813	CALM1/HRH2/PTAFR/SLC25A5/SLC25A6/SLC8A1	6	Mac_GNB2L1
hsa00020	Citrate cycle (TCA cycle)	1/226	30/5894	0.691461827547283	0.977983198356367	0.790840369531813	IDH2	1	Mac_GNB2L1
hsa05210	Colorectal cancer	2/226	62/5894	0.694104682365135	0.977983198356367	0.790840369531813	FOS/MAP2K1	2	Mac_GNB2L1
hsa00040	Pentose and glucuronate interconversions	1/226	32/5894	0.714787764075489	0.977983198356367	0.790840369531813	ALDH2	1	Mac_GNB2L1
hsa00640	Propanoate metabolism	1/226	32/5894	0.714787764075489	0.977983198356367	0.790840369531813	ALDH2	1	Mac_GNB2L1
hsa04630	Jak-STAT signaling pathway	5/226	155/5894	0.715978281858222	0.977983198356367	0.790840369531813	CSF2RA/IL13RA1/IL2RG/OSM/PTPN6	5	Mac_GNB2L1
hsa03410	Base excision repair	1/226	34/5894	0.73635743842398	0.977983198356367	0.790840369531813	APEX1	1	Mac_GNB2L1
hsa04140	Regulation of autophagy	1/226	34/5894	0.73635743842398	0.977983198356367	0.790840369531813	ATG3	1	Mac_GNB2L1
hsa05012	Parkinson's disease	4/226	130/5894	0.741396451156359	0.977983198356367	0.790840369531813	COX7A1/NDUFS5/SLC25A5/SLC25A6	4	Mac_GNB2L1
hsa04920	Adipocytokine signaling pathway	2/226	68/5894	0.741829227777978	0.977983198356367	0.790840369531813	NFKB1/NFKBIA	2	Mac_GNB2L1
hsa03320	PPAR signaling pathway	2/226	70/5894	0.756266213983521	0.977983198356367	0.790840369531813	ACAA1/GK	2	Mac_GNB2L1
hsa04730	Long-term depression	2/226	70/5894	0.756266213983521	0.977983198356367	0.790840369531813	LYN/MAP2K1	2	Mac_GNB2L1
hsa05212	Pancreatic cancer	2/226	70/5894	0.756266213983521	0.977983198356367	0.790840369531813	MAP2K1/NFKB1	2	Mac_GNB2L1
hsa00565	Ether lipid metabolism	1/226	36/5894	0.756302540093756	0.977983198356367	0.790840369531813	CHPT1	1	Mac_GNB2L1
hsa04530	Tight junction	4/226	133/5894	0.757424054348375	0.977983198356367	0.790840369531813	ACTB/HCLS1/MYL12B/MYL9	4	Mac_GNB2L1
hsa00980	Metabolism of xenobiotics by cytochrome P450	2/226	71/5894	0.763221006445674	0.977983198356367	0.790840369531813	MGST2/MGST3	2	Mac_GNB2L1
hsa03018	RNA degradation	2/226	71/5894	0.763221006445674	0.977983198356367	0.790840369531813	PABPC1/XRN2	2	Mac_GNB2L1
hsa05218	Melanoma	2/226	71/5894	0.763221006445674	0.977983198356367	0.790840369531813	CDKN1A/MAP2K1	2	Mac_GNB2L1
hsa00982	Drug metabolism - cytochrome P450	2/226	73/5894	0.776617470474438	0.977983198356367	0.790840369531813	MGST2/MGST3	2	Mac_GNB2L1
hsa04141	Protein processing in endoplasmic reticulum	5/226	168/5894	0.779194687807483	0.977983198356367	0.790840369531813	CRYAB/HERPUD1/NFE2L2/PPP1R15A/UBE2D3	5	Mac_GNB2L1
hsa04910	Insulin signaling pathway	4/226	138/5894	0.782425697385111	0.977983198356367	0.790840369531813	CALM1/MAP2K1/PTPN1/RPS6	4	Mac_GNB2L1
hsa00600	Sphingolipid metabolism	1/226	40/5894	0.791797346286649	0.977983198356367	0.790840369531813	SPTLC2	1	Mac_GNB2L1
hsa00620	Pyruvate metabolism	1/226	40/5894	0.791797346286649	0.977983198356367	0.790840369531813	ALDH2	1	Mac_GNB2L1
hsa04144	Endocytosis	6/226	203/5894	0.798325252137414	0.977983198356367	0.790840369531813	ARF6/CAV1/CXCR4/IL2RG/RAB7A/SMAP2	6	Mac_GNB2L1
hsa04960	Aldosterone-regulated sodium reabsorption	1/226	42/5894	0.807564132340141	0.977983198356367	0.790840369531813	SGK1	1	Mac_GNB2L1
hsa04114	Oocyte meiosis	3/226	114/5894	0.819729297072813	0.977983198356367	0.790840369531813	CALM1/MAP2K1/RPS6KA3	3	Mac_GNB2L1
hsa00310	Lysine degradation	1/226	44/5894	0.822141812841557	0.977983198356367	0.790840369531813	ALDH2	1	Mac_GNB2L1
hsa04962	Vasopressin-regulated water reabsorption	1/226	44/5894	0.822141812841557	0.977983198356367	0.790840369531813	ARHGDIB	1	Mac_GNB2L1
hsa03008	Ribosome biogenesis in eukaryotes	2/226	81/5894	0.823794078712124	0.977983198356367	0.790840369531813	TCOF1/XRN2	2	Mac_GNB2L1
hsa04974	Protein digestion and absorption	2/226	81/5894	0.823794078712124	0.977983198356367	0.790840369531813	COL6A2/SLC8A1	2	Mac_GNB2L1
hsa05016	Huntington's disease	5/226	183/5894	0.838106320363356	0.977983198356367	0.790840369531813	COX7A1/NDUFS5/SLC25A5/SLC25A6/SOD1	5	Mac_GNB2L1
hsa03013	RNA transport	4/226	152/5894	0.84166968198896	0.977983198356367	0.790840369531813	CLNS1A/EIF1/PABPC1/THOC7	4	Mac_GNB2L1
hsa04330	Notch signaling pathway	1/226	47/5894	0.84197228997568	0.977983198356367	0.790840369531813	RBPJ	1	Mac_GNB2L1
hsa04914	Progesterone-mediated oocyte maturation	2/226	87/5894	0.853113762950243	0.983360138973181	0.795188400982147	MAP2K1/RPS6KA3	2	Mac_GNB2L1
hsa05213	Endometrial cancer	1/226	52/5894	0.870250460673308	0.990305494158069	0.800804721661457	MAP2K1	1	Mac_GNB2L1
hsa05110	Vibrio cholerae infection	1/226	54/5894	0.88009592987413	0.990305494158069	0.800804721661457	ACTB	1	Mac_GNB2L1
hsa00190	Oxidative phosphorylation	3/226	132/5894	0.887975967147643	0.990305494158069	0.800804721661457	COX7A1/NDUFS5/PPA1	3	Mac_GNB2L1
hsa05010	Alzheimer's disease	4/226	168/5894	0.892250530658686	0.990305494158069	0.800804721661457	CALM1/COX7A1/IL1B/NDUFS5	4	Mac_GNB2L1
hsa00240	Pyrimidine metabolism	2/226	99/5894	0.898849426417883	0.990305494158069	0.800804721661457	DCK/TYMP	2	Mac_GNB2L1
hsa04912	GnRH signaling pathway	2/226	101/5894	0.905047405257043	0.990305494158069	0.800804721661457	CALM1/MAP2K1	2	Mac_GNB2L1
hsa04916	Melanogenesis	2/226	101/5894	0.905047405257043	0.990305494158069	0.800804721661457	CALM1/MAP2K1	2	Mac_GNB2L1
hsa00010	Glycolysis / Gluconeogenesis	1/226	65/5894	0.922353078161138	0.997593692431984	0.806698280391148	ALDH2	1	Mac_GNB2L1
hsa04976	Bile secretion	1/226	71/5894	0.938759526616285	0.997593692431984	0.806698280391148	AQP1	1	Mac_GNB2L1
hsa04070	Phosphatidylinositol signaling system	1/226	78/5894	0.953587510284257	0.997593692431984	0.806698280391148	CALM1	1	Mac_GNB2L1
hsa04080	Neuroactive ligand-receptor interaction	6/226	272/5894	0.954354758000397	0.997593692431984	0.806698280391148	FPR1/HRH2/P2RY13/P2RY14/PTAFR/PTGER4	6	Mac_GNB2L1
hsa03040	Spliceosome	2/226	128/5894	0.96054281171032	0.997593692431984	0.806698280391148	HNRNPA1/HNRNPA3	2	Mac_GNB2L1
hsa04110	Cell cycle	2/226	128/5894	0.96054281171032	0.997593692431984	0.806698280391148	CDKN1A/GADD45B	2	Mac_GNB2L1
hsa03015	mRNA surveillance pathway	1/226	83/5894	0.961933608423043	0.997593692431984	0.806698280391148	PABPC1	1	Mac_GNB2L1
hsa04350	TGF-beta signaling pathway	1/226	85/5894	0.964837212995071	0.997593692431984	0.806698280391148	ROCK1	1	Mac_GNB2L1
hsa04540	Gap junction	1/226	90/5894	0.971167369453654	0.997593692431984	0.806698280391148	MAP2K1	1	Mac_GNB2L1
hsa04310	Wnt signaling pathway	2/226	151/5894	0.981865322209452	0.999999848405674	0.808644004287614	CTNNBIP1/ROCK1	2	Mac_GNB2L1
hsa00230	Purine metabolism	2/226	162/5894	0.987591699529478	0.999999848405674	0.808644004287614	DCK/HPRT1	2	Mac_GNB2L1
hsa04120	Ubiquitin mediated proteolysis	1/226	139/5894	0.995915839597786	0.999999848405674	0.808644004287614	UBE2D3	1	Mac_GNB2L1
hsa04740	Olfactory transduction	1/226	388/5894	0.999999848405674	0.999999848405674	0.808644004287614	CALM1	1	Mac_GNB2L1
hsa03010	Ribosome	38/347	92/5894	1.46620404872304e-23	2.47788484234194e-21	1.97551703406894e-21	RPL10/RPL10A/RPL13A/RPL15/RPL18/RPL21/RPL23A/RPL24/RPL3/RPL30/RPL31/RPL32/RPL34/RPL35A/RPL36/RPL37A/RPL4/RPL41/RPL5/RPL6/RPL7/RPL7A/RPL8/RPL9/RPLP0/RPS18/RPS23/RPS25/RPS27/RPS27A/RPS27L/RPS3/RPS3A/RPS4X/RPS5/RPS6/RPS8/RPSA	38	Mac_ARPC5
hsa05150	Staphylococcus aureus infection	26/347	56/5894	5.5133421834261e-18	4.65877414499505e-16	3.71425157620285e-16	C1QA/C1QB/C1QC/C1R/C1S/C3AR1/C5AR1/CFD/CFH/FCGR1A/FCGR2A/FCGR3A/FPR1/FPR3/HLA-DMA/HLA-DMB/HLA-DPA1/HLA-DPB1/HLA-DQA1/HLA-DQA2/HLA-DQB1/HLA-DRA/HLA-DRB1/HLA-DRB5/IL10/ITGB2	26	Mac_ARPC5
hsa04145	Phagosome	40/347	156/5894	4.01401971955885e-16	2.26123110868482e-14	1.80278780387204e-14	ACTB/ACTG1/ATP6V0B/ATP6V1B2/ATP6V1F/C1R/CD14/CD36/CLEC7A/CORO1A/CTSL/CTSS/CYBA/CYBB/FCGR1A/FCGR2A/FCGR3A/HLA-C/HLA-DMA/HLA-DMB/HLA-DPA1/HLA-DPB1/HLA-DQA1/HLA-DQA2/HLA-DQB1/HLA-DRA/HLA-DRB1/HLA-DRB5/ITGB1/ITGB2/MARCO/MSR1/NCF1/NCF2/NCF4/OLR1/THBS1/THBS2/TLR2/TUBA1B	40	Mac_ARPC5
hsa05140	Leishmaniasis	26/347	73/5894	1.41270396846179e-14	5.46106654213665e-13	4.35388674801302e-13	CYBA/FCGR1A/FCGR2A/FCGR3A/HLA-DMA/HLA-DMB/HLA-DPA1/HLA-DPB1/HLA-DQA1/HLA-DQA2/HLA-DQB1/HLA-DRA/HLA-DRB1/HLA-DRB5/IFNGR1/IFNGR2/IL10/IL1B/ITGB1/ITGB2/NCF1/NCF2/NCF4/NFKBIA/TLR2/TNF	26	Mac_ARPC5
hsa05323	Rheumatoid arthritis	29/347	92/5894	1.61570016039546e-14	5.46106654213665e-13	4.35388674801302e-13	ACP5/ATP6V0B/ATP6V1B2/ATP6V1F/CCL20/CCL3/CCL3L1/CCL3L3/CD86/CTSL/CXCL1/CXCL12/CXCL8/HLA-DMA/HLA-DMB/HLA-DPA1/HLA-DPB1/HLA-DQA1/HLA-DQA2/HLA-DQB1/HLA-DRA/HLA-DRB1/HLA-DRB5/IL1B/ITGB2/PGF/TLR2/TNF/TNFSF13B	29	Mac_ARPC5
hsa04610	Complement and coagulation cascades	20/347	69/5894	1.18348900820079e-09	3.33349403976556e-08	2.65765952718774e-08	A2M/C1QA/C1QB/C1QC/C1R/C1S/C3AR1/C5AR1/CD59/CFD/CFH/F13A1/F2R/PLAT/PLAUR/SERPINA1/SERPINE1/SERPING1/TFPI/VWF	20	Mac_ARPC5
hsa05416	Viral myocarditis	20/347	72/5894	2.71190130636759e-09	6.54730458251604e-08	5.21990025887296e-08	ACTB/ACTG1/CAV1/CCND1/CD86/HLA-C/HLA-DMA/HLA-DMB/HLA-DPA1/HLA-DPB1/HLA-DQA1/HLA-DQA2/HLA-DQB1/HLA-DRA/HLA-DRB1/HLA-DRB5/ITGB2/MYH10/MYH11/MYH9	20	Mac_ARPC5
hsa05310	Asthma	13/347	31/5894	6.41616288051266e-09	1.3554144085083e-07	1.08061690619161e-07	FCER1G/HLA-DMA/HLA-DMB/HLA-DPA1/HLA-DPB1/HLA-DQA1/HLA-DQA2/HLA-DQB1/HLA-DRA/HLA-DRB1/HLA-DRB5/IL10/TNF	13	Mac_ARPC5
hsa04940	Type I diabetes mellitus	15/347	45/5894	1.79047361831842e-08	3.07427462690427e-07	2.45099440824507e-07	CD86/CPE/HLA-C/HLA-DMA/HLA-DMB/HLA-DPA1/HLA-DPB1/HLA-DQA1/HLA-DQA2/HLA-DQB1/HLA-DRA/HLA-DRB1/HLA-DRB5/IL1B/TNF	15	Mac_ARPC5
hsa05330	Allograft rejection	14/347	39/5894	1.81909741236939e-08	3.07427462690427e-07	2.45099440824507e-07	CD86/HLA-C/HLA-DMA/HLA-DMB/HLA-DPA1/HLA-DPB1/HLA-DQA1/HLA-DQA2/HLA-DQB1/HLA-DRA/HLA-DRB1/HLA-DRB5/IL10/TNF	14	Mac_ARPC5
hsa04512	ECM-receptor interaction	20/347	85/5894	6.00620911986949e-08	9.18833366685757e-07	7.32548557681575e-07	CD36/CD44/COL1A1/COL1A2/COL3A1/COL4A1/COL4A2/COL6A1/COL6A2/COL6A3/FN1/HSPG2/ITGA1/ITGA10/ITGA8/ITGB1/SPP1/THBS1/THBS2/VWF	20	Mac_ARPC5
hsa04380	Osteoclast differentiation	25/347	128/5894	7.11729146861596e-08	9.18833366685757e-07	7.32548557681575e-07	ACP5/CSF1R/CYBA/CYBB/FCGR1A/FCGR2A/FCGR3A/FHL2/GRB2/IFNGR1/IFNGR2/IL1B/LCP2/LILRB3/LILRB4/NCF1/NCF2/NCF4/NFKBIA/SPI1/TGFBR2/TNF/TNFRSF11B/TREM2/TYROBP	25	Mac_ARPC5
hsa04612	Antigen processing and presentation	19/347	78/5894	7.135788524534e-08	9.18833366685757e-07	7.32548557681575e-07	CD4/CD74/CTSB/CTSL/CTSS/HLA-C/HLA-DMA/HLA-DMB/HLA-DPA1/HLA-DPB1/HLA-DQA1/HLA-DQA2/HLA-DQB1/HLA-DRA/HLA-DRB1/HLA-DRB5/HSP90AB1/HSPA8/TNF	19	Mac_ARPC5
hsa05332	Graft-versus-host disease	14/347	43/5894	7.61163735716011e-08	9.18833366685757e-07	7.32548557681575e-07	CD86/HLA-C/HLA-DMA/HLA-DMB/HLA-DPA1/HLA-DPB1/HLA-DQA1/HLA-DQA2/HLA-DQB1/HLA-DRA/HLA-DRB1/HLA-DRB5/IL1B/TNF	14	Mac_ARPC5
hsa04672	Intestinal immune network for IgA production	14/347	49/5894	4.74000212720823e-07	5.3404023966546e-06	4.25768612128178e-06	CD86/CXCL12/HLA-DMA/HLA-DMB/HLA-DPA1/HLA-DPB1/HLA-DQA1/HLA-DQA2/HLA-DQB1/HLA-DRA/HLA-DRB1/HLA-DRB5/IL10/TNFSF13B	14	Mac_ARPC5
hsa04510	Focal adhesion	30/347	200/5894	1.52180540707816e-06	1.60740696122631e-05	1.28152034280266e-05	ACTB/ACTG1/ACTN1/ACTN4/CAV1/CAV2/CCND1/COL1A1/COL1A2/COL3A1/COL4A1/COL4A2/COL6A1/COL6A2/COL6A3/FN1/GRB2/ITGA1/ITGA10/ITGA8/ITGB1/MYL12A/MYL12B/MYL9/MYLK/PGF/SPP1/THBS1/THBS2/VWF	30	Mac_ARPC5
hsa05322	Systemic lupus erythematosus	23/347	138/5894	4.39918221077034e-06	4.37330466835405e-05	3.48665834661674e-05	ACTN1/ACTN4/C1QA/C1QB/C1QC/C1R/C1S/CD86/FCGR1A/FCGR2A/FCGR3A/HLA-DMA/HLA-DMB/HLA-DPA1/HLA-DPB1/HLA-DQA1/HLA-DQA2/HLA-DQB1/HLA-DRA/HLA-DRB1/HLA-DRB5/IL10/TNF	23	Mac_ARPC5
hsa05145	Toxoplasmosis	22/347	133/5894	8.09274012060593e-06	7.59818377990224e-05	6.05772359905005e-05	ALOX5/HLA-DMA/HLA-DMB/HLA-DPA1/HLA-DPB1/HLA-DQA1/HLA-DQA2/HLA-DQB1/HLA-DRA/HLA-DRB1/HLA-DRB5/HSPA8/IFNGR1/IFNGR2/IL10/IL10RA/ITGB1/LY96/NFKBIA/PPIF/TLR2/TNF	22	Mac_ARPC5
hsa05320	Autoimmune thyroid disease	13/347	54/5894	9.97469568473039e-06	8.87222931957598e-05	7.07346840800826e-05	CD86/HLA-C/HLA-DMA/HLA-DMB/HLA-DPA1/HLA-DPB1/HLA-DQA1/HLA-DQA2/HLA-DQB1/HLA-DRA/HLA-DRB1/HLA-DRB5/IL10	13	Mac_ARPC5
hsa04640	Hematopoietic cell lineage	17/347	88/5894	1.0851232933292e-05	9.1692918286317e-05	7.31030429190195e-05	CD14/CD34/CD36/CD37/CD4/CD44/CD59/CD9/CSF1R/CSF3R/FCGR1A/HLA-DRA/HLA-DRB1/HLA-DRB5/IL1B/ITGA1/TNF	17	Mac_ARPC5
hsa05131	Shigellosis	13/347	62/5894	4.86521266223933e-05	0.000391533780913546	0.000312153995371746	ACTB/ACTG1/ARPC1A/ARPC3/CD44/CTTN/CXCL8/HCLS1/ITGB1/NFKBIA/PFN1/PFN2/RHOG	13	Mac_ARPC5
hsa05146	Amoebiasis	17/347	106/5894	0.000130216945718861	0.00100030290120398	0.000797500911579627	ACTN1/ACTN4/CD14/COL1A1/COL1A2/COL3A1/COL4A1/COL4A2/CXCL1/CXCL8/FN1/HSPB1/IL10/IL1B/ITGB2/TLR2/TNF	17	Mac_ARPC5
hsa04142	Lysosome	18/347	121/5894	0.000222349997984043	0.00163378911562188	0.00130255376393398	ACP5/ASAH1/ATP6V0B/CD68/CTSB/CTSD/CTSF/CTSH/CTSL/CTSS/CTSZ/LAPTM5/LIPA/NPC2/PPT1/PSAP/SLC11A1/TPP1	18	Mac_ARPC5
hsa05142	Chagas disease (American trypanosomiasis)	16/347	104/5894	0.000334825578089187	0.00235773011237803	0.0018797225436586	C1QA/C1QB/C1QC/CCL3/CCL3L1/CCL3L3/CXCL8/IFNGR1/IFNGR2/IL10/IL1B/NFKBIA/SERPINE1/TGFBR2/TLR2/TNF	16	Mac_ARPC5
hsa04670	Leukocyte transendothelial migration	17/347	117/5894	0.000439964399026581	0.00297415933741969	0.00237117655054326	ACTB/ACTG1/ACTN1/ACTN4/CXCL12/CYBA/CYBB/ESAM/ITGB1/ITGB2/MMP2/MYL12A/MYL12B/MYL9/NCF1/NCF2/NCF4	17	Mac_ARPC5
hsa05130	Pathogenic Escherichia coli infection	11/347	58/5894	0.000468413952999881	0.00304469069449922	0.00242740833943258	ACTB/ACTG1/ARPC1A/ARPC3/CD14/CTTN/HCLS1/ITGB1/KRT18/LY96/TUBA1B	11	Mac_ARPC5
hsa04621	NOD-like receptor signaling pathway	11/347	59/5894	0.000546056786182487	0.00341791099499409	0.00272496174001397	CXCL1/CXCL2/CXCL8/HSP90AB1/HSP90B1/IL1B/NFKBIA/NLRP3/PYCARD/TNF/TNFAIP3	11	Mac_ARPC5
hsa04810	Regulation of actin cytoskeleton	25/347	214/5894	0.000709990351857022	0.00428529890942274	0.00341649492622928	ACTB/ACTG1/ACTN1/ACTN4/ARPC1A/ARPC3/CD14/F2R/FN1/GSN/IQGAP1/ITGA1/ITGA10/ITGA8/ITGB1/ITGB2/MYH10/MYH9/MYL12A/MYL12B/MYL9/MYLK/PFN1/PFN2/RRAS	25	Mac_ARPC5
hsa04974	Protein digestion and absorption	13/347	81/5894	0.000794822632035943	0.00463189740738187	0.00369282384394195	COL14A1/COL15A1/COL18A1/COL1A1/COL1A2/COL3A1/COL4A1/COL4A2/COL6A1/COL6A2/COL6A3/ELN/SLC7A7	13	Mac_ARPC5
hsa04514	Cell adhesion molecules (CAMs)	18/347	136/5894	0.000943312678715469	0.00531399475676381	0.0042366323815993	CD34/CD4/CD86/ESAM/HLA-C/HLA-DMA/HLA-DMB/HLA-DPA1/HLA-DPB1/HLA-DQA1/HLA-DQA2/HLA-DQB1/HLA-DRA/HLA-DRB1/HLA-DRB5/ITGA8/ITGB1/ITGB2	18	Mac_ARPC5
hsa05144	Malaria	9/347	51/5894	0.00257718530549758	0.01399955327648	0.0111612757358421	CD36/CXCL8/IL10/IL1B/ITGB2/THBS1/THBS2/TLR2/TNF	9	Mac_ARPC5
hsa05100	Bacterial invasion of epithelial cells	11/347	71/5894	0.00265080298726249	0.01399955327648	0.0111612757358421	ACTB/ACTG1/ARPC1A/ARPC3/CAV1/CAV2/CTTN/FN1/HCLS1/ITGB1/RHOG	11	Mac_ARPC5
hsa04350	TGF-beta signaling pathway	12/347	85/5894	0.00382590576468194	0.0195932749767045	0.0156209230583505	BMP4/DCN/ID1/ID3/ID4/INHBA/LTBP1/SKP1/TGFBR2/THBS1/THBS2/TNF	12	Mac_ARPC5
hsa04060	Cytokine-cytokine receptor interaction	26/347	265/5894	0.00663233769709345	0.0329666197296704	0.0262829481494725	CCL18/CCL20/CCL3/CCL3L1/CCL3L3/CCL4/CCL4L2/CSF1R/CSF3R/CXCL1/CXCL12/CXCL16/CXCL2/CXCL3/CXCL8/IFNGR1/IFNGR2/IL10/IL10RA/IL1B/IL6ST/INHBA/TGFBR2/TNF/TNFRSF11B/TNFSF13B	26	Mac_ARPC5
hsa04062	Chemokine signaling pathway	20/347	189/5894	0.00738278578868118	0.0356483085224891	0.0284209498030434	ARRB2/CCL18/CCL20/CCL3/CCL3L1/CCL3L3/CCL4/CCL4L2/CXCL1/CXCL12/CXCL16/CXCL2/CXCL3/CXCL8/FGR/GNG11/GRB2/HCK/NCF1/NFKBIA	20	Mac_ARPC5
hsa05412	Arrhythmogenic right ventricular cardiomyopathy (ARVC)	10/347	74/5894	0.0108336629888678	0.0508580290310739	0.0405470427653533	ACTB/ACTG1/ACTN1/ACTN4/GJA1/ITGA1/ITGA10/ITGA8/ITGB1/LMNA	10	Mac_ARPC5
hsa05414	Dilated cardiomyopathy	11/347	90/5894	0.0159150071024844	0.0713903411629225	0.0569166220420684	ACTB/ACTG1/ITGA1/ITGA10/ITGA8/ITGB1/LMNA/PLN/TNF/TPM1/TPM2	11	Mac_ARPC5
hsa04620	Toll-like receptor signaling pathway	12/347	102/5894	0.0160522660603021	0.0713903411629225	0.0569166220420684	CCL3/CCL4/CD14/CD86/CXCL8/IL1B/LY96/MAP3K8/NFKBIA/SPP1/TLR2/TNF	12	Mac_ARPC5
hsa05410	Hypertrophic cardiomyopathy (HCM)	10/347	83/5894	0.0230236187927274	0.0997690147684853	0.0795417869222431	ACTB/ACTG1/ITGA1/ITGA10/ITGA8/ITGB1/LMNA/TNF/TPM1/TPM2	10	Mac_ARPC5
hsa04530	Tight junction	14/347	133/5894	0.0239607595614461	0.10123420914711	0.0807099269438184	ACTB/ACTG1/ACTN1/ACTN4/CTTN/HCLS1/MYH10/MYH11/MYH9/MYL12A/MYL12B/MYL9/RAB13/RRAS	14	Mac_ARPC5
hsa05219	Bladder cancer	6/347	42/5894	0.0347474520430992	0.143227302323994	0.114189316085153	CCND1/CXCL8/MMP2/PGF/THBS1/TYMP	6	Mac_ARPC5
hsa04666	Fc gamma R-mediated phagocytosis	10/347	95/5894	0.0516553845884147	0.207851428462907	0.165711509456568	ARPC1A/ARPC3/FCGR1A/FCGR2A/FCGR3A/GSN/HCK/MARCKS/NCF1/PLPP1	10	Mac_ARPC5
hsa05020	Prion diseases	5/347	36/5894	0.0577203674291472	0.226854467337811	0.180861861222297	C1QA/C1QB/C1QC/IL1B/SOD1	5	Mac_ARPC5
hsa00030	Pentose phosphate pathway	4/347	27/5894	0.07101670332437	0.272768701404966	0.217467416878453	ALDOA/FBP1/TALDO1/TKT	4	Mac_ARPC5
hsa04270	Vascular smooth muscle contraction	11/347	116/5894	0.0784820396995378	0.294743660204931	0.234987159802125	ACTA2/CALCRL/CALD1/CALM1/MYH11/MYL9/MYLK/PPP1R14A/RAMP1/RAMP2/RAMP3	11	Mac_ARPC5
hsa00190	Oxidative phosphorylation	12/347	132/5894	0.0872666545592563	0.320610100445963	0.255609422965327	ATP5F1A/ATP5PF/ATP6V0B/ATP6V1B2/ATP6V1F/COX4I1/COX7A1/NDUFA4/NDUFA4L2/NDUFC1/PPA1/UQCR10	12	Mac_ARPC5
hsa05120	Epithelial cell signaling in Helicobacter pylori infection	7/347	68/5894	0.103418448235206	0.371866335143614	0.296473938949752	ATP6V0B/ATP6V1B2/ATP6V1F/CXCL1/CXCL8/HBEGF/NFKBIA	7	Mac_ARPC5
hsa04623	Cytosolic DNA-sensing pathway	6/347	56/5894	0.109467866828261	0.385418114457835	0.30727822267582	CCL4/CCL4L2/IL1B/IL33/NFKBIA/PYCARD	6	Mac_ARPC5
hsa00590	Arachidonic acid metabolism	6/347	59/5894	0.131717825151008	0.454292090826947	0.362188649180001	AKR1C3/ALOX5/GGT5/GPX1/PTGIS/TBXAS1	6	Mac_ARPC5
hsa00051	Fructose and mannose metabolism	4/347	36/5894	0.159260802070865	0.538301510999525	0.429165950843595	AKR1B1/ALDOA/FBP1/GMDS	4	Mac_ARPC5
hsa04650	Natural killer cell mediated cytotoxicity	11/347	136/5894	0.176274780348556	0.584126232919724	0.465700142097319	FCER1G/FCGR3A/GRB2/HCST/HLA-C/IFNGR1/IFNGR2/ITGB2/LCP2/TNF/TYROBP	11	Mac_ARPC5
hsa05016	Huntington's disease	14/347	183/5894	0.18889339750593	0.603398365019375	0.481065030971536	AP2S1/ATP5F1A/ATP5PF/COX4I1/COX7A1/GPX1/NDUFA4/NDUFA4L2/NDUFC1/SLC25A4/SOD1/SOD2/TGM2/UQCR10	14	Mac_ARPC5
hsa05010	Alzheimer's disease	13/347	168/5894	0.189231439917319	0.603398365019375	0.481065030971536	APOE/ATP5F1A/ATP5PF/BACE2/CALM1/COX4I1/COX7A1/IL1B/NDUFA4/NDUFA4L2/NDUFC1/TNF/UQCR10	13	Mac_ARPC5
hsa05110	Vibrio cholerae infection	5/347	54/5894	0.2104165451116	0.658525854145564	0.525015941019198	ACTB/ACTG1/ATP6V0B/ATP6V1B2/ATP6V1F	5	Mac_ARPC5
hsa03320	PPAR signaling pathway	6/347	70/5894	0.228753665151472	0.702897625647251	0.560391753863894	ACSL1/CD36/DBI/FABP5/GK/OLR1	6	Mac_ARPC5
hsa05012	Parkinson's disease	10/347	130/5894	0.234619827457481	0.708049122148471	0.564498832980406	ATP5F1A/ATP5PF/COX4I1/COX7A1/NDUFA4/NDUFA4L2/NDUFC1/PARK7/SLC25A4/UQCR10	10	Mac_ARPC5
hsa00860	Porphyrin and chlorophyll metabolism	4/347	43/5894	0.245583826676515	0.728134503654929	0.580512092605612	BLVRB/FTH1/FTL/HMOX1	4	Mac_ARPC5
hsa05221	Acute myeloid leukemia	5/347	58/5894	0.254512421017344	0.740463754786946	0.590341704221296	CCND1/GRB2/RUNX1/SPI1/ZBTB16	5	Mac_ARPC5
hsa04520	Adherens junction	6/347	73/5894	0.258505097825029	0.740463754786946	0.590341704221296	ACTB/ACTG1/ACTN1/ACTN4/IQGAP1/TGFBR2	6	Mac_ARPC5
hsa05200	Pathways in cancer	22/347	327/5894	0.285811867872581	0.805036761174437	0.641823141889305	BMP4/CCND1/COL4A1/COL4A2/CSF1R/CSF3R/CXCL8/ELOB/EPAS1/FN1/GRB2/HIF1A/HSP90AB1/HSP90B1/ITGB1/MMP2/NFKBIA/PGF/RUNX1/SPI1/TGFBR2/ZBTB16	22	Mac_ARPC5
hsa00010	Glycolysis / Gluconeogenesis	5/347	65/5894	0.336002071192209	0.92715008389608	0.739179138827145	ADH1B/ALDOA/FBP1/LDHA/LDHB	5	Mac_ARPC5
hsa05143	African trypanosomiasis	3/347	35/5894	0.340137900600929	0.92715008389608	0.739179138827145	IL10/IL1B/TNF	3	Mac_ARPC5
hsa00460	Cyanoamino acid metabolism	1/347	7/5894	0.346208350248506	0.928717637968213	0.740428886078675	GGT5	1	Mac_ARPC5
hsa00270	Cysteine and methionine metabolism	3/347	36/5894	0.356581273194571	0.941597424529413	0.750697417251728	ADI1/LDHA/LDHB	3	Mac_ARPC5
hsa04115	p53 signaling pathway	5/347	69/5894	0.383643516838468	0.970277261270702	0.77356268727904	CCND1/GADD45A/IGFBP3/SERPINE1/THBS1	5	Mac_ARPC5
hsa05222	Small cell lung cancer	6/347	85/5894	0.384677912384679	0.970277261270702	0.77356268727904	CCND1/COL4A1/COL4A2/FN1/ITGB1/NFKBIA	6	Mac_ARPC5
hsa00062	Fatty acid elongation	1/347	8/5894	0.384745075654276	0.970277261270702	0.77356268727904	PPT1	1	Mac_ARPC5
hsa05211	Renal cell carcinoma	5/347	70/5894	0.395558120814391	0.970277261270702	0.77356268727904	ELOB/EPAS1/GRB2/HIF1A/PGF	5	Mac_ARPC5
hsa03060	Protein export	2/347	23/5894	0.396148704305789	0.970277261270702	0.77356268727904	SEC62/SRP14	2	Mac_ARPC5
hsa00760	Nicotinate and nicotinamide metabolism	2/347	24/5894	0.417177993156003	0.999999999298976	0.797259420182304	NAMPT/NNMT	2	Mac_ARPC5
hsa00620	Pyruvate metabolism	3/347	40/5894	0.421552986278564	0.999999999298976	0.797259420182304	AKR1B1/LDHA/LDHB	3	Mac_ARPC5
hsa05220	Chronic myeloid leukemia	5/347	73/5894	0.431141642834174	0.999999999298976	0.797259420182304	CCND1/GRB2/NFKBIA/RUNX1/TGFBR2	5	Mac_ARPC5
hsa04660	T cell receptor signaling pathway	7/347	108/5894	0.453214824957731	0.999999999298976	0.797259420182304	CD4/GRB2/IL10/LCP2/MAP3K8/NFKBIA/TNF	7	Mac_ARPC5
hsa00430	Taurine and hypotaurine metabolism	1/347	10/5894	0.455155350997284	0.999999999298976	0.797259420182304	GGT5	1	Mac_ARPC5
hsa04260	Cardiac muscle contraction	5/347	77/5894	0.477855127063541	0.999999999298976	0.797259420182304	COX4I1/COX7A1/TPM1/TPM2/UQCR10	5	Mac_ARPC5
hsa04966	Collecting duct acid secretion	2/347	27/5894	0.477903290176799	0.999999999298976	0.797259420182304	ATP6V1B2/ATP6V1F	2	Mac_ARPC5
hsa00740	Riboflavin metabolism	1/347	11/5894	0.487286740053019	0.999999999298976	0.797259420182304	ACP5	1	Mac_ARPC5
hsa03050	Proteasome	3/347	45/5894	0.499343817359942	0.999999999298976	0.797259420182304	POMP/PSMB5/SEM1	3	Mac_ARPC5
hsa04744	Phototransduction	2/347	29/5894	0.516186328241982	0.999999999298976	0.797259420182304	ARRB2/CALM1	2	Mac_ARPC5
hsa04144	Endocytosis	12/347	203/5894	0.538005686440274	0.999999999298976	0.797259420182304	AP2S1/ARRB2/CAV1/CAV2/CHMP1B/CSF1R/DAB2/F2R/FOLR2/HLA-C/HSPA8/TGFBR2	12	Mac_ARPC5
hsa00520	Amino sugar and nucleotide sugar metabolism	3/347	48/5894	0.543406494955623	0.999999999298976	0.797259420182304	CYB5R3/GMDS/NPL	3	Mac_ARPC5
hsa04630	Jak-STAT signaling pathway	9/347	155/5894	0.567107182152853	0.999999999298976	0.797259420182304	CCND1/CSF3R/GRB2/IFNGR1/IFNGR2/IL10/IL10RA/IL6ST/SPRY1	9	Mac_ARPC5
hsa00640	Propanoate metabolism	2/347	32/5894	0.570019106371894	0.999999999298976	0.797259420182304	LDHA/LDHB	2	Mac_ARPC5
hsa00480	Glutathione metabolism	3/347	50/5894	0.571504475169666	0.999999999298976	0.797259420182304	GGT5/GPX1/GSTO1	3	Mac_ARPC5
hsa00561	Glycerolipid metabolism	3/347	50/5894	0.571504475169666	0.999999999298976	0.797259420182304	AKR1B1/GK/PLPP1	3	Mac_ARPC5
hsa04920	Adipocytokine signaling pathway	4/347	68/5894	0.57425351938986	0.999999999298976	0.797259420182304	ACSL1/CD36/NFKBIA/TNF	4	Mac_ARPC5
hsa04150	mTOR signaling pathway	3/347	52/5894	0.598509751625382	0.999999999298976	0.797259420182304	HIF1A/PGF/RPS6	3	Mac_ARPC5
hsa05215	Prostate cancer	5/347	89/5894	0.608343468060954	0.999999999298976	0.797259420182304	CCND1/GRB2/HSP90AB1/HSP90B1/NFKBIA	5	Mac_ARPC5
hsa00120	Primary bile acid biosynthesis	1/347	16/5894	0.621719095902567	0.999999999298976	0.797259420182304	CH25H	1	Mac_ARPC5
hsa05014	Amyotrophic lateral sclerosis (ALS)	3/347	54/5894	0.624380670917455	0.999999999298976	0.797259420182304	GPX1/SOD1/TNF	3	Mac_ARPC5
hsa00565	Ether lipid metabolism	2/347	36/5894	0.634848556513269	0.999999999298976	0.797259420182304	PLA2G7/PLPP1	2	Mac_ARPC5
hsa04130	SNARE interactions in vesicular transport	2/347	36/5894	0.634848556513269	0.999999999298976	0.797259420182304	VAMP2/VAMP8	2	Mac_ARPC5
hsa04614	Renin-angiotensin system	1/347	17/5894	0.644050411608898	0.999999999298976	0.797259420182304	AGT	1	Mac_ARPC5
hsa04141	Protein processing in endoplasmic reticulum	9/347	168/5894	0.664502322647086	0.999999999298976	0.797259420182304	CRYAB/HERPUD1/HSP90AB1/HSP90B1/HSPA8/PPP1R15A/SEC62/SELENOS/SKP1	9	Mac_ARPC5
hsa00100	Steroid biosynthesis	1/347	19/5894	0.684846061807163	0.999999999298976	0.797259420182304	LIPA	1	Mac_ARPC5
hsa00531	Glycosaminoglycan degradation	1/347	19/5894	0.684846061807163	0.999999999298976	0.797259420182304	HYAL2	1	Mac_ARPC5
hsa00600	Sphingolipid metabolism	2/347	40/5894	0.691788768400444	0.999999999298976	0.797259420182304	ASAH1/PLPP1	2	Mac_ARPC5
hsa04664	Fc epsilon RI signaling pathway	4/347	79/5894	0.692324175767734	0.999999999298976	0.797259420182304	FCER1G/GRB2/LCP2/TNF	4	Mac_ARPC5
hsa04960	Aldosterone-regulated sodium reabsorption	2/347	42/5894	0.717409912318376	0.999999999298976	0.797259420182304	SGK1/SLC9A3R2	2	Mac_ARPC5
hsa00071	Fatty acid degradation	2/347	43/5894	0.729536643827947	0.999999999298976	0.797259420182304	ACSL1/ADH1B	2	Mac_ARPC5
hsa00532	Glycosaminoglycan biosynthesis - chondroitin sulfate / dermatan sulfate	1/347	22/5894	0.737463734020702	0.999999999298976	0.797259420182304	CHPF	1	Mac_ARPC5
hsa05214	Glioma	3/347	65/5894	0.745798392182964	0.999999999298976	0.797259420182304	CALM1/CCND1/GRB2	3	Mac_ARPC5
hsa00910	Nitrogen metabolism	1/347	23/5894	0.752978053553198	0.999999999298976	0.797259420182304	GLUL	1	Mac_ARPC5
hsa04710	Circadian rhythm	1/347	23/5894	0.752978053553198	0.999999999298976	0.797259420182304	SKP1	1	Mac_ARPC5
hsa04964	Proximal tubule bicarbonate reclamation	1/347	23/5894	0.752978053553198	0.999999999298976	0.797259420182304	AQP1	1	Mac_ARPC5
hsa04012	ErbB signaling pathway	4/347	87/5894	0.762333937779074	0.999999999298976	0.797259420182304	AREG/EREG/GRB2/HBEGF	4	Mac_ARPC5
hsa04975	Fat digestion and absorption	2/347	46/5894	0.763297175225785	0.999999999298976	0.797259420182304	CD36/PLPP1	2	Mac_ARPC5
hsa04970	Salivary secretion	4/347	89/5894	0.777765042670382	0.999999999298976	0.797259420182304	ATP2B1/CALM1/LYZ/VAMP2	4	Mac_ARPC5
hsa04320	Dorso-ventral axis formation	1/347	25/5894	0.781317479433989	0.999999999298976	0.797259420182304	GRB2	1	Mac_ARPC5
hsa05212	Pancreatic cancer	3/347	70/5894	0.789641014953593	0.999999999298976	0.797259420182304	CCND1/PGF/TGFBR2	3	Mac_ARPC5
hsa00980	Metabolism of xenobiotics by cytochrome P450	3/347	71/5894	0.797616125460488	0.999999999298976	0.797259420182304	ADH1B/AKR1C3/GSTO1	3	Mac_ARPC5
hsa04622	RIG-I-like receptor signaling pathway	3/347	71/5894	0.797616125460488	0.999999999298976	0.797259420182304	CXCL8/NFKBIA/TNF	3	Mac_ARPC5
hsa00052	Galactose metabolism	1/347	27/5894	0.806413973476569	0.999999999298976	0.797259420182304	AKR1B1	1	Mac_ARPC5
hsa00982	Drug metabolism - cytochrome P450	3/347	73/5894	0.812810428286749	0.999999999298976	0.797259420182304	ADH1B/FMO2/GSTO1	3	Mac_ARPC5
hsa03440	Homologous recombination	1/347	28/5894	0.81786349643611	0.999999999298976	0.797259420182304	SEM1	1	Mac_ARPC5
hsa00983	Drug metabolism - other enzymes	2/347	52/5894	0.819985091365256	0.999999999298976	0.797259420182304	TYMP/UPP1	2	Mac_ARPC5
hsa05213	Endometrial cancer	2/347	52/5894	0.819985091365256	0.999999999298976	0.797259420182304	CCND1/GRB2	2	Mac_ARPC5
hsa04971	Gastric acid secretion	3/347	74/5894	0.820039697770598	0.999999999298976	0.797259420182304	ACTB/CALM1/MYLK	3	Mac_ARPC5
hsa04662	B cell receptor signaling pathway	3/347	75/5894	0.827030613905867	0.999999999298976	0.797259420182304	GRB2/LILRB3/NFKBIA	3	Mac_ARPC5
hsa00340	Histidine metabolism	1/347	29/5894	0.828637681014472	0.999999999298976	0.797259420182304	HNMT	1	Mac_ARPC5
hsa05216	Thyroid cancer	1/347	29/5894	0.828637681014472	0.999999999298976	0.797259420182304	CCND1	1	Mac_ARPC5
hsa00330	Arginine and proline metabolism	2/347	54/5894	0.835995056796675	0.999999999298976	0.797259420182304	GLUL/SAT1	2	Mac_ARPC5
hsa05223	Non-small cell lung cancer	2/347	54/5894	0.835995056796675	0.999999999298976	0.797259420182304	CCND1/GRB2	2	Mac_ARPC5
hsa04146	Peroxisome	3/347	79/5894	0.852717243720078	0.999999999298976	0.797259420182304	ACSL1/SOD1/SOD2	3	Mac_ARPC5
hsa04912	GnRH signaling pathway	4/347	101/5894	0.854311406571088	0.999999999298976	0.797259420182304	CALM1/GRB2/HBEGF/MMP2	4	Mac_ARPC5
hsa00040	Pentose and glucuronate interconversions	1/347	32/5894	0.857293946495028	0.999999999298976	0.797259420182304	AKR1B1	1	Mac_ARPC5
hsa00250	Alanine, aspartate and glutamate metabolism	1/347	32/5894	0.857293946495028	0.999999999298976	0.797259420182304	GLUL	1	Mac_ARPC5
hsa03008	Ribosome biogenesis in eukaryotes	3/347	81/5894	0.864270011250091	0.999999999298976	0.797259420182304	NOP10/REXO2/SBDS	3	Mac_ARPC5
hsa03410	Base excision repair	1/347	34/5894	0.873690173357911	0.999999999298976	0.797259420182304	HMGB1	1	Mac_ARPC5
hsa04140	Regulation of autophagy	1/347	34/5894	0.873690173357911	0.999999999298976	0.797259420182304	GABARAPL2	1	Mac_ARPC5
hsa04010	MAPK signaling pathway	12/347	268/5894	0.874987479560498	0.999999999298976	0.797259420182304	ARRB2/CD14/DUSP2/GADD45A/GRB2/HSPA8/HSPB1/IL1B/MAP3K8/RRAS/TGFBR2/TNF	12	Mac_ARPC5
hsa05340	Primary immunodeficiency	1/347	35/5894	0.881169611897981	0.999999999298976	0.797259420182304	CD4	1	Mac_ARPC5
hsa05210	Colorectal cancer	2/347	62/5894	0.887925539919343	0.999999999298976	0.797259420182304	CCND1/TGFBR2	2	Mac_ARPC5
hsa04210	Apoptosis	3/347	89/5894	0.902884112507685	0.999999999298976	0.797259420182304	IL1B/NFKBIA/TNF	3	Mac_ARPC5
hsa04540	Gap junction	3/347	90/5894	0.906942892040083	0.999999999298976	0.797259420182304	GJA1/GRB2/TUBA1B	3	Mac_ARPC5
hsa00350	Tyrosine metabolism	1/347	41/5894	0.917629492868499	0.999999999298976	0.797259420182304	ADH1B	1	Mac_ARPC5
hsa04976	Bile secretion	2/347	71/5894	0.92794125728897	0.999999999298976	0.797259420182304	AQP1/AQP9	2	Mac_ARPC5
hsa04962	Vasopressin-regulated water reabsorption	1/347	44/5894	0.931430535828502	0.999999999298976	0.797259420182304	VAMP2	1	Mac_ARPC5
hsa04330	Notch signaling pathway	1/347	47/5894	0.942924772907105	0.999999999298976	0.797259420182304	RBPJ	1	Mac_ARPC5
hsa04930	Type II diabetes mellitus	1/347	48/5894	0.94631199777477	0.999999999298976	0.797259420182304	TNF	1	Mac_ARPC5
hsa04722	Neurotrophin signaling pathway	4/347	127/5894	0.946962907433608	0.999999999298976	0.797259420182304	BEX3/CALM1/GRB2/NFKBIA	4	Mac_ARPC5
hsa00510	N-Glycan biosynthesis	1/347	49/5894	0.949498747137095	0.999999999298976	0.797259420182304	MGAT1	1	Mac_ARPC5
hsa04020	Calcium signaling pathway	6/347	177/5894	0.954465428182283	0.999999999298976	0.797259420182304	ATP2B1/CALM1/F2R/MYLK/PLN/SLC25A4	6	Mac_ARPC5
hsa05160	Hepatitis C	4/347	135/5894	0.961964754698902	0.999999999298976	0.797259420182304	CXCL8/GRB2/NFKBIA/TNF	4	Mac_ARPC5
hsa05217	Basal cell carcinoma	1/347	55/5894	0.965025373539029	0.999999999298976	0.797259420182304	BMP4	1	Mac_ARPC5
hsa04910	Insulin signaling pathway	4/347	138/5894	0.966498730399754	0.999999999298976	0.797259420182304	CALM1/FBP1/GRB2/RPS6	4	Mac_ARPC5
hsa04340	Hedgehog signaling pathway	1/347	56/5894	0.967103845089287	0.999999999298976	0.797259420182304	BMP4	1	Mac_ARPC5
hsa00140	Steroid hormone biosynthesis	1/347	57/5894	0.96905913213177	0.999999999298976	0.797259420182304	AKR1C3	1	Mac_ARPC5
hsa00562	Inositol phosphate metabolism	1/347	57/5894	0.96905913213177	0.999999999298976	0.797259420182304	ISYNA1	1	Mac_ARPC5
hsa00830	Retinol metabolism	1/347	64/5894	0.97985755364202	0.999999999298976	0.797259420182304	ADH1B	1	Mac_ARPC5
hsa00240	Pyrimidine metabolism	2/347	99/5894	0.982934345382921	0.999999999298976	0.797259420182304	TYMP/UPP1	2	Mac_ARPC5
hsa04110	Cell cycle	3/347	128/5894	0.983542478650196	0.999999999298976	0.797259420182304	CCND1/GADD45A/SKP1	3	Mac_ARPC5
hsa04916	Melanogenesis	2/347	101/5894	0.984649210700824	0.999999999298976	0.797259420182304	CALM1/EDN1	2	Mac_ARPC5
hsa04360	Axon guidance	3/347	130/5894	0.985050296332941	0.999999999298976	0.797259420182304	CXCL12/ITGB1/SLIT3	3	Mac_ARPC5
hsa04720	Long-term potentiation	1/347	70/5894	0.986063953060071	0.999999999298976	0.797259420182304	CALM1	1	Mac_ARPC5
hsa03018	RNA degradation	1/347	71/5894	0.986894277285372	0.999999999298976	0.797259420182304	BTG1	1	Mac_ARPC5
hsa05218	Melanoma	1/347	71/5894	0.986894277285372	0.999999999298976	0.797259420182304	CCND1	1	Mac_ARPC5
hsa04370	VEGF signaling pathway	1/347	76/5894	0.990361777770345	0.999999999298976	0.797259420182304	HSPB1	1	Mac_ARPC5
hsa04070	Phosphatidylinositol signaling system	1/347	78/5894	0.991477280482383	0.999999999298976	0.797259420182304	CALM1	1	Mac_ARPC5
hsa04114	Oocyte meiosis	2/347	114/5894	0.992347499927358	0.999999999298976	0.797259420182304	CALM1/SKP1	2	Mac_ARPC5
hsa00564	Glycerophospholipid metabolism	1/347	80/5894	0.99246400661759	0.999999999298976	0.797259420182304	PLPP1	1	Mac_ARPC5
hsa04310	Wnt signaling pathway	3/347	151/5894	0.994672996039148	0.999999999298976	0.797259420182304	CCND1/SFRP4/SKP1	3	Mac_ARPC5
hsa04914	Progesterone-mediated oocyte maturation	1/347	87/5894	0.995102672005975	0.999999999298976	0.797259420182304	HSP90AB1	1	Mac_ARPC5
hsa04080	Neuroactive ligand-receptor interaction	7/347	272/5894	0.997250680509846	0.999999999298976	0.797259420182304	C3AR1/C5AR1/CALCRL/F2R/FPR1/FPR3/TSPO	7	Mac_ARPC5
hsa04972	Pancreatic secretion	1/347	101/5894	0.997935107687247	0.999999999298976	0.797259420182304	ATP2B1	1	Mac_ARPC5
hsa04120	Ubiquitin mediated proteolysis	2/347	139/5894	0.998056751120056	0.999999999298976	0.797259420182304	ELOB/SKP1	2	Mac_ARPC5
hsa03013	RNA transport	2/347	152/5894	0.999060162219464	0.999999999298976	0.797259420182304	EEF1A1/EIF4A2	2	Mac_ARPC5
hsa03040	Spliceosome	1/347	128/5894	0.999611924341921	0.999999999298976	0.797259420182304	HSPA8	1	Mac_ARPC5
hsa04740	Olfactory transduction	2/347	388/5894	0.999999999298976	0.999999999298976	0.797259420182304	ARRB2/CALM1	2	Mac_ARPC5
hsa05416	Viral myocarditis	20/251	72/5894	7.8038922463709e-12	1.22521108268023e-09	9.52896316398972e-10	CAV1/CCND1/DMD/HLA-A/HLA-B/HLA-DMA/HLA-DMB/HLA-DPA1/HLA-DPB1/HLA-DQA1/HLA-DQB1/HLA-DRA/HLA-DRB1/HLA-DRB5/ITGB2/MYH10/MYH11/MYH9/SGCA/SGCB	20	Mac_PTRF
hsa04510	Focal adhesion	31/251	200/5894	2.02870949296327e-10	1.59253695197617e-08	1.238580532546e-08	ACTN1/ACTN4/CAV1/CAV2/CCND1/COL1A1/COL1A2/COL3A1/COL4A1/COL4A2/COL5A1/COL5A2/COL6A1/COL6A2/COL6A3/FLNA/FN1/ITGA1/ITGA8/ITGB1/ITGB5/MYL9/MYLK/PARVA/PDGFD/PDGFRB/PGF/PPP1CB/PTK2/THBS2/TNXB	31	Mac_PTRF
hsa04512	ECM-receptor interaction	19/251	85/5894	1.5704436291381e-09	8.21865499248941e-08	6.39198108701825e-08	CD44/COL1A1/COL1A2/COL3A1/COL4A1/COL4A2/COL5A1/COL5A2/COL6A1/COL6A2/COL6A3/FN1/ITGA1/ITGA8/ITGB1/ITGB5/SDC2/THBS2/TNXB	19	Mac_PTRF
hsa05140	Leishmaniasis	17/251	73/5894	6.04322850590976e-09	1.69359979370064e-07	1.31718120059855e-07	CYBA/FCGR2A/HLA-DMA/HLA-DMB/HLA-DPA1/HLA-DPB1/HLA-DQA1/HLA-DQB1/HLA-DRA/HLA-DRB1/HLA-DRB5/IFNGR1/IL1B/ITGB1/ITGB2/NCF2/NFKBIA	17	Mac_PTRF
hsa05150	Staphylococcus aureus infection	15/251	56/5894	6.15683935599063e-09	1.69359979370064e-07	1.31718120059855e-07	C1R/C1S/CFD/CFH/FCGR2A/HLA-DMA/HLA-DMB/HLA-DPA1/HLA-DPB1/HLA-DQA1/HLA-DQB1/HLA-DRA/HLA-DRB1/HLA-DRB5/ITGB2	15	Mac_PTRF
hsa04145	Phagosome	25/251	156/5894	6.47235589949289e-09	1.69359979370064e-07	1.31718120059855e-07	ATP6V0B/C1R/CD14/CLEC7A/CORO1A/CTSS/CYBA/CYBB/FCGR2A/HLA-A/HLA-B/HLA-DMA/HLA-DMB/HLA-DPA1/HLA-DPB1/HLA-DQA1/HLA-DQB1/HLA-DRA/HLA-DRB1/HLA-DRB5/ITGB1/ITGB2/ITGB5/NCF2/THBS2	25	Mac_PTRF
hsa04810	Regulation of actin cytoskeleton	29/251	214/5894	1.96234411038971e-08	4.4012575047312e-07	3.42303634293543e-07	ACTN1/ACTN4/ARPC3/CD14/CFL2/CYFIP2/ENAH/F2R/FGF7/FGFR1/FN1/GNG12/GSN/ITGA1/ITGA8/ITGB1/ITGB2/ITGB5/MYH10/MYH9/MYL9/MYLK/NCKAP1/PDGFD/PDGFRB/PFN2/PPP1CB/PTK2/RRAS	29	Mac_PTRF
hsa05332	Graft-versus-host disease	12/251	43/5894	1.29374797484931e-07	2.53898040064176e-06	1.9746679616121e-06	HLA-A/HLA-B/HLA-DMA/HLA-DMB/HLA-DPA1/HLA-DPB1/HLA-DQA1/HLA-DQB1/HLA-DRA/HLA-DRB1/HLA-DRB5/IL1B	12	Mac_PTRF
hsa04940	Type I diabetes mellitus	12/251	45/5894	2.24774835390262e-07	3.92107212847456e-06	3.04957671406671e-06	HLA-A/HLA-B/HLA-DMA/HLA-DMB/HLA-DPA1/HLA-DPB1/HLA-DQA1/HLA-DQB1/HLA-DRA/HLA-DRB1/HLA-DRB5/IL1B	12	Mac_PTRF
hsa05310	Asthma	10/251	31/5894	3.30039360457976e-07	5.18161795919022e-06	4.02995429611844e-06	FCER1G/HLA-DMA/HLA-DMB/HLA-DPA1/HLA-DPB1/HLA-DQA1/HLA-DQB1/HLA-DRA/HLA-DRB1/HLA-DRB5	10	Mac_PTRF
hsa05330	Allograft rejection	11/251	39/5894	3.90018134334677e-07	5.56662246277676e-06	4.32938790266244e-06	HLA-A/HLA-B/HLA-DMA/HLA-DMB/HLA-DPA1/HLA-DPB1/HLA-DQA1/HLA-DQB1/HLA-DRA/HLA-DRB1/HLA-DRB5	11	Mac_PTRF
hsa04612	Antigen processing and presentation	15/251	78/5894	7.11947559929407e-07	9.31464724240974e-06	7.24437867998344e-06	B2M/CD74/CTSB/CTSS/HLA-A/HLA-B/HLA-DMA/HLA-DMB/HLA-DPA1/HLA-DPB1/HLA-DQA1/HLA-DQB1/HLA-DRA/HLA-DRB1/HLA-DRB5	15	Mac_PTRF
hsa04610	Complement and coagulation cascades	14/251	69/5894	8.51440823165895e-07	1.02827853259266e-05	7.9973389058497e-06	A2M/C1R/C1S/CD59/CFD/CFH/F10/F2R/PLAUR/PROS1/SERPINA1/SERPINE1/SERPING1/TFPI	14	Mac_PTRF
hsa05323	Rheumatoid arthritis	16/251	92/5894	1.25150106615729e-06	1.40346905276211e-05	1.09153476446802e-05	ATP6V0B/CCL3/CXCL12/CXCL8/HLA-DMA/HLA-DMB/HLA-DPA1/HLA-DPB1/HLA-DQA1/HLA-DQB1/HLA-DRA/HLA-DRB1/HLA-DRB5/IL1B/ITGB2/PGF	16	Mac_PTRF
hsa04672	Intestinal immune network for IgA production	11/251	49/5894	4.63959670073399e-06	4.85611121343491e-05	3.77679450726416e-05	CXCL12/CXCR4/HLA-DMA/HLA-DMB/HLA-DPA1/HLA-DPB1/HLA-DQA1/HLA-DQB1/HLA-DRA/HLA-DRB1/HLA-DRB5	11	Mac_PTRF
hsa04974	Protein digestion and absorption	14/251	81/5894	6.34606721980476e-06	6.22707845943342e-05	4.84305129932468e-05	COL12A1/COL14A1/COL18A1/COL1A1/COL1A2/COL3A1/COL4A1/COL4A2/COL5A1/COL5A2/COL6A1/COL6A2/COL6A3/ELN	14	Mac_PTRF
hsa05146	Amoebiasis	16/251	106/5894	8.5573168168111e-06	7.90293376611378e-05	6.14643189318939e-05	ACTN1/ACTN4/CD14/COL1A1/COL1A2/COL3A1/COL4A1/COL4A2/COL5A1/COL5A2/CXCL8/FN1/HSPB1/IL1B/ITGB2/PTK2	16	Mac_PTRF
hsa05320	Autoimmune thyroid disease	11/251	54/5894	1.26126733806911e-05	0.000110010540042694	8.55596556818809e-05	HLA-A/HLA-B/HLA-DMA/HLA-DMB/HLA-DPA1/HLA-DPB1/HLA-DQA1/HLA-DQB1/HLA-DRA/HLA-DRB1/HLA-DRB5	11	Mac_PTRF
hsa04514	Cell adhesion molecules (CAMs)	18/251	136/5894	1.53887248572284e-05	0.00012715946329394	9.88970683345425e-05	CDH2/HLA-A/HLA-B/HLA-DMA/HLA-DMB/HLA-DPA1/HLA-DPB1/HLA-DQA1/HLA-DQB1/HLA-DRA/HLA-DRB1/HLA-DRB5/ITGA8/ITGB1/ITGB2/PTPRC/SDC2/VCAN	18	Mac_PTRF
hsa05412	Arrhythmogenic right ventricular cardiomyopathy (ARVC)	12/251	74/5894	5.6924503626637e-05	0.0004468573534691	0.000347539074773152	ACTN1/ACTN4/CDH2/DMD/GJA1/ITGA1/ITGA8/ITGB1/ITGB5/LMNA/SGCA/SGCB	12	Mac_PTRF
hsa05414	Dilated cardiomyopathy	12/251	90/5894	0.000387519507562704	0.00289716965177831	0.00225324625951246	DMD/ITGA1/ITGA8/ITGB1/ITGB5/LMNA/PLN/SGCA/SGCB/TPM1/TPM2/TPM4	12	Mac_PTRF
hsa05410	Hypertrophic cardiomyopathy (HCM)	11/251	83/5894	0.000711820514683407	0.00507981003660432	0.00395077414848207	DMD/ITGA1/ITGA8/ITGB1/ITGB5/LMNA/SGCA/SGCB/TPM1/TPM2/TPM4	11	Mac_PTRF
hsa05131	Shigellosis	9/251	62/5894	0.00111855514683289	0.00763535469794628	0.0059383248069847	ARPC3/CD44/CTTN/CXCL8/HCLS1/ITGB1/NFKBIA/PFN2/RHOG	9	Mac_PTRF
hsa04270	Vascular smooth muscle contraction	13/251	116/5894	0.00121204044162404	0.00792876455562391	0.00616652154510475	ACTA2/ACTG2/CALD1/CALM2/KCNMB1/MYH11/MYL9/MYLK/PPP1CB/PPP1R12B/PPP1R14A/PRKG1/RAMP1	13	Mac_PTRF
hsa05322	Systemic lupus erythematosus	14/251	138/5894	0.00209073740557528	0.0131298309070128	0.010211601644073	ACTN1/ACTN4/C1R/C1S/FCGR2A/HLA-DMA/HLA-DMB/HLA-DPA1/HLA-DPB1/HLA-DQA1/HLA-DQB1/HLA-DRA/HLA-DRB1/HLA-DRB5	14	Mac_PTRF
hsa05100	Bacterial invasion of epithelial cells	9/251	71/5894	0.00294267550584677	0.0177692328622286	0.0138198525780658	ARPC3/CAV1/CAV2/CTTN/FN1/HCLS1/ITGB1/PTK2/RHOG	9	Mac_PTRF
hsa00190	Oxidative phosphorylation	13/251	132/5894	0.00387523802497886	0.0221940109378376	0.0172611818222538	ATP5F1D/ATP5F1E/ATP5MC2/ATP5ME/ATP5MF/ATP5MG/ATP5PD/ATP5PF/ATP5PO/ATP6V0B/COX7A1/NDUFA4/NDUFA4L2	13	Mac_PTRF
hsa04640	Hematopoietic cell lineage	10/251	88/5894	0.00395816755579269	0.0221940109378376	0.0172611818222538	CD14/CD37/CD44/CD59/CD9/HLA-DRA/HLA-DRB1/HLA-DRB5/IL1B/ITGA1	10	Mac_PTRF
hsa04380	Osteoclast differentiation	12/251	128/5894	0.00802484625981624	0.0434448573376259	0.033788826357121	CYBA/CYBB/FCGR2A/FHL2/IFNGR1/IL1B/LILRB4/NCF2/NFKBIA/SPI1/TNFRSF11B/TYROBP	12	Mac_PTRF
hsa04115	p53 signaling pathway	8/251	69/5894	0.00853094164408338	0.044645261270703	0.0347224291478481	CCND1/CDKN2A/EI24/GADD45A/IGFBP3/PERP/SERPINE1/ZMAT3	8	Mac_PTRF
hsa04670	Leukocyte transendothelial migration	11/251	117/5894	0.0107194879759994	0.0527886119280761	0.0410558430013867	ACTN1/ACTN4/CXCL12/CXCR4/CYBA/CYBB/ITGB1/ITGB2/MYL9/NCF2/PTK2	11	Mac_PTRF
hsa05145	Toxoplasmosis	12/251	133/5894	0.0107594623038117	0.0527886119280761	0.0410558430013867	HLA-DMA/HLA-DMB/HLA-DPA1/HLA-DPB1/HLA-DQA1/HLA-DQB1/HLA-DRA/HLA-DRB1/HLA-DRB5/IFNGR1/ITGB1/NFKBIA	12	Mac_PTRF
hsa04666	Fc gamma R-mediated phagocytosis	9/251	95/5894	0.0192225359303232	0.0914526709412344	0.0711264487373999	ARPC3/ASAP2/CFL2/FCGR2A/GSN/HCK/PLPP1/PLPP3/PTPRC	9	Mac_PTRF
hsa05012	Parkinson's disease	11/251	130/5894	0.0221614014763169	0.102333530346522	0.0795889340945127	ATP5F1D/ATP5F1E/ATP5MC2/ATP5PD/ATP5PF/ATP5PO/COX7A1/NDUFA4/NDUFA4L2/SLC25A4/SLC25A5	11	Mac_PTRF
hsa05016	Huntington's disease	14/251	183/5894	0.0236133303572471	0.105922653316794	0.0823803404944562	ATP5F1D/ATP5F1E/ATP5MC2/ATP5PD/ATP5PF/ATP5PO/COX7A1/NDUFA4/NDUFA4L2/POLR2L/SLC25A4/SLC25A5/SOD1/SOD2	14	Mac_PTRF
hsa04350	TGF-beta signaling pathway	8/251	85/5894	0.0275107037441461	0.119977235773082	0.0933111588982733	DCN/FST/ID3/ID4/INHBA/LTBP1/SKP1/THBS2	8	Mac_PTRF
hsa04062	Chemokine signaling pathway	14/251	189/5894	0.030113344889279	0.127778247232887	0.0993783216829692	CCL3/CCL4/CXCL12/CXCL16/CXCL2/CXCL3/CXCL8/CXCR4/FGR/GNG11/GNG12/HCK/NFKBIA/PTK2	14	Mac_PTRF
hsa05219	Bladder cancer	5/251	42/5894	0.0316483298071357	0.130757573150534	0.101695464200215	CCND1/CDKN2A/CXCL8/PGF/TYMP	5	Mac_PTRF
hsa04142	Lysosome	10/251	121/5894	0.0328126519985683	0.132091958045518	0.102733269415221	AP3S1/ATP6V0B/CD68/CTSB/CTSF/CTSH/CTSS/IDS/LAPTM5/PPT1	10	Mac_PTRF
hsa05130	Pathogenic Escherichia coli infection	6/251	58/5894	0.0357333326418056	0.140253330619087	0.109080699643407	ARPC3/CD14/CTTN/HCLS1/ITGB1/KRT18	6	Mac_PTRF
hsa04621	NOD-like receptor signaling pathway	6/251	59/5894	0.0384181024016032	0.147113221391505	0.114415914726212	CXCL2/CXCL8/IL1B/NFKBIA/PYCARD/TNFAIP3	6	Mac_PTRF
hsa05010	Alzheimer's disease	12/251	168/5894	0.053895294540902	0.201465743879086	0.156688074354502	APP/ATP5F1D/ATP5F1E/ATP5MC2/ATP5PD/ATP5PF/ATP5PO/CALM2/COX7A1/IL1B/NDUFA4/NDUFA4L2	12	Mac_PTRF
hsa04530	Tight junction	10/251	133/5894	0.0564591355017007	0.206141494738768	0.160324595304707	ACTN1/ACTN4/CTTN/HCLS1/MYH10/MYH11/MYH9/MYL9/RRAS/TJP1	10	Mac_PTRF
hsa05144	Malaria	5/251	51/5894	0.064436751292384	0.229922044384188	0.178819692581735	CXCL8/IL1B/ITGB2/SDC2/THBS2	5	Mac_PTRF
hsa05222	Small cell lung cancer	7/251	85/5894	0.0691482267165013	0.241250479877571	0.18763027600267	CCND1/COL4A1/COL4A2/FN1/ITGB1/NFKBIA/PTK2	7	Mac_PTRF
hsa05218	Melanoma	6/251	71/5894	0.080662034784889	0.275303031765817	0.214114325744786	CCND1/CDKN2A/FGF7/FGFR1/PDGFD/PDGFRB	6	Mac_PTRF
hsa04623	Cytosolic DNA-sensing pathway	5/251	56/5894	0.0886049164278679	0.295978125088835	0.230194183776768	CCL4/IL1B/IL33/NFKBIA/PYCARD	5	Mac_PTRF
hsa00051	Fructose and mannose metabolism	3/251	36/5894	0.196443708097916	0.624443509404147	0.4856550257518	FBP1/PHPT1/PMM1	3	Mac_PTRF
hsa00330	Arginine and proline metabolism	4/251	54/5894	0.196701815863639	0.624443509404147	0.4856550257518	GAMT/GLUL/OAT/SAT1	4	Mac_PTRF
hsa04520	Adherens junction	5/251	73/5894	0.198867359682849	0.624443509404147	0.4856550257518	ACTN1/ACTN4/FGFR1/LMO7/TJP1	5	Mac_PTRF
hsa04060	Cytokine-cytokine receptor interaction	14/251	265/5894	0.238074770510482	0.732896842551875	0.570003578518387	CCL3/CCL4/CXCL12/CXCL16/CXCL2/CXCL3/CXCL8/CXCR4/IFNGR1/IL1B/INHBA/PDGFRB/TNFRSF11B/TNFRSF12A	14	Mac_PTRF
hsa04620	Toll-like receptor signaling pathway	6/251	102/5894	0.267141735953722	0.803855990807392	0.625191384067432	CCL3/CCL4/CD14/CXCL8/IL1B/NFKBIA	6	Mac_PTRF
hsa00760	Nicotinate and nicotinamide metabolism	2/251	24/5894	0.272459982808243	0.803855990807392	0.625191384067432	NAMPT/NNMT	2	Mac_PTRF
hsa00860	Porphyrin and chlorophyll metabolism	3/251	43/5894	0.276485500022925	0.803855990807392	0.625191384067432	FTH1/FTL/HMOX1	3	Mac_PTRF
hsa05142	Chagas disease (American trypanosomiasis)	6/251	104/5894	0.2818687110466	0.804607047896657	0.625775511605848	CCL3/CXCL8/IFNGR1/IL1B/NFKBIA/SERPINE1	6	Mac_PTRF
hsa00062	Fatty acid elongation	1/251	8/5894	0.294157992485204	0.824692943217448	0.641397126471498	PPT1	1	Mac_PTRF
hsa05214	Glioma	4/251	65/5894	0.299448953033736	0.824797993443801	0.641478828290183	CALM2/CCND1/CDKN2A/PDGFRB	4	Mac_PTRF
hsa04360	Axon guidance	7/251	130/5894	0.31709724298819	0.840934172890154	0.65402858903961	CFL2/CXCL12/CXCR4/ITGB1/NTN4/PTK2/SLIT3	7	Mac_PTRF
hsa05200	Pathways in cancer	16/251	327/5894	0.31768834823584	0.840934172890154	0.65402858903961	CCND1/CDKN2A/COL4A1/COL4A2/CXCL8/ELOB/EPAS1/FGF7/FGFR1/FN1/ITGB1/NFKBIA/PDGFRB/PGF/PTK2/SPI1	16	Mac_PTRF
hsa05120	Epithelial cell signaling in Helicobacter pylori infection	4/251	68/5894	0.328696633405312	0.840934172890154	0.65402858903961	ATP6V0B/CXCL8/NFKBIA/TJP1	4	Mac_PTRF
hsa05215	Prostate cancer	5/251	89/5894	0.328922585028859	0.840934172890154	0.65402858903961	CCND1/FGFR1/NFKBIA/PDGFD/PDGFRB	5	Mac_PTRF
hsa00520	Amino sugar and nucleotide sugar metabolism	3/251	48/5894	0.335482767751602	0.840934172890154	0.65402858903961	CYB5R3/GFPT1/PMM1	3	Mac_PTRF
hsa04540	Gap junction	5/251	90/5894	0.337444922879488	0.840934172890154	0.65402858903961	GJA1/PDGFD/PDGFRB/PRKG1/TJP1	5	Mac_PTRF
hsa00430	Taurine and hypotaurine metabolism	1/251	10/5894	0.353078567568375	0.841466087900883	0.654442280901793	CDO1	1	Mac_PTRF
hsa00980	Metabolism of xenobiotics by cytochrome P450	4/251	71/5894	0.358103747010309	0.841466087900883	0.654442280901793	ADH1B/AKR1C2/GSTM3/MGST3	4	Mac_PTRF
hsa04650	Natural killer cell mediated cytotoxicity	7/251	136/5894	0.359024775358921	0.841466087900883	0.654442280901793	FCER1G/HCST/HLA-A/HLA-B/IFNGR1/ITGB2/TYROBP	7	Mac_PTRF
hsa00480	Glutathione metabolism	3/251	50/5894	0.359096992925855	0.841466087900883	0.654442280901793	GPX3/GSTM3/MGST3	3	Mac_PTRF
hsa00250	Alanine, aspartate and glutamate metabolism	2/251	32/5894	0.398286325223754	0.919572839119548	0.715189066965254	GFPT1/GLUL	2	Mac_PTRF
hsa05110	Vibrio cholerae infection	3/251	54/5894	0.40589266557041	0.923552876732671	0.718284503526583	ATP6V0B/KDELR3/TJP1	3	Mac_PTRF
hsa04260	Cardiac muscle contraction	4/251	77/5894	0.416716569471309	0.93463573438565	0.726904091107847	COX7A1/TPM1/TPM2/TPM4	4	Mac_PTRF
hsa00270	Cysteine and methionine metabolism	2/251	36/5894	0.457530314437533	0.984003552968392	0.765299444480948	ADI1/CDO1	2	Mac_PTRF
hsa00565	Ether lipid metabolism	2/251	36/5894	0.457530314437533	0.984003552968392	0.765299444480948	PLPP1/PLPP3	2	Mac_PTRF
hsa05020	Prion diseases	2/251	36/5894	0.457530314437533	0.984003552968392	0.765299444480948	IL1B/SOD1	2	Mac_PTRF
hsa00604	Glycosphingolipid biosynthesis - ganglio series	1/251	15/5894	0.479819497770878	0.999999499079336	0.777740140081817	ST6GALNAC6	1	Mac_PTRF
hsa04144	Endocytosis	9/251	203/5894	0.500107028061119	0.999999499079336	0.777740140081817	ASAP2/CAV1/CAV2/CXCR4/EHD2/F2R/HLA-A/HLA-B/SMAP2	9	Mac_PTRF
hsa00600	Sphingolipid metabolism	2/251	40/5894	0.513281029806534	0.999999499079336	0.777740140081817	PLPP1/PLPP3	2	Mac_PTRF
hsa00450	Selenocompound metabolism	1/251	17/5894	0.523292448492381	0.999999499079336	0.777740140081817	INMT	1	Mac_PTRF
hsa04614	Renin-angiotensin system	1/251	17/5894	0.523292448492381	0.999999499079336	0.777740140081817	AGT	1	Mac_PTRF
hsa00630	Glyoxylate and dicarboxylate metabolism	1/251	18/5894	0.543652086986241	0.999999499079336	0.777740140081817	HYI	1	Mac_PTRF
hsa00531	Glycosaminoglycan degradation	1/251	19/5894	0.563145505326345	0.999999499079336	0.777740140081817	IDS	1	Mac_PTRF
hsa05211	Renal cell carcinoma	3/251	70/5894	0.578650018992271	0.999999499079336	0.777740140081817	ELOB/EPAS1/PGF	3	Mac_PTRF
hsa05212	Pancreatic cancer	3/251	70/5894	0.578650018992271	0.999999499079336	0.777740140081817	CCND1/CDKN2A/PGF	3	Mac_PTRF
hsa04975	Fat digestion and absorption	2/251	46/5894	0.589545142407378	0.999999499079336	0.777740140081817	PLPP1/PLPP3	2	Mac_PTRF
hsa04330	Notch signaling pathway	2/251	47/5894	0.601362420060094	0.999999499079336	0.777740140081817	JAG1/NOTCH3	2	Mac_PTRF
hsa00982	Drug metabolism - cytochrome P450	3/251	73/5894	0.60740509578759	0.999999499079336	0.777740140081817	ADH1B/GSTM3/MGST3	3	Mac_PTRF
hsa05220	Chronic myeloid leukemia	3/251	73/5894	0.60740509578759	0.999999499079336	0.777740140081817	CCND1/CDKN2A/NFKBIA	3	Mac_PTRF
hsa00240	Pyrimidine metabolism	4/251	99/5894	0.614305765467651	0.999999499079336	0.777740140081817	AK3/CMPK1/POLR2L/TYMP	4	Mac_PTRF
hsa00532	Glycosaminoglycan biosynthesis - chondroitin sulfate / dermatan sulfate	1/251	22/5894	0.6167878844131	0.999999499079336	0.777740140081817	CHPF	1	Mac_PTRF
hsa00910	Nitrogen metabolism	1/251	23/5894	0.633168375048711	0.999999499079336	0.777740140081817	GLUL	1	Mac_PTRF
hsa03060	Protein export	1/251	23/5894	0.633168375048711	0.999999499079336	0.777740140081817	SRP14	1	Mac_PTRF
hsa04710	Circadian rhythm	1/251	23/5894	0.633168375048711	0.999999499079336	0.777740140081817	SKP1	1	Mac_PTRF
hsa04964	Proximal tubule bicarbonate reclamation	1/251	23/5894	0.633168375048711	0.999999499079336	0.777740140081817	AQP1	1	Mac_PTRF
hsa04020	Calcium signaling pathway	7/251	177/5894	0.634688626431276	0.999999499079336	0.777740140081817	CALM2/F2R/MYLK/PDGFRB/PLN/SLC25A4/SLC25A5	7	Mac_PTRF
hsa00561	Glycerolipid metabolism	2/251	50/5894	0.635272514662986	0.999999499079336	0.777740140081817	PLPP1/PLPP3	2	Mac_PTRF
hsa04110	Cell cycle	5/251	128/5894	0.642277076635934	0.999999499079336	0.777740140081817	CCND1/CDKN2A/CDKN2C/GADD45A/SKP1	5	Mac_PTRF
hsa00563	Glycosylphosphatidylinositol(GPI)-anchor biosynthesis	1/251	25/5894	0.663866393172132	0.999999499079336	0.777740140081817	PIGT	1	Mac_PTRF
hsa04320	Dorso-ventral axis formation	1/251	25/5894	0.663866393172132	0.999999499079336	0.777740140081817	NOTCH3	1	Mac_PTRF
hsa05223	Non-small cell lung cancer	2/251	54/5894	0.676929558888358	0.999999499079336	0.777740140081817	CCND1/CDKN2A	2	Mac_PTRF
hsa00030	Pentose phosphate pathway	1/251	27/5894	0.692004848591431	0.999999499079336	0.777740140081817	FBP1	1	Mac_PTRF
hsa03440	Homologous recombination	1/251	28/5894	0.705181392481588	0.999999499079336	0.777740140081817	SEM1	1	Mac_PTRF
hsa04010	MAPK signaling pathway	10/251	268/5894	0.713457948416887	0.999999499079336	0.777740140081817	CD14/FGF7/FGFR1/FLNA/GADD45A/GNG12/HSPB1/IL1B/PDGFRB/RRAS	10	Mac_PTRF
hsa05221	Acute myeloid leukemia	2/251	58/5894	0.71464457612204	0.999999499079336	0.777740140081817	CCND1/SPI1	2	Mac_PTRF
hsa03020	RNA polymerase	1/251	29/5894	0.71779637210776	0.999999499079336	0.777740140081817	POLR2L	1	Mac_PTRF
hsa04744	Phototransduction	1/251	29/5894	0.71779637210776	0.999999499079336	0.777740140081817	CALM2	1	Mac_PTRF
hsa05216	Thyroid cancer	1/251	29/5894	0.71779637210776	0.999999499079336	0.777740140081817	CCND1	1	Mac_PTRF
hsa00590	Arachidonic acid metabolism	2/251	59/5894	0.723478768643934	0.999999499079336	0.777740140081817	GPX3/PTGIS	2	Mac_PTRF
hsa04141	Protein processing in endoplasmic reticulum	6/251	168/5894	0.728078730536318	0.999999499079336	0.777740140081817	BAG2/CRYAB/DNAJC10/SEC23A/SEC31A/SKP1	6	Mac_PTRF
hsa04970	Salivary secretion	3/251	89/5894	0.737996471378051	0.999999499079336	0.777740140081817	CALM2/LYZ/PRKG1	3	Mac_PTRF
hsa00260	Glycine, serine and threonine metabolism	1/251	32/5894	0.752505339867759	0.999999499079336	0.777740140081817	GAMT	1	Mac_PTRF
hsa03010	Ribosome	3/251	92/5894	0.758239574249161	0.999999499079336	0.777740140081817	RPL28/RPS27L/RPS28	3	Mac_PTRF
hsa00010	Glycolysis / Gluconeogenesis	2/251	65/5894	0.771758256398084	0.999999499079336	0.777740140081817	ADH1B/FBP1	2	Mac_PTRF
hsa04140	Regulation of autophagy	1/251	34/5894	0.773247842672567	0.999999499079336	0.777740140081817	GABARAPL2	1	Mac_PTRF
hsa05143	African trypanosomiasis	1/251	35/5894	0.782960264428401	0.999999499079336	0.777740140081817	IL1B	1	Mac_PTRF
hsa05340	Primary immunodeficiency	1/251	35/5894	0.782960264428401	0.999999499079336	0.777740140081817	PTPRC	1	Mac_PTRF
hsa04130	SNARE interactions in vesicular transport	1/251	36/5894	0.792258262999569	0.999999499079336	0.777740140081817	VAMP8	1	Mac_PTRF
hsa04720	Long-term potentiation	2/251	70/5894	0.806230013326598	0.999999499079336	0.777740140081817	CALM2/PPP1CB	2	Mac_PTRF
hsa04622	RIG-I-like receptor signaling pathway	2/251	71/5894	0.812544506420711	0.999999499079336	0.777740140081817	CXCL8/NFKBIA	2	Mac_PTRF
hsa04971	Gastric acid secretion	2/251	74/5894	0.830402428964635	0.999999499079336	0.777740140081817	CALM2/MYLK	2	Mac_PTRF
hsa00350	Tyrosine metabolism	1/251	41/5894	0.833122994817925	0.999999499079336	0.777740140081817	ADH1B	1	Mac_PTRF
hsa00380	Tryptophan metabolism	1/251	42/5894	0.840279346825562	0.999999499079336	0.777740140081817	INMT	1	Mac_PTRF
hsa04960	Aldosterone-regulated sodium reabsorption	1/251	42/5894	0.840279346825562	0.999999499079336	0.777740140081817	SGK1	1	Mac_PTRF
hsa04370	VEGF signaling pathway	2/251	76/5894	0.841444001495913	0.999999499079336	0.777740140081817	HSPB1/PTK2	2	Mac_PTRF
hsa00071	Fatty acid degradation	1/251	43/5894	0.847129976344835	0.999999499079336	0.777740140081817	ADH1B	1	Mac_PTRF
hsa04146	Peroxisome	2/251	79/5894	0.856791411772333	0.999999499079336	0.777740140081817	SOD1/SOD2	2	Mac_PTRF
hsa03050	Proteasome	1/251	45/5894	0.859965558675966	0.999999499079336	0.777740140081817	SEM1	1	Mac_PTRF
hsa00564	Glycerophospholipid metabolism	2/251	80/5894	0.861599019787412	0.999999499079336	0.777740140081817	PLPP1/PLPP3	2	Mac_PTRF
hsa03008	Ribosome biogenesis in eukaryotes	2/251	81/5894	0.866258978700018	0.999999499079336	0.777740140081817	REXO2/SBDS	2	Mac_PTRF
hsa04114	Oocyte meiosis	3/251	114/5894	0.870716736279888	0.999999499079336	0.777740140081817	CALM2/PPP1CB/SKP1	3	Mac_PTRF
hsa04012	ErbB signaling pathway	2/251	87/5894	0.891326671234311	0.999999499079336	0.777740140081817	AREG/PTK2	2	Mac_PTRF
hsa00983	Drug metabolism - other enzymes	1/251	52/5894	0.897003182493625	0.999999499079336	0.777740140081817	TYMP	1	Mac_PTRF
hsa04150	mTOR signaling pathway	1/251	52/5894	0.897003182493625	0.999999499079336	0.777740140081817	PGF	1	Mac_PTRF
hsa05213	Endometrial cancer	1/251	52/5894	0.897003182493625	0.999999499079336	0.777740140081817	CCND1	1	Mac_PTRF
hsa04210	Apoptosis	2/251	89/5894	0.898666722038998	0.999999499079336	0.777740140081817	IL1B/NFKBIA	2	Mac_PTRF
hsa04630	Jak-STAT signaling pathway	4/251	155/5894	0.902970002135593	0.999999499079336	0.777740140081817	CCND1/IFNGR1/IL13RA2/SPRY1	4	Mac_PTRF
hsa05014	Amyotrophic lateral sclerosis (ALS)	1/251	54/5894	0.905664241234116	0.999999499079336	0.777740140081817	SOD1	1	Mac_PTRF
hsa00140	Steroid hormone biosynthesis	1/251	57/5894	0.917314356176745	0.999999499079336	0.777740140081817	AKR1C2	1	Mac_PTRF
hsa00562	Inositol phosphate metabolism	1/251	57/5894	0.917314356176745	0.999999499079336	0.777740140081817	ISYNA1	1	Mac_PTRF
hsa05210	Colorectal cancer	1/251	62/5894	0.933632898216355	0.999999499079336	0.777740140081817	CCND1	1	Mac_PTRF
hsa04910	Insulin signaling pathway	3/251	138/5894	0.938438215186765	0.999999499079336	0.777740140081817	CALM2/FBP1/PPP1CB	3	Mac_PTRF
hsa00830	Retinol metabolism	1/251	64/5894	0.939223103809301	0.999999499079336	0.777740140081817	ADH1B	1	Mac_PTRF
hsa04660	T cell receptor signaling pathway	2/251	108/5894	0.948687567289499	0.999999499079336	0.777740140081817	NFKBIA/PTPRC	2	Mac_PTRF
hsa04920	Adipocytokine signaling pathway	1/251	68/5894	0.949035281821107	0.999999499079336	0.777740140081817	NFKBIA	1	Mac_PTRF
hsa04730	Long-term depression	1/251	70/5894	0.953332444447047	0.999999499079336	0.777740140081817	PRKG1	1	Mac_PTRF
hsa04976	Bile secretion	1/251	71/5894	0.955343700704566	0.999999499079336	0.777740140081817	AQP1	1	Mac_PTRF
hsa04310	Wnt signaling pathway	3/251	151/5894	0.959644506685981	0.999999499079336	0.777740140081817	CCND1/SFRP4/SKP1	3	Mac_PTRF
hsa04662	B cell receptor signaling pathway	1/251	75/5894	0.962561379837068	0.999999499079336	0.777740140081817	NFKBIA	1	Mac_PTRF
hsa04070	Phosphatidylinositol signaling system	1/251	78/5894	0.967200868349527	0.999999499079336	0.777740140081817	CALM2	1	Mac_PTRF
hsa04664	Fc epsilon RI signaling pathway	1/251	79/5894	0.968616374203081	0.999999499079336	0.777740140081817	FCER1G	1	Mac_PTRF
hsa00230	Purine metabolism	3/251	162/5894	0.972036194834123	0.999999499079336	0.777740140081817	AK1/PDE5A/POLR2L	3	Mac_PTRF
hsa04722	Neurotrophin signaling pathway	2/251	127/5894	0.974638457725599	0.999999499079336	0.777740140081817	CALM2/NFKBIA	2	Mac_PTRF
hsa05160	Hepatitis C	2/251	135/5894	0.9812616026985	0.999999499079336	0.777740140081817	CXCL8/NFKBIA	2	Mac_PTRF
hsa04120	Ubiquitin mediated proteolysis	2/251	139/5894	0.983912022243507	0.999999499079336	0.777740140081817	ELOB/SKP1	2	Mac_PTRF
hsa04912	GnRH signaling pathway	1/251	101/5894	0.988132869339888	0.999999499079336	0.777740140081817	CALM2	1	Mac_PTRF
hsa04916	Melanogenesis	1/251	101/5894	0.988132869339888	0.999999499079336	0.777740140081817	CALM2	1	Mac_PTRF
hsa03013	RNA transport	1/251	152/5894	0.998772833879452	0.999999499079336	0.777740140081817	EIF4A2	1	Mac_PTRF
hsa04080	Neuroactive ligand-receptor interaction	1/251	272/5894	0.999994574340612	0.999999499079336	0.777740140081817	F2R	1	Mac_PTRF
hsa04740	Olfactory transduction	2/251	388/5894	0.999999499079336	0.999999499079336	0.777740140081817	CALM2/PRKG1	2	Mac_PTRF
hsa03010	Ribosome	21/93	92/5894	1.60381489904054e-19	1.61985304803095e-17	1.2999341813276e-17	RPL27A/RPL28/RPL30/RPL32/RPL35/RPL36/RPL38/RPL39/RPLP2/RPS10/RPS12/RPS15A/RPS17/RPS21/RPS25/RPS26/RPS27/RPS28/RPS29/RPS7/RPSA	21	Mac_GLTSCR2
hsa04612	Antigen processing and presentation	13/93	78/5894	1.52210887313964e-10	7.68664980935516e-09	6.16854648588168e-09	CD74/CTSB/CTSL/HLA-C/HLA-DMA/HLA-DMB/HLA-DPA1/HLA-DPB1/HLA-DQA1/HLA-DQB1/HLA-DRA/HLA-DRB1/HLA-DRB5	13	Mac_GLTSCR2
hsa05330	Allograft rejection	10/93	39/5894	2.55262159867645e-10	8.59382604887739e-09	6.89655659993287e-09	HLA-C/HLA-DMA/HLA-DMB/HLA-DPA1/HLA-DPB1/HLA-DQA1/HLA-DQB1/HLA-DRA/HLA-DRB1/HLA-DRB5	10	Mac_GLTSCR2
hsa05310	Asthma	9/93	31/5894	6.20522801620551e-10	1.37563548607364e-08	1.10394926969954e-08	HLA-DMA/HLA-DMB/HLA-DPA1/HLA-DPB1/HLA-DQA1/HLA-DQB1/HLA-DRA/HLA-DRB1/HLA-DRB5	9	Mac_GLTSCR2
hsa05332	Graft-versus-host disease	10/93	43/5894	7.31054910192602e-10	1.37563548607364e-08	1.10394926969954e-08	HLA-C/HLA-DMA/HLA-DMB/HLA-DPA1/HLA-DPB1/HLA-DQA1/HLA-DQB1/HLA-DRA/HLA-DRB1/HLA-DRB5	10	Mac_GLTSCR2
hsa05416	Viral myocarditis	12/93	72/5894	8.17209199647708e-10	1.37563548607364e-08	1.10394926969954e-08	HLA-C/HLA-DMA/HLA-DMB/HLA-DPA1/HLA-DPB1/HLA-DQA1/HLA-DQB1/HLA-DRA/HLA-DRB1/HLA-DRB5/RAC1/RAC2	12	Mac_GLTSCR2
hsa04940	Type I diabetes mellitus	10/93	45/5894	1.18533554359601e-09	1.71026985575996e-08	1.3724937873217e-08	HLA-C/HLA-DMA/HLA-DMB/HLA-DPA1/HLA-DPB1/HLA-DQA1/HLA-DQB1/HLA-DRA/HLA-DRB1/HLA-DRB5	10	Mac_GLTSCR2
hsa04672	Intestinal immune network for IgA production	10/93	49/5894	2.89951550201946e-09	3.66063832129957e-08	2.93766702178287e-08	CXCR4/HLA-DMA/HLA-DMB/HLA-DPA1/HLA-DPB1/HLA-DQA1/HLA-DQB1/HLA-DRA/HLA-DRB1/HLA-DRB5	10	Mac_GLTSCR2
hsa05320	Autoimmune thyroid disease	10/93	54/5894	7.91496473451069e-09	8.88234931317311e-08	7.12809689540729e-08	HLA-C/HLA-DMA/HLA-DMB/HLA-DPA1/HLA-DPB1/HLA-DQA1/HLA-DQB1/HLA-DRA/HLA-DRB1/HLA-DRB5	10	Mac_GLTSCR2
hsa04640	Hematopoietic cell lineage	12/93	88/5894	8.89274286330455e-09	8.9816702919376e-08	7.20780211025737e-08	CD14/CD2/CD3D/CD3E/CD3G/CD59/CD7/CD9/HLA-DRA/HLA-DRB1/HLA-DRB5/IL7R	12	Mac_GLTSCR2
hsa04514	Cell adhesion molecules (CAMs)	14/93	136/5894	1.94250759235003e-08	1.78357515297593e-07	1.43132138383686e-07	CD2/CD6/HLA-C/HLA-DMA/HLA-DMB/HLA-DPA1/HLA-DPB1/HLA-DQA1/HLA-DQB1/HLA-DRA/HLA-DRB1/HLA-DRB5/ICAM3/SDC2	14	Mac_GLTSCR2
hsa05323	Rheumatoid arthritis	11/93	92/5894	1.55843089314049e-07	1.21740511878558e-06	9.76969193814382e-07	CCL5/CTSL/HLA-DMA/HLA-DMB/HLA-DPA1/HLA-DPB1/HLA-DQA1/HLA-DQB1/HLA-DRA/HLA-DRB1/HLA-DRB5	11	Mac_GLTSCR2
hsa05140	Leishmaniasis	10/93	73/5894	1.60724041439858e-07	1.21740511878558e-06	9.76969193814382e-07	HLA-DMA/HLA-DMB/HLA-DPA1/HLA-DPB1/HLA-DQA1/HLA-DQB1/HLA-DRA/HLA-DRB1/HLA-DRB5/IFNGR1	10	Mac_GLTSCR2
hsa05150	Staphylococcus aureus infection	9/93	56/5894	1.68749224386121e-07	1.21740511878558e-06	9.76969193814382e-07	HLA-DMA/HLA-DMB/HLA-DPA1/HLA-DPB1/HLA-DQA1/HLA-DQB1/HLA-DRA/HLA-DRB1/HLA-DRB5	9	Mac_GLTSCR2
hsa04145	Phagosome	13/93	156/5894	7.90128472406484e-07	5.32019838087032e-06	4.26946613159995e-06	CD14/CTSL/HLA-C/HLA-DMA/HLA-DMB/HLA-DPA1/HLA-DPB1/HLA-DQA1/HLA-DQB1/HLA-DRA/HLA-DRB1/HLA-DRB5/RAC1	13	Mac_GLTSCR2
hsa05145	Toxoplasmosis	11/93	133/5894	6.43743717098633e-06	4.06363221418512e-05	3.2610701458286e-05	HLA-DMA/HLA-DMB/HLA-DPA1/HLA-DPB1/HLA-DQA1/HLA-DQB1/HLA-DRA/HLA-DRB1/HLA-DRB5/IFNGR1/LY96	11	Mac_GLTSCR2
hsa04142	Lysosome	10/93	121/5894	1.75811525630978e-05	0.000104452729933698	8.38234518488253e-05	CD63/CD68/CTSB/CTSL/CTSW/CTSZ/HEXB/LAPTM4A/NPC2/PSAP	10	Mac_GLTSCR2
hsa05322	Systemic lupus erythematosus	9/93	138/5894	0.000295497379595799	0.0016580686299542	0.00133060223560681	HLA-DMA/HLA-DMB/HLA-DPA1/HLA-DPB1/HLA-DQA1/HLA-DQB1/HLA-DRA/HLA-DRB1/HLA-DRB5	9	Mac_GLTSCR2
hsa04650	Natural killer cell mediated cytotoxicity	8/93	136/5894	0.00127961859384134	0.00680218305147237	0.00545876076043119	CD247/HLA-C/IFNGR1/LAT/LCK/RAC1/RAC2/TYROBP	8	Mac_GLTSCR2
hsa05340	Primary immunodeficiency	4/93	35/5894	0.00209203895456356	0.010564796720546	0.00847826313165233	CD3D/CD3E/IL7R/LCK	4	Mac_GLTSCR2
hsa05142	Chagas disease (American trypanosomiasis)	6/93	104/5894	0.00576198247171185	0.027712391887757	0.0222392305925721	CCL5/CD247/CD3D/CD3E/CD3G/IFNGR1	6	Mac_GLTSCR2
hsa04660	T cell receptor signaling pathway	6/93	108/5894	0.00691093022087418	0.0317274523776497	0.0254613218663786	CD247/CD3D/CD3E/CD3G/LAT/LCK	6	Mac_GLTSCR2
hsa00480	Glutathione metabolism	4/93	50/5894	0.00768865118676168	0.0337632073853447	0.0270950179121579	GPX4/GSTO1/GSTP1/MGST3	4	Mac_GLTSCR2
hsa00860	Porphyrin and chlorophyll metabolism	3/93	43/5894	0.0297907794976557	0.125369530385968	0.100609211461381	BLVRB/FTH1/FTL	3	Mac_GLTSCR2
hsa04666	Fc gamma R-mediated phagocytosis	4/93	95/5894	0.0624839102849264	0.252434997551103	0.202579414397446	GSN/LAT/RAC1/RAC2	4	Mac_GLTSCR2
hsa04620	Toll-like receptor signaling pathway	4/93	102/5894	0.0768789687834312	0.298645224889483	0.239663182037417	CCL5/CD14/LY96/RAC1	4	Mac_GLTSCR2
hsa00980	Metabolism of xenobiotics by cytochrome P450	3/93	71/5894	0.101148638831037	0.364857590069098	0.292798691353002	GSTO1/GSTP1/MGST3	3	Mac_GLTSCR2
hsa05100	Bacterial invasion of epithelial cells	3/93	71/5894	0.101148638831037	0.364857590069098	0.292798691353002	FN1/ILK/RAC1	3	Mac_GLTSCR2
hsa00982	Drug metabolism - cytochrome P450	3/93	73/5894	0.10768525240093	0.37504174112048	0.30097148583926	GSTO1/GSTP1/MGST3	3	Mac_GLTSCR2
hsa04670	Leukocyte transendothelial migration	4/93	117/5894	0.112754512024242	0.379606857148281	0.304634997398829	CXCR4/RAC1/RAC2/RHOH	4	Mac_GLTSCR2
hsa04370	VEGF signaling pathway	3/93	76/5894	0.117790883457543	0.38377029771651	0.307976163878804	RAC1/RAC2/SH2D2A	3	Mac_GLTSCR2
hsa04664	Fc epsilon RI signaling pathway	3/93	79/5894	0.128238127079205	0.40475158859374	0.324813677141406	LAT/RAC1/RAC2	3	Mac_GLTSCR2
hsa04380	Osteoclast differentiation	4/93	128/5894	0.14300475524091	0.437681220585815	0.351239749714516	IFNGR1/LCK/RAC1/TYROBP	4	Mac_GLTSCR2
hsa05144	Malaria	2/93	51/5894	0.191998329983543	0.570347980245231	0.457704997174391	KLRB1/SDC2	2	Mac_GLTSCR2
hsa00603	Glycosphingolipid biosynthesis - globo series	1/93	14/5894	0.19981461898269	0.576607900492906	0.462728591328335	HEXB	1	Mac_GLTSCR2
hsa00330	Arginine and proline metabolism	2/93	54/5894	0.209310853244572	0.5799873469633	0.46544060152344	ALDH2/GLUL	2	Mac_GLTSCR2
hsa00604	Glycosphingolipid biosynthesis - ganglio series	1/93	15/5894	0.212470612253882	0.5799873469633	0.46544060152344	HEXB	1	Mac_GLTSCR2
hsa05130	Pathogenic Escherichia coli infection	2/93	58/5894	0.232628275212894	0.614265184963321	0.492948611174317	CD14/LY96	2	Mac_GLTSCR2
hsa00511	Other glycan degradation	1/93	17/5894	0.237191507065045	0.614265184963321	0.492948611174317	HEXB	1	Mac_GLTSCR2
hsa04810	Regulation of actin cytoskeleton	5/93	214/5894	0.248321346750565	0.627011400545176	0.503177465784039	CD14/FN1/GSN/RAC1/RAC2	5	Mac_GLTSCR2
hsa05210	Colorectal cancer	2/93	62/5894	0.256103720504069	0.62799031267567	0.50396304404405	RAC1/RAC2	2	Mac_GLTSCR2
hsa00531	Glycosaminoglycan degradation	1/93	19/5894	0.261144486459189	0.62799031267567	0.50396304404405	HEXB	1	Mac_GLTSCR2
hsa05120	Epithelial cell signaling in Helicobacter pylori infection	2/93	68/5894	0.291382873867125	0.658960762901695	0.528816870697556	CCL5/RAC1	2	Mac_GLTSCR2
hsa00410	beta-Alanine metabolism	1/93	22/5894	0.295685548369429	0.658960762901695	0.528816870697556	ALDH2	1	Mac_GLTSCR2
hsa05211	Renal cell carcinoma	2/93	70/5894	0.303113646265349	0.658960762901695	0.528816870697556	ETS1/RAC1	2	Mac_GLTSCR2
hsa05212	Pancreatic cancer	2/93	70/5894	0.303113646265349	0.658960762901695	0.528816870697556	RAC1/RAC2	2	Mac_GLTSCR2
hsa00910	Nitrogen metabolism	1/93	23/5894	0.306840392375158	0.658960762901695	0.528816870697556	GLUL	1	Mac_GLTSCR2
hsa04520	Adherens junction	2/93	73/5894	0.320647172904164	0.658960762901695	0.528816870697556	RAC1/RAC2	2	Mac_GLTSCR2
hsa04320	Dorso-ventral axis formation	1/93	25/5894	0.328628392852024	0.658960762901695	0.528816870697556	ETS1	1	Mac_GLTSCR2
hsa04662	B cell receptor signaling pathway	2/93	75/5894	0.332280905376723	0.658960762901695	0.528816870697556	RAC1/RAC2	2	Mac_GLTSCR2
hsa04360	Axon guidance	3/93	130/5894	0.337392207464907	0.658960762901695	0.528816870697556	CXCR4/RAC1/RAC2	3	Mac_GLTSCR2
hsa00053	Ascorbate and aldarate metabolism	1/93	26/5894	0.339266927434536	0.658960762901695	0.528816870697556	ALDH2	1	Mac_GLTSCR2
hsa04062	Chemokine signaling pathway	4/93	189/5894	0.348596227357111	0.664306018171099	0.533106445014848	CCL5/CXCR4/RAC1/RAC2	4	Mac_GLTSCR2
hsa00340	Histidine metabolism	1/93	29/5894	0.370192077745816	0.681813342183223	0.547156095342451	ALDH2	1	Mac_GLTSCR2
hsa04510	Focal adhesion	4/93	200/5894	0.388417907303893	0.681813342183223	0.547156095342451	FN1/ILK/RAC1/RAC2	4	Mac_GLTSCR2
hsa04512	ECM-receptor interaction	2/93	85/5894	0.38948433599248	0.681813342183223	0.547156095342451	FN1/SDC2	2	Mac_GLTSCR2
hsa00040	Pentose and glucuronate interconversions	1/93	32/5894	0.399684638235354	0.681813342183223	0.547156095342451	ALDH2	1	Mac_GLTSCR2
hsa00250	Alanine, aspartate and glutamate metabolism	1/93	32/5894	0.399684638235354	0.681813342183223	0.547156095342451	GLUL	1	Mac_GLTSCR2
hsa00640	Propanoate metabolism	1/93	32/5894	0.399684638235354	0.681813342183223	0.547156095342451	ALDH2	1	Mac_GLTSCR2
hsa04060	Cytokine-cytokine receptor interaction	5/93	265/5894	0.407551011319207	0.681813342183223	0.547156095342451	CCL5/CXCR4/IFNGR1/IL7R/TNFRSF18	5	Mac_GLTSCR2
hsa04970	Salivary secretion	2/93	89/5894	0.411788256170065	0.681813342183223	0.547156095342451	CST3/LYZ	2	Mac_GLTSCR2
hsa04140	Regulation of autophagy	1/93	34/5894	0.418583018554527	0.681885239903342	0.547213793356512	GABARAPL2	1	Mac_GLTSCR2
hsa05020	Prion diseases	1/93	36/5894	0.436892661076562	0.700415218551314	0.562084125361659	CCL5	1	Mac_GLTSCR2
hsa00620	Pyruvate metabolism	1/93	40/5894	0.471817769860289	0.717809281989188	0.576042883930875	ALDH2	1	Mac_GLTSCR2
hsa00350	Tyrosine metabolism	1/93	41/5894	0.4802087755663	0.717809281989188	0.576042883930875	COMT	1	Mac_GLTSCR2
hsa00380	Tryptophan metabolism	1/93	42/5894	0.488467887794617	0.717809281989188	0.576042883930875	ALDH2	1	Mac_GLTSCR2
hsa05219	Bladder cancer	1/93	42/5894	0.488467887794617	0.717809281989188	0.576042883930875	TYMP	1	Mac_GLTSCR2
hsa00071	Fatty acid degradation	1/93	43/5894	0.496597157520369	0.717809281989188	0.576042883930875	ALDH2	1	Mac_GLTSCR2
hsa05146	Amoebiasis	2/93	106/5894	0.501749310907497	0.717809281989188	0.576042883930875	CD14/FN1	2	Mac_GLTSCR2
hsa00280	Valine, leucine and isoleucine degradation	1/93	44/5894	0.504598604170617	0.717809281989188	0.576042883930875	ALDH2	1	Mac_GLTSCR2
hsa00310	Lysine degradation	1/93	44/5894	0.504598604170617	0.717809281989188	0.576042883930875	ALDH2	1	Mac_GLTSCR2
hsa00520	Amino sugar and nucleotide sugar metabolism	1/93	48/5894	0.535365471051866	0.750998785781089	0.602677503961896	HEXB	1	Mac_GLTSCR2
hsa00561	Glycerolipid metabolism	1/93	50/5894	0.550032231791864	0.759844331981583	0.609776066311432	ALDH2	1	Mac_GLTSCR2
hsa00983	Drug metabolism - other enzymes	1/93	52/5894	0.564240840580383	0.759844331981583	0.609776066311432	TYMP	1	Mac_GLTSCR2
hsa05213	Endometrial cancer	1/93	52/5894	0.564240840580383	0.759844331981583	0.609776066311432	ILK	1	Mac_GLTSCR2
hsa05014	Amyotrophic lateral sclerosis (ALS)	1/93	54/5894	0.578005458166184	0.764339637237083	0.613383554635283	RAC1	1	Mac_GLTSCR2
hsa04623	Cytosolic DNA-sensing pathway	1/93	56/5894	0.591339812274156	0.764339637237083	0.613383554635283	CCL5	1	Mac_GLTSCR2
hsa05200	Pathways in cancer	5/93	327/5894	0.594223530020038	0.764339637237083	0.613383554635283	ETS1/FN1/GSTP1/RAC1/RAC2	5	Mac_GLTSCR2
hsa00140	Steroid hormone biosynthesis	1/93	57/5894	0.597849815264649	0.764339637237083	0.613383554635283	COMT	1	Mac_GLTSCR2
hsa04621	NOD-like receptor signaling pathway	1/93	59/5894	0.61056359853906	0.770836543155563	0.618597330098785	CCL5	1	Mac_GLTSCR2
hsa04144	Endocytosis	3/93	203/5894	0.627107907313216	0.77461130664068	0.621626582713209	ACAP1/CXCR4/HLA-C	3	Mac_GLTSCR2
hsa05131	Shigellosis	1/93	62/5894	0.628892347965701	0.77461130664068	0.621626582713209	RAC1	1	Mac_GLTSCR2
hsa00010	Glycolysis / Gluconeogenesis	1/93	65/5894	0.646367300403673	0.786543341455072	0.631202056196358	ALDH2	1	Mac_GLTSCR2
hsa04610	Complement and coagulation cascades	1/93	69/5894	0.66840687710306	0.797326246352085	0.639855351423768	CD59	1	Mac_GLTSCR2
hsa03320	PPAR signaling pathway	1/93	70/5894	0.673700981897809	0.797326246352085	0.639855351423768	ILK	1	Mac_GLTSCR2
hsa03018	RNA degradation	1/93	71/5894	0.678911457289894	0.797326246352085	0.639855351423768	BTG1	1	Mac_GLTSCR2
hsa04310	Wnt signaling pathway	2/93	151/5894	0.694086016218458	0.805778018828325	0.646637909846597	RAC1/RAC2	2	Mac_GLTSCR2
hsa04630	Jak-STAT signaling pathway	2/93	155/5894	0.707868629355482	0.81244013141936	0.651984263880049	IFNGR1/IL7R	2	Mac_GLTSCR2
hsa05222	Small cell lung cancer	1/93	85/5894	0.743773450952064	0.844057511754589	0.677357252788988	FN1	1	Mac_GLTSCR2
hsa05215	Prostate cancer	1/93	89/5894	0.759796019120771	0.85265997701331	0.684260742366074	GSTP1	1	Mac_GLTSCR2
hsa00240	Pyrimidine metabolism	1/93	99/5894	0.795645091599255	0.871556651148821	0.699425347977689	TYMP	1	Mac_GLTSCR2
hsa04972	Pancreatic secretion	1/93	101/5894	0.802152122153569	0.871556651148821	0.699425347977689	RAC1	1	Mac_GLTSCR2
hsa04010	MAPK signaling pathway	3/93	268/5894	0.802522460958815	0.871556651148821	0.699425347977689	CD14/RAC1/RAC2	3	Mac_GLTSCR2
hsa04270	Vascular smooth muscle contraction	1/93	116/5894	0.844842542646769	0.907756349014082	0.728475652674146	MYL6	1	Mac_GLTSCR2
hsa04722	Neurotrophin signaling pathway	1/93	127/5894	0.870226149518405	0.909301228251378	0.729715420274686	RAC1	1	Mac_GLTSCR2
hsa05012	Parkinson's disease	1/93	130/5894	0.876404793700798	0.909301228251378	0.729715420274686	NDUFA4	1	Mac_GLTSCR2
hsa00190	Oxidative phosphorylation	1/93	132/5894	0.880361284603385	0.909301228251378	0.729715420274686	NDUFA4	1	Mac_GLTSCR2
hsa04530	Tight junction	1/93	133/5894	0.882292280877575	0.909301228251378	0.729715420274686	YBX3	1	Mac_GLTSCR2
hsa05010	Alzheimer's disease	1/93	168/5894	0.933520946617233	0.942887534984352	0.756668475182856	NDUFA4	1	Mac_GLTSCR2
hsa04080	Neuroactive ligand-receptor interaction	2/93	272/5894	0.933552014835992	0.942887534984352	0.756668475182856	GZMA/TSPO	2	Mac_GLTSCR2
hsa05016	Huntington's disease	1/93	183/5894	0.948014858069278	0.948014858069278	0.760783158638191	NDUFA4	1	Mac_GLTSCR2
hsa03010	Ribosome	20/91	92/5894	2.31721882845209e-18	2.29404664016757e-16	2.19525994274409e-16	RPL10/RPL13/RPL13A/RPL15/RPL21/RPL23A/RPL3/RPL34/RPL4/RPL41/RPL5/RPS13/RPS23/RPS27/RPS27A/RPS3A/RPS4X/RPS4Y1/RPS5/RPS6	20	Mac_RPS10
hsa05150	Staphylococcus aureus infection	6/91	56/5894	0.000200329935500638	0.00991633180728158	0.00948931273424075	C1R/C1S/CFD/CFH/FCGR3A/HLA-DMA	6	Mac_RPS10
hsa03320	PPAR signaling pathway	6/91	70/5894	0.000680485466137489	0.0224560203825371	0.0214890147201312	CD36/DBI/FABP4/FABP5/LPL/SCD	6	Mac_RPS10
hsa04142	Lysosome	7/91	121/5894	0.00251255487689288	0.052663327779541	0.0503955289756373	ATP6V0B/CD68/CTSB/CTSD/CTSL/LAPTM5/SLC11A1	7	Mac_RPS10
hsa04145	Phagosome	8/91	156/5894	0.00265976402926975	0.052663327779541	0.0503955289756373	ATP6V0B/ATP6V1F/C1R/CD36/CTSL/FCGR3A/HLA-DMA/MARCO	8	Mac_RPS10
hsa04610	Complement and coagulation cascades	5/91	69/5894	0.00405722044487147	0.0669441373403792	0.0640613754453389	C1R/C1S/CFD/CFH/SERPING1	5	Mac_RPS10
hsa04512	ECM-receptor interaction	5/91	85/5894	0.00976899697953726	0.138161528710598	0.132211989196745	CD36/CD44/HSPG2/ITGA10/SPP1	5	Mac_RPS10
hsa00860	Porphyrin and chlorophyll metabolism	3/91	43/5894	0.0281700111797329	0.348603888349195	0.333592237654732	FTH1/FTL/HMOX1	3	Mac_RPS10
hsa00561	Glycerolipid metabolism	3/91	50/5894	0.0414413656201116	0.438952367780163	0.42005011270829	ALDH2/LPL/PLPP1	3	Mac_RPS10
hsa05110	Vibrio cholerae infection	3/91	54/5894	0.0502080774041872	0.438952367780163	0.42005011270829	ATP6V0B/ATP6V1F/ERO1A	3	Mac_RPS10
hsa00190	Oxidative phosphorylation	5/91	132/5894	0.0526507483576389	0.438952367780163	0.42005011270829	ATP5MG/ATP6V0B/ATP6V1F/COX7A1/PPA1	5	Mac_RPS10
hsa05323	Rheumatoid arthritis	4/91	92/5894	0.0532063476097168	0.438952367780163	0.42005011270829	ATP6V0B/ATP6V1F/CTSL/HLA-DMA	4	Mac_RPS10
hsa05140	Leishmaniasis	3/91	73/5894	0.10254733990069	0.71554012731327	0.684727394558153	FCGR3A/HLA-DMA/PTPN6	3	Mac_RPS10
hsa04270	Vascular smooth muscle contraction	4/91	116/5894	0.103804932772163	0.71554012731327	0.684727394558153	ACTA2/CALD1/MYL9/PPP1R14A	4	Mac_RPS10
hsa04260	Cardiac muscle contraction	3/91	77/5894	0.115556871887561	0.71554012731327	0.684727394558153	COX7A1/TPM1/TPM2	3	Mac_RPS10
hsa04612	Antigen processing and presentation	3/91	78/5894	0.118903258124926	0.71554012731327	0.684727394558153	CTSB/CTSL/HLA-DMA	3	Mac_RPS10
hsa04380	Osteoclast differentiation	4/91	128/5894	0.135136937091135	0.71554012731327	0.684727394558153	FCGR3A/LILRA1/MITF/TYROBP	4	Mac_RPS10
hsa05410	Hypertrophic cardiomyopathy (HCM)	3/91	83/5894	0.136161448131968	0.71554012731327	0.684727394558153	ITGA10/TPM1/TPM2	3	Mac_RPS10
hsa04640	Hematopoietic cell lineage	3/91	88/5894	0.154226722777589	0.71554012731327	0.684727394558153	ANPEP/CD36/CD44	3	Mac_RPS10
hsa04975	Fat digestion and absorption	2/91	46/5894	0.158140749070454	0.71554012731327	0.684727394558153	CD36/PLPP1	2	Mac_RPS10
hsa05414	Dilated cardiomyopathy	3/91	90/5894	0.161657369228048	0.71554012731327	0.684727394558153	ITGA10/TPM1/TPM2	3	Mac_RPS10
hsa05322	Systemic lupus erythematosus	4/91	138/5894	0.163850624488332	0.71554012731327	0.684727394558153	C1R/C1S/FCGR3A/HLA-DMA	4	Mac_RPS10
hsa00520	Amino sugar and nucleotide sugar metabolism	2/91	48/5894	0.16908243134823	0.71554012731327	0.684727394558153	CYB5R3/NPL	2	Mac_RPS10
hsa00480	Glutathione metabolism	2/91	50/5894	0.180149922819736	0.71554012731327	0.684727394558153	ANPEP/MGST1	2	Mac_RPS10
hsa04666	Fc gamma R-mediated phagocytosis	3/91	95/5894	0.180691951341735	0.71554012731327	0.684727394558153	FCGR3A/GSN/PLPP1	3	Mac_RPS10
hsa04150	mTOR signaling pathway	2/91	52/5894	0.191325512155837	0.728508680901072	0.697137493685236	DDIT4/RPS6	2	Mac_RPS10
hsa00330	Arginine and proline metabolism	2/91	54/5894	0.202592433372567	0.74283892236608	0.710850643412517	ALDH2/GLUL	2	Mac_RPS10
hsa04614	Renin-angiotensin system	1/91	17/5894	0.232702077781466	0.822768060727327	0.787337857155337	ANPEP	1	Mac_RPS10
hsa00010	Glycolysis / Gluconeogenesis	2/91	65/5894	0.265526541095681	0.8278256642929	0.792177669179808	ALDH2/ALDOA	2	Mac_RPS10
hsa01040	Biosynthesis of unsaturated fatty acids	1/91	21/5894	0.279144858524369	0.8278256642929	0.792177669179808	SCD	1	Mac_RPS10
hsa05120	Epithelial cell signaling in Helicobacter pylori infection	2/91	68/5894	0.282790452457448	0.8278256642929	0.792177669179808	ATP6V0B/ATP6V1F	2	Mac_RPS10
hsa00410	beta-Alanine metabolism	1/91	22/5894	0.290314246890499	0.8278256642929	0.792177669179808	ALDH2	1	Mac_RPS10
hsa00910	Nitrogen metabolism	1/91	23/5894	0.301312442315051	0.8278256642929	0.792177669179808	GLUL	1	Mac_RPS10
hsa04964	Proximal tubule bicarbonate reclamation	1/91	23/5894	0.301312442315051	0.8278256642929	0.792177669179808	AQP1	1	Mac_RPS10
hsa05416	Viral myocarditis	2/91	72/5894	0.305756964686948	0.8278256642929	0.792177669179808	CAV1/HLA-DMA	2	Mac_RPS10
hsa00760	Nicotinate and nicotinamide metabolism	1/91	24/5894	0.312142039955884	0.8278256642929	0.792177669179808	NNMT	1	Mac_RPS10
hsa00053	Ascorbate and aldarate metabolism	1/91	26/5894	0.333305628568243	0.8278256642929	0.792177669179808	ALDH2	1	Mac_RPS10
hsa00030	Pentose phosphate pathway	1/91	27/5894	0.343644617627597	0.8278256642929	0.792177669179808	ALDOA	1	Mac_RPS10
hsa04966	Collecting duct acid secretion	1/91	27/5894	0.343644617627597	0.8278256642929	0.792177669179808	ATP6V1F	1	Mac_RPS10
hsa04650	Natural killer cell mediated cytotoxicity	3/91	136/5894	0.350767747846014	0.8278256642929	0.792177669179808	FCGR3A/PTPN6/TYROBP	3	Mac_RPS10
hsa00340	Histidine metabolism	1/91	29/5894	0.363849200621539	0.8278256642929	0.792177669179808	ALDH2	1	Mac_RPS10
hsa04510	Focal adhesion	4/91	200/5894	0.372862497936375	0.8278256642929	0.792177669179808	CAV1/ITGA10/MYL9/SPP1	4	Mac_RPS10
hsa04350	TGF-beta signaling pathway	2/91	85/5894	0.379168983510124	0.8278256642929	0.792177669179808	ID3/LTBP1	2	Mac_RPS10
hsa05310	Asthma	1/91	31/5894	0.38343845222533	0.8278256642929	0.792177669179808	HLA-DMA	1	Mac_RPS10
hsa00040	Pentose and glucuronate interconversions	1/91	32/5894	0.393008143654205	0.8278256642929	0.792177669179808	ALDH2	1	Mac_RPS10
hsa00250	Alanine, aspartate and glutamate metabolism	1/91	32/5894	0.393008143654205	0.8278256642929	0.792177669179808	GLUL	1	Mac_RPS10
hsa00640	Propanoate metabolism	1/91	32/5894	0.393008143654205	0.8278256642929	0.792177669179808	ALDH2	1	Mac_RPS10
hsa00051	Fructose and mannose metabolism	1/91	36/5894	0.429839806651138	0.832958834288675	0.79708979357768	ALDOA	1	Mac_RPS10
hsa00565	Ether lipid metabolism	1/91	36/5894	0.429839806651138	0.832958834288675	0.79708979357768	PLPP1	1	Mac_RPS10
hsa05330	Allograft rejection	1/91	39/5894	0.456004715997558	0.832958834288675	0.79708979357768	HLA-DMA	1	Mac_RPS10
hsa00600	Sphingolipid metabolism	1/91	40/5894	0.464459638430388	0.832958834288675	0.79708979357768	PLPP1	1	Mac_RPS10
hsa00620	Pyruvate metabolism	1/91	40/5894	0.464459638430388	0.832958834288675	0.79708979357768	ALDH2	1	Mac_RPS10
hsa00380	Tryptophan metabolism	1/91	42/5894	0.480981499310626	0.832958834288675	0.79708979357768	ALDH2	1	Mac_RPS10
hsa05219	Bladder cancer	1/91	42/5894	0.480981499310626	0.832958834288675	0.79708979357768	MMP9	1	Mac_RPS10
hsa04141	Protein processing in endoplasmic reticulum	3/91	168/5894	0.483299325962777	0.832958834288675	0.79708979357768	CRYAB/ERO1A/HERPUD1	3	Mac_RPS10
hsa00071	Fatty acid degradation	1/91	43/5894	0.489052361163452	0.832958834288675	0.79708979357768	ALDH2	1	Mac_RPS10
hsa05332	Graft-versus-host disease	1/91	43/5894	0.489052361163452	0.832958834288675	0.79708979357768	HLA-DMA	1	Mac_RPS10
hsa00280	Valine, leucine and isoleucine degradation	1/91	44/5894	0.496999077132367	0.832958834288675	0.79708979357768	ALDH2	1	Mac_RPS10
hsa00310	Lysine degradation	1/91	44/5894	0.496999077132367	0.832958834288675	0.79708979357768	ALDH2	1	Mac_RPS10
hsa04940	Type I diabetes mellitus	1/91	45/5894	0.504823535932531	0.832958834288675	0.79708979357768	HLA-DMA	1	Mac_RPS10
hsa04672	Intestinal immune network for IgA production	1/91	49/5894	0.534935588012554	0.863193773406989	0.82602274967176	HLA-DMA	1	Mac_RPS10
hsa04670	Leukocyte transendothelial migration	2/91	117/5894	0.543303294057454	0.863193773406989	0.82602274967176	MMP9/MYL9	2	Mac_RPS10
hsa05144	Malaria	1/91	51/5894	0.54930512853172	0.863193773406989	0.82602274967176	CD36	1	Mac_RPS10
hsa05320	Autoimmune thyroid disease	1/91	54/5894	0.570039993613303	0.877047046128458	0.839279469979386	HLA-DMA	1	Mac_RPS10
hsa00590	Arachidonic acid metabolism	1/91	59/5894	0.602521546837485	0.877047046128458	0.839279469979386	LTC4S	1	Mac_RPS10
hsa05131	Shigellosis	1/91	62/5894	0.620832796827613	0.877047046128458	0.839279469979386	CD44	1	Mac_RPS10
hsa04810	Regulation of actin cytoskeleton	3/91	214/5894	0.648231212269734	0.877047046128458	0.839279469979386	GSN/ITGA10/MYL9	3	Mac_RPS10
hsa04920	Adipocytokine signaling pathway	1/91	68/5894	0.654988765120423	0.877047046128458	0.839279469979386	CD36	1	Mac_RPS10
hsa04115	p53 signaling pathway	1/91	69/5894	0.660377715064474	0.877047046128458	0.839279469979386	IGFBP3	1	Mac_RPS10
hsa05212	Pancreatic cancer	1/91	70/5894	0.665683402262608	0.877047046128458	0.839279469979386	RALA	1	Mac_RPS10
hsa00980	Metabolism of xenobiotics by cytochrome P450	1/91	71/5894	0.670907099102255	0.877047046128458	0.839279469979386	MGST1	1	Mac_RPS10
hsa04976	Bile secretion	1/91	71/5894	0.670907099102255	0.877047046128458	0.839279469979386	AQP1	1	Mac_RPS10
hsa05100	Bacterial invasion of epithelial cells	1/91	71/5894	0.670907099102255	0.877047046128458	0.839279469979386	CAV1	1	Mac_RPS10
hsa05218	Melanoma	1/91	71/5894	0.670907099102255	0.877047046128458	0.839279469979386	MITF	1	Mac_RPS10
hsa00982	Drug metabolism - cytochrome P450	1/91	73/5894	0.681113515398466	0.877047046128458	0.839279469979386	MGST1	1	Mac_RPS10
hsa04520	Adherens junction	1/91	73/5894	0.681113515398466	0.877047046128458	0.839279469979386	PTPN6	1	Mac_RPS10
hsa05412	Arrhythmogenic right ventricular cardiomyopathy (ARVC)	1/91	74/5894	0.68609868463034	0.877047046128458	0.839279469979386	ITGA10	1	Mac_RPS10
hsa04662	B cell receptor signaling pathway	1/91	75/5894	0.691006763616361	0.877047046128458	0.839279469979386	PTPN6	1	Mac_RPS10
hsa04146	Peroxisome	1/91	79/5894	0.709891492668496	0.87865694517259	0.840820043227359	SOD2	1	Mac_RPS10
hsa00564	Glycerophospholipid metabolism	1/91	80/5894	0.714431453832239	0.87865694517259	0.840820043227359	PLPP1	1	Mac_RPS10
hsa03008	Ribosome biogenesis in eukaryotes	1/91	81/5894	0.718901136959392	0.87865694517259	0.840820043227359	SBDS	1	Mac_RPS10
hsa05010	Alzheimer's disease	2/91	168/5894	0.738255186001161	0.891308090416036	0.852926402311996	COX7A1/LPL	2	Mac_RPS10
hsa04970	Salivary secretion	1/91	89/5894	0.752254351234424	0.897267238219373	0.858628936095094	CST3	1	Mac_RPS10
hsa05016	Huntington's disease	2/91	183/5894	0.780366384169248	0.908409698155721	0.869291577182508	COX7A1/SOD2	2	Mac_RPS10
hsa04916	Melanogenesis	1/91	101/5894	0.795080429307456	0.908409698155721	0.869291577182508	MITF	1	Mac_RPS10
hsa04062	Chemokine signaling pathway	2/91	189/5894	0.79550047273313	0.908409698155721	0.869291577182508	CCL18/CCL7	2	Mac_RPS10
hsa04620	Toll-like receptor signaling pathway	1/91	102/5894	0.798299431712604	0.908409698155721	0.869291577182508	SPP1	1	Mac_RPS10
hsa04660	T cell receptor signaling pathway	1/91	108/5894	0.816589546694606	0.918663240031432	0.879103578977446	PTPN6	1	Mac_RPS10
hsa03040	Spliceosome	1/91	128/5894	0.866493728161431	0.925673500593391	0.885811962290327	DDX5	1	Mac_RPS10
hsa05012	Parkinson's disease	1/91	130/5894	0.870674872261977	0.925673500593391	0.885811962290327	COX7A1	1	Mac_RPS10
hsa04530	Tight junction	1/91	133/5894	0.876704926624386	0.925673500593391	0.885811962290327	MYL9	1	Mac_RPS10
hsa05145	Toxoplasmosis	1/91	133/5894	0.876704926624386	0.925673500593391	0.885811962290327	HLA-DMA	1	Mac_RPS10
hsa04514	Cell adhesion molecules (CAMs)	1/91	136/5894	0.882456763760358	0.925673500593391	0.885811962290327	HLA-DMA	1	Mac_RPS10
hsa04910	Insulin signaling pathway	1/91	138/5894	0.886143052421945	0.925673500593391	0.885811962290327	RPS6	1	Mac_RPS10
hsa05200	Pathways in cancer	3/91	327/5894	0.888272551074467	0.925673500593391	0.885811962290327	MITF/MMP9/RALA	3	Mac_RPS10
hsa03013	RNA transport	1/91	152/5894	0.908933871275751	0.9306564890159	0.890580372264019	EEF1A1	1	Mac_RPS10
hsa04630	Jak-STAT signaling pathway	1/91	155/5894	0.913196032181448	0.9306564890159	0.890580372264019	PTPN6	1	Mac_RPS10
hsa04060	Cytokine-cytokine receptor interaction	2/91	265/5894	0.92125591841978	0.9306564890159	0.890580372264019	CCL18/CCL7	2	Mac_RPS10
hsa04144	Endocytosis	1/91	203/5894	0.959824360627761	0.959824360627761	0.918492211127044	CAV1	1	Mac_RPS10
hsa04612	Antigen processing and presentation	16/60	78/5894	1.66798270402791e-17	8.42244488937494e-16	6.64929859687495e-16	CD74/HLA-B/HLA-C/HLA-DMA/HLA-DMB/HLA-DOB/HLA-DPA1/HLA-DPB1/HLA-DQA1/HLA-DQA2/HLA-DQB1/HLA-DRA/HLA-DRB1/HLA-DRB5/PSME1/TAP1	16	Mac_RPS17
hsa05330	Allograft rejection	13/60	39/5894	2.10561122234373e-17	8.42244488937494e-16	6.64929859687495e-16	HLA-B/HLA-C/HLA-DMA/HLA-DMB/HLA-DOB/HLA-DPA1/HLA-DPB1/HLA-DQA1/HLA-DQA2/HLA-DQB1/HLA-DRA/HLA-DRB1/HLA-DRB5	13	Mac_RPS17
hsa05332	Graft-versus-host disease	13/60	43/5894	9.20271966995217e-17	2.45405857865391e-15	1.93741466735835e-15	HLA-B/HLA-C/HLA-DMA/HLA-DMB/HLA-DOB/HLA-DPA1/HLA-DPB1/HLA-DQA1/HLA-DQA2/HLA-DQB1/HLA-DRA/HLA-DRB1/HLA-DRB5	13	Mac_RPS17
hsa05416	Viral myocarditis	15/60	72/5894	1.50579845627018e-16	2.89531679947779e-15	2.28577642064036e-15	ACTB/BID/HLA-B/HLA-C/HLA-DMA/HLA-DMB/HLA-DOB/HLA-DPA1/HLA-DPB1/HLA-DQA1/HLA-DQA2/HLA-DQB1/HLA-DRA/HLA-DRB1/HLA-DRB5	15	Mac_RPS17
hsa04940	Type I diabetes mellitus	13/60	45/5894	1.80957299967362e-16	2.89531679947779e-15	2.28577642064036e-15	HLA-B/HLA-C/HLA-DMA/HLA-DMB/HLA-DOB/HLA-DPA1/HLA-DPB1/HLA-DQA1/HLA-DQA2/HLA-DQB1/HLA-DRA/HLA-DRB1/HLA-DRB5	13	Mac_RPS17
hsa05320	Autoimmune thyroid disease	13/60	54/5894	2.56793861974971e-15	3.42391815966628e-14	2.70309328394706e-14	HLA-B/HLA-C/HLA-DMA/HLA-DMB/HLA-DOB/HLA-DPA1/HLA-DPB1/HLA-DQA1/HLA-DQA2/HLA-DQB1/HLA-DRA/HLA-DRB1/HLA-DRB5	13	Mac_RPS17
hsa05310	Asthma	11/60	31/5894	3.36293622469702e-15	3.84335568536802e-14	3.03422817265896e-14	HLA-DMA/HLA-DMB/HLA-DOB/HLA-DPA1/HLA-DPB1/HLA-DQA1/HLA-DQA2/HLA-DQB1/HLA-DRA/HLA-DRB1/HLA-DRB5	11	Mac_RPS17
hsa04514	Cell adhesion molecules (CAMs)	17/60	136/5894	9.05380986633498e-15	9.05380986633498e-14	7.14774463131709e-14	CADM1/CD99/HLA-B/HLA-C/HLA-DMA/HLA-DMB/HLA-DOB/HLA-DPA1/HLA-DPB1/HLA-DQA1/HLA-DQA2/HLA-DQB1/HLA-DRA/HLA-DRB1/HLA-DRB5/ITGB7/VCAN	17	Mac_RPS17
hsa04672	Intestinal immune network for IgA production	12/60	49/5894	2.68840148924907e-14	2.38969021266584e-13	1.88659753631514e-13	HLA-DMA/HLA-DMB/HLA-DOB/HLA-DPA1/HLA-DPB1/HLA-DQA1/HLA-DQA2/HLA-DQB1/HLA-DRA/HLA-DRB1/HLA-DRB5/ITGB7	12	Mac_RPS17
hsa05150	Staphylococcus aureus infection	11/60	56/5894	4.87967996398735e-12	3.90374397118988e-11	3.0819031351499e-11	HLA-DMA/HLA-DMB/HLA-DOB/HLA-DPA1/HLA-DPB1/HLA-DQA1/HLA-DQA2/HLA-DQB1/HLA-DRA/HLA-DRB1/HLA-DRB5	11	Mac_RPS17
hsa04145	Phagosome	15/60	156/5894	2.12527946527721e-11	1.54565779292888e-10	1.22025615231227e-10	ACTB/HLA-B/HLA-C/HLA-DMA/HLA-DMB/HLA-DOB/HLA-DPA1/HLA-DPB1/HLA-DQA1/HLA-DQA2/HLA-DQB1/HLA-DRA/HLA-DRB1/HLA-DRB5/TAP1	15	Mac_RPS17
hsa05140	Leishmaniasis	11/60	73/5894	1.02297610719462e-10	6.81984071463083e-10	5.38408477470855e-10	HLA-DMA/HLA-DMB/HLA-DOB/HLA-DPA1/HLA-DPB1/HLA-DQA1/HLA-DQA2/HLA-DQB1/HLA-DRA/HLA-DRB1/HLA-DRB5	11	Mac_RPS17
hsa05323	Rheumatoid arthritis	11/60	92/5894	1.33443444831882e-09	8.21190429734658e-09	6.48308234001046e-09	HLA-DMA/HLA-DMB/HLA-DOB/HLA-DPA1/HLA-DPB1/HLA-DQA1/HLA-DQA2/HLA-DQB1/HLA-DRA/HLA-DRB1/HLA-DRB5	11	Mac_RPS17
hsa05145	Toxoplasmosis	11/60	133/5894	6.81930378057699e-08	3.89674501747257e-07	3.07637764537308e-07	HLA-DMA/HLA-DMB/HLA-DOB/HLA-DPA1/HLA-DPB1/HLA-DQA1/HLA-DQA2/HLA-DQB1/HLA-DRA/HLA-DRB1/HLA-DRB5	11	Mac_RPS17
hsa05322	Systemic lupus erythematosus	11/60	138/5894	1.00013215282614e-07	5.3340381484061e-07	4.21108274874166e-07	HLA-DMA/HLA-DMB/HLA-DOB/HLA-DPA1/HLA-DPB1/HLA-DQA1/HLA-DQA2/HLA-DQB1/HLA-DRA/HLA-DRB1/HLA-DRB5	11	Mac_RPS17
hsa03010	Ribosome	7/60	92/5894	3.53415038171986e-05	0.000176707519085993	0.000139505936120521	RPL18A/RPL27A/RPL8/RPS21/RPS24/RPS3A/RPS7	7	Mac_RPS17
hsa04640	Hematopoietic cell lineage	6/60	88/5894	0.000244729687991888	0.00115166911996183	0.000909212463127756	CD9/CSF2RA/FLT3/HLA-DRA/HLA-DRB1/HLA-DRB5	6	Mac_RPS17
hsa04650	Natural killer cell mediated cytotoxicity	5/60	136/5894	0.0120173349923763	0.0534103777438945	0.0421660876925483	BID/CD48/HLA-B/HLA-C/PAK1	5	Mac_RPS17
hsa04810	Regulation of actin cytoskeleton	6/60	214/5894	0.020899958994567	0.0879998273455452	0.0694735479043778	ACTB/CFL1/FN1/ITGB7/PAK1/TMSB4X	6	Mac_RPS17
hsa04142	Lysosome	4/60	121/5894	0.0341195842695448	0.136478337078179	0.107746055588036	CD63/CTSD/LAMP3/PPT1	4	Mac_RPS17
hsa04666	Fc gamma R-mediated phagocytosis	3/60	95/5894	0.0718978714297086	0.273532238100713	0.215946503763721	CFL1/HCK/PAK1	3	Mac_RPS17
hsa03050	Proteasome	2/60	45/5894	0.0763482087430056	0.273532238100713	0.215946503763721	PSMB9/PSME1	2	Mac_RPS17
hsa00062	Fatty acid elongation	1/60	8/5894	0.078640518453955	0.273532238100713	0.215946503763721	PPT1	1	Mac_RPS17
hsa00480	Glutathione metabolism	2/60	50/5894	0.0915113746318575	0.305037915439525	0.240819406925941	GSTP1/IDH2	2	Mac_RPS17
hsa04510	Focal adhesion	4/60	200/5894	0.145381635050321	0.465221232161027	0.367279920127127	ACTB/FN1/ITGB7/PAK1	4	Mac_RPS17
hsa04115	p53 signaling pathway	2/60	69/5894	0.155467947990697	0.478362916894452	0.377654934390357	BID/PMAIP1	2	Mac_RPS17
hsa05100	Bacterial invasion of epithelial cells	2/60	71/5894	0.162633611061474	0.481877366108071	0.380429499559003	ACTB/FN1	2	Mac_RPS17
hsa05412	Arrhythmogenic right ventricular cardiomyopathy (ARVC)	2/60	74/5894	0.173493126790859	0.495694647973883	0.391337879979381	ACTB/ITGB7	2	Mac_RPS17
hsa05410	Hypertrophic cardiomyopathy (HCM)	2/60	83/5894	0.206712040842522	0.570240112669027	0.450189562633442	ACTB/ITGB7	2	Mac_RPS17
hsa04512	ECM-receptor interaction	2/60	85/5894	0.214194301739053	0.571184804637476	0.450935372082218	FN1/ITGB7	2	Mac_RPS17
hsa05414	Dilated cardiomyopathy	2/60	90/5894	0.233009165443365	0.595898246569792	0.470445984134046	ACTB/ITGB7	2	Mac_RPS17
hsa05200	Pathways in cancer	5/60	327/5894	0.238359298627917	0.595898246569792	0.470445984134046	BID/CSF2RA/FLT3/FN1/GSTP1	5	Mac_RPS17
hsa00020	Citrate cycle (TCA cycle)	1/60	30/5894	0.264880332594286	0.642134139622511	0.50694800496514	IDH2	1	Mac_RPS17
hsa05143	African trypanosomiasis	1/60	35/5894	0.301739311135496	0.667870179958664	0.527265931546314	IDO1	1	Mac_RPS17
hsa05340	Primary immunodeficiency	1/60	35/5894	0.301739311135496	0.667870179958664	0.527265931546314	TAP1	1	Mac_RPS17
hsa04062	Chemokine signaling pathway	3/60	189/5894	0.30224322736631	0.667870179958664	0.527265931546314	HCK/PAK1/XCR1	3	Mac_RPS17
hsa03030	DNA replication	1/60	36/5894	0.308889958230882	0.667870179958664	0.527265931546314	MCM5	1	Mac_RPS17
hsa04670	Leukocyte transendothelial migration	2/60	117/5894	0.335137589437999	0.686290401117604	0.541808211408634	ACTB/CD99	2	Mac_RPS17
hsa00380	Tryptophan metabolism	1/60	42/5894	0.350306158478338	0.686290401117604	0.541808211408634	IDO1	1	Mac_RPS17
hsa02010	ABC transporters	1/60	44/5894	0.363561486589704	0.686290401117604	0.541808211408634	TAP1	1	Mac_RPS17
hsa04360	Axon guidance	2/60	130/5894	0.383252046375219	0.686290401117604	0.541808211408634	CFL1/PAK1	2	Mac_RPS17
hsa05012	Parkinson's disease	2/60	130/5894	0.383252046375219	0.686290401117604	0.541808211408634	COX7C/SLC25A5	2	Mac_RPS17
hsa00190	Oxidative phosphorylation	2/60	132/5894	0.390535436605184	0.686290401117604	0.541808211408634	COX7C/PPA1	2	Mac_RPS17
hsa05014	Amyotrophic lateral sclerosis (ALS)	1/60	54/5894	0.425951254163567	0.686290401117604	0.541808211408634	BID	1	Mac_RPS17
hsa05110	Vibrio cholerae infection	1/60	54/5894	0.425951254163567	0.686290401117604	0.541808211408634	ACTB	1	Mac_RPS17
hsa04623	Cytosolic DNA-sensing pathway	1/60	56/5894	0.437687182588647	0.686290401117604	0.541808211408634	AIM2	1	Mac_RPS17
hsa05130	Pathogenic Escherichia coli infection	1/60	58/5894	0.44918709846751	0.686290401117604	0.541808211408634	ACTB	1	Mac_RPS17
hsa05221	Acute myeloid leukemia	1/60	58/5894	0.44918709846751	0.686290401117604	0.541808211408634	FLT3	1	Mac_RPS17
hsa05131	Shigellosis	1/60	62/5894	0.471497471526641	0.686290401117604	0.541808211408634	ACTB	1	Mac_RPS17
hsa05120	Epithelial cell signaling in Helicobacter pylori infection	1/60	68/5894	0.503306709569332	0.686290401117604	0.541808211408634	PAK1	1	Mac_RPS17
hsa04610	Complement and coagulation cascades	1/60	69/5894	0.5084219854749	0.686290401117604	0.541808211408634	SERPINF2	1	Mac_RPS17
hsa04060	Cytokine-cytokine receptor interaction	3/60	265/5894	0.510575700833647	0.686290401117604	0.541808211408634	CSF2RA/FLT3/XCR1	3	Mac_RPS17
hsa05211	Renal cell carcinoma	1/60	70/5894	0.513485450002197	0.686290401117604	0.541808211408634	PAK1	1	Mac_RPS17
hsa05010	Alzheimer's disease	2/60	168/5894	0.51419220378336	0.686290401117604	0.541808211408634	BID/COX7C	2	Mac_RPS17
hsa00980	Metabolism of xenobiotics by cytochrome P450	1/60	71/5894	0.518497619129922	0.686290401117604	0.541808211408634	GSTP1	1	Mac_RPS17
hsa03018	RNA degradation	1/60	71/5894	0.518497619129922	0.686290401117604	0.541808211408634	PABPC1	1	Mac_RPS17
hsa00982	Drug metabolism - cytochrome P450	1/60	73/5894	0.528370109896048	0.686290401117604	0.541808211408634	GSTP1	1	Mac_RPS17
hsa04520	Adherens junction	1/60	73/5894	0.528370109896048	0.686290401117604	0.541808211408634	ACTB	1	Mac_RPS17
hsa04971	Gastric acid secretion	1/60	74/5894	0.533231438431736	0.686290401117604	0.541808211408634	ACTB	1	Mac_RPS17
hsa04662	B cell receptor signaling pathway	1/60	75/5894	0.538043485458213	0.686290401117604	0.541808211408634	DAPP1	1	Mac_RPS17
hsa04260	Cardiac muscle contraction	1/60	77/5894	0.547521694994977	0.686290401117604	0.541808211408634	COX7C	1	Mac_RPS17
hsa04146	Peroxisome	1/60	79/5894	0.556808610682425	0.686290401117604	0.541808211408634	IDH2	1	Mac_RPS17
hsa05016	Huntington's disease	2/60	183/5894	0.560806292114909	0.686290401117604	0.541808211408634	COX7C/SLC25A5	2	Mac_RPS17
hsa03015	mRNA surveillance pathway	1/60	83/5894	0.574823673027039	0.686290401117604	0.541808211408634	PABPC1	1	Mac_RPS17
hsa04350	TGF-beta signaling pathway	1/60	85/5894	0.583559192165858	0.686290401117604	0.541808211408634	ID2	1	Mac_RPS17
hsa05222	Small cell lung cancer	1/60	85/5894	0.583559192165858	0.686290401117604	0.541808211408634	FN1	1	Mac_RPS17
hsa04012	ErbB signaling pathway	1/60	87/5894	0.592118165232976	0.686290401117604	0.541808211408634	PAK1	1	Mac_RPS17
hsa04210	Apoptosis	1/60	89/5894	0.600504100977903	0.686290401117604	0.541808211408634	BID	1	Mac_RPS17
hsa04970	Salivary secretion	1/60	89/5894	0.600504100977903	0.686290401117604	0.541808211408634	CST3	1	Mac_RPS17
hsa05215	Prostate cancer	1/60	89/5894	0.600504100977903	0.686290401117604	0.541808211408634	GSTP1	1	Mac_RPS17
hsa04144	Endocytosis	2/60	203/5894	0.617991516090229	0.696328468834061	0.5497330017111	HLA-B/HLA-C	2	Mac_RPS17
hsa05146	Amoebiasis	1/60	106/5894	0.665266936876197	0.736626224625782	0.581547019441407	FN1	1	Mac_RPS17
hsa04660	T cell receptor signaling pathway	1/60	108/5894	0.672171429971026	0.736626224625782	0.581547019441407	PAK1	1	Mac_RPS17
hsa04110	Cell cycle	1/60	128/5894	0.733954871526444	0.793464725974534	0.626419520506211	MCM5	1	Mac_RPS17
hsa04530	Tight junction	1/60	133/5894	0.747516481833142	0.797350913955351	0.629487563648962	ACTB	1	Mac_RPS17
hsa04010	MAPK signaling pathway	2/60	268/5894	0.765092760092006	0.805360800096848	0.635811157971196	DUSP4/PAK1	2	Mac_RPS17
hsa03013	RNA transport	1/60	152/5894	0.79312537657947	0.820045181446632	0.647404090615762	PABPC1	1	Mac_RPS17
hsa04630	Jak-STAT signaling pathway	1/60	155/5894	0.799544051910466	0.820045181446632	0.647404090615762	CSF2RA	1	Mac_RPS17
hsa04020	Calcium signaling pathway	1/60	177/5894	0.840992371362022	0.851637844417238	0.672345666645188	SLC25A5	1	Mac_RPS17
hsa04080	Neuroactive ligand-receptor interaction	1/60	272/5894	0.942125292643579	0.942125292643579	0.743783125771247	P2RY6	1	Mac_RPS17

## Sheet: Mac_GO_BP
Supplementary Data Table S5:GO and KEGG enrichment in Mac cluster
ID	Description	GeneRatio	BgRatio	pvalue	p.adjust	qvalue	geneID	Count	Group
GO:0030198	extracellular matrix organization	87/965	395/18866	5.92078470653189e-32	2.6834867926317e-28	2.01929055311189e-28	A2M/ABI3BP/ADAMTS1/AEBP1/AGT/ANTXR1/BGN/BSG/CAV1/CAV2/CCDC80/CD44/COL14A1/COL15A1/COL18A1/COL1A1/COL1A2/COL3A1/COL4A1/COL4A2/COL5A2/COL6A1/COL6A2/COL6A3/COL8A1/CRTAP/CTSK/CTSS/DCN/DPT/ECM2/EFEMP2/ELN/EMILIN1/ENG/FAP/FBLN1/FBLN2/FBLN5/FBN1/FMOD/FN1/GAS6/GPM6B/HTRA1/ITGA1/ITGA10/ITGA8/ITGAV/ITGAX/ITGB1/ITGB2/ITGB5/LAMB2/LCP1/LOXL1/LRP1/LTBP3/LUM/MFAP4/MMP2/MMP23B/MYH11/PDGFRA/PECAM1/POSTN/PRDX4/PTK…	87	Mac_MT1E
GO:0043062	extracellular structure organization	87/965	396/18866	7.23214335704541e-32	2.6834867926317e-28	2.01929055311189e-28	A2M/ABI3BP/ADAMTS1/AEBP1/AGT/ANTXR1/BGN/BSG/CAV1/CAV2/CCDC80/CD44/COL14A1/COL15A1/COL18A1/COL1A1/COL1A2/COL3A1/COL4A1/COL4A2/COL5A2/COL6A1/COL6A2/COL6A3/COL8A1/CRTAP/CTSK/CTSS/DCN/DPT/ECM2/EFEMP2/ELN/EMILIN1/ENG/FAP/FBLN1/FBLN2/FBLN5/FBN1/FMOD/FN1/GAS6/GPM6B/HTRA1/ITGA1/ITGA10/ITGA8/ITGAV/ITGAX/ITGB1/ITGB2/ITGB5/LAMB2/LCP1/LOXL1/LRP1/LTBP3/LUM/MFAP4/MMP2/MMP23B/MYH11/PDGFRA/PECAM1/POSTN/PRDX4/PTK…	87	Mac_MT1E
GO:0007015	actin filament organization	81/965	434/18866	1.10870024563397e-24	2.74255484094989e-21	2.06373852739936e-21	ACTG1/ACTN1/ACTN4/ACTR2/ACTR3/AIF1/ALDOA/ARF6/ARPC1A/ARPC1B/ARPC3/ARPC4/CAPG/CAPZA1/CCDC88A/CDC42/CDC42EP1/CDC42EP5/CFL1/CFL2/CORO1A/COTL1/CTTN/CXCL12/CYFIP2/DPYSL3/DSTN/ELN/EMP2/ENAH/EPS8/ESAM/CYRIB/FLNA/GMFG/GRB2/GSN/HCK/HCLS1/HSP90B1/ITGB1BP1/ITGB5/LCP1/LIMA1/LIMCH1/LMOD1/MICAL2/MYO1D/MYO1F/MYO1G/PDLIM1/PDLIM3/PFN1/PFN2/PHACTR1/PLEK/PLS3/PYCARD/RAC2/RGCC/RHOC/RHOD/RHOG/RND3/S100A10/SEMA5A/SORB…	81	Mac_MT1E
GO:0043312	neutrophil degranulation	85/965	487/18866	8.4658652826501e-24	1.57062965656366e-20	1.18187935064365e-20	ACTR2/ALDOA/ALOX5/ATP6AP2/C3AR1/C5AR1/CD14/CD300A/CD36/CD44/CD53/CD59/CD63/CD68/CD93/CFD/CFP/CLEC12A/CMTM6/COTL1/CSTB/CTSB/CTSH/CTSS/CYB5R3/CYBA/CYBB/CYSTM1/DYNLL1/EEF1A1/FABP5/FCER1G/FCGR2A/FCN1/FGL2/FGR/FPR1/FTH1/FTL/GCA/GMFG/GRN/GSN/HLA-C/HSP90AB1/HSPA8/ITGAV/ITGAX/ITGB2/LAIR1/LAMP1/LAMTOR2/LILRB2/LILRB3/LYZ/MNDA/NFKB1/OLR1/OSTF1/PECAM1/PLAUR/PRDX4/PTPN6/PTPRC/PYCARD/RAP1A/RHOG/RNASET2/S100A12…	85	Mac_MT1E
GO:0002283	neutrophil activation involved in immune response	85/965	490/18866	1.29877516689366e-23	1.92764210270357e-20	1.45052679165702e-20	ACTR2/ALDOA/ALOX5/ATP6AP2/C3AR1/C5AR1/CD14/CD300A/CD36/CD44/CD53/CD59/CD63/CD68/CD93/CFD/CFP/CLEC12A/CMTM6/COTL1/CSTB/CTSB/CTSH/CTSS/CYB5R3/CYBA/CYBB/CYSTM1/DYNLL1/EEF1A1/FABP5/FCER1G/FCGR2A/FCN1/FGL2/FGR/FPR1/FTH1/FTL/GCA/GMFG/GRN/GSN/HLA-C/HSP90AB1/HSPA8/ITGAV/ITGAX/ITGB2/LAIR1/LAMP1/LAMTOR2/LILRB2/LILRB3/LYZ/MNDA/NFKB1/OLR1/OSTF1/PECAM1/PLAUR/PRDX4/PTPN6/PTPRC/PYCARD/RAP1A/RHOG/RNASET2/S100A12…	85	Mac_MT1E
GO:0031589	cell-substrate adhesion	69/965	359/18866	6.53137689796496e-22	8.07822465996632e-19	6.07876393749195e-19	ABI3BP/ACTG1/ACTN1/ACTN4/ANGPT1/ANTXR1/ARL2/CCDC80/CD36/CD44/CD63/CDC42/CDH13/COL1A1/COL3A1/COL8A1/CORO1A/CTTN/ECM2/EDIL3/EMILIN1/EMP2/EPDR1/FBLN1/FBLN2/FBLN5/FERMT2/FERMT3/FLNA/FN1/GAS6/GPM6B/ILK/ITGA1/ITGA10/ITGA8/ITGAV/ITGB1/ITGB1BP1/ITGB2/ITGB5/ITGBL1/JAG1/LAMB2/LGALS1/LIMCH1/LIMS2/LRP1/MYO1G/P4HB/PARVA/PARVG/PECAM1/POSTN/PTK2/PTN/RAC2/RHOD/RRAS/S100A10/SERPINE1/SGCE/SMOC2/SORBS3/THY1/TNFRSF1…	69	Mac_MT1E
GO:0002576	platelet degranulation	40/965	129/18866	4.81920097477041e-21	5.10904149053874e-18	3.84449040167774e-18	A2M/ACTN1/ACTN4/ALDOA/CALM1/CD36/CD63/CD9/CFD/CHID1/CLU/ECM1/ENDOD1/FAM3C/CYRIB/FCER1G/FERMT3/FLNA/FN1/GAS6/ISLR/LGALS3BP/LYN/MAGED2/PCDH7/PECAM1/PHACTR2/PLEK/RARRES2/SERPINA1/SERPINE1/SERPING1/SOD1/SPARC/SRGN/STXBP2/TIMP1/TIMP3/TMSB4X/VCL	40	Mac_MT1E
GO:0032956	regulation of actin cytoskeleton organization	67/965	360/18866	1.64166523688146e-20	1.52284971536217e-17	1.14592553706002e-17	ACTG1/ACTR2/ACTR3/ARF6/ARPC1A/ARPC1B/ARPC3/ARPC4/CAPG/CAPZA1/CCDC88A/CDC42/CDC42EP1/CDC42EP5/CFL1/CFL2/CORO1A/COTL1/CSF1R/CTTN/CXCL12/CYFIP2/DIXDC1/DSTN/ELN/EPS8/ESAM/CYRIB/FLNA/GMFG/GPM6B/GRB2/GSN/HCK/HCLS1/ILK/ITGB1BP1/LIMA1/LIMCH1/LMOD1/LRP1/PAM/PDGFRA/PDGFRB/PFN1/PFN2/PHPT1/PLEK/PYCARD/RAC2/RGCC/RHOC/RHOD/RHOG/RND3/S100A10/SEMA5A/SORBS3/SPTBN1/SVIL/SYNPO/SYNPO2/TMSB10/TMSB4X/TPM1/VASP/WAS	67	Mac_MT1E
GO:0032970	regulation of actin filament-based process	71/965	405/18866	3.85629816818956e-20	3.17973207845941e-17	2.39270898037961e-17	ABRACL/ACTG1/ACTR2/ACTR3/ARF6/ARPC1A/ARPC1B/ARPC3/ARPC4/CAPG/CAPZA1/CAV1/CCDC88A/CDC42/CDC42EP1/CDC42EP5/CFL1/CFL2/CORO1A/COTL1/CSF1R/CTTN/CXCL12/CYFIP2/DIXDC1/DSTN/ELN/EPS8/ESAM/CYRIB/FLNA/GMFG/GPM6B/GRB2/GSN/HCK/HCLS1/ILK/ITGB1BP1/LIMA1/LIMCH1/LMOD1/LRP1/MYH9/PAM/PDGFRA/PDGFRB/PFN1/PFN2/PHPT1/PLEK/PLN/PYCARD/RAC2/RGCC/RHOC/RHOD/RHOG/RND3/S100A10/SEMA5A/SORBS3/SPTBN1/SVIL/SYNPO/SYNPO2/TMSB10/TMS…	71	Mac_MT1E
GO:0006909	phagocytosis	67/965	382/18866	4.46614976220924e-19	3.31432973853547e-16	2.49399205142316e-16	ACTB/ACTG1/ACTR2/ACTR3/AIF1/ANXA1/ARPC1A/ARPC1B/ARPC3/ARPC4/CD14/CD300A/CD36/CD93/CDC42/CLEC7A/CORO1A/CYBA/CYFIP2/FCER1G/FCGR1A/FCGR2A/FCGR2B/FCGR3A/FCN1/FGR/GAS6/GRB2/GSN/HCK/HSP90AB1/IGHA1/IGHG1/IGHG3/IGKC/IGLC2/IGLC3/IL1B/IRF8/ITGAV/ITGB1/ITGB2/LRP1/LYN/MESD/MFGE8/MSR1/MYH9/MYO1G/NCF2/PECAM1/PLA2G5/PTK2/PTPRC/PYCARD/RAB34/RAC2/RACK1/RAP1A/RHOG/SLC11A1/SOD1/TGM2/TLR2/TREM2/TYROBP/WAS	67	Mac_MT1E
GO:1902903	regulation of supramolecular fiber organization	65/965	373/18866	2.16671600565942e-18	1.46174540709078e-15	1.09994530239457e-15	ACTG1/ACTR2/ACTR3/AEBP1/ARF6/ARL2/ARPC1A/ARPC1B/ARPC3/ARPC4/CAPG/CAPZA1/CCDC88A/CDC42/CDC42EP1/CDC42EP5/CFL1/CFL2/CLU/CORO1A/COTL1/CRYAB/CTTN/CXCL12/CYFIP2/DSTN/ELN/EMILIN1/EPS8/ESAM/CYRIB/FLNA/GMFG/GPX1/GRB2/GSN/HCK/HCLS1/HDGFL3/HSPA8/ITGB1BP1/LIMA1/LIMCH1/LMOD1/MAP1A/MAP1B/PARK7/PFN1/PFN2/PLEK/PYCARD/RGCC/RHOC/S100A10/SEMA5A/SORBS3/SPTBN1/SVIL/SYNPO/SYNPO2/TMSB10/TMSB4X/TPM1/VASP/WAS	65	Mac_MT1E
GO:0060326	cell chemotaxis	58/965	311/18866	5.95150325047079e-18	3.68050880181198e-15	2.76953725822347e-15	ACKR4/AIF1/ALOX5/ANXA1/ARRB2/C3AR1/C5AR1/CCL3/CCL3L3/CCL4/CD74/CKLF/CORO1A/CSF1R/CSF3R/CXCL12/CXCL16/CXCL2/CXCL3/CXCL8/CXCR4/FCER1G/GAS6/GPR183/GPSM3/HBEGF/HMGB2/HSPB1/IL1B/IL34/ITGA1/ITGB2/JAML/LGALS9/LYN/MPP1/NBL1/PARVA/PDGFRA/PDGFRB/PGF/PPIB/PTK2/PTN/RAB13/RAC2/RARRES2/RHOG/RPS19/S100A12/S100A8/S100A9/SBDS/SEMA5A/SERPINE1/SLAMF8/SMOC2/TMSB4X	58	Mac_MT1E
GO:0110053	regulation of actin filament organization	54/965	278/18866	1.31258253634742e-17	7.33732204992906e-15	5.52124390596723e-15	ACTG1/ACTR2/ACTR3/ARF6/ARPC1A/ARPC1B/ARPC3/ARPC4/CAPG/CAPZA1/CCDC88A/CDC42/CDC42EP1/CDC42EP5/CFL1/CFL2/CORO1A/COTL1/CTTN/CXCL12/CYFIP2/DSTN/ELN/EPS8/ESAM/CYRIB/FLNA/GMFG/GRB2/GSN/HCK/HCLS1/ITGB1BP1/LIMA1/LIMCH1/LMOD1/PFN1/PFN2/PLEK/PYCARD/RGCC/RHOC/S100A10/SEMA5A/SORBS3/SPTBN1/SVIL/SYNPO/SYNPO2/TMSB10/TMSB4X/TPM1/VASP/WAS	54	Mac_MT1E
GO:0045785	positive regulation of cell adhesion	69/965	428/18866	1.38421383504928e-17	7.33732204992906e-15	5.52124390596723e-15	ABI3BP/AIF1/ALOX5/ANGPT1/ANXA1/ARL2/BAD/CAV1/CCDC80/CD36/CD4/CD44/CD74/CD83/CD86/CDC42/CDH13/CITED2/COL8A1/CORO1A/CXCL12/ECM2/EDIL3/EMILIN1/EMP2/CYRIB/FBLN2/FLNA/FN1/GRB2/HAVCR2/HLA-DMB/HLA-DPA1/HLA-DPB1/IGFBP2/IL18/IL1B/IL6ST/ILK/ITGAV/ITGB1BP1/ITGB2/LGALS1/LGALS9/LILRB2/LILRB4/LIMS2/LYN/MAP3K8/NFKBID/NLRP3/P4HB/PLAUR/PTN/PTPN6/PTPRC/PYCARD/RHOD/RRAS/S100A10/SELENOK/SFRP2/SMOC2/TGM2/THY1/TNFSF13…	69	Mac_MT1E
GO:0007229	integrin-mediated signaling pathway	32/965	108/18866	1.86378264246959e-16	9.2207539931779e-14	6.93850310056224e-14	ADAMTS1/CD63/CDC42/COL3A1/DST/EMP2/FCER1G/FERMT2/FERMT3/FGR/FLNA/FN1/HCK/ILK/ITGA1/ITGA10/ITGA8/ITGAV/ITGAX/ITGB1/ITGB1BP1/ITGB2/ITGB5/ITGBL1/LIMS2/MYH9/PLEK/PTK2/PTN/THY1/TIMP1/TYROBP	32	Mac_MT1E
GO:0008154	actin polymerization or depolymerization	45/965	221/18866	1.10537020465026e-15	5.12684518044349e-13	3.85788745767739e-13	ACTR2/ACTR3/AIF1/ARF6/ARPC1A/ARPC1B/ARPC3/ARPC4/CAPG/CAPZA1/CDC42EP1/CDC42EP5/CFL1/CFL2/CORO1A/COTL1/CTTN/CXCL12/CYFIP2/DSTN/ELN/ENAH/EPS8/ESAM/CYRIB/GMFG/GRB2/GSN/HCK/HCLS1/LIMA1/LMOD1/MICAL2/PFN1/PFN2/PLEK/PYCARD/SEMA5A/SPTBN1/SVIL/TMSB10/TMSB4X/VASP/WAS/WASHC3	45	Mac_MT1E
GO:0008064	regulation of actin polymerization or depolymerization	41/965	190/18866	2.54665137665939e-15	1.1116882274229e-12	8.36531613199879e-13	ACTR2/ACTR3/ARF6/ARPC1A/ARPC1B/ARPC3/ARPC4/CAPG/CAPZA1/CDC42EP1/CDC42EP5/CFL1/CFL2/CORO1A/COTL1/CTTN/CXCL12/CYFIP2/DSTN/ELN/EPS8/ESAM/CYRIB/GMFG/GRB2/GSN/HCK/HCLS1/LIMA1/LMOD1/PFN1/PFN2/PLEK/PYCARD/SEMA5A/SPTBN1/SVIL/TMSB10/TMSB4X/VASP/WAS	41	Mac_MT1E
GO:0030832	regulation of actin filament length	41/965	191/18866	3.08696076315328e-15	1.27268532352003e-12	9.57679932662464e-13	ACTR2/ACTR3/ARF6/ARPC1A/ARPC1B/ARPC3/ARPC4/CAPG/CAPZA1/CDC42EP1/CDC42EP5/CFL1/CFL2/CORO1A/COTL1/CTTN/CXCL12/CYFIP2/DSTN/ELN/EPS8/ESAM/CYRIB/GMFG/GRB2/GSN/HCK/HCLS1/LIMA1/LMOD1/PFN1/PFN2/PLEK/PYCARD/SEMA5A/SPTBN1/SVIL/TMSB10/TMSB4X/VASP/WAS	41	Mac_MT1E
GO:2001233	regulation of apoptotic signaling pathway	63/965	413/18866	5.53533555914488e-15	2.1619855360218e-12	1.62686732084563e-12	AGT/ARRB2/ATP5IF1/BAD/BID/CAV1/CD44/CD74/CLU/CTSH/CTTN/CXCL12/GNAI2/GPX1/GRINA/GSN/HERPUD1/HIF1A/HIGD1A/HMGB2/HMOX1/HSPB1/IL1B/INHBA/ITGAV/LGALS9/LMNA/MCL1/NR4A2/NUPR1/P4HB/PARK7/PDIA3/PLAUR/PMAIP1/PPIF/PPP1CA/PRDX2/PRELID1/PTPRC/PTTG1IP/PYCARD/RACK1/RPL26/S100A8/S100A9/SELENOS/SERINC3/SERPINE1/SFPQ/SFRP2/SLC25A5/SNAI2/SOD1/SOD2/TIMP3/TMEM14A/TNFAIP3/TNFRSF12A/TPD52L1/UBB/VDAC2/YWHAQ	63	Mac_MT1E
GO:0030595	leukocyte chemotaxis	45/965	232/18866	7.31479025692582e-15	2.71415292483233e-12	2.04236643752587e-12	AIF1/ALOX5/ANXA1/C3AR1/C5AR1/CCL3/CCL3L3/CCL4/CD74/CKLF/CORO1A/CSF1R/CSF3R/CXCL12/CXCL16/CXCL2/CXCL3/CXCL8/CXCR4/FCER1G/GAS6/GPR183/GPSM3/IL1B/IL34/ITGA1/ITGB2/JAML/LGALS9/LYN/MPP1/NBL1/PGF/PPIB/PTK2/PTN/RAC2/RARRES2/RPS19/S100A12/S100A8/S100A9/SBDS/SERPINE1/SLAMF8	45	Mac_MT1E
GO:0007159	leukocyte cell-cell adhesion	58/965	364/18866	9.77180552393069e-15	3.45316994252808e-12	2.59846758418307e-12	AIF1/ALOX5/ANXA1/BAD/CAV1/CD300A/CD4/CD44/CD74/CD83/CD86/CDC42/CEBPB/CERCAM/CORO1A/CXCL12/CYRIB/FCGR2B/FERMT3/FGL2/GRB2/HAVCR2/HLA-DMB/HLA-DPA1/HLA-DPB1/HLA-DRB1/IGFBP2/IL18/IL1B/IL6ST/ITGB1/ITGB2/KLF4/LGALS1/LGALS9/LILRB2/LILRB4/LRRC32/LYN/MAP3K8/NFKBID/NLRP3/OLR1/PECAM1/PRDX2/PTPN6/PTPRC/PYCARD/RAC2/S100A8/S100A9/SELENOK/SELL/THY1/TNFSF13B/VCAM1/VSIG4/ZBTB16	58	Mac_MT1E
GO:1902905	positive regulation of supramolecular fiber organization	42/965	208/18866	1.36160496711708e-14	4.59294111862538e-12	3.45613126820866e-12	ACTR2/ACTR3/ARF6/ARL2/ARPC1A/ARPC1B/ARPC3/ARPC4/CCDC88A/CDC42/CDC42EP1/CDC42EP5/CFL1/CFL2/CLU/CORO1A/CTTN/DSTN/FLNA/GMFG/GPX1/GRB2/GSN/HCK/ITGB1BP1/LIMCH1/LMOD1/MAP1B/PFN1/PFN2/PLEK/PYCARD/RGCC/RHOC/S100A10/SEMA5A/SORBS3/SYNPO/SYNPO2/TPM1/VASP/WAS	42	Mac_MT1E
GO:0097529	myeloid leukocyte migration	43/965	222/18866	3.07892238556908e-14	9.93421001013396e-12	7.47536991095833e-12	AIF1/ANXA1/C3AR1/C5AR1/CCL3/CCL3L3/CCL4/CD200/CD300A/CD74/CD9/CD99/CKLF/CSF1R/CSF3R/CXCL12/CXCL2/CXCL3/CXCL8/EMILIN1/FCER1G/IL1B/IL34/ITGA1/ITGB2/JAML/LYN/MPP1/NBL1/PECAM1/PGF/PPIB/PTK2/RAC2/RARRES2/RHOG/RPS19/S100A12/S100A8/S100A9/SERPINE1/SLAMF8/TREM2	43	Mac_MT1E
GO:0042776	mitochondrial ATP synthesis coupled proton transport	15/965	24/18866	3.27357905807584e-14	1.01221792458253e-11	7.61681443118084e-12	ATP5F1A/ATP5F1B/ATP5F1C/ATP5F1D/ATP5F1E/ATP5MC1/ATP5MC2/ATP5MC3/ATP5ME/ATP5MF/ATP5MG/ATP5PB/ATP5PD/ATP5PF/ATP5PO	15	Mac_MT1E
GO:0052547	regulation of peptidase activity	66/965	466/18866	4.72575460182473e-14	1.40279299600565e-11	1.0555843436918e-11	A2M/AGT/ANTXR1/AQP1/ARL6IP5/ARRB2/BAD/BEX3/BID/CARD16/CASP1/CAV1/CD44/CLEC7A/COL6A3/CRIM1/CRYAB/CSTA/CSTB/CTSH/CYFIP2/ECM1/F2R/FBLN1/FN1/GAS6/GPX1/GRN/GSN/HERPUD1/IFT57/KLF4/LGALS9/LRP1/LYN/MTCH1/NLRP3/PARK7/PCOLCE/PCOLCE2/PEBP1/PLAUR/PMAIP1/PRELID1/PSMB9/PSME2/PYCARD/RACK1/RCN3/RPS27L/S100A8/S100A9/SERPINA1/SERPINB1/SERPINE1/SERPINE2/SERPING1/SERPINH1/SFRP2/SPINT2/TFPI/TFPI2/TIMP1/TIMP2/TIMP3/UA…	66	Mac_MT1E
GO:0001819	positive regulation of cytokine production	64/965	447/18866	6.97165695568111e-14	1.98987177954267e-11	1.4973538522222e-11	AGT/AIF1/ANXA1/ATP6AP2/C3AR1/C5AR1/CASP1/CCL3/CD14/CD200/CD36/CD4/CD74/CD83/CD86/CEBPB/CLEC4E/CLEC7A/CLU/CYBA/DDX21/EREG/F2R/CYRIB/FCER1G/FCN1/FGR/GPSM3/HAVCR2/HIF1A/HLA-DPA1/HLA-DPB1/HMGB2/HSPB1/IL18/IL1B/IL33/IL6ST/IRF8/LGALS9/LILRB2/LRRFIP1/LUM/LY96/MNDA/NFKB1/NLRP3/NOP53/PARK7/PTPRC/PYCARD/RGCC/SELENOK/SERPINE1/SLC11A1/SOD1/SPTBN1/STMP1/SULF1/TLR2/TREM2/TYROBP/USP15/ZBTB20	64	Mac_MT1E
GO:0007160	cell-matrix adhesion	43/965	230/18866	1.11919905703468e-13	3.03553743036232e-11	2.28420429479246e-11	ACTG1/ACTN1/CD36/CD44/CD63/CDH13/COL3A1/CTTN/ECM2/EMILIN1/EMP2/EPDR1/FBLN5/FERMT2/FERMT3/FN1/GPM6B/ILK/ITGA1/ITGA10/ITGA8/ITGAV/ITGB1/ITGB1BP1/ITGB2/ITGB5/ITGBL1/JAG1/LIMCH1/LRP1/PARVG/PECAM1/POSTN/PTK2/RHOD/RRAS/S100A10/SERPINE1/SGCE/THY1/TRIP6/VCAM1/VCL	43	Mac_MT1E
GO:0034341	response to interferon-gamma	40/965	202/18866	1.14533146543788e-13	3.03553743036232e-11	2.28420429479246e-11	ACTG1/ACTR2/ACTR3/AIF1/CASP1/CCL3/CCL3L3/CCL4/CD44/CDC42/CXCL16/FCGR1A/GSN/HCK/HLA-C/HLA-DPA1/HLA-DPB1/HLA-DQA1/HLA-DQA2/HLA-DQB1/HLA-DRA/HLA-DRB1/HLA-DRB5/HSP90AB1/IFI30/IFITM3/IFNGR1/IRF8/KIF5B/KYNU/LGALS9/MRC1/MT2A/SLC11A1/SOCS3/STXBP2/TLR2/VCAM1/VIM/WAS	40	Mac_MT1E
GO:0019882	antigen processing and presentation	43/965	232/18866	1.52976569984491e-13	3.91461767536176e-11	2.94570128409338e-11	AP1S2/AP2S1/CAPZA1/CD36/CD68/CD74/CTSF/CTSH/CTSS/CYBA/CYBB/DCTN2/DYNLL1/FCER1G/FCGR1A/FCGR2B/FGL2/HLA-C/HLA-DMA/HLA-DMB/HLA-DPA1/HLA-DPB1/HLA-DQA1/HLA-DQA2/HLA-DQB1/HLA-DRA/HLA-DRB1/HLA-DRB5/IFI30/ITGAV/ITGB5/LILRB2/NCF2/PDIA3/PSMB9/PSME2/PYCARD/RAB34/SLC11A1/TAPBP/TREM2/VAMP8/WAS	43	Mac_MT1E
GO:0001503	ossification	60/965	412/18866	2.03426001499554e-13	5.0320811904273e-11	3.78657872966714e-11	ALOX5/ANKH/AREG/ASPN/ATP2B1/ATP5F1B/ATRAID/BCAP29/CCL3/CDH11/CEBPB/CLEC11A/COL1A1/COL1A2/COL5A2/COL6A1/CTHRC1/CTSK/DDX21/ECM1/FGR/FHL2/GPM6B/HIF1A/ID2/ID3/ID4/IGFBP3/IGFBP5/IL6ST/ILK/JAG1/KLF10/LTBP3/MESD/MGP/MMP2/MRC2/OMD/OSR1/OSTF1/PDLIM7/PTHLH/PTK2/PTN/RBPJ/SBDS/SFRP2/SMOC1/SNAI2/SNX10/SOST/SPARC/SPP1/SRGN/TNC/TPM4/VCAN/WWTR1/ZBTB16	60	Mac_MT1E
GO:0042110	T cell activation	66/965	483/18866	2.6143231737233e-13	6.25835234587117e-11	4.7093325760958e-11	AIF1/ANXA1/BAD/CAV1/CD151/CD300A/CD4/CD44/CD74/CD83/CD86/CDC42/CEBPB/CLEC4E/CLEC7A/CORO1A/CYRIB/FCER1G/FCGR2B/FGL2/FKBP1A/GPR183/GRB2/GSN/HAVCR2/HLA-DMB/HLA-DPA1/HLA-DPB1/HLA-DRB1/IGFBP2/IL18/IL1B/IL6ST/JAML/KDELR1/LCP1/LGALS1/LGALS9/LILRB2/LILRB4/LRRC32/LYN/MAFB/MAP3K8/MYH9/NFKBID/NLRP3/PRDX2/PRELID1/PTPN6/PTPRC/PYCARD/RAC2/SELENOK/SLC11A1/SOD1/THY1/TMEM98/TNFRSF1B/TNFSF13B/VCAM1/VSIG4/WAS/ZBTB1…	66	Mac_MT1E
GO:0015985	energy coupled proton transport, down electrochemical gradient	15/965	27/18866	3.76500584499817e-13	8.46669950779739e-11	6.37108644584219e-11	ATP5F1A/ATP5F1B/ATP5F1C/ATP5F1D/ATP5F1E/ATP5MC1/ATP5MC2/ATP5MC3/ATP5ME/ATP5MF/ATP5MG/ATP5PB/ATP5PD/ATP5PF/ATP5PO	15	Mac_MT1E
GO:0015986	ATP synthesis coupled proton transport	15/965	27/18866	3.76500584499817e-13	8.46669950779739e-11	6.37108644584219e-11	ATP5F1A/ATP5F1B/ATP5F1C/ATP5F1D/ATP5F1E/ATP5MC1/ATP5MC2/ATP5MC3/ATP5ME/ATP5MF/ATP5MG/ATP5PB/ATP5PD/ATP5PF/ATP5PO	15	Mac_MT1E
GO:1903034	regulation of response to wounding	37/965	183/18866	4.92669543334402e-13	1.07532372973076e-10	8.091677793774e-11	ACTG1/ALOX5/ANXA1/C1QTNF1/CAV1/CD36/CD9/CLEC7A/CXCR4/F2R/FAP/FCER1G/GRN/HBEGF/ITGB1/KLF4/LRP1/LYN/MYH9/MYLK/PDGFRA/PLAT/PLAUR/PLEK/PRDX2/PRKG1/PTK2/PTN/SERPINE1/SERPINE2/SERPING1/SMOC2/SPP1/TFPI/TNFAIP3/TNFRSF12A/VKORC1	37	Mac_MT1E
GO:0022407	regulation of cell-cell adhesion	61/965	439/18866	1.03717813847147e-12	2.19911399017052e-10	1.65480602243343e-10	AIF1/ALOX5/ANXA1/BAD/C1QTNF1/CAV1/CD300A/CD4/CD44/CD74/CD83/CD86/CD9/CDC42/CEBPB/CITED2/CORO1A/CXCL12/CYRIB/FCGR2B/FERMT3/FGL2/GRB2/HAVCR2/HLA-DMB/HLA-DPA1/HLA-DPB1/HLA-DRB1/IGFBP2/IL18/IL1B/IL1RN/IL6ST/ITGB2/JAG1/KLF4/LGALS1/LGALS9/LILRB2/LILRB4/LRRC32/LYN/MAP3K8/NFKBID/NLRP3/PLAUR/PRDX2/PRKG1/PTK2/PTPN6/PTPRC/PYCARD/RGCC/SELENOK/SERPINE2/SPINT2/THY1/TNFSF13B/VCAM1/VSIG4/ZBTB16	61	Mac_MT1E
GO:0071346	cellular response to interferon-gamma	36/965	182/18866	2.01725268156044e-12	4.15834226385e-10	3.12910101628015e-10	ACTG1/ACTR2/ACTR3/AIF1/CASP1/CCL3/CCL3L3/CCL4/CD44/CDC42/FCGR1A/GSN/HCK/HLA-C/HLA-DPA1/HLA-DPB1/HLA-DQA1/HLA-DQA2/HLA-DQB1/HLA-DRA/HLA-DRB1/HLA-DRB5/HSP90AB1/IFI30/IFNGR1/IRF8/KIF5B/LGALS9/MRC1/MT2A/SOCS3/STXBP2/TLR2/VCAM1/VIM/WAS	36	Mac_MT1E
GO:0051495	positive regulation of cytoskeleton organization	41/965	230/18866	2.12895396580883e-12	4.26999118385604e-10	3.21311544484093e-10	ACTR2/ACTR3/ARF6/ARL2/ARPC1A/ARPC1B/ARPC3/ARPC4/CCDC88A/CDC42/CDC42EP1/CDC42EP5/CFL1/CFL2/CORO1A/CTTN/DSTN/FLNA/GMFG/GRB2/GSN/HCK/HCLS1/ITGB1BP1/LIMCH1/LMOD1/MAP1B/PFN1/PFN2/PLEK/PYCARD/RGCC/RHOC/S100A10/SEMA5A/SORBS3/SYNPO/SYNPO2/TPM1/VASP/WAS	41	Mac_MT1E
GO:0002697	regulation of immune effector process	63/965	470/18866	2.19808183269889e-12	4.29262244222591e-10	3.23014518627911e-10	A2M/ANXA1/ARRB2/C1QA/C1QB/C1QC/C1R/C1S/C3AR1/C5AR1/C7/CD300A/CD36/CD59/CD74/CD86/CFH/CFP/CLU/DDX21/CYRIB/FCER1G/FCGR2B/FGL2/FGR/GRN/HAVCR2/HLA-DMB/HMOX1/HTRA1/IGHG1/IGHG3/IGKC/IGLC2/IGLC3/IL18/IL1B/IL33/ITGB2/LAMP1/LGALS9/LYN/NFKBID/NLRP3/NOP53/PLA2G5/PTPN6/PTPRC/PYCARD/RAC2/RAP1A/RPS19/SELENOK/SERPING1/SLAMF8/STXBP2/TNFAIP3/TNFRSF1B/TYROBP/USP15/VAMP8/VSIG4/WAS	63	Mac_MT1E
GO:2001242	regulation of intrinsic apoptotic signaling pathway	34/965	166/18866	2.96305390466076e-12	5.63815975038141e-10	4.24264533447378e-10	BAD/BID/CAV1/CD44/CD74/CLU/CXCL12/GPX1/GRINA/HERPUD1/HIF1A/HSPB1/MCL1/NUPR1/P4HB/PARK7/PLAUR/PMAIP1/PPIF/PTTG1IP/PYCARD/RACK1/RPL26/S100A8/S100A9/SELENOS/SERINC3/SFPQ/SFRP2/SNAI2/SOD1/SOD2/UBB/VDAC2	34	Mac_MT1E
GO:0048002	antigen processing and presentation of peptide antigen	37/965	194/18866	3.15124179068577e-12	5.84634133216977e-10	4.39929939462842e-10	AP1S2/AP2S1/CAPZA1/CD36/CD74/CTSF/CTSS/CYBA/CYBB/DCTN2/DYNLL1/FCER1G/FCGR1A/FCGR2B/HLA-C/HLA-DMA/HLA-DMB/HLA-DPA1/HLA-DPB1/HLA-DQA1/HLA-DQA2/HLA-DQB1/HLA-DRA/HLA-DRB1/HLA-DRB5/IFI30/ITGAV/ITGB5/NCF2/PDIA3/PSMB9/PSME2/PYCARD/SLC11A1/TAPBP/TREM2/VAMP8	37	Mac_MT1E
GO:0097530	granulocyte migration	32/965	150/18866	4.094813870905e-12	7.41161310633805e-10	5.57714700517357e-10	ANXA1/C3AR1/C5AR1/CCL3/CCL3L3/CCL4/CD300A/CD74/CD99/CKLF/CSF1R/CSF3R/CXCL2/CXCL3/CXCL8/FCER1G/IL1B/IL34/ITGA1/ITGB2/JAML/MPP1/PECAM1/PPIB/PTK2/RAC2/RARRES2/RHOG/S100A12/S100A8/S100A9/SLAMF8	32	Mac_MT1E
GO:0038094	Fc-gamma receptor signaling pathway	31/965	142/18866	4.67857094607518e-12	8.2665892835295e-10	6.22050598218768e-10	ACTB/ACTG1/ACTR2/ACTR3/ARPC1A/ARPC1B/ARPC3/ARPC4/CDC42/CLEC4E/CYFIP2/FCER1G/FCGR1A/FCGR2A/FCGR2B/FCGR3A/FGR/GRB2/HCK/HSP90AB1/IGHG1/IGHG3/IGKC/IGLC2/IGLC3/LYN/MYO1G/PTK2/PTPRC/RAP1A/WAS	31	Mac_MT1E
GO:0061041	regulation of wound healing	32/965	151/18866	4.94647823332459e-12	8.53670115569809e-10	6.4237618183077e-10	ACTG1/ALOX5/ANXA1/C1QTNF1/CAV1/CD36/CD9/CLEC7A/CXCR4/F2R/FAP/FCER1G/HBEGF/ITGB1/LYN/MYH9/MYLK/PDGFRA/PLAT/PLAUR/PLEK/PRDX2/PRKG1/PTK2/SERPINE1/SERPINE2/SERPING1/SMOC2/TFPI/TNFAIP3/TNFRSF12A/VKORC1	32	Mac_MT1E
GO:0002237	response to molecule of bacterial origin	52/965	356/18866	7.57160129870829e-12	1.26847561002632e-09	9.54512175432399e-10	ADH5/AKAP12/C5AR1/CARD16/CASP1/CCL3/CD14/CD36/CD68/CD86/CEBPB/CXCL2/CXCL3/CXCL8/DCN/F2R/CYRIB/FCGR2B/GGT5/HAVCR2/HCK/HMGB2/IL10RA/IL18/IL1B/IRF8/LGALS9/LILRB2/LITAF/LOXL1/LY86/LY96/LYN/MRC1/NFKB1/NFKBIA/NLRP3/PRDX2/PYCARD/S100A8/S100A9/SELENOS/SERPINE1/SLC11A1/SPARC/TFPI/TLR2/TNFAIP3/TNFRSF1B/TREM2/VIM/ZFP36	52	Mac_MT1E
GO:0032496	response to lipopolysaccharide	50/965	334/18866	7.69187474076061e-12	1.26847561002632e-09	9.54512175432399e-10	ADH5/AKAP12/C5AR1/CARD16/CASP1/CCL3/CD14/CD36/CD68/CD86/CEBPB/CXCL2/CXCL3/CXCL8/DCN/F2R/GGT5/HAVCR2/HCK/HMGB2/IL10RA/IL18/IL1B/IRF8/LGALS9/LILRB2/LITAF/LOXL1/LY86/LY96/LYN/MRC1/NFKB1/NFKBIA/NLRP3/PRDX2/PYCARD/S100A8/S100A9/SELENOS/SERPINE1/SLC11A1/SPARC/TFPI/TLR2/TNFAIP3/TNFRSF1B/TREM2/VIM/ZFP36	50	Mac_MT1E
GO:0002431	Fc receptor mediated stimulatory signaling pathway	31/965	145/18866	8.35399386460207e-12	1.34771714063504e-09	1.01414044511931e-09	ACTB/ACTG1/ACTR2/ACTR3/ARPC1A/ARPC1B/ARPC3/ARPC4/CDC42/CYFIP2/FCER1G/FCGR1A/FCGR2A/FCGR2B/FCGR3A/FGR/GRB2/HCK/HSP90AB1/IGHG1/IGHG3/IGKC/IGLC2/IGLC3/LYN/MYO1G/PLSCR1/PTK2/PTPRC/RAP1A/WAS	31	Mac_MT1E
GO:0002683	negative regulation of immune system process	61/965	463/18866	1.04067418158731e-11	1.64315810671477e-09	1.23645611048615e-09	A2M/ANXA1/ARRB2/C1QC/CCL3/CD200/CD300A/CD59/CD68/CD74/CD86/CEBPB/COL3A1/CXCL12/EMILIN1/FBN1/FCER1G/FCGR2B/FGL2/FGR/GPX1/GRN/HAVCR2/HLA-DRB1/HMOX1/HTRA1/ID2/IL33/INHBA/LGALS9/LILRB2/LILRB3/LILRB4/LRRC17/LRRC32/LST1/LYN/MAFB/MNDA/NBL1/NFKBIA/NFKBID/PHPT1/PRDX2/PTPN6/PTPRC/RPS19/SAMHD1/SAMSN1/SELENOS/SERPING1/SLAMF8/THY1/TMEM176A/TMEM176B/TNFAIP3/TYROBP/VSIG4/ZBTB16/ZFP36/ZFP36L1	61	Mac_MT1E
GO:0071219	cellular response to molecule of bacterial origin	39/965	222/18866	1.17424946210975e-11	1.79432875613787e-09	1.35021015061261e-09	CARD16/CASP1/CCL3/CD14/CD36/CD68/CD86/CEBPB/CXCL2/CXCL3/CXCL8/CYRIB/FCGR2B/HAVCR2/HCK/HMGB2/IL18/IL1B/IRF8/LILRB2/LITAF/LY86/LY96/LYN/MRC1/NFKB1/NFKBIA/NLRP3/PRDX2/PYCARD/SELENOS/SERPINE1/TFPI/TLR2/TNFAIP3/TNFRSF1B/TREM2/VIM/ZFP36	39	Mac_MT1E
GO:0030833	regulation of actin filament polymerization	34/965	174/18866	1.18477441114076e-11	1.79432875613787e-09	1.35021015061261e-09	ACTR2/ACTR3/ARF6/ARPC1A/ARPC1B/ARPC3/ARPC4/CAPG/CAPZA1/CDC42EP1/CDC42EP5/CORO1A/COTL1/CTTN/CYFIP2/ELN/EPS8/ESAM/CYRIB/GMFG/GRB2/GSN/HCK/HCLS1/LMOD1/PFN1/PFN2/PYCARD/SPTBN1/SVIL/TMSB10/TMSB4X/VASP/WAS	34	Mac_MT1E
GO:0030041	actin filament polymerization	36/965	193/18866	1.21720395102143e-11	1.806574104106e-09	1.35942462319341e-09	ACTR2/ACTR3/AIF1/ARF6/ARPC1A/ARPC1B/ARPC3/ARPC4/CAPG/CAPZA1/CDC42EP1/CDC42EP5/CORO1A/COTL1/CTTN/CYFIP2/ELN/EPS8/ESAM/CYRIB/GMFG/GRB2/GSN/HCK/HCLS1/LMOD1/PFN1/PFN2/PYCARD/SPTBN1/SVIL/TMSB10/TMSB4X/VASP/WAS/WASHC3	36	Mac_MT1E
GO:0070527	platelet aggregation	20/965	62/18866	1.47260488700373e-11	2.14278448361856e-09	1.61241876688437e-09	ACTB/ACTG1/C1QTNF1/CD9/CSRP1/FERMT3/FLNA/FN1/HSPB1/ILK/LYN/MYH9/MYL12A/MYL9/PDGFRA/PLEK/PRKG1/PTPN6/SERPINE2/VCL	20	Mac_MT1E
GO:1903037	regulation of leukocyte cell-cell adhesion	49/965	329/18866	1.50861265987821e-11	2.15296433633773e-09	1.62007897988945e-09	AIF1/ALOX5/ANXA1/BAD/CAV1/CD300A/CD4/CD44/CD74/CD83/CD86/CDC42/CEBPB/CORO1A/CXCL12/CYRIB/FCGR2B/FGL2/GRB2/HAVCR2/HLA-DMB/HLA-DPA1/HLA-DPB1/HLA-DRB1/IGFBP2/IL18/IL1B/IL6ST/ITGB2/KLF4/LGALS1/LGALS9/LILRB2/LILRB4/LRRC32/LYN/MAP3K8/NFKBID/NLRP3/PRDX2/PTPN6/PTPRC/PYCARD/SELENOK/THY1/TNFSF13B/VCAM1/VSIG4/ZBTB16	49	Mac_MT1E
GO:0002478	antigen processing and presentation of exogenous peptide antigen	34/965	177/18866	1.94621204027718e-11	2.72500747643492e-09	2.05053435307871e-09	AP1S2/AP2S1/CAPZA1/CD36/CD74/CTSF/CTSS/CYBA/CYBB/DCTN2/DYNLL1/FCER1G/FCGR1A/FCGR2B/HLA-C/HLA-DMA/HLA-DMB/HLA-DPA1/HLA-DPB1/HLA-DQA1/HLA-DQA2/HLA-DQB1/HLA-DRA/HLA-DRB1/HLA-DRB5/IFI30/ITGAV/ITGB5/NCF2/PDIA3/PSMB9/PSME2/TAPBP/VAMP8	34	Mac_MT1E
GO:0071216	cellular response to biotic stimulus	41/965	246/18866	1.98289184378771e-11	2.72500747643492e-09	2.05053435307871e-09	CARD16/CASP1/CCL3/CD14/CD36/CD68/CD86/CEBPB/CLEC7A/CXCL2/CXCL3/CXCL8/CYRIB/FCGR2B/HAVCR2/HCK/HMGB2/IL18/IL1B/IRF8/LILRB2/LITAF/LY86/LY96/LYN/MRC1/NFKB1/NFKBIA/NLRP3/PRDX2/PYCARD/SELENOS/SERPINE1/TFPI/TLR2/TNFAIP3/TNFRSF1B/TREM2/TXNIP/VIM/ZFP36	41	Mac_MT1E
GO:0007596	blood coagulation	50/965	343/18866	2.07693508117444e-11	2.7890531551615e-09	2.09872793255722e-09	A2M/ACTB/ACTG1/ARRB2/C1GALT1C1/C1QTNF1/CAPZA1/CAV1/CD36/CD59/CD9/CDC42/COL1A1/COL1A2/COL3A1/CSRP1/F2R/FAP/FBLN1/FCER1G/FERMT3/FLNA/FN1/GAS6/HSPB1/ILK/LCP2/LMAN1/LYN/MYH9/MYL12A/MYL9/PDGFRA/PLAT/PLAUR/PLEK/PLSCR1/PRDX2/PRKG1/PROCR/PTPN6/SERPINA1/SERPINE1/SERPINE2/SERPING1/TFPI/TFPI2/VCL/VKORC1/WAS	50	Mac_MT1E
GO:0050863	regulation of T cell activation	49/965	332/18866	2.104662130293e-11	2.7890531551615e-09	2.09872793255722e-09	AIF1/ANXA1/BAD/CAV1/CD300A/CD4/CD74/CD83/CD86/CDC42/CEBPB/CORO1A/CYRIB/FCGR2B/FGL2/GRB2/GSN/HAVCR2/HLA-DMB/HLA-DPA1/HLA-DPB1/HLA-DRB1/IGFBP2/IL18/IL1B/IL6ST/LGALS1/LGALS9/LILRB2/LILRB4/LRRC32/LYN/MAP3K8/NFKBID/NLRP3/PRDX2/PRELID1/PTPN6/PTPRC/PYCARD/RAC2/SELENOK/SOD1/THY1/TNFRSF1B/TNFSF13B/VCAM1/VSIG4/ZBTB16	49	Mac_MT1E
GO:0010810	regulation of cell-substrate adhesion	38/965	217/18866	2.38125511445447e-11	3.10022705339765e-09	2.33288243438245e-09	ABI3BP/ACTG1/ACTN4/ARL2/CCDC80/CD36/CDC42/CDH13/COL1A1/COL8A1/ECM2/EDIL3/EMILIN1/EMP2/FBLN1/FBLN2/FLNA/FN1/GPM6B/ILK/ITGB1BP1/JAG1/LGALS1/LIMCH1/LIMS2/LRP1/P4HB/POSTN/PTK2/PTN/RAC2/RHOD/RRAS/S100A10/SERPINE1/SMOC2/THY1/VCL	38	Mac_MT1E
GO:0034109	homotypic cell-cell adhesion	23/965	86/18866	3.37103521535237e-11	4.31318143674655e-09	3.24561557485378e-09	ACTB/ACTG1/C1QTNF1/CD9/CD99/CSRP1/FERMT3/FLNA/FN1/HSPB1/ILK/LGALS1/LYN/MYH9/MYL12A/MYL9/PDGFRA/PLAUR/PLEK/PRKG1/PTPN6/SERPINE2/VCL	23	Mac_MT1E
GO:0070663	regulation of leukocyte proliferation	40/965	240/18866	3.49189671277126e-11	4.38308579942095e-09	3.29821774139223e-09	AIF1/ANXA1/CD300A/CD4/CD74/CD86/CEBPB/CORO1A/CSF1R/FCGR2B/GPR183/HAVCR2/HLA-DMB/HLA-DPA1/HLA-DPB1/HLA-DRB1/IGFBP2/IL18/IL1B/IL33/IL34/IL6ST/LGALS9/LILRB2/LRRC32/LST1/LYN/MNDA/PTK2/PTPN6/PTPRC/PYCARD/RAC2/SELENOK/TNFAIP3/TNFRSF1B/TNFSF13B/TYROBP/VCAM1/VSIG4	40	Mac_MT1E
GO:0007599	hemostasis	50/965	348/18866	3.54379663071361e-11	4.38308579942095e-09	3.29821774139223e-09	A2M/ACTB/ACTG1/ARRB2/C1GALT1C1/C1QTNF1/CAPZA1/CAV1/CD36/CD59/CD9/CDC42/COL1A1/COL1A2/COL3A1/CSRP1/F2R/FAP/FBLN1/FCER1G/FERMT3/FLNA/FN1/GAS6/HSPB1/ILK/LCP2/LMAN1/LYN/MYH9/MYL12A/MYL9/PDGFRA/PLAT/PLAUR/PLEK/PLSCR1/PRDX2/PRKG1/PROCR/PTPN6/SERPINA1/SERPINE1/SERPINE2/SERPING1/TFPI/TFPI2/VCL/VKORC1/WAS	50	Mac_MT1E
GO:0050817	coagulation	50/965	349/18866	3.93772654757294e-11	4.79047028025226e-09	3.60476951421475e-09	A2M/ACTB/ACTG1/ARRB2/C1GALT1C1/C1QTNF1/CAPZA1/CAV1/CD36/CD59/CD9/CDC42/COL1A1/COL1A2/COL3A1/CSRP1/F2R/FAP/FBLN1/FCER1G/FERMT3/FLNA/FN1/GAS6/HSPB1/ILK/LCP2/LMAN1/LYN/MYH9/MYL12A/MYL9/PDGFRA/PLAT/PLAUR/PLEK/PLSCR1/PRDX2/PRKG1/PROCR/PTPN6/SERPINA1/SERPINE1/SERPINE2/SERPING1/TFPI/TFPI2/VCL/VKORC1/WAS	50	Mac_MT1E
GO:0042407	cristae formation	15/965	35/18866	4.78061488594592e-11	5.68387835968313e-09	4.27704802135036e-09	ATP5F1A/ATP5F1B/ATP5F1C/ATP5F1D/ATP5F1E/ATP5MC1/ATP5MC2/ATP5MC3/ATP5ME/ATP5MF/ATP5MG/ATP5PB/ATP5PD/ATP5PF/ATP5PO	15	Mac_MT1E
GO:0002685	regulation of leukocyte migration	37/965	212/18866	4.825284148498e-11	5.68387835968313e-09	4.27704802135036e-09	AIF1/ANXA1/C3AR1/C5AR1/CCL3/CCL4/CD200/CD300A/CD74/CD9/CD99/CSF1R/CXCL12/CXCL8/ECM1/EMILIN1/GAS6/GPSM3/HMOX1/IL33/IL34/LGALS9/LYN/MPP1/NBL1/PGF/PTK2/PTN/PYCARD/RAC2/RARRES2/RHOG/SELENOK/SERPINE1/SLAMF8/THY1/TREM2	37	Mac_MT1E
GO:0050867	positive regulation of cell activation	56/965	421/18866	5.14120041341942e-11	5.81946418585238e-09	4.379074675132e-09	AIF1/ANXA1/BAD/CAV1/CCL3/CD4/CD74/CD83/CD86/CDC42/CLEC7A/CORO1A/CYRIB/FCER1G/FGR/GAS6/GPR183/GRB2/HAVCR2/HLA-DMB/HLA-DPA1/HLA-DPB1/IGFBP2/IGHA1/IGHG1/IGHG3/IGKC/IGLC2/IGLC3/IL18/IL1B/IL33/IL6ST/ITGB2/LAMP1/LGALS1/LGALS9/LILRB2/LILRB4/LYN/MAP3K8/NFKBID/NLRP3/PDGFRB/PLEK/PTPN6/PTPRC/PYCARD/SELENOK/THY1/TNFSF13B/TREM2/TYROBP/VAMP8/VCAM1/ZBTB16	56	Mac_MT1E
GO:0002429	immune response-activating cell surface receptor signaling pathway	61/965	481/18866	5.17564528050474e-11	5.81946418585238e-09	4.379074675132e-09	ACTB/ACTG1/ACTR2/ACTR3/ARPC1A/ARPC1B/ARPC3/ARPC4/C3AR1/C5AR1/CD300A/CD4/CDC42/CLEC10A/CLEC4E/CYFIP2/FCER1G/FCGR1A/FCGR2A/FCGR2B/FCGR3A/FCN1/FGR/FPR1/FPR3/GRB2/HCK/HLA-DPA1/HLA-DPB1/HLA-DQA1/HLA-DQA2/HLA-DQB1/HLA-DRA/HLA-DRB1/HLA-DRB5/HSP90AB1/IGHA1/IGHG1/IGHG3/IGKC/IGLC2/IGLC3/LCP2/LILRB4/LYN/MNDA/MYO1G/NFKB1/NFKBID/PHPT1/PLSCR1/PSMB9/PSME2/PTK2/PTPN6/PTPRC/RAP1A/SKP1/THEMIS2/THY1/WAS	61	Mac_MT1E
GO:0002757	immune response-activating signal transduction	61/965	481/18866	5.17564528050474e-11	5.81946418585238e-09	4.379074675132e-09	ACTB/ACTG1/ACTR2/ACTR3/ARPC1A/ARPC1B/ARPC3/ARPC4/C3AR1/C5AR1/CD300A/CD4/CDC42/CLEC10A/CLEC4E/CYFIP2/FCER1G/FCGR1A/FCGR2A/FCGR2B/FCGR3A/FCN1/FGR/FPR1/FPR3/GRB2/HCK/HLA-DPA1/HLA-DPB1/HLA-DQA1/HLA-DQA2/HLA-DQB1/HLA-DRA/HLA-DRB1/HLA-DRB5/HSP90AB1/IGHA1/IGHG1/IGHG3/IGKC/IGLC2/IGLC3/LCP2/LILRB4/LYN/MNDA/MYO1G/NFKB1/NFKBID/PHPT1/PLSCR1/PSMB9/PSME2/PTK2/PTPN6/PTPRC/RAP1A/SKP1/THEMIS2/THY1/WAS	61	Mac_MT1E
GO:0019884	antigen processing and presentation of exogenous antigen	34/965	185/18866	6.90269943810121e-11	7.6455123179327e-09	5.75315326302073e-09	AP1S2/AP2S1/CAPZA1/CD36/CD74/CTSF/CTSS/CYBA/CYBB/DCTN2/DYNLL1/FCER1G/FCGR1A/FCGR2B/HLA-C/HLA-DMA/HLA-DMB/HLA-DPA1/HLA-DPB1/HLA-DQA1/HLA-DQA2/HLA-DQB1/HLA-DRA/HLA-DRB1/HLA-DRB5/IFI30/ITGAV/ITGB5/NCF2/PDIA3/PSMB9/PSME2/TAPBP/VAMP8	34	Mac_MT1E
GO:1903039	positive regulation of leukocyte cell-cell adhesion	39/965	235/18866	7.01671786577345e-11	7.65750930616246e-09	5.76218084797649e-09	AIF1/ALOX5/ANXA1/BAD/CAV1/CD4/CD44/CD74/CD83/CD86/CDC42/CORO1A/CYRIB/GRB2/HAVCR2/HLA-DMB/HLA-DPA1/HLA-DPB1/IGFBP2/IL18/IL1B/IL6ST/ITGB2/LGALS1/LGALS9/LILRB2/LILRB4/LYN/MAP3K8/NFKBID/NLRP3/PTPN6/PTPRC/PYCARD/SELENOK/THY1/TNFSF13B/VCAM1/ZBTB16	39	Mac_MT1E
GO:0051017	actin filament bundle assembly	31/965	157/18866	7.23588938323912e-11	7.69365435686718e-09	5.7893795506607e-09	ACTG1/ACTN1/ACTN4/AIF1/CCDC88A/CDC42/DPYSL3/ELN/EPS8/FLNA/HSP90B1/ITGB1BP1/ITGB5/LCP1/LIMA1/LIMCH1/PDLIM1/PFN1/PFN2/PHACTR1/PLEK/PLS3/RGCC/RHOC/RHOD/S100A10/SORBS3/SYNPO/SYNPO2/TPM1/WAS	31	Mac_MT1E
GO:0002433	immune response-regulating cell surface receptor signaling pathway involved in phagocytosis	29/965	139/18866	7.36086052199933e-11	7.69365435686718e-09	5.7893795506607e-09	ACTB/ACTG1/ACTR2/ACTR3/ARPC1A/ARPC1B/ARPC3/ARPC4/CDC42/CYFIP2/FCGR1A/FCGR2A/FCGR2B/FCGR3A/FGR/GRB2/HCK/HSP90AB1/IGHG1/IGHG3/IGKC/IGLC2/IGLC3/LYN/MYO1G/PTK2/PTPRC/RAP1A/WAS	29	Mac_MT1E
GO:0038096	Fc-gamma receptor signaling pathway involved in phagocytosis	29/965	139/18866	7.36086052199933e-11	7.69365435686718e-09	5.7893795506607e-09	ACTB/ACTG1/ACTR2/ACTR3/ARPC1A/ARPC1B/ARPC3/ARPC4/CDC42/CYFIP2/FCGR1A/FCGR2A/FCGR2B/FCGR3A/FGR/GRB2/HCK/HSP90AB1/IGHG1/IGHG3/IGKC/IGLC2/IGLC3/LYN/MYO1G/PTK2/PTPRC/RAP1A/WAS	29	Mac_MT1E
GO:0006754	ATP biosynthetic process	18/965	54/18866	8.29401863722397e-11	8.54859893150542e-09	6.43271474714520e-09	ALDOA/ATP5F1A/ATP5F1B/ATP5F1C/ATP5F1D/ATP5F1E/ATP5MC1/ATP5MC2/ATP5MC3/ATP5ME/ATP5MF/ATP5MG/ATP5PB/ATP5PD/ATP5PF/ATP5PO/TMSB4X/TREM2	18	Mac_MT1E
GO:1902105	regulation of leukocyte differentiation	44/965	290/18866	9.00094927258779e-11	9.1501430892978e-09	6.88536927052318e-09	ANXA1/BAD/C1QC/CCL3/CD4/CD74/CD83/CD86/CEBPB/EVI2B/FBN1/FCGR2B/FGL2/GAS6/HCLS1/HLA-DRB1/ID2/IL18/IL1B/IL34/INHBA/KLF10/LGALS9/LILRB2/LILRB3/LILRB4/LRRC17/LYN/MAFB/NFKBID/NLRP3/PRDX2/PRELID1/PTPN6/PTPRC/SLAMF8/SOD1/TMEM176A/TMEM176B/TREM2/TYROBP/ZBTB16/ZFP36L1/ZFP36L2	44	Mac_MT1E
GO:0071222	cellular response to lipopolysaccharide	36/965	208/18866	1.1247610079717e-10	1.12795289731865e-08	8.48770575716909e-09	CARD16/CASP1/CCL3/CD14/CD36/CD68/CD86/CEBPB/CXCL2/CXCL3/CXCL8/HAVCR2/HCK/HMGB2/IL18/IL1B/IRF8/LILRB2/LITAF/LY86/LY96/LYN/MRC1/NFKB1/NFKBIA/NLRP3/PRDX2/PYCARD/SELENOS/SERPINE1/TFPI/TLR2/TNFAIP3/TNFRSF1B/VIM/ZFP36	36	Mac_MT1E
GO:0002696	positive regulation of leukocyte activation	54/965	406/18866	1.14842286682213e-10	1.13632614595827e-08	8.55071341542652e-09	AIF1/ANXA1/BAD/CAV1/CCL3/CD4/CD74/CD83/CD86/CDC42/CLEC7A/CORO1A/CYRIB/FCER1G/FGR/GAS6/GPR183/GRB2/HAVCR2/HLA-DMB/HLA-DPA1/HLA-DPB1/IGFBP2/IGHA1/IGHG1/IGHG3/IGKC/IGLC2/IGLC3/IL18/IL1B/IL33/IL6ST/ITGB2/LAMP1/LGALS1/LGALS9/LILRB2/LILRB4/LYN/MAP3K8/NFKBID/NLRP3/PTPN6/PTPRC/PYCARD/SELENOK/THY1/TNFSF13B/TREM2/TYROBP/VAMP8/VCAM1/ZBTB16	54	Mac_MT1E
GO:0032535	regulation of cellular component size	52/965	383/18866	1.19947517931613e-10	1.1712243823296e-08	8.81331831893636e-09	ACTR2/ACTR3/AQP1/ARF6/ARPC1A/ARPC1B/ARPC3/ARPC4/CAPG/CAPZA1/CDC42EP1/CDC42EP5/CFL1/CFL2/CORO1A/COTL1/CTTN/CXCL12/CYFIP2/DSTN/ELN/EPS8/ESAM/CYRIB/FN1/GMFG/GRB2/GSN/HCK/HCLS1/HSP90AB1/ILK/LAMTOR4/LIMA1/LMOD1/LRP1/MAP1B/PFN1/PFN2/PLEK/PPP1CA/PPP1R15A/PYCARD/SEMA5A/SPP1/SPTBN1/SVIL/TMSB10/TMSB4X/TNFRSF12A/VASP/WAS	52	Mac_MT1E
GO:0061572	actin filament bundle organization	31/965	161/18866	1.41100686189522e-10	1.35988076910707e-08	1.02329342479209e-08	ACTG1/ACTN1/ACTN4/AIF1/CCDC88A/CDC42/DPYSL3/ELN/EPS8/FLNA/HSP90B1/ITGB1BP1/ITGB5/LCP1/LIMA1/LIMCH1/PDLIM1/PFN1/PFN2/PHACTR1/PLEK/PLS3/RGCC/RHOC/RHOD/S100A10/SORBS3/SYNPO/SYNPO2/TPM1/WAS	31	Mac_MT1E
GO:0032271	regulation of protein polymerization	38/965	231/18866	1.6046431037943e-10	1.51507855564176e-08	1.14007783568388e-08	ACTR2/ACTR3/ARF6/ARL2/ARPC1A/ARPC1B/ARPC3/ARPC4/CAPG/CAPZA1/CDC42EP1/CDC42EP5/CORO1A/COTL1/CTTN/CYFIP2/ELN/EPS8/ESAM/CYRIB/GMFG/GRB2/GSN/HCK/HCLS1/LMOD1/MAP1B/PFN1/PFN2/PYCARD/SPTBN1/SVIL/TMSB10/TMSB4X/TPPP3/VASP/VDAC2/WAS	38	Mac_MT1E
GO:0150076	neuroinflammatory response	21/965	77/18866	1.61287166009566e-10	1.51507855564176e-08	1.14007783568388e-08	AIF1/BACE2/C1QA/C5AR1/CCL3/CD200/CLU/GRN/IFNGR1/IL18/IL1B/IL33/ITGB2/LRP1/NAMPT/NUPR1/PTPRC/TLR2/TNFRSF1B/TREM2/TYROBP	21	Mac_MT1E
GO:0052548	regulation of endopeptidase activity	56/965	434/18866	1.67926344526445e-10	1.55772675341343e-08	1.17217007593788e-08	A2M/AGT/AQP1/ARL6IP5/ARRB2/BAD/BEX3/BID/CARD16/CASP1/CD44/CLEC7A/COL6A3/CRIM1/CRYAB/CSTA/CSTB/CTSH/CYFIP2/F2R/GAS6/GPX1/GSN/HERPUD1/IFT57/KLF4/LGALS9/LYN/MTCH1/NLRP3/PARK7/PEBP1/PLAUR/PMAIP1/PRELID1/PSMB9/PSME2/PYCARD/RACK1/RPS27L/S100A8/S100A9/SERPINA1/SERPINB1/SERPINE1/SERPINE2/SERPING1/SERPINH1/SFRP2/SPINT2/TFPI/TFPI2/TIMP1/TIMP2/TIMP3/UACA	56	Mac_MT1E
GO:0071621	granulocyte chemotaxis	27/965	127/18866	2.1133319631763e-10	1.93617734552238e-08	1.4569494560949e-08	ANXA1/C3AR1/C5AR1/CCL3/CCL3L3/CCL4/CD74/CKLF/CSF1R/CSF3R/CXCL2/CXCL3/CXCL8/FCER1G/IL1B/IL34/ITGA1/ITGB2/JAML/MPP1/PPIB/PTK2/RAC2/RARRES2/S100A12/S100A8/S100A9	27	Mac_MT1E
GO:0050870	positive regulation of T cell activation	36/965	214/18866	2.56463248294473e-10	2.32099239706498e-08	1.74651801309651e-08	AIF1/ANXA1/BAD/CAV1/CD4/CD74/CD83/CD86/CDC42/CORO1A/CYRIB/GRB2/HAVCR2/HLA-DMB/HLA-DPA1/HLA-DPB1/IGFBP2/IL18/IL1B/IL6ST/LGALS1/LGALS9/LILRB2/LILRB4/LYN/MAP3K8/NFKBID/NLRP3/PTPN6/PTPRC/PYCARD/SELENOK/THY1/TNFSF13B/VCAM1/ZBTB16	36	Mac_MT1E
GO:0007162	negative regulation of cell adhesion	44/965	301/18866	3.07547942591283e-10	2.7420894232033e-08	2.0633883063133e-08	ACTN4/ANGPT1/ANXA1/ATP5F1B/C1QTNF1/CD164/CD300A/CD74/CD86/CD9/CDH13/CEBPB/COL1A1/CXCL12/FBLN1/FCGR2B/FGL2/HAVCR2/HLA-DRB1/IL1RN/ITGB1BP1/JAG1/KLF4/LGALS1/LGALS9/LILRB2/LRP1/LRRC32/NFKBID/POSTN/PRDX2/PRKG1/PTK2/PTPN6/PTPRC/RGCC/SEMA5A/SERPINE1/SERPINE2/SNAI2/SPINT2/TGFBI/TNC/VSIG4	44	Mac_MT1E
GO:0097193	intrinsic apoptotic signaling pathway	43/965	290/18866	3.10383387075969e-10	2.7420894232033e-08	2.0633883063133e-08	ARL6IP5/BAD/BCL2A1/BID/CAV1/CD44/CD74/CEBPB/CLU/CXCL12/GPX1/GRINA/HERPUD1/HIF1A/HMOX1/HSPB1/MCL1/NUPR1/P4HB/PARK7/PLAUR/PMAIP1/PPIF/PPP1R15A/PTTG1IP/PYCARD/RACK1/RPL26/RPS27L/S100A8/S100A9/SELENOK/SELENOS/SERINC3/SFPQ/SFRP2/SNAI2/SOD1/SOD2/TMEM109/TNFRSF1B/UBB/VDAC2	43	Mac_MT1E
GO:0070661	leukocyte proliferation	45/965	313/18866	3.35428958549485e-10	2.92849211928909e-08	2.20365402489785e-08	AIF1/ANXA1/CD151/CD300A/CD4/CD74/CD86/CEBPB/CLU/CORO1A/CSF1R/FCGR2B/GPR183/HAVCR2/HLA-DMB/HLA-DPA1/HLA-DPB1/HLA-DRB1/IGFBP2/IL18/IL1B/IL33/IL34/IL6ST/LGALS9/LILRB2/LRRC32/LST1/LYN/MNDA/PRDX2/PTK2/PTPN6/PTPRC/PYCARD/RAC2/SELENOK/SLC11A1/TNFAIP3/TNFRSF1B/TNFSF13B/TREM2/TYROBP/VCAM1/VSIG4	45	Mac_MT1E
GO:0050866	negative regulation of cell activation	35/965	207/18866	3.94114786592842e-10	3.40084398989009e-08	2.5590929533354e-08	ANXA1/C1QTNF1/CD200/CD300A/CD74/CD86/CD9/CEBPB/EMILIN1/FCGR2B/FGL2/FGR/GRN/HAVCR2/HLA-DRB1/HMOX1/ID2/INHBA/LGALS9/LILRB2/LRRC32/LST1/LYN/MNDA/NFKBID/PDGFRA/PRDX2/PRKG1/PTPN6/PTPRC/SAMSN1/SERPINE2/TNFAIP3/TYROBP/VSIG4	35	Mac_MT1E
GO:0032963	collagen metabolic process	25/965	113/18866	4.03083903754933e-10	3.43825936754639e-08	2.58724756130662e-08	ARRB2/COL15A1/COL1A1/COL1A2/CTSB/CTSK/CTSS/EMILIN1/ENG/F2R/FAP/HIF1A/ITGB1/LARP6/MFAP4/MMP2/MMP23B/MRC2/PDGFRB/RAP1A/RCN3/RGCC/SERPINH1/TNXB/VIM	25	Mac_MT1E
GO:1990266	neutrophil migration	26/965	122/18866	4.31079275039538e-10	3.63527193189592e-08	2.73549707426405e-08	C3AR1/C5AR1/CCL3/CCL3L3/CCL4/CD74/CD99/CKLF/CSF3R/CXCL2/CXCL3/CXCL8/FCER1G/IL1B/ITGA1/ITGB2/JAML/MPP1/PECAM1/PPIB/RAC2/RHOG/S100A12/S100A8/S100A9/SLAMF8	26	Mac_MT1E
GO:1902600	proton transmembrane transport	30/965	159/18866	4.6796921471024e-10	3.90202195771314e-08	2.9362231626704e-08	ACTN4/ATP5F1A/ATP5F1B/ATP5F1C/ATP5F1D/ATP5F1E/ATP5MC1/ATP5MC2/ATP5MC3/ATP5ME/ATP5MF/ATP5MG/ATP5PB/ATP5PD/ATP5PF/ATP5PO/ATP6V0B/ATP6V1E1/ATP6V1F/C15orf48/COX4I1/COX5A/COX7A1/NDUFA4/NDUFA4L2/PARK7/PPIF/SLC25A3/TMSB4X/UCP2	30	Mac_MT1E
GO:0006959	humoral immune response	50/965	377/18866	6.26712031483347e-10	5.16758887293102e-08	3.88854658130896e-08	A2M/ALOX5/C1QA/C1QB/C1QC/C1R/C1S/C3AR1/C5AR1/C7/CD59/CD83/CFD/CFH/CFP/CLU/COLEC11/CXCL2/CXCL3/CXCL8/FCGR2B/FCN1/GPR183/HLA-DQB1/HLA-DRB1/IGHA1/IGHG1/IGHG3/IGKC/IGLC2/IGLC3/IL1B/LYZ/MFAP4/PTPN6/PTPRC/RARRES2/RBPJ/RGCC/RNASE6/RPL39/RPS19/S100A12/S100A8/S100A9/SERPING1/SLC11A1/TREM1/TREM2/VSIG4	50	Mac_MT1E
GO:0007178	transmembrane receptor protein serine/threonine kinase signaling pathway	48/965	359/18866	1.05414207461527e-09	8.52788496807699e-08	6.41712774638805e-08	ARRB2/ASPN/CAV1/CAV2/CITED2/COL1A2/COL3A1/DKK3/EMILIN1/ENG/FBN1/FERMT2/FKBP1A/FKBP8/FMOD/FSTL1/HSP90AB1/HTRA1/ILK/INHBA/ITGA8/ITGB5/LRRC32/LTBP1/LTBP2/LTBP3/LTBP4/NBL1/PELO/PTK2/RBPJ/RBPMS/SDCBP/SFRP2/SFRP4/SFRP5/SOST/SPRY1/SPTBN1/SULF1/TGFB1I1/UBA52/UBB/UBC/UBE2D3/USP15/VIM/WWTR1	48	Mac_MT1E
GO:0022409	positive regulation of cell-cell adhesion	41/965	279/18866	1.0572233082645e-09	8.52788496807699e-08	6.41712774638805e-08	AIF1/ALOX5/ANXA1/BAD/CAV1/CD4/CD44/CD74/CD83/CD86/CDC42/CITED2/CORO1A/CYRIB/GRB2/HAVCR2/HLA-DMB/HLA-DPA1/HLA-DPB1/IGFBP2/IL18/IL1B/IL6ST/ITGB2/LGALS1/LGALS9/LILRB2/LILRB4/LYN/MAP3K8/NFKBID/NLRP3/PLAUR/PTPN6/PTPRC/PYCARD/SELENOK/THY1/TNFSF13B/VCAM1/ZBTB16	41	Mac_MT1E
GO:0070371	ERK1 and ERK2 cascade	45/965	325/18866	1.14859846688729e-09	9.16532174491459e-08	6.89679102075503e-08	AGT/AKAP12/ANGPT1/ARRB2/C5AR1/CAVIN3/CCL3/CCL3L3/CCL4/CD36/CD4/CD44/CD74/CSF1R/CTSH/EMILIN1/F2R/FBLN1/FN1/GAS6/GNAI2/GPR183/HAVCR2/HLA-DRB1/IL1B/ITGAV/ITGB1BP1/KLF4/LGALS9/LRP1/LYN/PDGFRA/PDGFRB/PLA2G5/PTPN6/PTPRC/PYCARD/RAMP3/RAP1A/RRAS/SPRY1/TIMP3/TREM2/ZFP36L1/ZFP36L2	45	Mac_MT1E
GO:0051051	negative regulation of transport	58/965	483/18866	1.29213837008703e-09	1.02010200472509e-07	7.67614115712398e-08	ANGPT1/ANXA1/ARF6/ARL6IP5/ATP5PF/CALM1/CALM2/CAV1/CD200/CD300A/CD36/CD74/CORO1A/CRYAB/ERLEC1/F2R/FABP5/FCGR2B/GEM/GNAI2/GPM6B/HMOX1/IL1B/IL33/INHBA/INSIG1/ISCU/ITGAV/ITGB1BP1/LGALS9/LILRB2/LMAN1/LRPAP1/LRRC32/MAP1B/NFKB1/OAZ1/OSR1/PARK7/PIM3/PKIG/PLN/PPIF/RACK1/RAP1A/RGCC/SDCBP/SELENOS/SERPINE2/SFRP4/SLC25A5/SLC43A2/SRGN/TLR2/TMEM14A/TNFRSF1B/VAMP8/YWHAQ	58	Mac_MT1E
GO:0008360	regulation of cell shape	29/965	156/18866	1.30812441434406e-09	1.02185171356287e-07	7.68930749927452e-08	ALDOA/ANXA1/CCL3/CDC42EP1/CDC42EP5/CORO1A/CSF1R/EPS8/FBLIM1/FERMT2/FGR/FMNL1/FN1/HCK/ITGB2/LST1/MYH10/MYH9/MYL12B/PARVA/PTK2/PTN/RAC2/RHOC/RHOD/RHOG/RND3/S100A13/TPM1	29	Mac_MT1E
GO:0045730	respiratory burst	14/965	37/18866	1.54844801196404e-09	1.19698257258178e-07	9.00714550818992e-08	CD52/CLEC7A/CYBA/CYBB/GRN/HCK/IGHA1/NCF2/PRDX2/RAC2/RPS19/SELENOK/SLAMF8/SLC11A1	14	Mac_MT1E
GO:0002495	antigen processing and presentation of peptide antigen via MHC class II	23/965	103/18866	1.66187449396463e-09	1.27141965151665e-07	9.56727530166292e-08	AP1S2/AP2S1/CAPZA1/CD74/CTSF/CTSS/DCTN2/DYNLL1/FCER1G/FCGR2B/HLA-DMA/HLA-DMB/HLA-DPA1/HLA-DPB1/HLA-DQA1/HLA-DQA2/HLA-DQB1/HLA-DRA/HLA-DRB1/HLA-DRB5/IFI30/PYCARD/TREM2	23	Mac_MT1E
GO:0043254	regulation of protein-containing complex assembly	55/965	449/18866	1.69489213819827e-09	1.28344842424177e-07	9.65779032560884e-08	ACTR2/ACTR3/ARF6/ARL2/ARPC1A/ARPC1B/ARPC3/ARPC4/BID/CAPG/CAPZA1/CD36/CDC42/CDC42EP1/CDC42EP5/CLEC7A/CLU/CORO1A/COTL1/CRYAB/CTTN/CYFIP2/EIF4EBP1/ELN/EPS8/ESAM/CYRIB/FBLIM1/GMFG/GRB2/GSN/HCK/HCLS1/HSPA8/LCP1/LMOD1/MAP1B/NOP53/PARK7/PFN1/PFN2/PLEK/PYCARD/RACK1/RHOC/SOST/SPTBN1/STMP1/SVIL/TMSB10/TMSB4X/TPPP3/VASP/VDAC2/WAS	55	Mac_MT1E
GO:0030168	platelet activation	29/965	158/18866	1.78137801863673e-09	1.33531376528315e-07	1.00480705889079e-07	ACTB/ACTG1/ARRB2/C1GALT1C1/C1QTNF1/CD9/COL1A1/COL1A2/COL3A1/CSRP1/F2R/FCER1G/FERMT3/FLNA/FN1/HSPB1/ILK/LCP2/LYN/MYH9/MYL12A/MYL9/PDGFRA/PLEK/PLSCR1/PRKG1/PTPN6/SERPINE2/VCL	29	Mac_MT1E
GO:0050670	regulation of lymphocyte proliferation	35/965	219/18866	1.87316330921491e-09	1.37957947249092e-07	1.03811645494853e-07	AIF1/ANXA1/CD300A/CD4/CD74/CD86/CEBPB/CORO1A/FCGR2B/GPR183/HAVCR2/HLA-DMB/HLA-DPA1/HLA-DPB1/HLA-DRB1/IGFBP2/IL18/IL1B/IL6ST/LGALS9/LILRB2/LRRC32/LST1/LYN/MNDA/PTPN6/PTPRC/PYCARD/RAC2/SELENOK/TNFRSF1B/TNFSF13B/TYROBP/VCAM1/VSIG4	35	Mac_MT1E
GO:0009144	purine nucleoside triphosphate metabolic process	21/965	87/18866	1.87761119420002e-09	1.37957947249092e-07	1.03811645494853e-07	ALDOA/ATP5F1A/ATP5F1B/ATP5F1C/ATP5F1D/ATP5F1E/ATP5MC1/ATP5MC2/ATP5MC3/ATP5ME/ATP5MF/ATP5MG/ATP5PB/ATP5PD/ATP5PF/ATP5PO/GIMAP7/GUK1/SAMHD1/TMSB4X/TREM2	21	Mac_MT1E
GO:0006119	oxidative phosphorylation	28/965	149/18866	1.94868841444527e-09	1.41776634545082e-07	1.06685160357401e-07	ATP5F1A/ATP5F1B/ATP5F1C/ATP5F1D/ATP5F1E/ATP5MC1/ATP5MC2/ATP5MC3/ATP5ME/ATP5MF/ATP5MG/ATP5PB/ATP5PD/ATP5PF/ATP5PO/BID/COX4I1/COX5A/COX7A1/ISCU/NDUFA4/NDUFB7/NDUFC1/NDUFS4/NDUFS5/NUPR1/PARK7/PPIF	28	Mac_MT1E
GO:0002504	antigen processing and presentation of peptide or polysaccharide antigen via MHC class II	23/965	104/18866	2.03196687975319e-09	1.45034588112044e-07	1.09136730038425e-07	AP1S2/AP2S1/CAPZA1/CD74/CTSF/CTSS/DCTN2/DYNLL1/FCER1G/FCGR2B/HLA-DMA/HLA-DMB/HLA-DPA1/HLA-DPB1/HLA-DQA1/HLA-DQA2/HLA-DQB1/HLA-DRA/HLA-DRB1/HLA-DRB5/IFI30/PYCARD/TREM2	23	Mac_MT1E
GO:0038093	Fc receptor signaling pathway	37/965	241/18866	2.03255587705869e-09	1.45034588112044e-07	1.09136730038425e-07	ACTB/ACTG1/ACTR2/ACTR3/ARPC1A/ARPC1B/ARPC3/ARPC4/CALM1/CDC42/CLEC4E/CYFIP2/FCER1G/FCGR1A/FCGR2A/FCGR2B/FCGR3A/FGR/GRB2/HCK/HSP90AB1/IGHG1/IGHG3/IGKC/IGLC2/IGLC3/LCP2/LYN/MYO1G/NFKB1/PSMB9/PSME2/PTK2/PTPRC/RAP1A/SKP1/WAS	37	Mac_MT1E
GO:0032944	regulation of mononuclear cell proliferation	35/965	221/18866	2.39865669356446e-09	1.69527917361351e-07	1.27567656735433e-07	AIF1/ANXA1/CD300A/CD4/CD74/CD86/CEBPB/CORO1A/FCGR2B/GPR183/HAVCR2/HLA-DMB/HLA-DPA1/HLA-DPB1/HLA-DRB1/IGFBP2/IL18/IL1B/IL6ST/LGALS9/LILRB2/LRRC32/LST1/LYN/MNDA/PTPN6/PTPRC/PYCARD/RAC2/SELENOK/TNFRSF1B/TNFSF13B/TYROBP/VCAM1/VSIG4	35	Mac_MT1E
GO:0009206	purine ribonucleoside triphosphate biosynthetic process	18/965	65/18866	2.49843366694106e-09	1.74913926814808e-07	1.31620562096547e-07	ALDOA/ATP5F1A/ATP5F1B/ATP5F1C/ATP5F1D/ATP5F1E/ATP5MC1/ATP5MC2/ATP5MC3/ATP5ME/ATP5MF/ATP5MG/ATP5PB/ATP5PD/ATP5PF/ATP5PO/TMSB4X/TREM2	18	Mac_MT1E
GO:0051251	positive regulation of lymphocyte activation	47/965	357/18866	2.62041291866839e-09	1.8111724621947e-07	1.36288483066445e-07	AIF1/ANXA1/BAD/CAV1/CD4/CD74/CD83/CD86/CDC42/CLEC7A/CORO1A/CYRIB/GAS6/GPR183/GRB2/HAVCR2/HLA-DMB/HLA-DPA1/HLA-DPB1/IGFBP2/IGHA1/IGHG1/IGHG3/IGKC/IGLC2/IGLC3/IL18/IL1B/IL6ST/LAMP1/LGALS1/LGALS9/LILRB2/LILRB4/LYN/MAP3K8/NFKBID/NLRP3/PTPN6/PTPRC/PYCARD/SELENOK/THY1/TNFSF13B/TYROBP/VCAM1/ZBTB16	47	Mac_MT1E
GO:0003012	muscle system process	56/965	467/18866	2.63585266024831e-09	1.8111724621947e-07	1.36288483066445e-07	ACTA2/ACTG2/AGT/AIF1/ALDOA/ANXA6/ATP2B1/C12orf57/CALD1/CALM1/CALM2/CAV1/CNN1/CRYAB/CTTN/CXCR4/CYBA/F2R/FBXO32/FLNA/FXYD1/GSN/GUCY1A1/HMOX1/IGFBP5/IL1B/IL6ST/ITGA1/ITGB5/KLF4/LMCD1/LMNA/LMOD1/MYH11/MYL12A/MYL12B/MYL9/MYLK/PDLIM5/PLN/PPP1R12B/PRKG1/PTK2/SGCA/SOD1/SORBS2/SORBS3/SSPN/SULF1/TNFRSF1B/TPM1/TPM2/TPM3/TPM4/VCL/VIM	56	Mac_MT1E
GO:0010952	positive regulation of peptidase activity	33/965	201/18866	2.70076892958258e-09	1.83875286481031e-07	1.38363874180933e-07	ANTXR1/ARL6IP5/BAD/BEX3/BID/CASP1/CAV1/CLEC7A/CTSH/CYFIP2/F2R/FBLN1/FN1/GRN/GSN/IFT57/LGALS9/LYN/MTCH1/NLRP3/PCOLCE/PCOLCE2/PMAIP1/PRELID1/PSME2/PYCARD/RACK1/RCN3/RPS27L/S100A8/S100A9/SFRP2/UACA	33	Mac_MT1E
GO:0050764	regulation of phagocytosis	22/965	97/18866	2.74566303640337e-09	1.85232412664995e-07	1.39385094814544e-07	CD300A/CD36/CLEC7A/CYBA/FCER1G/FCGR2B/FGR/GAS6/HCK/IL1B/ITGAV/LRP1/MFGE8/PLA2G5/PTPRC/PYCARD/RACK1/RAP1A/SLC11A1/SOD1/TLR2/TREM2	22	Mac_MT1E
GO:2001234	negative regulation of apoptotic signaling pathway	36/965	233/18866	2.81603654173526e-09	1.88268533119076e-07	1.41669737827459e-07	ARRB2/BID/CD44/CD74/CLU/CTTN/CXCL12/GNAI2/GPX1/GRINA/HERPUD1/HIF1A/HIGD1A/HMGB2/HMOX1/HSPB1/IL1B/ITGAV/LMNA/MCL1/NR4A2/PARK7/PLAUR/PPIF/PRDX2/PRELID1/PTTG1IP/SELENOS/SERPINE1/SFRP2/SLC25A5/SNAI2/SOD2/TMEM14A/TNFAIP3/VDAC2	36	Mac_MT1E
GO:0051258	protein polymerization	42/965	300/18866	2.94792602703947e-09	1.95326420059464e-07	1.46980710276733e-07	ACTR2/ACTR3/AIF1/ARF6/ARL2/ARPC1A/ARPC1B/ARPC3/ARPC4/CAPG/CAPZA1/CDC42EP1/CDC42EP5/CORO1A/COTL1/CTTN/CYFIP2/ELN/EPS8/ESAM/CYRIB/GMFG/GRB2/GSN/HCK/HCLS1/HDGFL3/LMOD1/MAP1B/MAP7D3/PFN1/PFN2/PYCARD/SPTBN1/SVIL/TMSB10/TMSB4X/TPPP3/VASP/VDAC2/WAS/WASHC3	42	Mac_MT1E
GO:0070972	protein localization to endoplasmic reticulum	28/965	152/18866	3.11196583241766e-09	2.04370782675854e-07	1.53786481052405e-07	BCAP29/GABARAPL2/GPAA1/INSIG1/KDELR1/KDELR3/PPP1R15A/RPL23A/RPL26/RPL28/RPL3/RPL39/RPL41/RPLP2/RPS17/RPS19/RPS2/RPS21/RPS23/RPS24/RPS26/RPS28/RPS29/RPS4X/RPS9/SEC62/SRP14/UBA52	28	Mac_MT1E
GO:0051235	maintenance of location	44/965	324/18866	3.23550264711275e-09	2.10619869686173e-07	1.5848884157833e-07	ANXA6/ARL2/CALM1/CALM2/CAV1/CCDC88A/CCL3/CD36/CD4/CORO1A/CYBA/F2R/FBN1/FKBP1A/FLNA/FTH1/FTL/GPAA1/GSN/HSP90B1/IL1B/INSIG1/ITGAV/KDELR1/KDELR3/LTBP1/LYN/MSR1/NBL1/NFKB1/NFKBIA/PARK7/PLIN2/PLN/PTPN6/PTPRC/S100A8/S100A9/SKP1/SRGN/THY1/TMEM159/TMSB10/TMSB4X	44	Mac_MT1E
GO:0009145	purine nucleoside triphosphate biosynthetic process	18/965	66/18866	3.27263382618259e-09	2.11184483687835e-07	1.58913706616921e-07	ALDOA/ATP5F1A/ATP5F1B/ATP5F1C/ATP5F1D/ATP5F1E/ATP5MC1/ATP5MC2/ATP5MC3/ATP5ME/ATP5MF/ATP5MG/ATP5PB/ATP5PD/ATP5PF/ATP5PO/TMSB4X/TREM2	18	Mac_MT1E
GO:0007007	inner mitochondrial membrane organization	16/965	52/18866	3.53499678325562e-09	2.26148371797758e-07	1.70173846961625e-07	ATP5F1A/ATP5F1B/ATP5F1C/ATP5F1D/ATP5F1E/ATP5MC1/ATP5MC2/ATP5MC3/ATP5ME/ATP5MF/ATP5MG/ATP5PB/ATP5PD/ATP5PF/ATP5PO/CIBAR1	16	Mac_MT1E
GO:2001235	positive regulation of apoptotic signaling pathway	31/965	183/18866	3.76507269509724e-09	2.38808585216381e-07	1.79700500652189e-07	AGT/ATP5IF1/BAD/BID/CAV1/CTSH/GSN/INHBA/LGALS9/MCL1/NUPR1/PARK7/PDIA3/PLAUR/PMAIP1/PPIF/PPP1CA/PTPRC/PYCARD/RACK1/RPL26/S100A8/S100A9/SERINC3/SFPQ/SOD1/TIMP3/TNFRSF12A/TPD52L1/UBB/YWHAQ	31	Mac_MT1E
GO:0050921	positive regulation of chemotaxis	27/965	144/18866	3.97554096777971e-09	2.50021097643163e-07	1.88137777288772e-07	AIF1/C3AR1/C5AR1/CCL3/CCL4/CD74/CDH13/CSF1R/CXCL12/CXCL8/CXCR4/GAS6/GPSM3/HSPB1/IL34/LGALS9/PDGFRB/PGF/PTK2/PTN/RAC2/RARRES2/SEMA5A/SERPINE1/SMOC2/TMSB4X/TREM2	27	Mac_MT1E
GO:0061900	glial cell activation	17/965	60/18866	4.71395644108548e-09	2.93968661758785e-07	2.21207774612636e-07	AIF1/BACE2/C1QA/C5AR1/CCL3/CLU/GRN/IFNGR1/IL1B/IL33/ITGB2/LRP1/NAMPT/PTPRC/TLR2/TREM2/TYROBP	17	Mac_MT1E
GO:0051897	positive regulation of protein kinase B signaling	30/965	178/18866	7.57742089733718e-09	4.6860033732616e-07	3.52615946143629e-07	AKR1C2/AKR1C3/ANGPT1/AREG/ARRB2/C1QTNF1/CCL3/CD86/ENG/EREG/GAS6/GPX1/GRB2/HBEGF/HCLS1/HSP90AB1/IGFBP5/IL18/ILK/ITGB1/ITGB1BP1/MYDGF/PARK7/PDGFRA/PDGFRB/PTK2/RAC2/RAMP3/RHOG/SEMA5A	30	Mac_MT1E
GO:0007163	establishment or maintenance of cell polarity	34/965	220/18866	7.689616589861e-09	4.71608633994698e-07	3.54879652102763e-07	ACTB/ACTR2/ACTR3/AQP1/ARF4/ARF6/CCL4/CDC42/CFL1/CLIC4/DST/CYRIB/FEZ1/GSN/HSP90AB1/ILK/ITGB1/LMNA/MAP1B/MAP4/MYH9/PARVA/PARVG/PDLIM1/PTK2/RAC2/RACK1/RHOC/RHOD/RHOG/RND3/SFRP5/SPINT2/SPRY1	34	Mac_MT1E
GO:0051896	regulation of protein kinase B signaling	37/965	253/18866	7.86325658351709e-09	4.78305140215412e-07	3.59918690039328e-07	AKR1C2/AKR1C3/ANGPT1/AREG/ARRB2/C1QTNF1/CAVIN3/CCL3/CD86/ENG/EREG/GAS6/GPX1/GRB2/HBEGF/HCLS1/HSP90AB1/IGFBP5/IL18/ILK/ITGB1/ITGB1BP1/KLF4/MYDGF/NOP53/PARK7/PDGFRA/PDGFRB/PTK2/RAC2/RACK1/RAMP3/RCN3/RHOG/RRAS/SEMA5A/SFRP5	37	Mac_MT1E
GO:0030593	neutrophil chemotaxis	22/965	103/18866	9.02565332169588e-09	5.44547750408985e-07	4.09765433218628e-07	C3AR1/C5AR1/CCL3/CCL3L3/CCL4/CD74/CKLF/CSF3R/CXCL2/CXCL3/CXCL8/FCER1G/IL1B/ITGA1/ITGB2/JAML/MPP1/PPIB/RAC2/S100A12/S100A8/S100A9	22	Mac_MT1E
GO:0043491	protein kinase B signaling	39/965	278/18866	1.0200645859401e-08	6.10475749375928e-07	4.59375435349087e-07	AKR1C2/AKR1C3/ANGPT1/AREG/ARRB2/C1QTNF1/CAVIN3/CCL3/CD86/ENG/EREG/GAS6/GPX1/GRB2/HBEGF/HCLS1/HSP90AB1/IGFBP5/IL18/IL1B/ILK/ITGB1/ITGB1BP1/KLF4/MYDGF/NOP53/PARK7/PDGFRA/PDGFRB/PTK2/RAC2/RACK1/RAMP3/RCN3/RHOG/RRAS/SEMA5A/SFRP5/ZFP36L1	39	Mac_MT1E
GO:0009201	ribonucleoside triphosphate biosynthetic process	18/965	71/18866	1.16505516828453e-08	6.91669952307159e-07	5.20473066757846e-07	ALDOA/ATP5F1A/ATP5F1B/ATP5F1C/ATP5F1D/ATP5F1E/ATP5MC1/ATP5MC2/ATP5MC3/ATP5ME/ATP5MF/ATP5MG/ATP5PB/ATP5PD/ATP5PF/ATP5PO/TMSB4X/TREM2	18	Mac_MT1E
GO:0009205	purine ribonucleoside triphosphate metabolic process	19/965	79/18866	1.17807818236395e-08	6.9385065010499e-07	5.22114014823789e-07	ALDOA/ATP5F1A/ATP5F1B/ATP5F1C/ATP5F1D/ATP5F1E/ATP5MC1/ATP5MC2/ATP5MC3/ATP5ME/ATP5MF/ATP5MG/ATP5PB/ATP5PD/ATP5PF/ATP5PO/GIMAP7/TMSB4X/TREM2	19	Mac_MT1E
GO:0050818	regulation of coagulation	20/965	88/18866	1.38548405857411e-08	8.09580881785705e-07	6.09199579837186e-07	C1QTNF1/CAV1/CD36/CD9/F2R/FAP/FCER1G/LYN/PDGFRA/PLAT/PLAUR/PLEK/PRDX2/PRKG1/PROCR/SERPINE1/SERPINE2/SERPING1/TFPI/VKORC1	20	Mac_MT1E
GO:0051014	actin filament severing	9/965	16/18866	1.90919394380762e-08	1.10688502007784e-06	8.32917259202254e-07	CAPG/CFL1/CFL2/DSTN/FMNL1/GMFG/GSN/MYH9/SVIL	9	Mac_MT1E
GO:0085029	extracellular matrix assembly	14/965	44/18866	2.08311420429451e-08	1.19835585349376e-06	9.01747927685219e-07	AGT/ANTXR1/COL1A2/EFEMP2/EMILIN1/FBLN5/GAS6/GPM6B/LAMB2/LTBP3/MFAP4/MYH11/RGCC/TNXB	14	Mac_MT1E
GO:0050920	regulation of chemotaxis	34/965	229/18866	2.15843615595987e-08	1.23213497795217e-06	9.27166300191669e-07	AIF1/C3AR1/C5AR1/CCL3/CCL4/CD74/CDH13/CSF1R/CXCL12/CXCL8/CXCR4/CYRIB/GAS6/GPR183/GPSM3/HSPB1/IL34/LGALS9/LYN/MPP1/NBL1/PDGFRA/PDGFRB/PGF/PTK2/PTN/RAC2/RARRES2/SEMA5A/SERPINE1/SLAMF8/SMOC2/TMSB4X/TREM2	34	Mac_MT1E
GO:0019886	antigen processing and presentation of exogenous peptide antigen via MHC class II	21/965	99/18866	2.22656072128216e-08	1.26132115363625e-06	9.49128535669092e-07	AP1S2/AP2S1/CAPZA1/CD74/CTSF/CTSS/DCTN2/DYNLL1/FCER1G/FCGR2B/HLA-DMA/HLA-DMB/HLA-DPA1/HLA-DPB1/HLA-DQA1/HLA-DQA2/HLA-DQB1/HLA-DRA/HLA-DRB1/HLA-DRB5/IFI30	21	Mac_MT1E
GO:0030193	regulation of blood coagulation	19/965	82/18866	2.27101594374993e-08	1.27675828170972e-06	9.60744783221164e-07	C1QTNF1/CAV1/CD36/CD9/F2R/FAP/FCER1G/LYN/PDGFRA/PLAT/PLAUR/PLEK/PRDX2/PRKG1/SERPINE1/SERPINE2/SERPING1/TFPI/VKORC1	19	Mac_MT1E
GO:0032102	negative regulation of response to external stimulus	51/965	433/18866	2.47164808519374e-08	1.37910529625735e-06	1.03775964320956e-06	A2M/AIF1/ALOX5/AOAH/ARRB2/C1QTNF1/CARD16/CD200/CD9/CHID1/FAP/FCGR2B/FGL2/GPX1/GRN/HAVCR2/HLA-DRB1/HTRA1/IL1R2/KANK2/KLF4/LGALS9/NBL1/NENF/NFKB1/NLRP3/NUCB2/PDGFRA/PLAT/PLAUR/PRDX2/PRKG1/PTGIS/PTPRC/PYCARD/RPS19/SAMHD1/SELENOS/SEMA5A/SERPINE1/SERPINE2/SERPING1/SLAMF8/SNAI2/SOCS3/SOD1/SPP1/TFPI/TNFAIP3/TNFRSF1B/VSIG4	51	Mac_MT1E
GO:0036293	response to decreased oxygen levels	46/965	371/18866	2.54689410249934e-08	1.41048515930206e-06	1.06137260123794e-06	ACTN4/AQP1/BAD/CARD16/CAV1/CITED2/CRYAB/CXCL12/CXCR4/CYBA/CYBB/EIF4EBP1/ELOB/ELOC/EPAS1/HIF1A/HIGD1A/HMOX1/HSP90B1/KCNMB1/LDHA/LMNA/MMP2/NAMPT/NOP53/NR4A2/P4HB/PAM/PDLIM1/PGF/PLAT/PMAIP1/POSTN/PSMB9/PSME2/PTGIS/PTN/RBPJ/RGCC/SOD3/TLR2/UBA52/UBB/UBC/UCP2/ZFP36L1	46	Mac_MT1E
GO:0001666	response to hypoxia	45/965	359/18866	2.59856142985327e-08	1.41752261787975e-06	1.06666820159747e-06	ACTN4/AQP1/BAD/CARD16/CAV1/CITED2/CRYAB/CXCL12/CXCR4/CYBA/CYBB/EIF4EBP1/ELOB/ELOC/EPAS1/HIF1A/HIGD1A/HMOX1/HSP90B1/KCNMB1/LDHA/LMNA/MMP2/NOP53/NR4A2/P4HB/PAM/PDLIM1/PGF/PLAT/PMAIP1/POSTN/PSMB9/PSME2/PTGIS/PTN/RBPJ/RGCC/SOD3/TLR2/UBA52/UBB/UBC/UCP2/ZFP36L1	45	Mac_MT1E
GO:0070482	response to oxygen levels	48/965	396/18866	2.60372495226443e-08	1.41752261787975e-06	1.06666820159747e-06	ACTN4/AQP1/BAD/CARD16/CAV1/CITED2/COL1A1/CRYAB/CXCL12/CXCR4/CYBA/CYBB/EIF4EBP1/ELOB/ELOC/EPAS1/HIF1A/HIGD1A/HMOX1/HSP90B1/KCNMB1/LDHA/LMNA/MMP2/NAMPT/NOP53/NR4A2/P4HB/PAM/PDGFRB/PDLIM1/PGF/PLAT/PMAIP1/POSTN/PSMB9/PSME2/PTGIS/PTN/RBPJ/RGCC/SOD3/TLR2/UBA52/UBB/UBC/UCP2/ZFP36L1	48	Mac_MT1E
GO:1903706	regulation of hemopoiesis	56/965	498/18866	2.61690605915005e-08	1.41752261787975e-06	1.06666820159747e-06	ANXA1/BAD/C1QC/CCL3/CD4/CD74/CD83/CD86/CEBPB/CSF3R/EVI2B/FBN1/FCGR2B/FGL2/GAS6/HCLS1/HIF1A/HLA-DRB1/HMGB2/ID2/IL18/IL1B/IL34/INHBA/JAG1/KLF10/LGALS9/LILRB2/LILRB3/LILRB4/LRRC17/LYN/MAFB/MYL9/NFKBIA/NFKBID/NLRP3/PRDX2/PRELID1/PSMB9/PSME2/PTN/PTPN6/PTPRC/RBFOX2/SLAMF8/SOD1/SPI1/TMEM176A/TMEM176B/TREM2/TYROBP/ZBTB16/ZFP36/ZFP36L1/ZFP36L2	56	Mac_MT1E
GO:0002831	regulation of response to biotic stimulus	49/965	409/18866	2.71055236973352e-08	1.45760935766612e-06	1.09683297646349e-06	A2M/ARRB2/CARD16/CD36/CLEC10A/CLEC4E/CYBA/EREG/FCER1G/FCGR2B/FCN1/FGL2/FGR/GRN/HAVCR2/HCK/HMGB2/HSP90AB1/HTRA1/IFNGR1/IL1B/LAMP1/LGALS9/LY86/LY96/LYN/MNDA/NFKB1/NOP53/OPTN/PLA2G5/PLSCR1/PRDX2/PSMB9/PSME2/PTPN6/PYCARD/RPS19/SAMHD1/SELENOK/SERPING1/SFPQ/SKP1/SLAMF8/SOCS3/TNFAIP3/TREM2/USP15/VSIG4	49	Mac_MT1E
GO:0072593	reactive oxygen species metabolic process	39/965	288/18866	2.73937214708904e-08	1.46250940313293e-06	1.10052019994755e-06	AGT/AIF1/AKR1C3/ALOX5/ARF4/ATP5IF1/CAV1/CD36/CLEC7A/CLU/CRYAB/CYBA/CYBB/FBLN5/GADD45A/GNAI2/GPX1/GPX3/GRB2/HIF1A/HSP90AB1/IL1B/ITGB2/KLF4/NCF2/NDUFS4/PARK7/PDGFRB/PMAIP1/PRDX2/PRDX4/PTGIS/RAC2/SELENOS/SOD1/SOD2/SOD3/TLR2/TYROBP	39	Mac_MT1E
GO:1900046	regulation of hemostasis	19/965	83/18866	2.80562639665216e-08	1.48718239211112e-06	1.11908631836389e-06	C1QTNF1/CAV1/CD36/CD9/F2R/FAP/FCER1G/LYN/PDGFRA/PLAT/PLAUR/PLEK/PRDX2/PRKG1/SERPINE1/SERPINE2/SERPING1/TFPI/VKORC1	19	Mac_MT1E
GO:0009141	nucleoside triphosphate metabolic process	22/965	110/18866	3.21544415914611e-08	1.66353156816968e-06	1.2517868877283e-06	ALDOA/ATP5F1A/ATP5F1B/ATP5F1C/ATP5F1D/ATP5F1E/ATP5MC1/ATP5MC2/ATP5MC3/ATP5ME/ATP5MF/ATP5MG/ATP5PB/ATP5PD/ATP5PF/ATP5PO/DUT/GIMAP7/GUK1/SAMHD1/TMSB4X/TREM2	22	Mac_MT1E
GO:0032680	regulation of tumor necrosis factor production	22/965	110/18866	3.21544415914611e-08	1.66353156816968e-06	1.2517868877283e-06	ANGPT1/ARRB2/CCL3/CD14/CD36/CLU/CYBA/FCER1G/GAS6/HAVCR2/LGALS9/LY96/PTPN6/PTPRC/PYCARD/SELENOK/SELENOS/TLR2/TNFAIP3/TREM2/ZBTB20/ZFP36	22	Mac_MT1E
GO:0030838	positive regulation of actin filament polymerization	21/965	101/18866	3.22798202151237e-08	1.66353156816968e-06	1.2517868877283e-06	ACTR2/ACTR3/ARF6/ARPC1A/ARPC1B/ARPC3/ARPC4/CDC42EP1/CDC42EP5/CORO1A/CTTN/GMFG/GRB2/GSN/HCK/LMOD1/PFN1/PFN2/PYCARD/VASP/WAS	21	Mac_MT1E
GO:0042116	macrophage activation	21/965	101/18866	3.22798202151237e-08	1.66353156816968e-06	1.2517868877283e-06	AIF1/C1QA/C5AR1/CCL3/CD200/CD74/CD93/CLU/FCGR2B/GRN/HAVCR2/IFNGR1/IL33/ITGB2/NAMPT/PTPRC/SLC11A1/TLR2/TREM2/TYROBP/VSIG4	21	Mac_MT1E
GO:0006898	receptor-mediated endocytosis	42/965	328/18866	4.12198021910544e-08	2.10960104868838e-06	1.58744864336511e-06	ANGPT1/AP2S1/ARF6/ARRB2/CAV1/CAV2/CD14/CD163/CD36/CD63/CD9/CLTB/CLU/COLEC11/CTTN/CXCL16/CXCL8/FCER1G/FCGR1A/FCGR2B/FOLR2/GRB2/HSP90B1/IGHA1/IGKC/IGLC2/IGLC3/ITGB1/ITGB2/LRP1/LRPAP1/MRC1/MSR1/PDLIM7/PPT1/RAMP1/RAMP3/SDCBP/SERPINE1/SFRP4/SPARC/STAB1	42	Mac_MT1E
GO:0070665	positive regulation of leukocyte proliferation	26/965	150/18866	4.16515160418526e-08	2.1170952092232e-06	1.59308790628715e-06	AIF1/ANXA1/CD4/CD74/CD86/CORO1A/CSF1R/GPR183/HAVCR2/HLA-DMB/HLA-DPA1/HLA-DPB1/IGFBP2/IL18/IL1B/IL34/IL6ST/LGALS9/LILRB2/LYN/PTK2/PTPRC/PYCARD/SELENOK/TNFSF13B/VCAM1	26	Mac_MT1E
GO:0009199	ribonucleoside triphosphate metabolic process	19/965	85/18866	4.23742090894745e-08	2.13917690920402e-06	1.60970411184864e-06	ALDOA/ATP5F1A/ATP5F1B/ATP5F1C/ATP5F1D/ATP5F1E/ATP5MC1/ATP5MC2/ATP5MC3/ATP5ME/ATP5MF/ATP5MG/ATP5PB/ATP5PD/ATP5PF/ATP5PO/GIMAP7/TMSB4X/TREM2	19	Mac_MT1E
GO:0070372	regulation of ERK1 and ERK2 cascade	40/965	306/18866	4.89784136914714e-08	2.45587032435411e-06	1.84801198174435e-06	AKAP12/ANGPT1/ARRB2/C5AR1/CAVIN3/CCL3/CCL3L3/CCL4/CD36/CD4/CD44/CD74/CSF1R/EMILIN1/F2R/FBLN1/FN1/GAS6/GNAI2/GPR183/HAVCR2/HLA-DRB1/IL1B/ITGB1BP1/KLF4/LGALS9/LRP1/LYN/PDGFRA/PDGFRB/PLA2G5/PTPN6/PTPRC/PYCARD/RAMP3/RAP1A/RRAS/SPRY1/TIMP3/TREM2	40	Mac_MT1E
GO:0010811	positive regulation of cell-substrate adhesion	23/965	122/18866	5.02351583886592e-08	2.50198060672644e-06	1.88270939775229e-06	ABI3BP/ARL2/CCDC80/CD36/CDC42/CDH13/COL8A1/ECM2/EDIL3/EMILIN1/EMP2/FBLN2/FLNA/FN1/ILK/ITGB1BP1/LIMS2/P4HB/PTN/RRAS/S100A10/SMOC2/THY1	23	Mac_MT1E
GO:0046651	lymphocyte proliferation	38/965	283/18866	5.17620681103493e-08	2.56084204964601e-06	1.92700190403792e-06	AIF1/ANXA1/CD151/CD300A/CD4/CD74/CD86/CEBPB/CORO1A/FCGR2B/GPR183/HAVCR2/HLA-DMB/HLA-DPA1/HLA-DPB1/HLA-DRB1/IGFBP2/IL18/IL1B/IL6ST/LGALS9/LILRB2/LRRC32/LST1/LYN/MNDA/PRDX2/PTPN6/PTPRC/PYCARD/RAC2/SELENOK/SLC11A1/TNFRSF1B/TNFSF13B/TYROBP/VCAM1/VSIG4	38	Mac_MT1E
GO:0043281	regulation of cysteine-type endopeptidase activity involved in apoptotic process	32/965	215/18866	5.26414268839383e-08	2.58709952917686e-06	1.94676033195743e-06	AQP1/ARL6IP5/ARRB2/BAD/BEX3/BID/CARD16/CASP1/CD44/CLEC7A/CRYAB/CTSH/F2R/GAS6/GPX1/GSN/HERPUD1/IFT57/KLF4/LGALS9/MTCH1/NLRP3/PARK7/PLAUR/PMAIP1/PYCARD/RACK1/RPS27L/S100A8/S100A9/SFRP2/UACA	32	Mac_MT1E
GO:1903555	regulation of tumor necrosis factor superfamily cytokine production	22/965	113/18866	5.35373481614547e-08	2.6138201362247e-06	1.96686725759361e-06	ANGPT1/ARRB2/CCL3/CD14/CD36/CLU/CYBA/FCER1G/GAS6/HAVCR2/LGALS9/LY96/PTPN6/PTPRC/PYCARD/SELENOK/SELENOS/TLR2/TNFAIP3/TREM2/ZBTB20/ZFP36	22	Mac_MT1E
GO:0051651	maintenance of location in cell	32/965	216/18866	5.88342964083699e-08	2.85365564474845e-06	2.1473405053072e-06	ANXA6/ARL2/CALM1/CALM2/CAV1/CCDC88A/CCL3/CD4/CORO1A/CYBA/F2R/FKBP1A/FTH1/FTL/GPAA1/GSN/HSP90B1/INSIG1/KDELR1/KDELR3/LYN/PARK7/PLN/PTPN6/PTPRC/S100A8/S100A9/SKP1/SRGN/THY1/TMSB10/TMSB4X	32	Mac_MT1E
GO:0045861	negative regulation of proteolysis	45/965	369/18866	5.93097164576381e-08	2.85803510280605e-06	2.15063599321784e-06	A2M/AGT/AQP1/ARRB2/BEX3/CAMLG/CARD16/CD44/COL6A3/CRIM1/CRYAB/CSTA/CSTB/ECM1/ERLEC1/GABARAPL2/GAS6/GPX1/HERPUD1/HSP90AB1/IL1R2/KLF4/LRP1/MAP1A/NOP53/PARK7/PEBP1/PLAT/PLAUR/SDCBP/SERPINA1/SERPINB1/SERPINE1/SERPINE2/SERPING1/SERPINH1/SFRP2/SPINT2/TFPI/TFPI2/TIMP1/TIMP2/TIMP3/TMEM59/TMEM98	45	Mac_MT1E
GO:0002695	negative regulation of leukocyte activation	29/965	184/18866	6.21105320525361e-08	2.97369198943142e-06	2.23766636698611e-06	ANXA1/CD200/CD300A/CD74/CD86/CEBPB/FCGR2B/FGL2/FGR/GRN/HAVCR2/HLA-DRB1/HMOX1/ID2/INHBA/LGALS9/LILRB2/LRRC32/LST1/LYN/MNDA/NFKBID/PRDX2/PTPN6/PTPRC/SAMSN1/TNFAIP3/TYROBP/VSIG4	29	Mac_MT1E
GO:2000116	regulation of cysteine-type endopeptidase activity	34/965	239/18866	6.32458182008191e-08	3.00863600556589e-06	2.26396130604147e-06	AQP1/ARL6IP5/ARRB2/BAD/BEX3/BID/CARD16/CASP1/CD44/CLEC7A/CRYAB/CTSH/CYFIP2/F2R/GAS6/GPX1/GSN/HERPUD1/IFT57/KLF4/LGALS9/MTCH1/NLRP3/PARK7/PLAUR/PMAIP1/PSMB9/PYCARD/RACK1/RPS27L/S100A8/S100A9/SFRP2/UACA	34	Mac_MT1E
GO:0045862	positive regulation of proteolysis	45/965	370/18866	6.42766266304708e-08	3.02671385641891e-06	2.27756466475682e-06	ANTXR1/ARL6IP5/ATP5IF1/BAD/BEX3/BID/CASP1/CAV1/CLEC7A/CLU/CTSH/CYFIP2/F2R/FBLN1/FN1/GRN/GSN/HERPUD1/IFT57/IL1B/IL33/LGALS9/LYN/MTCH1/MYH9/NLRP3/NOP53/NUPR1/PCOLCE/PCOLCE2/PMAIP1/PRELID1/PSME2/PTK2/PYCARD/RACK1/RCN3/RPS27L/S100A8/S100A9/SFRP2/SUMO2/TNFRSF1B/TREM2/UACA	45	Mac_MT1E
GO:0042098	T cell proliferation	30/965	195/18866	6.4441556301602e-08	3.02671385641891e-06	2.27756466475682e-06	AIF1/ANXA1/CD151/CD4/CD86/CEBPB/CORO1A/HAVCR2/HLA-DMB/HLA-DPA1/HLA-DPB1/HLA-DRB1/IGFBP2/IL18/IL1B/IL6ST/LGALS9/LILRB2/LRRC32/PRDX2/PTPN6/PTPRC/PYCARD/RAC2/SELENOK/SLC11A1/TNFRSF1B/TNFSF13B/VCAM1/VSIG4	30	Mac_MT1E
GO:0031532	actin cytoskeleton reorganization	21/965	105/18866	6.58180444248446e-08	3.07192268979102e-06	2.31158375156439e-06	ANTXR1/ANXA1/CDC42/CSF1R/CTTN/EPS8/ESAM/FLNA/GMFG/GRB2/GSN/HCK/HCLS1/MYH9/PARVA/PARVG/PDGFRA/PHACTR1/PHPT1/PLEK/RHOD	21	Mac_MT1E
GO:0030199	collagen fibril organization	15/965	55/18866	6.68469054021484e-08	3.10044303118339e-06	2.33304495498945e-06	AEBP1/COL14A1/COL1A1/COL1A2/COL3A1/COL5A2/CRTAP/DPT/EMILIN1/FMOD/LOXL1/LUM/SERPINH1/SFRP2/TNXB	15	Mac_MT1E
GO:0032943	mononuclear cell proliferation	38/965	286/18866	6.86028844125657e-08	3.13433745058919e-06	2.35855008551488e-06	AIF1/ANXA1/CD151/CD300A/CD4/CD74/CD86/CEBPB/CORO1A/FCGR2B/GPR183/HAVCR2/HLA-DMB/HLA-DPA1/HLA-DPB1/HLA-DRB1/IGFBP2/IL18/IL1B/IL6ST/LGALS9/LILRB2/LRRC32/LST1/LYN/MNDA/PRDX2/PTPN6/PTPRC/PYCARD/RAC2/SELENOK/SLC11A1/TNFRSF1B/TNFSF13B/TYROBP/VCAM1/VSIG4	38	Mac_MT1E
GO:0002688	regulation of leukocyte chemotaxis	23/965	124/18866	6.88047352471661e-08	3.13433745058919e-06	2.35855008551488e-06	AIF1/C3AR1/C5AR1/CCL3/CCL4/CD74/CSF1R/CXCL12/CXCL8/GAS6/GPSM3/IL34/LGALS9/LYN/MPP1/NBL1/PGF/PTK2/PTN/RAC2/RARRES2/SERPINE1/SLAMF8	23	Mac_MT1E
GO:0022604	regulation of cell morphogenesis	55/965	499/18866	6.88447654556041e-08	3.13433745058919e-06	2.35855008551488e-06	ACTN4/ACTR2/ALDOA/ANXA1/CCL3/CD44/CDC42/CDC42EP1/CDC42EP5/CFL1/CORO1A/CSF1R/CTTN/CXCL12/CXCR4/EPS8/FBLIM1/FBLN1/FERMT2/FGR/FLNA/FMNL1/FN1/HCK/ILK/ITGB1BP1/ITGB2/LIMS2/LRP1/LST1/MAP1B/MYH10/MYH9/MYL12B/P4HB/PARVA/PDLIM5/POSTN/PTK2/PTN/RAC2/RHOC/RHOD/RHOG/RND3/S100A10/S100A13/SDC2/SEMA5A/SPARC/SPP1/THY1/TNFRSF12A/TPM1/ZEB2	55	Mac_MT1E
GO:0002920	regulation of humoral immune response	24/965	134/18866	7.20765441051023e-08	3.26146362075588e-06	2.45421095300108e-06	A2M/C1QA/C1QB/C1QC/C1R/C1S/C3AR1/C5AR1/C7/CD59/CFH/CFP/CLU/FCGR2B/IGHG1/IGHG3/IGKC/IGLC2/IGLC3/IL1B/PTPN6/PTPRC/SERPING1/VSIG4	24	Mac_MT1E
GO:0071560	cellular response to transforming growth factor beta stimulus	35/965	252/18866	7.45898286088639e-08	3.35473404912957e-06	2.52439579438611e-06	ARRB2/ASPN/CAV1/CAV2/CITED2/COL1A1/COL1A2/COL3A1/COL4A2/DKK3/EMILIN1/ENG/FBN1/FERMT2/FMOD/HSP90AB1/HTRA1/ITGA8/ITGB5/LRRC32/LTBP1/LTBP2/LTBP3/LTBP4/POSTN/PTK2/SDCBP/SPRY1/TGFB1I1/UBA52/UBB/UBC/USP15/ZFP36L1/ZFP36L2	35	Mac_MT1E
GO:0071674	mononuclear cell migration	20/965	97/18866	7.92325330028754e-08	3.54207606876107e-06	2.66536834229711e-06	AIF1/ANXA1/C3AR1/C5AR1/CCL3/CCL3L3/CCL4/CSF1R/CXCL12/IL34/JAML/LYN/NBL1/PECAM1/PTK2/RARRES2/RPS19/S100A12/SERPINE1/SLAMF8	20	Mac_MT1E
GO:0032640	tumor necrosis factor production	22/965	116/18866	8.74594813635175e-08	3.88644797124948e-06	2.92450393087589e-06	ANGPT1/ARRB2/CCL3/CD14/CD36/CLU/CYBA/FCER1G/GAS6/HAVCR2/LGALS9/LY96/PTPN6/PTPRC/PYCARD/SELENOK/SELENOS/TLR2/TNFAIP3/TREM2/ZBTB20/ZFP36	22	Mac_MT1E
GO:0050727	regulation of inflammatory response	49/965	425/18866	9.08605978789445e-08	3.9957813320572e-06	3.00677592983829e-06	AGT/ALOX5/ANXA1/AOAH/CASP1/CCL3/CD200/CEBPB/CHID1/CLEC7A/FCER1G/FCGR2B/GPSM3/GPX1/GRN/HCK/HLA-DRB1/IL18/IL1B/IL1R2/IL33/IL6ST/KLF4/LYN/NEAT1/NFKB1/NFKBIA/NLRP3/NUPR1/PARK7/PTGIS/PTPRC/PYCARD/RPS19/S100A12/S100A8/S100A9/SELENOS/SERPINE1/SLAMF8/SOCS3/SOD1/TGM2/TLR2/TMSB4X/TNFAIP3/TNFRSF1B/TREM2/VAMP8	49	Mac_MT1E
GO:0090092	regulation of transmembrane receptor protein serine/threonine kinase signaling pathway	35/965	254/18866	9.0996772014239e-08	3.9957813320572e-06	3.00677592983829e-06	ASPN/CAV1/CAV2/CITED2/DKK3/EMILIN1/ENG/FBN1/FKBP1A/FKBP8/FSTL1/HSP90AB1/HTRA1/ILK/INHBA/ITGA8/LTBP1/LTBP4/NBL1/PELO/RBPJ/RBPMS/SDCBP/SFRP2/SFRP4/SFRP5/SOST/SPRY1/SPTBN1/SULF1/TGFB1I1/UBA52/UBB/UBC/WWTR1	35	Mac_MT1E
GO:0048251	elastic fiber assembly	7/965	10/18866	9.39570728407111e-08	4.10150257382892e-06	3.08632985399364e-06	EFEMP2/EMILIN1/FBLN5/LTBP3/MFAP4/MYH11/TNXB	7	Mac_MT1E
GO:2001243	negative regulation of intrinsic apoptotic signaling pathway	20/965	98/18866	9.48259106917995e-08	4.11522270902833e-06	3.09665408568788e-06	BID/CD44/CD74/CLU/CXCL12/GPX1/GRINA/HERPUD1/HIF1A/HSPB1/MCL1/PARK7/PLAUR/PPIF/PTTG1IP/SELENOS/SFRP2/SNAI2/SOD2/VDAC2	20	Mac_MT1E
GO:0002573	myeloid leukocyte differentiation	31/965	210/18866	1.02634591441462e-07	4.41389938593046e-06	3.32140458334614e-06	C1QC/CCL3/CD4/CD74/CDC42/CEBPB/CSF1R/EVI2B/FBN1/FCER1G/GPR183/HCLS1/HLA-DRB1/ID2/IL34/INHBA/KLF10/LILRB3/LILRB4/LRRC17/LYN/MAFB/MYH9/PIR/RBPJ/SNX10/SPI1/TLR2/TREM2/TYROBP/ZFP36L1	31	Mac_MT1E
GO:0042129	regulation of T cell proliferation	27/965	167/18866	1.02897802690469e-07	4.41389938593046e-06	3.32140458334614e-06	AIF1/ANXA1/CD4/CD86/CEBPB/CORO1A/HAVCR2/HLA-DMB/HLA-DPA1/HLA-DPB1/HLA-DRB1/IGFBP2/IL18/IL1B/IL6ST/LGALS9/LILRB2/LRRC32/PTPN6/PTPRC/PYCARD/RAC2/SELENOK/TNFRSF1B/TNFSF13B/VCAM1/VSIG4	27	Mac_MT1E
GO:0032273	positive regulation of protein polymerization	24/965	137/18866	1.11460948604591e-07	4.75374539996938e-06	3.57713449695921e-06	ACTR2/ACTR3/ARF6/ARL2/ARPC1A/ARPC1B/ARPC3/ARPC4/CDC42EP1/CDC42EP5/CORO1A/CTTN/GMFG/GRB2/GSN/HCK/LMOD1/MAP1B/PFN1/PFN2/PYCARD/TPPP3/VASP/WAS	24	Mac_MT1E
GO:0045765	regulation of angiogenesis	47/965	403/18866	1.18001680316236e-07	5.0039455407245e-06	3.76540700197072e-06	ADAMTS1/AGT/ALOX5/ANXA1/AQP1/BTG1/C3AR1/C5AR1/COL4A2/CTSH/CXCL8/CXCR4/CYBB/DCN/ECM1/EMILIN1/EMP2/ENG/FBLN5/GADD45A/GLUL/GRN/HIF1A/HMOX1/HSPB1/IL1B/ITGAX/ITGB1/ITGB1BP1/ITGB2/KLF4/MYDGF/PGF/PTGIS/PTN/RGCC/RRAS/SEMA5A/SERPINE1/SFRP2/SMOC2/SPARC/STAB1/SULF1/THBS2/TNFAIP3/TNFRSF12A	47	Mac_MT1E
GO:0001774	microglial cell activation	14/965	50/18866	1.27482132812605e-07	5.29900570991808e-06	3.98743612240022e-06	AIF1/C1QA/C5AR1/CCL3/CLU/GRN/IFNGR1/IL33/ITGB2/NAMPT/PTPRC/TLR2/TREM2/TYROBP	14	Mac_MT1E
GO:0002269	leukocyte activation involved in inflammatory response	14/965	50/18866	1.27482132812605e-07	5.29900570991808e-06	3.98743612240022e-06	AIF1/C1QA/C5AR1/CCL3/CLU/GRN/IFNGR1/IL33/ITGB2/NAMPT/PTPRC/TLR2/TREM2/TYROBP	14	Mac_MT1E
GO:0030278	regulation of ossification	31/965	212/18866	1.27739347964412e-07	5.29900570991808e-06	3.98743612240022e-06	ALOX5/ANKH/AREG/ATP2B1/ATRAID/CCL3/CEBPB/CTHRC1/ECM1/GPM6B/HIF1A/ID2/ID3/IGFBP5/IL6ST/ILK/JAG1/LTBP3/MGP/OMD/OSR1/PDLIM7/PTK2/PTN/RBPJ/SFRP2/SMOC1/SNAI2/SOST/SRGN/ZBTB16	31	Mac_MT1E
GO:0098754	detoxification	24/965	138/18866	1.28494726274329e-07	5.29900570991808e-06	3.98743612240022e-06	ADH5/ALOX5AP/CD36/ESD/FBLN5/GPX1/GPX3/GPX8/LTC4S/MGST3/MT1E/MT1M/MT1X/MT2A/PARK7/PRDX2/PRDX4/S100A9/SELENOS/SELENOT/SELENOW/SOD1/SOD2/SOD3	24	Mac_MT1E
GO:0009142	nucleoside triphosphate biosynthetic process	18/965	82/18866	1.28751582323617e-07	5.29900570991808e-06	3.98743612240022e-06	ALDOA/ATP5F1A/ATP5F1B/ATP5F1C/ATP5F1D/ATP5F1E/ATP5MC1/ATP5MC2/ATP5MC3/ATP5ME/ATP5MF/ATP5MG/ATP5PB/ATP5PD/ATP5PF/ATP5PO/TMSB4X/TREM2	18	Mac_MT1E
GO:0006613	cotranslational protein targeting to membrane	21/965	109/18866	1.29244041705319e-07	5.29900570991808e-06	3.98743612240022e-06	RPL23A/RPL26/RPL28/RPL3/RPL39/RPL41/RPLP2/RPS17/RPS19/RPS2/RPS21/RPS23/RPS24/RPS26/RPS28/RPS29/RPS4X/RPS9/SEC62/SRP14/UBA52	21	Mac_MT1E
GO:0071559	response to transforming growth factor beta	35/965	258/18866	1.34424515926458e-07	5.47925595882729e-06	4.123072200736e-06	ARRB2/ASPN/CAV1/CAV2/CITED2/COL1A1/COL1A2/COL3A1/COL4A2/DKK3/EMILIN1/ENG/FBN1/FERMT2/FMOD/HSP90AB1/HTRA1/ITGA8/ITGB5/LRRC32/LTBP1/LTBP2/LTBP3/LTBP4/POSTN/PTK2/SDCBP/SPRY1/TGFB1I1/UBA52/UBB/UBC/USP15/ZFP36L1/ZFP36L2	35	Mac_MT1E
GO:0060333	interferon-gamma-mediated signaling pathway	19/965	91/18866	1.35117078623554e-07	5.47925595882729e-06	4.123072200736e-06	CD44/FCGR1A/HCK/HLA-C/HLA-DPA1/HLA-DPB1/HLA-DQA1/HLA-DQA2/HLA-DQB1/HLA-DRA/HLA-DRB1/HLA-DRB5/HSP90AB1/IFI30/IFNGR1/IRF8/MT2A/SOCS3/VCAM1	19	Mac_MT1E
GO:0050777	negative regulation of immune response	26/965	159/18866	1.4004137802031e-07	5.62926736329196e-06	4.23595392339859e-06	A2M/ANXA1/ARRB2/CD300A/CD59/COL3A1/FCGR2B/FGL2/GPX1/GRN/HAVCR2/HLA-DRB1/HMOX1/IL33/LGALS9/LYN/PTPN6/PTPRC/RPS19/SAMHD1/SAMSN1/SELENOS/SERPING1/SLAMF8/TNFAIP3/VSIG4	26	Mac_MT1E
GO:0071706	tumor necrosis factor superfamily cytokine production	22/965	119/18866	1.40333440534835e-07	5.62926736329196e-06	4.23595392339859e-06	ANGPT1/ARRB2/CCL3/CD14/CD36/CLU/CYBA/FCER1G/GAS6/HAVCR2/LGALS9/LY96/PTPN6/PTPRC/PYCARD/SELENOK/SELENOS/TLR2/TNFAIP3/TREM2/ZBTB20/ZFP36	22	Mac_MT1E
GO:1903036	positive regulation of response to wounding	17/965	74/18866	1.41954065199365e-07	5.66366192389509e-06	4.26183540397641e-06	ACTG1/ANXA1/CD36/CLEC7A/CXCR4/F2R/GRN/HBEGF/ITGB1/LRP1/MYLK/PLEK/PRDX2/PTK2/PTN/SERPINE1/SMOC2	17	Mac_MT1E
GO:0007179	transforming growth factor beta receptor signaling pathway	30/965	202/18866	1.43492410932442e-07	5.69442343063984e-06	4.28498305655279e-06	ARRB2/ASPN/CAV1/CAV2/CITED2/COL1A2/COL3A1/DKK3/EMILIN1/ENG/FBN1/FERMT2/FMOD/HSP90AB1/HTRA1/ITGA8/ITGB5/LRRC32/LTBP1/LTBP2/LTBP3/LTBP4/PTK2/SDCBP/SPRY1/TGFB1I1/UBA52/UBB/UBC/USP15	30	Mac_MT1E
GO:0042102	positive regulation of T cell proliferation	20/965	101/18866	1.60092960477048e-07	6.31941414734135e-06	4.75528082492016e-06	AIF1/ANXA1/CD4/CD86/CORO1A/HAVCR2/HLA-DMB/HLA-DPA1/HLA-DPB1/IGFBP2/IL18/IL1B/IL6ST/LGALS9/LILRB2/PTPRC/PYCARD/SELENOK/TNFSF13B/VCAM1	20	Mac_MT1E
GO:0007584	response to nutrient	27/965	171/18866	1.69347338573083e-07	6.64934708757064e-06	5.00355127335119e-06	ACSL1/AKR1C3/ATP2B1/CCND1/CD4/COL1A1/COX4I1/CYBB/DAD1/FOLR2/GAS6/GNAI2/GSN/HMOX1/IGFBP2/KANK2/KYNU/LDHA/MAP1B/POSTN/PTN/SFRP2/SNAI2/SPARC/SPP1/TNC/TNFRSF11B	27	Mac_MT1E
GO:0032612	interleukin-1 production	22/965	121/18866	1.90522997073457e-07	7.40502691842029e-06	5.57219098039272e-06	ANXA1/ARRB2/CARD16/CASP1/CCL3/CD36/CLEC7A/F2R/GAS6/HAVCR2/HSPB1/IL1B/LGALS9/MNDA/NLRP3/PYCARD/S100A13/SERPINB1/STMP1/TNFAIP3/TREM2/TYROBP	22	Mac_MT1E
GO:0009636	response to toxic substance	34/965	250/18866	1.90588888481104e-07	7.40502691842029e-06	5.57219098039272e-06	ADH5/ALOX5AP/CCL3/CCL4/CD36/ESD/FBLN5/GPX1/GPX3/GPX8/INMT/KDM6B/LTC4S/LYN/MAP1B/MGST3/MT1E/MT1M/MT1X/MT2A/NUPR1/PARK7/PDGFRB/PRDX2/PRDX4/S100A9/SELENOS/SELENOT/SELENOW/SOD1/SOD2/SOD3/TLR2/UBA52	34	Mac_MT1E
GO:0045185	maintenance of protein location	19/965	93/18866	1.94222764050899e-07	7.50691214594647e-06	5.64885835137072e-06	ARL2/CAV1/CCDC88A/CD4/FBN1/FLNA/GPAA1/GSN/INSIG1/KDELR1/KDELR3/LTBP1/NBL1/NFKBIA/PARK7/SKP1/SRGN/TMSB10/TMSB4X	19	Mac_MT1E
GO:0007249	I-kappaB kinase/NF-kappaB signaling	37/965	286/18866	2.02200533654599e-07	7.77476766969316e-06	5.85041631326778e-06	ANGPT1/CARD16/CASP1/CD14/CD36/CD4/CD74/DDX21/ECM1/F2R/FKBP1A/FLNA/HLA-DRB1/HMOX1/HSPB1/IL1B/LGALS1/LGALS9/LITAF/LY96/NFKBIA/NFKBID/OPTN/PRDX4/PYCARD/REL/RHOC/S100A12/S100A13/S100A4/TFG/TGM2/TLR2/TNFAIP3/UBA52/UBB/UBC	37	Mac_MT1E
GO:0031349	positive regulation of defense response	45/965	385/18866	2.056047630217e-07	7.86491209476308e-06	5.9182488759095e-06	AGT/CCL3/CEBPB/CLEC10A/CLEC4E/CLEC7A/CYBA/EREG/FCER1G/FCN1/GPSM3/GRN/HAVCR2/HCK/HMGB2/IL18/IL1B/IL33/IL6ST/LAMP1/LYN/MNDA/NEAT1/NFKB1/NFKBIA/NUPR1/OPTN/PARK7/PLA2G5/PLSCR1/PSMB9/PSME2/PYCARD/RPS19/S100A12/S100A8/S100A9/SERPINE1/SFPQ/SKP1/TGM2/TLR2/TREM2/USP15/VAMP8	45	Mac_MT1E
GO:0062197	cellular response to chemical stress	43/965	360/18866	2.09553656369073e-07	7.97485991751226e-06	6.00098324986738e-06	AIF1/AKR1C3/ALOX5/ANXA1/AQP1/ARL6IP5/BAD/CAV1/CD36/CYBA/CYBB/EFHD1/EPAS1/FBLN5/GPX1/GPX3/GPX8/HIF1A/HMOX1/HSPB1/KDM6B/KLF4/MCL1/MMP2/MYLK/NCF2/NR4A2/P4HB/PARK7/PDGFRA/PDGFRB/PPIF/PRDX2/RACK1/RWDD1/SELENOS/SFPQ/SOD1/SOD2/SOD3/TNFAIP3/TPM1/ZFP36L1	43	Mac_MT1E
GO:0048660	regulation of smooth muscle cell proliferation	27/965	173/18866	2.15828343868381e-07	8.17174561146558e-06	6.14913729442406e-06	ADAMTS1/AGT/AIF1/CDH13/CNN1/CYBA/ELN/EREG/GNAI2/HBEGF/HMOX1/ID2/IGFBP3/IGFBP5/IL18/ILK/KLF4/MMP2/NAMPT/NOTCH3/OGN/PDGFRB/PRKG1/SOD2/TGM2/TNFAIP3/TPM1	27	Mac_MT1E
GO:0046034	ATP metabolic process	39/965	311/18866	2.17709305510454e-07	8.2011205898126e-06	6.17124160156538e-06	ALDOA/ATP5F1A/ATP5F1B/ATP5F1C/ATP5F1D/ATP5F1E/ATP5IF1/ATP5MC1/ATP5MC2/ATP5MC3/ATP5ME/ATP5MF/ATP5MG/ATP5PB/ATP5PD/ATP5PF/ATP5PO/BAD/BID/COX4I1/COX5A/COX7A1/FBP1/GUK1/HIF1A/HSPA8/ISCU/LDHA/NDUFA4/NDUFB7/NDUFC1/NDUFS4/NDUFS5/NUPR1/PARK7/PPIF/TMSB4X/TREM2/ZBTB20	39	Mac_MT1E
GO:0021782	glial cell development	22/965	122/18866	2.21386321584111e-07	8.29687788207467e-06	6.24329777720496e-06	BACE2/C1QA/C5AR1/CD9/CLU/GRN/GSN/ID2/ID4/IFNGR1/IL1B/ILK/LAMB2/LRP1/LYN/MXRA8/S100A8/S100A9/SOD1/TLR2/TREM2/VIM	22	Mac_MT1E
GO:0002687	positive regulation of leukocyte migration	24/965	142/18866	2.23605386930998e-07	8.29687788207467e-06	6.24329777720496e-06	AIF1/C3AR1/C5AR1/CCL3/CCL4/CD74/CD99/CSF1R/CXCL12/CXCL8/GAS6/GPSM3/IL34/LGALS9/PGF/PTK2/PTN/PYCARD/RAC2/RARRES2/SELENOK/SERPINE1/THY1/TREM2	24	Mac_MT1E
GO:0007006	mitochondrial membrane organization	24/965	142/18866	2.23605386930998e-07	8.29687788207467e-06	6.24329777720496e-06	ATP5F1A/ATP5F1B/ATP5F1C/ATP5F1D/ATP5F1E/ATP5IF1/ATP5MC1/ATP5MC2/ATP5MC3/ATP5ME/ATP5MF/ATP5MG/ATP5PB/ATP5PD/ATP5PF/ATP5PO/BAD/BID/CIBAR1/PMAIP1/PPIF/SLC25A5/TMEM14A/YWHAQ	24	Mac_MT1E
GO:0050766	positive regulation of phagocytosis	16/965	68/18866	2.31706515807423e-07	8.4654555793071e-06	6.37015040507013e-06	CD36/CLEC7A/CYBA/FCER1G/FCGR2B/GAS6/IL1B/LRP1/MFGE8/PLA2G5/PTPRC/PYCARD/RAP1A/SLC11A1/SOD1/TREM2	16	Mac_MT1E
GO:0031214	biomineral tissue development	26/965	163/18866	2.32393479394829e-07	8.4654555793071e-06	6.37015040507013e-06	ALOX5/ANKH/ASPN/ATP2B1/ATRAID/CCL3/CEBPB/COL1A1/COL1A2/ECM1/FGR/GAS6/GPM6B/HIF1A/ITGB1BP1/KLF10/LTBP3/MGP/OMD/OSR1/PTHLH/PTN/SBDS/SNX10/SPP1/SRGN	26	Mac_MT1E
GO:0110148	biomineralization	26/965	163/18866	2.32393479394829e-07	8.4654555793071e-06	6.37015040507013e-06	ALOX5/ANKH/ASPN/ATP2B1/ATRAID/CCL3/CEBPB/COL1A1/COL1A2/ECM1/FGR/GAS6/GPM6B/HIF1A/ITGB1BP1/KLF10/LTBP3/MGP/OMD/OSR1/PTHLH/PTN/SBDS/SNX10/SPP1/SRGN	26	Mac_MT1E
GO:0002577	regulation of antigen processing and presentation	9/965	20/18866	2.32711620829895e-07	8.4654555793071e-06	6.37015040507013e-06	CD68/CD74/FCGR2B/FGL2/LILRB2/PYCARD/SLC11A1/TREM2/WAS	9	Mac_MT1E
GO:0097191	extrinsic apoptotic signaling pathway	32/965	230/18866	2.575911369549e-07	9.32479915776737e-06	7.01679579741075e-06	AGT/BAD/BCL2A1/BEX3/BID/CAV1/CTTN/GPX1/HMGB2/HMOX1/IL1B/IL33/INHBA/ITGAV/KRT18/KRT8/LMNA/MCL1/PARK7/PDIA3/PMAIP1/PPP1CA/PRDX2/PTPRC/PYCARD/SERPINE1/SFRP2/SNAI2/TIMP3/TNFAIP3/TNFRSF12A/TNFRSF1B	32	Mac_MT1E
GO:0048659	smooth muscle cell proliferation	27/965	175/18866	2.73904038442819e-07	9.86719354021435e-06	7.42494084792618e-06	ADAMTS1/AGT/AIF1/CDH13/CNN1/CYBA/ELN/EREG/GNAI2/HBEGF/HMOX1/ID2/IGFBP3/IGFBP5/IL18/ILK/KLF4/MMP2/NAMPT/NOTCH3/OGN/PDGFRB/PRKG1/SOD2/TGM2/TNFAIP3/TPM1	27	Mac_MT1E
GO:0051250	negative regulation of lymphocyte activation	25/965	154/18866	2.79908824608972e-07	1.00347989730588e-05	7.55106185888938e-06	ANXA1/CD300A/CD74/CD86/CEBPB/FCGR2B/FGL2/FGR/HAVCR2/HLA-DRB1/ID2/INHBA/LGALS9/LILRB2/LRRC32/LST1/LYN/MNDA/NFKBID/PRDX2/PTPN6/SAMSN1/TNFAIP3/TYROBP/VSIG4	25	Mac_MT1E
GO:0006614	SRP-dependent cotranslational protein targeting to membrane	20/965	105/18866	3.11218035412864e-07	1.11036011576868e-05	8.35532225640305e-06	RPL23A/RPL26/RPL28/RPL3/RPL39/RPL41/RPLP2/RPS17/RPS19/RPS2/RPS21/RPS23/RPS24/RPS26/RPS28/RPS29/RPS4X/RPS9/SRP14/UBA52	20	Mac_MT1E
GO:0002690	positive regulation of leukocyte chemotaxis	19/965	96/18866	3.28011158749761e-07	1.16467502826889e-05	8.76403524133711e-06	AIF1/C3AR1/C5AR1/CCL3/CCL4/CD74/CSF1R/CXCL12/CXCL8/GAS6/GPSM3/IL34/LGALS9/PGF/PTK2/PTN/RAC2/RARRES2/SERPINE1	19	Mac_MT1E
GO:0030449	regulation of complement activation	21/965	115/18866	3.33570670835975e-07	1.1787752134637e-05	8.87013738739273e-06	A2M/C1QA/C1QB/C1QC/C1R/C1S/C3AR1/C5AR1/C7/CD59/CFH/CFP/CLU/IGHG1/IGHG3/IGKC/IGLC2/IGLC3/IL1B/SERPING1/VSIG4	21	Mac_MT1E
GO:1901342	regulation of vasculature development	49/965	444/18866	3.45293735196846e-07	1.21441934070891e-05	9.13835502728496e-06	ADAMTS1/AGT/ALOX5/ANXA1/AQP1/BTG1/C3AR1/C5AR1/COL4A2/CTSH/CXCL8/CXCR4/CYBB/DCN/ECM1/EMILIN1/EMP2/ENG/FBLN5/GADD45A/GLUL/GRN/HIF1A/HMOX1/HSPB1/IL1B/ITGAX/ITGB1/ITGB1BP1/ITGB2/KLF4/MYDGF/PGF/PTGIS/PTN/RAP1A/RGCC/RRAS/SEMA5A/SERPINE1/SFRP2/SMOC2/SOD2/SPARC/STAB1/SULF1/THBS2/TNFAIP3/TNFRSF12A	49	Mac_MT1E
GO:0032623	interleukin-2 production	14/965	54/18866	3.64278737103998e-07	1.27311321232398e-05	9.58001913684315e-06	ANXA1/CD4/CD83/CD86/CLEC7A/FCER1G/HAVCR2/IL1B/PTPRC/SLC11A1/SPTBN1/TNFAIP3/VSIG4/ZFP36	14	Mac_MT1E
GO:0034446	substrate adhesion-dependent cell spreading	20/965	106/18866	3.65413171034913e-07	1.27311321232398e-05	9.58001913684315e-06	ACTN4/ANTXR1/CDC42/FBLN1/FERMT2/FERMT3/FLNA/FN1/ILK/ITGA8/ITGAV/ITGB1BP1/LAMB2/LIMS2/P4HB/PARVA/PARVG/POSTN/PTK2/S100A10	20	Mac_MT1E
GO:0031334	positive regulation of protein-containing complex assembly	34/965	257/18866	3.69517324298528e-07	1.28139629141092e-05	9.642348280392e-06	ACTR2/ACTR3/ARF6/ARL2/ARPC1A/ARPC1B/ARPC3/ARPC4/BID/CD36/CDC42EP1/CDC42EP5/CLEC7A/CLU/CORO1A/CTTN/GMFG/GRB2/GSN/HCK/LCP1/LMOD1/MAP1B/PARK7/PFN1/PFN2/PLEK/PYCARD/RACK1/RHOC/STMP1/TPPP3/VASP/WAS	34	Mac_MT1E
GO:0032233	positive regulation of actin filament bundle assembly	15/965	62/18866	3.73453800938568e-07	1.28305585961348e-05	9.65483632543423e-06	CCDC88A/CDC42/FLNA/ITGB1BP1/LIMCH1/PFN1/PFN2/PLEK/RGCC/RHOC/S100A10/SORBS3/SYNPO/SYNPO2/TPM1	15	Mac_MT1E
GO:2001244	positive regulation of intrinsic apoptotic signaling pathway	15/965	62/18866	3.73453800938568e-07	1.28305585961348e-05	9.65483632543423e-06	BAD/BID/CAV1/MCL1/NUPR1/PARK7/PMAIP1/RACK1/RPL26/S100A8/S100A9/SERINC3/SFPQ/SOD1/UBB	15	Mac_MT1E
GO:0031032	actomyosin structure organization	29/965	200/18866	3.87141096733011e-07	1.32278273387408e-05	9.95377613061368e-06	ACTG1/CCDC88A/CDC42/CFL2/CNN1/CNN3/CSRP1/ELN/ITGB1/ITGB1BP1/ITGB5/KRT8/LIMCH1/LMOD1/MYH10/MYH11/MYH9/PDGFRA/PDGFRB/PDLIM1/PFN1/PFN2/PHACTR1/RGCC/RHOC/S100A10/SORBS3/TPM1/WAS	29	Mac_MT1E
GO:0006956	complement activation	27/965	178/18866	3.88581910772873e-07	1.32278273387408e-05	9.95377613061368e-06	A2M/C1QA/C1QB/C1QC/C1R/C1S/C3AR1/C5AR1/C7/CD59/CFD/CFH/CFP/CLU/COLEC11/FCN1/IGHA1/IGHG1/IGHG3/IGKC/IGLC2/IGLC3/IL1B/MFAP4/RGCC/SERPING1/VSIG4	27	Mac_MT1E
GO:0042063	gliogenesis	38/965	307/18866	4.33340825685543e-07	1.46841199425224e-05	1.10496182660986e-05	ANXA1/AREG/BACE2/C1QA/C5AR1/CCL3/CD9/CLU/CSF1R/CXCR4/GAP43/GPR183/GRN/GSN/ID2/ID4/IFNGR1/IL1B/IL33/IL34/IL6ST/ILK/LAMB2/LRP1/LYN/MXRA8/NDN/NFIB/PTN/S100A8/S100A9/SERPINE2/SOD1/TLR2/TMEM98/TNFRSF1B/TREM2/VIM	38	Mac_MT1E
GO:0030282	bone mineralization	21/965	117/18866	4.50402122225923e-07	1.51928824956299e-05	1.1432455781859e-05	ALOX5/ANKH/ASPN/ATP2B1/ATRAID/CCL3/COL1A2/ECM1/FGR/GPM6B/HIF1A/KLF10/LTBP3/MGP/OMD/OSR1/PTHLH/PTN/SBDS/SNX10/SRGN	21	Mac_MT1E
GO:0010821	regulation of mitochondrion organization	28/965	191/18866	4.87356287062035e-07	1.63650271777709e-05	1.23144801279547e-05	ARRB2/ATP5IF1/BAD/BID/CLU/CTTN/DCN/CYRIB/GPX1/HIF1A/HIGD1A/LEPROT/LMAN1/LMNA/OPTN/PARK7/PLAUR/PMAIP1/PPIF/PRELID1/PYCARD/RAC2/SLC25A5/TMEM14A/TOMM7/TREM2/UBE2D3/YWHAQ	28	Mac_MT1E
GO:1902107	positive regulation of leukocyte differentiation	25/965	159/18866	5.21906613644162e-07	1.7446256666006e-05	1.31280919174124e-05	ANXA1/BAD/CD4/CD74/CD83/CD86/EVI2B/GAS6/HCLS1/HLA-DRB1/ID2/IL18/IL1B/IL34/KLF10/LGALS9/LILRB2/LILRB4/NFKBID/NLRP3/PTPRC/TREM2/TYROBP/ZBTB16/ZFP36L1	25	Mac_MT1E
GO:0034599	cellular response to oxidative stress	38/965	310/18866	5.54261639065989e-07	1.83623911763781e-05	1.38174717821667e-05	AIF1/AKR1C3/ALOX5/ANXA1/AQP1/ARL6IP5/CD36/CYBA/CYBB/EPAS1/FBLN5/GPX1/GPX3/GPX8/HIF1A/HMOX1/HSPB1/KDM6B/KLF4/MCL1/MMP2/NCF2/NR4A2/P4HB/PARK7/PDGFRA/PDGFRB/PPIF/PRDX2/RACK1/RWDD1/SELENOS/SFPQ/SOD1/SOD2/SOD3/TNFAIP3/TPM1	38	Mac_MT1E
GO:0090287	regulation of cellular response to growth factor stimulus	38/965	310/18866	5.54261639065989e-07	1.83623911763781e-05	1.38174717821667e-05	AGT/ASPN/CAV1/CAV2/CD63/CITED2/CYFIP2/DCN/DKK3/EMILIN1/ENG/FBN1/FKBP8/FSTL1/HIF1A/HSP90AB1/HTRA1/IL1B/ILK/ITGA8/LTBP1/LTBP4/NBL1/PELO/RBPJ/SDCBP/SFRP2/SFRP4/SFRP5/SMOC2/SOST/SPRY1/SULF1/TGFB1I1/TMEM204/UBA52/UBB/UBC	38	Mac_MT1E
GO:1903708	positive regulation of hemopoiesis	29/965	204/18866	5.90550815124683e-07	1.94776782179568e-05	1.46567114584161e-05	ANXA1/BAD/CD4/CD74/CD83/CD86/EVI2B/GAS6/HCLS1/HIF1A/HLA-DRB1/HMGB2/ID2/IL18/IL1B/IL34/INHBA/JAG1/KLF10/LGALS9/LILRB2/LILRB4/NFKBID/NLRP3/PTPRC/TREM2/TYROBP/ZBTB16/ZFP36L1	29	Mac_MT1E
GO:0051271	negative regulation of cellular component movement	45/965	400/18866	6.08855757863424e-07	1.9992560084533e-05	1.50441536817208e-05	ACTN1/ACTN4/AIF1/CD200/CD300A/CD74/CD9/CITED2/CLIC4/COL3A1/CXCL12/DCN/DPYSL3/EMILIN1/ENG/FBLN1/GADD45A/HMOX1/IGFBP3/IGFBP5/IL33/ILK/ITGB1BP1/JAG1/KLF4/LIMCH1/LRP1/NBL1/NR2F2/PFN2/PRKG1/PTN/RGCC/RRAS/SEMA5A/SERPINE1/SFRP2/SLAMF8/SPINT2/SULF1/THY1/TIMP1/TPM1/VCL/WAS	45	Mac_MT1E
GO:0050673	epithelial cell proliferation	49/965	453/18866	6.27092214006364e-07	2.05006666085517e-05	1.54264975437225e-05	ALOX5/AREG/ATP5F1A/ATP5IF1/BAD/C5AR1/CAV1/CAV2/CCND1/CDC42/CDH13/CEBPB/COL8A1/CXCL12/CYBA/ECM1/EREG/FAP/GLUL/GPX1/GRN/HIF1A/HMGB2/HMOX1/HTRA1/ID2/IFT57/IGFBP3/IGFBP5/ITGB1BP1/JAML/LIMS2/MYDGF/NFIB/NR2F2/NUPR1/OSR1/PGF/PTN/RGCC/SEMA5A/SERPINB1/SFRP2/SNAI2/SPARC/SULF1/TNFAIP3/ZFP36/ZFP36L1	49	Mac_MT1E
GO:0006929	substrate-dependent cell migration	10/965	28/18866	6.6059153061726e-07	2.1501095389082e-05	1.61793078020525e-05	ATP5F1B/CTTN/FMNL1/FN1/ITGB1BP1/MYH10/PTPRC/SDCBP/SNAI2/TNFRSF12A	10	Mac_MT1E
GO:0045047	protein targeting to ER	21/965	120/18866	6.97012892325101e-07	2.25874789255222e-05	1.69967979489067e-05	RPL23A/RPL26/RPL28/RPL3/RPL39/RPL41/RPLP2/RPS17/RPS19/RPS2/RPS21/RPS23/RPS24/RPS26/RPS28/RPS29/RPS4X/RPS9/SEC62/SRP14/UBA52	21	Mac_MT1E
GO:2001236	regulation of extrinsic apoptotic signaling pathway	25/965	162/18866	7.47871563596816e-07	2.4130238580226e-05	1.81577054685634e-05	AGT/BID/CAV1/CTTN/GPX1/HMGB2/HMOX1/IL1B/INHBA/ITGAV/LMNA/MCL1/PARK7/PDIA3/PMAIP1/PPP1CA/PRDX2/PTPRC/PYCARD/SERPINE1/SFRP2/SNAI2/TIMP3/TNFAIP3/TNFRSF12A	25	Mac_MT1E
GO:0071692	protein localization to extracellular region	50/965	470/18866	7.92168276677349e-07	2.54488345507472e-05	1.91499325940913e-05	AGT/ALOX5/ANXA1/ARF6/ARL2/BAD/CAVIN1/CD14/CD200/CLEC4E/F2R/FBN1/FCGR2B/FGR/GLUL/HIF1A/HLA-DRB1/IL1B/IL1RN/IL33/KIF5B/LCP2/LRP1/LRRC32/LTBP1/LTBP2/LYN/MYH10/NBL1/NLRP3/PAM/PARK7/PHPT1/PIM3/PLEK/RAB13/RAP1A/RCN3/RGCC/S100A12/S100A13/SELENOT/SERP1/SLC25A4/SLC25A5/SNCG/SRGN/TLR2/TNFSF13B/TREM2	50	Mac_MT1E
GO:0010001	glial cell differentiation	31/965	230/18866	7.98246730584765e-07	2.55335732227135e-05	1.92136973945199e-05	BACE2/C1QA/C5AR1/CD9/CLU/CXCR4/GAP43/GRN/GSN/ID2/ID4/IFNGR1/IL1B/IL34/IL6ST/ILK/LAMB2/LRP1/LYN/MXRA8/NFIB/PTN/S100A8/S100A9/SERPINE2/SOD1/TLR2/TMEM98/TNFRSF1B/TREM2/VIM	31	Mac_MT1E
GO:0002224	toll-like receptor signaling pathway	24/965	152/18866	8.11211051519343e-07	2.58368979112663e-05	1.94419454633391e-05	ARRB2/CAV1/CD14/CD300A/CD36/CNPY3/CTSB/CTSK/CTSS/CYBA/HAVCR2/HSP90B1/ITGB2/LY96/LYN/NFKBIA/S100A8/S100A9/TLR2/TNFAIP3/UBA52/UBB/UBC/UBE2D3	24	Mac_MT1E
GO:0006979	response to oxidative stress	49/965	458/18866	8.65396580575815e-07	2.74449060874065e-05	2.06519516867058e-05	AIF1/AKR1C3/ALOX5/ANXA1/AQP1/AREG/ARL6IP5/BAD/CD36/COL1A1/CRYAB/CYBA/CYBB/EPAS1/FBLN5/GPX1/GPX3/GPX8/HIF1A/HMOX1/HSPB1/KDM6B/KLF4/LDHA/MCL1/MMP2/MSRB3/NCF2/NR4A2/P4HB/PARK7/PDGFRA/PDGFRB/PDLIM1/PPIF/PRDX2/PRDX4/RACK1/RBPMS/RWDD1/SELENOK/SELENOS/SFPQ/SOD1/SOD2/SOD3/TNFAIP3/TPM1/TXNIP	49	Mac_MT1E
GO:0150115	cell-substrate junction organization	19/965	102/18866	8.74972242230957e-07	2.76038677225705e-05	2.07715683470431e-05	ACTG1/ACTN1/ARF6/CD151/CTTN/DST/FERMT2/FN1/GPM6B/ITGB1BP1/LIMCH1/LRP1/PTK2/RHOD/S100A10/THY1/TNS1/TRIP6/VCL	19	Mac_MT1E
GO:0001649	osteoblast differentiation	31/965	231/18866	8.77848373875035e-07	2.76038677225705e-05	2.07715683470431e-05	AREG/ATP5F1B/ATRAID/BCAP29/CCL3/CEBPB/COL1A1/COL6A1/CTHRC1/DDX21/FHL2/ID2/ID3/ID4/IGFBP3/IGFBP5/IL6ST/ILK/JAG1/MRC2/PDLIM7/PTHLH/PTK2/SFRP2/SMOC1/SNAI2/SPP1/TNC/TPM4/VCAN/WWTR1	31	Mac_MT1E
GO:0034394	protein localization to cell surface	15/965	66/18866	8.88959126853362e-07	2.78352982294464e-05	2.09457169351858e-05	ANGPT1/ARF6/EMP2/FBLN5/FCER1G/FCN1/FLNA/GPM6B/HSP90AB1/LEPROT/MAP1A/MESD/TAX1BP3/TYROBP/VCL	15	Mac_MT1E
GO:0030042	actin filament depolymerization	14/965	58/18866	9.40290867583876e-07	2.93189013795796e-05	2.20621099183214e-05	CAPG/CAPZA1/CFL1/CFL2/DSTN/EPS8/GSN/LIMA1/LMOD1/MICAL2/PLEK/SEMA5A/SPTBN1/SVIL	14	Mac_MT1E
GO:0031960	response to corticosteroid	25/965	164/18866	9.45259018626908e-07	2.93504902812983e-05	2.20858801753611e-05	AIF1/AKR1C3/ANXA1/AQP1/AREG/ATP2B1/BAD/CBX3/CCND1/COL1A1/CYBA/CYBB/EIF4EBP1/ENG/FBXO32/FIBIN/IGFBP2/IGFBP7/IL1RN/PAM/SLIT3/SPARC/ZFP36/ZFP36L1/ZFP36L2	25	Mac_MT1E
GO:0051346	negative regulation of hydrolase activity	50/965	473/18866	9.56138285513004e-07	2.95645925699667e-05	2.22469894940635e-05	A2M/AGT/ANXA1/AQP1/ARL2/ARRB2/ATP5IF1/BEX3/CARD16/CD44/CNN3/COL6A3/CRIM1/CRYAB/CSTA/CSTB/ECM1/FKBP1A/GAS6/GNAI2/GPX1/HERPUD1/KLF4/LRP1/MYO1D/PARK7/PEBP1/PHACTR1/PHACTR2/PLAUR/PLN/PPIF/PPP1R14A/PPP1R15A/PTN/SERPINA1/SERPINB1/SERPINE1/SERPINE2/SERPING1/SERPINH1/SFRP2/SPINT2/SPRY1/TFPI/TFPI2/TIMP1/TIMP2/TIMP3/TMED2	50	Mac_MT1E
GO:0002761	regulation of myeloid leukocyte differentiation	21/965	123/18866	1.06182894337678e-06	3.26964007833987e-05	2.46036363599643e-05	C1QC/CCL3/CD4/CD74/CEBPB/EVI2B/FBN1/HCLS1/HLA-DRB1/ID2/IL34/INHBA/KLF10/LILRB3/LILRB4/LRRC17/LYN/MAFB/TREM2/TYROBP/ZFP36L1	21	Mac_MT1E
GO:0002460	adaptive immune response based on somatic recombination of immune receptors built from immunoglobulin superfamily domains	42/965	370/18866	1.1365405860811e-06	3.4852345823586e-05	2.62259582825586e-05	ANXA1/C1QA/C1QB/C1QC/C1R/C1S/C7/CD4/CD74/CLU/CTSH/EMP2/CYRIB/FCER1G/FCGR2B/FGL2/HAVCR2/HLA-DQB1/HLA-DRB1/IGHA1/IGHG1/IGHG3/IGKC/IGLC2/IGLC3/IL18/IL1B/IL33/JAG1/KDELR1/MYO1G/NFKBID/NLRP3/PTPN6/PTPRC/SERPING1/SLC11A1/TMEM98/TNFAIP3/TNFRSF1B/TNFSF13B/WAS	42	Mac_MT1E
GO:0031663	lipopolysaccharide-mediated signaling pathway	14/965	59/18866	1.17529373513962e-06	3.58924066192228e-05	2.70085911410687e-05	CARD16/CCL3/CD14/CD36/HCK/IL18/IL1B/LY86/LY96/LYN/NFKBIA/PRDX2/TLR2/TNFAIP3	14	Mac_MT1E
GO:0072599	establishment of protein localization to endoplasmic reticulum	21/965	124/18866	1.21769616796378e-06	3.70349314035214e-05	2.78683268811383e-05	RPL23A/RPL26/RPL28/RPL3/RPL39/RPL41/RPLP2/RPS17/RPS19/RPS2/RPS21/RPS23/RPS24/RPS26/RPS28/RPS29/RPS4X/RPS9/SEC62/SRP14/UBA52	21	Mac_MT1E
GO:1990748	cellular detoxification	20/965	114/18866	1.22532543678728e-06	3.7114857413871e-05	2.7928470213347e-05	ADH5/ALOX5AP/CD36/ESD/FBLN5/GPX1/GPX3/GPX8/LTC4S/MGST3/PARK7/PRDX2/PRDX4/S100A9/SELENOS/SELENOT/SELENOW/SOD1/SOD2/SOD3	20	Mac_MT1E
GO:2000377	regulation of reactive oxygen species metabolic process	28/965	200/18866	1.25644616548459e-06	3.7902792658785e-05	2.85213817197078e-05	AGT/AIF1/AKR1C3/ALOX5/ARF4/CAV1/CD36/CLEC7A/CLU/CRYAB/CYBA/FBLN5/GADD45A/GNAI2/GRB2/HIF1A/HSP90AB1/IL1B/ITGB2/KLF4/PARK7/PDGFRB/PRDX2/PTGIS/RAC2/SELENOS/SOD1/TYROBP	28	Mac_MT1E
GO:0070664	negative regulation of leukocyte proliferation	17/965	86/18866	1.37989081283746e-06	4.10987460231124e-05	3.09262970166613e-05	CD300A/CD86/CEBPB/FCGR2B/HAVCR2/HLA-DRB1/IL33/LGALS9/LILRB2/LRRC32/LST1/LYN/MNDA/PTPN6/TNFAIP3/TYROBP/VSIG4	17	Mac_MT1E
GO:1905521	regulation of macrophage migration	12/965	44/18866	1.38252044348516e-06	4.10987460231124e-05	3.09262970166613e-05	C3AR1/C5AR1/CCL3/CD200/CD9/CSF1R/EMILIN1/IL34/PTK2/RARRES2/SLAMF8/TREM2	12	Mac_MT1E
GO:0010466	negative regulation of peptidase activity	34/965	272/18866	1.3882196119686e-06	4.10987460231124e-05	3.09262970166613e-05	A2M/AGT/AQP1/ARRB2/BEX3/CARD16/CD44/COL6A3/CRIM1/CRYAB/CSTA/CSTB/ECM1/GAS6/GPX1/HERPUD1/KLF4/LRP1/PARK7/PEBP1/PLAUR/SERPINA1/SERPINB1/SERPINE1/SERPINE2/SERPING1/SERPINH1/SFRP2/SPINT2/TFPI/TFPI2/TIMP1/TIMP2/TIMP3	34	Mac_MT1E
GO:0002221	pattern recognition receptor signaling pathway	28/965	201/18866	1.3900802118045e-06	4.10987460231124e-05	3.09262970166613e-05	ARRB2/CAV1/CD14/CD300A/CD36/CLEC4E/CNPY3/CTSB/CTSK/CTSS/CYBA/FCN1/HAVCR2/HSP90B1/ITGB2/LY96/LYN/NFKBIA/NOP53/S100A8/S100A9/TLR2/TNFAIP3/UBA52/UBB/UBC/UBE2D3/USP15	28	Mac_MT1E
GO:0031099	regeneration	28/965	201/18866	1.3900802118045e-06	4.10987460231124e-05	3.09262970166613e-05	ANXA1/C5AR1/CCND1/CD9/CEBPB/CPQ/CXCL12/GAP43/GAS6/GPX1/GRN/GSN/HMOX1/KLF4/LAMB2/LCP1/LRP1/MAP1B/NNMT/PGF/POSTN/PRRX1/PTN/RAP1A/SGCA/SPP1/THY1/TNC	28	Mac_MT1E
GO:0050671	positive regulation of lymphocyte proliferation	22/965	136/18866	1.52256918515267e-06	4.48372457262617e-05	3.3739471709419e-05	AIF1/ANXA1/CD4/CD74/CD86/CORO1A/GPR183/HAVCR2/HLA-DMB/HLA-DPA1/HLA-DPB1/IGFBP2/IL18/IL1B/IL6ST/LGALS9/LILRB2/PTPRC/PYCARD/SELENOK/TNFSF13B/VCAM1	22	Mac_MT1E
GO:0001667	ameboidal-type cell migration	50/965	481/18866	1.56195627337634e-06	4.58153261056358e-05	3.44754650728584e-05	AGT/AKAP12/ANGPT1/ANXA1/ANXA6/ARF6/ARID5B/ATP5F1A/ATP5F1B/CDH13/CFL1/CTSH/DCN/EMP2/FAP/FN1/GADD45A/GLUL/GPX1/GRN/HBEGF/HIF1A/HMOX1/HSPB1/ILK/ITGB1/ITGB1BP1/ITGB2/KANK2/KLF4/LAMTOR2/MYH9/NR2F2/PDLIM1/PECAM1/PFN1/PFN2/PTK2/PTN/RAB13/RGCC/RRAS/SEMA5A/SMOC2/SPARC/TIMP1/TMSB4X/TNS1/ZEB2/ZFAND5	50	Mac_MT1E
GO:0006911	phagocytosis, engulfment	21/965	126/18866	1.59369126117366e-06	4.65349199210081e-05	3.50169505004926e-05	AIF1/CD300A/CD36/CDC42/FCER1G/FCGR1A/FCGR2B/GSN/IGHA1/IGHG1/IGHG3/IGKC/IGLC2/IGLC3/ITGB2/MFGE8/MSR1/MYH9/RAC2/RHOG/TREM2	21	Mac_MT1E
GO:0022408	negative regulation of cell-cell adhesion	27/965	191/18866	1.60111845670159e-06	4.65349199210081e-05	3.50169505004926e-05	ANXA1/C1QTNF1/CD300A/CD74/CD86/CD9/CEBPB/CXCL12/FCGR2B/FGL2/HAVCR2/HLA-DRB1/IL1RN/JAG1/KLF4/LGALS9/LILRB2/LRRC32/NFKBID/PRDX2/PRKG1/PTK2/PTPN6/RGCC/SERPINE2/SPINT2/VSIG4	27	Mac_MT1E
GO:0044409	entry into host	23/965	147/18866	1.60905080855071e-06	4.65349199210081e-05	3.50169505004926e-05	CAV1/CAV2/CD4/CD74/CD86/CTSB/CXCL8/CXCR4/FCN1/GAS6/GRB2/GSN/HLA-DRB1/IFITM3/ITGAV/ITGB1/ITGB5/LAMP1/LGALS1/LGALS9/MRC1/P4HB/VAMP8	23	Mac_MT1E
GO:0006936	muscle contraction	41/965	362/18866	1.61157181238365e-06	4.65349199210081e-05	3.50169505004926e-05	ACTA2/ACTG2/AGT/ALDOA/ANXA6/ATP2B1/C12orf57/CALD1/CALM1/CALM2/CAV1/CNN1/CRYAB/CTTN/CXCR4/F2R/FLNA/FXYD1/GUCY1A1/ITGA1/ITGB5/LMOD1/MYH11/MYL12A/MYL12B/MYL9/MYLK/PLN/PPP1R12B/PRKG1/SGCA/SOD1/SORBS3/SSPN/SULF1/TPM1/TPM2/TPM3/TPM4/VCL/VIM	41	Mac_MT1E
GO:0050729	positive regulation of inflammatory response	24/965	158/18866	1.6555526815448e-06	4.76195986424183e-05	3.58331577951658e-05	AGT/CCL3/CEBPB/CLEC7A/FCER1G/GPSM3/GRN/IL18/IL1B/IL33/IL6ST/NEAT1/NFKBIA/NUPR1/PARK7/RPS19/S100A12/S100A8/S100A9/SERPINE1/TGM2/TLR2/TREM2/VAMP8	24	Mac_MT1E
GO:0051090	regulation of DNA-binding transcription factor activity	48/965	455/18866	1.66757102486331e-06	4.77800948861414e-05	3.59539292294243e-05	AGT/ARID5B/ARRB2/BHLHE40/CARD16/CAV1/CD200/CD36/CLU/CYTL1/FLNA/FOXS1/GAS6/HAVCR2/HCK/HCLS1/HMOX1/ID2/ID3/IL18/IL1B/ITGB2/KLF4/LGALS9/LRRFIP1/NFKB1/NFKBIA/NFKBID/NLRP3/NUPR1/PARK7/PRDX2/PTGIS/PYCARD/RGCC/RWDD1/S100A12/S100A8/S100A9/SFRP4/SFRP5/SGK1/TLR2/TMSB4X/TNFAIP3/UBA52/UBB/UBC	48	Mac_MT1E
GO:0032946	positive regulation of mononuclear cell proliferation	22/965	137/18866	1.72773159086428e-06	4.93134466761685e-05	3.71077574475101e-05	AIF1/ANXA1/CD4/CD74/CD86/CORO1A/GPR183/HAVCR2/HLA-DMB/HLA-DPA1/HLA-DPB1/IGFBP2/IL18/IL1B/IL6ST/LGALS9/LILRB2/PTPRC/PYCARD/SELENOK/TNFSF13B/VCAM1	22	Mac_MT1E
GO:0070374	positive regulation of ERK1 and ERK2 cascade	29/965	215/18866	1.7676749066986e-06	5.0260212577051e-05	3.7820187053987e-05	AKAP12/ANGPT1/ARRB2/C5AR1/CAVIN3/CCL3/CCL3L3/CCL4/CD36/CD4/CD44/CD74/CSF1R/F2R/GAS6/GNAI2/GPR183/HAVCR2/HLA-DRB1/LGALS9/LRP1/PDGFRA/PDGFRB/PLA2G5/PTPRC/PYCARD/RAMP3/RAP1A/TREM2	29	Mac_MT1E
GO:0014002	astrocyte development	12/965	45/18866	1.79806006498309e-06	5.07353754457776e-05	3.81777412236754e-05	BACE2/C1QA/C5AR1/GRN/IFNGR1/IL1B/LAMB2/LRP1/S100A8/S100A9/TREM2/VIM	12	Mac_MT1E
GO:0052372	modulation by symbiont of entry into host	12/965	45/18866	1.79806006498309e-06	5.07353754457776e-05	3.81777412236754e-05	CAV1/CD4/CD74/CXCL8/FCN1/GSN/HLA-DRB1/IFITM3/ITGAV/LGALS1/LGALS9/P4HB	12	Mac_MT1E
GO:0090303	positive regulation of wound healing	14/965	61/18866	1.80832461369394e-06	5.08317309023589e-05	3.82502475105517e-05	ACTG1/ANXA1/CD36/CLEC7A/CXCR4/F2R/HBEGF/ITGB1/MYLK/PLEK/PRDX2/PTK2/SERPINE1/SMOC2	14	Mac_MT1E
GO:0048608	reproductive structure development	47/965	443/18866	1.82591392712366e-06	5.11324802006968e-05	3.84765576301529e-05	ADAMTS1/AKR1C3/ANXA1/ARID5B/ARRB2/BSG/CCND1/CEBPB/CITED2/CTSB/DCN/EPAS1/EREG/FLNA/GRB2/HIF1A/HMGB2/HSP90AB1/HTRA1/ID4/INHBA/KRT8/NR2F2/NUPR1/OSR1/PDGFRA/PDGFRB/PRDX4/PTGIS/PTK2/PTN/PTPN6/RAB13/RBPJ/SERPINE2/SFRP2/SLIT3/SOCS3/SOD1/SPINT2/SPP1/SULF1/TMED2/TNC/TPPP3/UBB/ZFP36L1	47	Mac_MT1E
GO:0032675	regulation of interleukin-6 production	24/965	159/18866	1.85708976028267e-06	5.17075661177958e-05	3.89093026553247e-05	AIF1/ARRB2/CD200/CD36/CD74/CLEC7A/CYBA/EREG/F2R/FCER1G/GAS6/HAVCR2/IL1B/IL33/LGALS9/LILRB2/PTPN6/PYCARD/SELENOS/TLR2/TNFAIP3/TREM2/TYROBP/ZBTB20	24	Mac_MT1E
GO:0032635	interleukin-6 production	25/965	170/18866	1.86038541348221e-06	5.17075661177958e-05	3.89093026553247e-05	AIF1/ARRB2/CD200/CD36/CD74/CLEC7A/CYBA/EREG/F2R/FCER1G/GAS6/HAVCR2/IL18/IL1B/IL33/LGALS9/LILRB2/PTPN6/PYCARD/SELENOS/TLR2/TNFAIP3/TREM2/TYROBP/ZBTB20	25	Mac_MT1E
GO:1904019	epithelial cell apoptotic process	20/965	117/18866	1.86914338178877e-06	5.17571381949793e-05	3.89466050290236e-05	AKR1C3/ANGPT1/ARF6/ARRB2/BAD/BID/COL18A1/GAS6/GSN/HMOX1/KRT18/KRT8/NUPR1/RGCC/SEMA5A/SERPINE1/SFRP4/TNFAIP3/ZFP36/ZFP36L1	20	Mac_MT1E
GO:2000146	negative regulation of cell motility	41/965	365/18866	1.98994858930154e-06	5.46435680543872e-05	4.11186077246681e-05	AIF1/CD200/CD300A/CD74/CITED2/CLIC4/COL3A1/CXCL12/DCN/DPYSL3/EMILIN1/ENG/FBLN1/GADD45A/HMOX1/IGFBP3/IGFBP5/IL33/ILK/ITGB1BP1/JAG1/KLF4/LIMCH1/LRP1/NBL1/NR2F2/PFN2/PRKG1/PTN/RGCC/RRAS/SERPINE1/SFRP2/SLAMF8/SPINT2/SULF1/THY1/TIMP1/TPM1/VCL/WAS	41	Mac_MT1E
GO:0071604	transforming growth factor beta production	11/965	38/18866	1.99325668289314e-06	5.46435680543872e-05	4.11186077246681e-05	ATP6AP2/CD200/HIF1A/HSP90AB1/ITGAV/LGALS9/LRRC32/LTBP1/LTBP3/LUM/TYROBP	11	Mac_MT1E
GO:0030099	myeloid cell differentiation	46/965	431/18866	1.99547324386726e-06	5.46435680543872e-05	4.11186077246681e-05	ACTN1/ATP5IF1/C1QC/CCL3/CD4/CD74/CDC42/CEBPB/CSF1R/CSF3R/EPAS1/EVI2B/FBN1/FCER1G/GPR183/HCLS1/HIF1A/HLA-DRB1/HMGB2/ID2/IL34/INHBA/IRF8/JAG1/KLF10/LILRB3/LILRB4/LRRC17/LYN/MAFB/MYH9/MYL9/NFKBIA/PIR/PTPN6/RBFOX2/RBPJ/RPS19/SNX10/SPI1/TLR2/TREM2/TYROBP/ZBTB16/ZFP36/ZFP36L1	46	Mac_MT1E
GO:0010038	response to metal ion	41/965	366/18866	2.13339876333596e-06	5.82057067011623e-05	4.37990729082711e-05	AKR1C3/ALOX5AP/AQP1/ATP5F1D/BAD/BSG/C1QA/CALM1/CALM2/CAV1/CCND1/CD14/CLIC4/CYBB/CYBRD1/FBP1/FIBIN/GSN/HIF1A/HMOX1/ID2/IGFBP2/KCNMB1/MT1E/MT1M/MT1X/MT2A/PAM/PARK7/PLN/PPIF/PPP1CA/S100A13/S100A16/S100A8/SOD1/SOD3/SPARC/TNFRSF11B/TXNIP/UBE2D3	41	Mac_MT1E
GO:0034113	heterotypic cell-cell adhesion	14/965	62/18866	2.22682860074759e-06	6.05322162862559e-05	4.55497425369808e-05	CD200/CD44/IL1B/IL1RN/ITGAV/ITGAX/ITGB1/ITGB2/KLF4/LILRB2/PARVA/PTPRC/THY1/VCAM1	14	Mac_MT1E
GO:0061458	reproductive system development	47/965	447/18866	2.34210131736886e-06	6.34333353145777e-05	4.77327986501797e-05	ADAMTS1/AKR1C3/ANXA1/ARID5B/ARRB2/BSG/CCND1/CEBPB/CITED2/CTSB/DCN/EPAS1/EREG/FLNA/GRB2/HIF1A/HMGB2/HSP90AB1/HTRA1/ID4/INHBA/KRT8/NR2F2/NUPR1/OSR1/PDGFRA/PDGFRB/PRDX4/PTGIS/PTK2/PTN/PTPN6/RAB13/RBPJ/SERPINE2/SFRP2/SLIT3/SOCS3/SOD1/SPINT2/SPP1/SULF1/TMED2/TNC/TPPP3/UBB/ZFP36L1	47	Mac_MT1E
GO:0030834	regulation of actin filament depolymerization	13/965	54/18866	2.37119682102625e-06	6.39878240321302e-05	4.81500445379684e-05	CAPG/CAPZA1/CFL1/CFL2/DSTN/EPS8/GSN/LIMA1/LMOD1/PLEK/SEMA5A/SPTBN1/SVIL	13	Mac_MT1E
GO:0048678	response to axon injury	16/965	80/18866	2.38624379033701e-06	6.41605622032282e-05	4.82800278708538e-05	AIF1/ARF4/DPYSL3/GAP43/GRN/KLF4/LAMB2/LGALS1/LRP1/LYN/MAP1B/PTN/SOD1/SPP1/TNC/TYROBP	16	Mac_MT1E
GO:0007044	cell-substrate junction assembly	18/965	99/18866	2.43190175276638e-06	6.51521404594922e-05	4.90261782193641e-05	ACTG1/ACTN1/CD151/CTTN/DST/FERMT2/FN1/GPM6B/ITGB1BP1/LIMCH1/LRP1/PTK2/RHOD/S100A10/THY1/TNS1/TRIP6/VCL	18	Mac_MT1E
GO:0016049	cell growth	50/965	490/18866	2.66367845152836e-06	7.11048841323453e-05	5.35055440566375e-05	AGT/BTG1/CCDC85B/CDC42/CRYAB/CTTN/CXCL12/CXCL16/CXCR4/CYBA/CYFIP2/FBLN5/FBP1/FHL1/FN1/FRZB/HBEGF/HSP90AB1/IGFBP3/IGFBP5/IGFBP7/ILK/INHBA/ITGB1/KRT17/LAMB2/LAMTOR2/LRP1/LTBP4/MAP1B/MEG3/NDN/PDLIM5/POSTN/PPT1/RACK1/RERG/S100A8/S100A9/SDCBP/SEMA5A/SERPINE2/SFRP2/SGK1/SLIT3/SORBS2/SPP1/TNFRSF12A/VCL/ZEB2	50	Mac_MT1E
GO:0045766	positive regulation of angiogenesis	28/965	208/18866	2.75940133447138e-06	7.33961193659931e-05	5.52296701730641e-05	ANXA1/AQP1/BTG1/C3AR1/C5AR1/CTSH/CXCL8/CXCR4/CYBB/ECM1/ENG/GRN/HIF1A/HMOX1/HSPB1/IL1B/ITGAX/ITGB1/ITGB2/KLF4/MYDGF/PGF/PTGIS/RRAS/SEMA5A/SERPINE1/SFRP2/SMOC2	28	Mac_MT1E
GO:0000184	nuclear-transcribed mRNA catabolic process, nonsense-mediated decay	20/965	120/18866	2.80693724263339e-06	7.43938617056514e-05	5.59804589179328e-05	PABPC1/RPL23A/RPL26/RPL28/RPL3/RPL39/RPL41/RPLP2/RPS17/RPS19/RPS2/RPS21/RPS23/RPS24/RPS26/RPS28/RPS29/RPS4X/RPS9/UBA52	20	Mac_MT1E
GO:0042493	response to drug	43/965	397/18866	2.93136550785124e-06	7.74151723621498e-05	5.82539577417151e-05	ACSL1/ADIRF/ANXA1/AQP1/BAD/CCND1/COL18A1/COL1A1/CXCR4/CYBA/CYBB/DAD1/ENG/FBP1/GAS6/HMGB2/HSP90AB1/IGFBP2/IL1B/INHBA/LDHA/LGALS1/LYN/MAP1B/MT2A/NNMT/PAM/PGF/PLIN2/PPP1R14A/PTN/RAP1A/RNF149/RPN2/S100A10/SFRP2/SLAMF8/SOD1/SRP14/TIMP2/TNFRSF11B/TOP1/TXNIP	43	Mac_MT1E
GO:0043300	regulation of leukocyte degranulation	12/965	47/18866	2.97167083810547e-06	7.82013095375202e-05	5.88455162230292e-05	CD300A/FCER1G/FCGR2B/FGR/HMOX1/ITGB2/LAMP1/LGALS9/LYN/RAC2/STXBP2/VAMP8	12	Mac_MT1E
GO:0046598	positive regulation of viral entry into host cell	6/965	10/18866	3.10156338813196e-06	8.09668353435908e-05	6.09265401169865e-05	CD4/CD74/HLA-DRB1/LGALS1/LGALS9/P4HB	6	Mac_MT1E
GO:0075294	positive regulation by symbiont of entry into host	6/965	10/18866	3.10156338813196e-06	8.09668353435908e-05	6.09265401169865e-05	CD4/CD74/HLA-DRB1/LGALS1/LGALS9/P4HB	6	Mac_MT1E
GO:0045088	regulation of innate immune response	36/965	307/18866	3.10949307006109e-06	8.09668353435908e-05	6.09265401169865e-05	A2M/ARRB2/CLEC10A/CLEC4E/EREG/FCER1G/FCGR2B/FCN1/FGR/GRN/HAVCR2/HCK/HMGB2/HSP90AB1/IFNGR1/LAMP1/LGALS9/LYN/MNDA/NFKB1/PLA2G5/PLSCR1/PSMB9/PSME2/PTPN6/PYCARD/RPS19/SAMHD1/SERPING1/SFPQ/SKP1/SLAMF8/SOCS3/TNFAIP3/TREM2/VSIG4	36	Mac_MT1E
GO:0048545	response to steroid hormone	39/965	346/18866	3.23721511255901e-06	8.39978089171344e-05	6.3207310166086e-05	AIF1/AKR1C3/ANXA1/AQP1/AREG/ARRB2/ATP2B1/BAD/CAV1/CBX3/CCND1/COL1A1/CYBA/CYBB/EIF4EBP1/ENG/FBXO32/FIBIN/HMGB2/IGFBP2/IGFBP7/IL1RN/KANK2/PAM/PARK7/PLPP1/PTN/RBFOX2/RWDD1/SLIT3/SPARC/SPP1/TFPI/TLR2/TXNIP/UFSP2/ZFP36/ZFP36L1/ZFP36L2	39	Mac_MT1E
GO:0032652	regulation of interleukin-1 production	19/965	111/18866	3.29199942627302e-06	8.51216994507738e-05	6.4053023863482e-05	ANXA1/ARRB2/CARD16/CASP1/CCL3/CLEC7A/F2R/GAS6/HAVCR2/HSPB1/LGALS9/MNDA/NLRP3/PYCARD/SERPINB1/STMP1/TNFAIP3/TREM2/TYROBP	19	Mac_MT1E
GO:0010951	negative regulation of endopeptidase activity	32/965	258/18866	3.32815038703007e-06	8.55344774297691e-05	6.43636341768275e-05	A2M/AGT/AQP1/ARRB2/BEX3/CARD16/CD44/COL6A3/CRIM1/CRYAB/CSTA/CSTB/GAS6/GPX1/HERPUD1/KLF4/PARK7/PEBP1/PLAUR/SERPINA1/SERPINB1/SERPINE1/SERPINE2/SERPING1/SERPINH1/SFRP2/SPINT2/TFPI/TFPI2/TIMP1/TIMP2/TIMP3	32	Mac_MT1E
GO:0032507	maintenance of protein location in cell	14/965	64/18866	3.33101522398642e-06	8.55344774297691e-05	6.43636341768275e-05	ARL2/CAV1/CCDC88A/CD4/GPAA1/GSN/INSIG1/KDELR1/KDELR3/PARK7/SKP1/SRGN/TMSB10/TMSB4X	14	Mac_MT1E
GO:0001101	response to acid chemical	21/965	132/18866	3.44368816733466e-06	8.81227927234154e-05	6.63113093564804e-05	BAD/CD9/CEBPB/CFL1/COL18A1/COL1A1/COL1A2/COL3A1/COL4A1/COL5A2/COL6A1/CYBA/CYBB/KRT8/LAMTOR2/LAMTOR4/LYN/MMP2/PDGFRA/PTN/RRAGA	21	Mac_MT1E
GO:0097237	cellular response to toxic substance	20/965	122/18866	3.6506033849368e-06	9.30966588302955e-05	7.00540819572788e-05	ADH5/ALOX5AP/CD36/ESD/FBLN5/GPX1/GPX3/GPX8/LTC4S/MGST3/PARK7/PRDX2/PRDX4/S100A9/SELENOS/SELENOT/SELENOW/SOD1/SOD2/SOD3	20	Mac_MT1E
GO:0031529	ruffle organization	13/965	56/18866	3.67710924040507e-06	9.31586337774527e-05	7.01007173369154e-05	AIF1/ARF6/CAV1/CSF1R/EPS8/LIMA1/PDGFRB/PFN1/PFN2/PLEK/RHOG/SNX10/TPM1	13	Mac_MT1E
GO:0090130	tissue migration	41/965	374/18866	3.67814037148547e-06	9.31586337774527e-05	7.01007173369154e-05	ACTA2/ACTG2/AGT/ANGPT1/ANXA1/ARF6/ATP5F1A/ATP5F1B/CDH13/CTSH/DCN/EMP2/FAP/GADD45A/GLUL/GPX1/GRN/HBEGF/HIF1A/HMOX1/HSPB1/ITGB1/ITGB1BP1/ITGB2/KANK2/KLF4/MYH9/NR2F2/PECAM1/PFN1/PFN2/PTK2/PTN/RAB13/RGCC/RRAS/SEMA5A/SMOC2/SPARC/TMSB4X/ZEB2	41	Mac_MT1E
GO:0002699	positive regulation of immune effector process	29/965	223/18866	3.71281927549314e-06	9.35518940542765e-05	7.03966408212734e-05	ANXA1/CD300A/CD36/CD74/CD86/DDX21/CYRIB/FCER1G/FGR/HLA-DMB/HMOX1/IL18/IL1B/IL33/ITGB2/LAMP1/LGALS9/LYN/NFKBID/NLRP3/PLA2G5/PTPRC/RAC2/RAP1A/RPS19/STXBP2/TYROBP/USP15/VAMP8	29	Mac_MT1E
GO:1904018	positive regulation of vasculature development	30/965	235/18866	3.71888003584578e-06	9.35518940542765e-05	7.03966408212734e-05	ANXA1/AQP1/BTG1/C3AR1/C5AR1/CTSH/CXCL8/CXCR4/CYBB/ECM1/ENG/GRN/HIF1A/HMOX1/HSPB1/IL1B/ITGAX/ITGB1/ITGB2/KLF4/MYDGF/PGF/PTGIS/RAP1A/RRAS/SEMA5A/SERPINE1/SFRP2/SMOC2/SOD2	30	Mac_MT1E
GO:0048708	astrocyte differentiation	16/965	83/18866	3.96250665136635e-06	9.93437900668571e-05	7.47549707876902e-05	BACE2/C1QA/C5AR1/GRN/ID2/ID4/IFNGR1/IL1B/IL6ST/LAMB2/LRP1/S100A8/S100A9/SERPINE2/TREM2/VIM	16	Mac_MT1E
GO:0006801	superoxide metabolic process	15/965	74/18866	4.11798488764753e-06	0.00010289416111526	7.74265809993627e-05	AGT/CD36/CLEC7A/CYBA/CYBB/FBLN5/GNAI2/ITGB2/NCF2/PARK7/PRDX2/SOD1/SOD2/SOD3/TYROBP	15	Mac_MT1E
GO:0098869	cellular oxidant detoxification	18/965	103/18866	4.37780375312219e-06	0.000109019065946039	8.20354959742607e-05	ALOX5AP/CD36/FBLN5/GPX1/GPX3/GPX8/LTC4S/MGST3/PARK7/PRDX2/PRDX4/S100A9/SELENOS/SELENOT/SELENOW/SOD1/SOD2/SOD3	18	Mac_MT1E
GO:0046718	viral entry into host cell	21/965	134/18866	4.40080787246308e-06	0.000109225402078758	8.2190761356862e-05	CAV1/CAV2/CD4/CD74/CD86/CTSB/CXCR4/FCN1/GAS6/GSN/HLA-DRB1/IFITM3/ITGAV/ITGB1/ITGB5/LAMP1/LGALS1/LGALS9/MRC1/P4HB/VAMP8	21	Mac_MT1E
GO:1905517	macrophage migration	13/965	57/18866	4.54245377298244e-06	0.000112365164831009	8.45533939146381e-05	C3AR1/C5AR1/CCL3/CD200/CD9/CKLF/CSF1R/EMILIN1/IL34/PTK2/RARRES2/SLAMF8/TREM2	13	Mac_MT1E
GO:1902175	regulation of oxidative stress-induced intrinsic apoptotic signaling pathway	9/965	27/18866	4.69299671267513e-06	0.000115703417291569	8.70653875178932e-05	GPX1/HIF1A/HSPB1/MCL1/P4HB/PARK7/SFPQ/SOD1/SOD2	9	Mac_MT1E
GO:0010712	regulation of collagen metabolic process	12/965	49/18866	4.77362297714945e-06	0.000116529789846796	8.76872226238845e-05	ARRB2/EMILIN1/ENG/F2R/FAP/ITGB1/LARP6/MFAP4/PDGFRB/RAP1A/RGCC/VIM	12	Mac_MT1E
GO:0032663	regulation of interleukin-2 production	12/965	49/18866	4.77362297714945e-06	0.000116529789846796	8.76872226238845e-05	ANXA1/CD4/CD83/CD86/CLEC7A/HAVCR2/IL1B/PTPRC/SPTBN1/TNFAIP3/VSIG4/ZFP36	12	Mac_MT1E
GO:0090199	regulation of release of cytochrome c from mitochondria	12/965	49/18866	4.77362297714945e-06	0.000116529789846796	8.76872226238845e-05	ARRB2/BAD/BID/CLU/GPX1/HIGD1A/LMNA/PLAUR/PMAIP1/PPIF/PRELID1/PYCARD	12	Mac_MT1E
GO:0099024	plasma membrane invagination	21/965	135/18866	4.9646613756322e-06	0.00012079590842153	9.08974239783567e-05	AIF1/CD300A/CD36/CDC42/FCER1G/FCGR1A/FCGR2B/GSN/IGHA1/IGHG1/IGHG3/IGKC/IGLC2/IGLC3/ITGB2/MFGE8/MSR1/MYH9/RAC2/RHOG/TREM2	21	Mac_MT1E
GO:0032516	positive regulation of phosphoprotein phosphatase activity	8/965	21/18866	5.10068855407261e-06	0.000123700031894683	9.30827408990547e-05	CALM1/CALM2/CD300A/HSP90AB1/ITGA1/PDGFRB/PPP1R15A/PTPRC	8	Mac_MT1E
GO:0002449	lymphocyte mediated immunity	40/965	366/18866	5.19354989824365e-06	0.000125541803892072	9.44686515007117e-05	ARRB2/C1QA/C1QB/C1QC/C1R/C1S/C7/CD74/CLU/CORO1A/CTSH/EMP2/CYRIB/FCER1G/FCGR2B/FGL2/HAVCR2/HLA-DQB1/HLA-DRB1/IGHA1/IGHG1/IGHG3/IGKC/IGLC2/IGLC3/IL18/IL1B/JAG1/KDELR1/LAMP1/LGALS9/MYO1G/NLRP3/PTPN6/PTPRC/SERPING1/SLC11A1/TNFRSF1B/TUBB/WAS	40	Mac_MT1E
GO:0034329	cell junction assembly	45/965	434/18866	5.52794629900403e-06	0.000133191199626327	0.000100224726986385	ACTB/ACTG1/ACTN1/ACTN4/AGT/ARF6/ARL2/CAPZA1/CAV1/CD151/CD9/CDC42/CDH11/CTTN/DST/ESAM/FBLIM1/FERMT2/FLNA/FN1/GAP43/GPM6B/IL1B/ILK/ITGB1BP1/LIMCH1/LIMS2/LRP1/MAP1B/PDLIM5/PECAM1/PTK2/RAB13/RAP1A/RHOC/RHOD/S100A10/SNAI2/THBS2/THY1/TLR2/TNS1/TRIP6/VASP/VCL	45	Mac_MT1E
GO:0002886	regulation of myeloid leukocyte mediated immunity	13/965	58/18866	5.58307861231979e-06	0.000134084227773544	0.000100896719599239	CD300A/DDX21/FCER1G/FCGR2B/FGR/HMOX1/ITGB2/LGALS9/LYN/RAC2/STXBP2/TYROBP/VAMP8	13	Mac_MT1E
GO:0009306	protein secretion	47/965	462/18866	5.74317319161637e-06	0.000137079693245592	0.00010315077024204	AGT/ALOX5/ANXA1/ARF6/ARL2/BAD/CAVIN1/CD14/CD200/CLEC4E/F2R/FCGR2B/FGR/GLUL/HIF1A/HLA-DRB1/IL1B/IL1RN/IL33/KIF5B/LCP2/LRP1/LRRC32/LTBP2/LYN/MYH10/NLRP3/PAM/PARK7/PHPT1/PIM3/PLEK/RAB13/RAP1A/RCN3/RGCC/S100A12/S100A13/SELENOT/SERP1/SLC25A4/SLC25A5/SNCG/SRGN/TLR2/TNFSF13B/TREM2	47	Mac_MT1E
GO:0070167	regulation of biomineral tissue development	17/965	95/18866	5.76322116865986e-06	0.000137079693245592	0.00010315077024204	ALOX5/ANKH/ASPN/ATP2B1/ATRAID/CCL3/CEBPB/ECM1/GAS6/GPM6B/HIF1A/LTBP3/MGP/OMD/OSR1/PTN/SRGN	17	Mac_MT1E
GO:0110149	regulation of biomineralization	17/965	95/18866	5.76322116865986e-06	0.000137079693245592	0.00010315077024204	ALOX5/ANKH/ASPN/ATP2B1/ATRAID/CCL3/CEBPB/ECM1/GAS6/GPM6B/HIF1A/LTBP3/MGP/OMD/OSR1/PTN/SRGN	17	Mac_MT1E
GO:1902106	negative regulation of leukocyte differentiation	18/965	105/18866	5.80166904015948e-06	0.000137553309734899	0.00010350716078038	ANXA1/C1QC/CCL3/CD74/FBN1/FCGR2B/FGL2/ID2/INHBA/LILRB3/LILRB4/LRRC17/LYN/MAFB/NFKBID/PRDX2/TMEM176A/TMEM176B	18	Mac_MT1E
GO:0010950	positive regulation of endopeptidase activity	25/965	181/18866	5.87144501955604e-06	0.000138323788857541	0.000104086936771077	ARL6IP5/BAD/BEX3/BID/CASP1/CLEC7A/CTSH/CYFIP2/F2R/GSN/IFT57/LGALS9/LYN/MTCH1/NLRP3/PMAIP1/PRELID1/PSME2/PYCARD/RACK1/RPS27L/S100A8/S100A9/SFRP2/UACA	25	Mac_MT1E
GO:0045619	regulation of lymphocyte differentiation	25/965	181/18866	5.87144501955604e-06	0.000138323788857541	0.000104086936771077	ANXA1/BAD/CD74/CD83/CD86/FGL2/GAS6/ID2/IL18/IL1B/INHBA/LGALS9/LILRB2/LILRB4/NFKBID/NLRP3/PRDX2/PRELID1/PTPN6/PTPRC/SLAMF8/SOD1/ZBTB16/ZFP36L1/ZFP36L2	25	Mac_MT1E
GO:0032760	positive regulation of tumor necrosis factor production	12/965	50/18866	5.99103367605154e-06	0.000140694496550565	0.000105870864928226	CCL3/CD14/CD36/CLU/CYBA/FCER1G/LY96/PTPRC/PYCARD/SELENOK/TLR2/ZBTB20	12	Mac_MT1E
GO:0035592	establishment of protein localization to extracellular region	47/965	463/18866	6.08492659157711e-06	0.000142448707369381	0.000107190886828214	AGT/ALOX5/ANXA1/ARF6/ARL2/BAD/CAVIN1/CD14/CD200/CLEC4E/F2R/FCGR2B/FGR/GLUL/HIF1A/HLA-DRB1/IL1B/IL1RN/IL33/KIF5B/LCP2/LRP1/LRRC32/LTBP2/LYN/MYH10/NLRP3/PAM/PARK7/PHPT1/PIM3/PLEK/RAB13/RAP1A/RCN3/RGCC/S100A12/S100A13/SELENOT/SERP1/SLC25A4/SLC25A5/SNCG/SRGN/TLR2/TNFSF13B/TREM2	47	Mac_MT1E
GO:0032611	interleukin-1 beta production	18/965	106/18866	6.6592806428407e-06	0.000154352791595821	0.000116148562672903	ARRB2/CARD16/CASP1/CCL3/CD36/CLEC7A/F2R/HSPB1/IL1B/LGALS9/MNDA/NLRP3/PYCARD/SERPINB1/STMP1/TNFAIP3/TREM2/TYROBP	18	Mac_MT1E
GO:2000379	positive regulation of reactive oxygen species metabolic process	18/965	106/18866	6.6592806428407e-06	0.000154352791595821	0.000116148562672903	AGT/AIF1/AKR1C3/CD36/CLEC7A/CLU/CYBA/GADD45A/GNAI2/GRB2/HSP90AB1/IL1B/ITGB2/KLF4/PARK7/PDGFRB/SOD1/TYROBP	18	Mac_MT1E
GO:0002396	MHC protein complex assembly	5/965	7/18866	6.67662661396826e-06	0.000154352791595821	0.000116148562672903	HLA-DMA/HLA-DMB/HLA-DRA/HLA-DRB1/TAPBP	5	Mac_MT1E
GO:0061518	microglial cell proliferation	5/965	7/18866	6.67662661396826e-06	0.000154352791595821	0.000116148562672903	CLU/CSF1R/IL33/IL34/TREM2	5	Mac_MT1E
GO:0002282	microglial cell activation involved in immune response	4/965	4/18866	6.80494335230672e-06	0.000154973104908215	0.000116615340752499	GRN/IL33/TREM2/TYROBP	4	Mac_MT1E
GO:0002399	MHC class II protein complex assembly	4/965	4/18866	6.80494335230672e-06	0.000154973104908215	0.000116615340752499	HLA-DMA/HLA-DMB/HLA-DRA/HLA-DRB1	4	Mac_MT1E
GO:0002503	peptide antigen assembly with MHC class II protein complex	4/965	4/18866	6.80494335230672e-06	0.000154973104908215	0.000116615340752499	HLA-DMA/HLA-DMB/HLA-DRA/HLA-DRB1	4	Mac_MT1E
GO:0006933	negative regulation of cell adhesion involved in substrate-bound cell migration	4/965	4/18866	6.80494335230672e-06	0.000154973104908215	0.000116615340752499	ATP5F1B/ITGB1BP1/PTPRC/SNAI2	4	Mac_MT1E
GO:0045454	cell redox homeostasis	13/965	59/18866	6.82875694717507e-06	0.000154973104908215	0.000116615340752499	CYBA/CYBB/GLRX/GPX1/NCF2/P4HB/PDIA3/PRDX2/PRDX4/RAC2/SELENOS/SELENOT/SLC11A1	13	Mac_MT1E
GO:0046456	icosanoid biosynthetic process	13/965	59/18866	6.82875694717507e-06	0.000154973104908215	0.000116615340752499	AKR1C3/ALOX5/ALOX5AP/ANXA1/CD74/FABP5/GGT5/IL1B/LTC4S/MGST3/PLA2G5/PTGIS/TBXAS1	13	Mac_MT1E
GO:0040013	negative regulation of locomotion	42/965	397/18866	6.87808678900429e-06	0.000155616713601222	0.000117099648317291	AIF1/CD200/CD300A/CD74/CITED2/CLIC4/COL3A1/CXCL12/DCN/DPYSL3/EMILIN1/ENG/FBLN1/GADD45A/HMOX1/IGFBP3/IGFBP5/IL33/ILK/ITGB1BP1/JAG1/KLF4/LIMCH1/LRP1/NBL1/NR2F2/PFN2/PRKG1/PTN/RGCC/RRAS/SEMA5A/SERPINE1/SFRP2/SLAMF8/SPINT2/SULF1/THY1/TIMP1/TPM1/VCL/WAS	42	Mac_MT1E
GO:0036294	cellular response to decreased oxygen levels	28/965	218/18866	6.90435759054171e-06	0.000155736284739848	0.000117189624117177	AQP1/BAD/CARD16/CITED2/CYBB/EIF4EBP1/ELOB/ELOC/EPAS1/HIF1A/HIGD1A/HMOX1/KCNMB1/LMNA/NAMPT/NOP53/P4HB/PMAIP1/PSMB9/PSME2/PTGIS/PTN/RBPJ/RGCC/UBA52/UBB/UBC/ZFP36L1	28	Mac_MT1E
GO:0043277	apoptotic cell clearance	12/965	51/18866	7.4727654887538e-06	0.000167456689876656	0.000126009083723383	ANXA1/CD36/FCN1/GAS6/ITGAV/LRP1/MFGE8/RAC2/RHOG/TGM2/TREM2/TYROBP	12	Mac_MT1E
GO:0071675	regulation of mononuclear cell migration	12/965	51/18866	7.4727654887538e-06	0.000167456689876656	0.000126009083723383	AIF1/C3AR1/C5AR1/CSF1R/CXCL12/IL34/LYN/NBL1/PTK2/RARRES2/SERPINE1/SLAMF8	12	Mac_MT1E
GO:0048013	ephrin receptor signaling pathway	16/965	87/18866	7.4916616411602e-06	0.000167456689876656	0.000126009083723383	ACTB/ACTG1/ACTR2/ACTR3/AP2S1/ARPC1A/ARPC1B/ARPC3/ARPC4/CDC42/LYN/MMP2/PTK2/RBPJ/SDC2/SDCBP	16	Mac_MT1E
GO:0046688	response to copper ion	11/965	43/18866	7.53133078612208e-06	0.000167837855146582	0.000126295905864952	AQP1/ATP5F1D/MT1E/MT1M/MT1X/MT2A/PAM/PARK7/S100A13/SOD1/SOD3	11	Mac_MT1E
GO:0071456	cellular response to hypoxia	27/965	208/18866	8.22490216894548e-06	0.000182745505975283	0.000137513728352524	AQP1/BAD/CARD16/CITED2/CYBB/EIF4EBP1/ELOB/ELOC/EPAS1/HIF1A/HIGD1A/HMOX1/KCNMB1/LMNA/NOP53/P4HB/PMAIP1/PSMB9/PSME2/PTGIS/PTN/RBPJ/RGCC/UBA52/UBB/UBC/ZFP36L1	27	Mac_MT1E
GO:0001836	release of cytochrome c from mitochondria	13/965	60/18866	8.31332597190625e-06	0.000184158782201541	0.000138577201197055	ARRB2/BAD/BID/CLU/GPX1/HIGD1A/LMNA/PLAUR/PMAIP1/PPIF/PRELID1/PYCARD/SOD2	13	Mac_MT1E
GO:0071230	cellular response to amino acid stimulus	14/965	69/18866	8.47796293473436e-06	0.000187246913507928	0.000140900981731722	CEBPB/COL1A1/COL1A2/COL3A1/COL4A1/COL5A2/COL6A1/CYBA/CYBB/LAMTOR2/LAMTOR4/MMP2/PDGFRA/RRAGA	14	Mac_MT1E
GO:0032755	positive regulation of interleukin-6 production	16/965	88/18866	8.72751930136488e-06	0.000191618108684701	0.000144190251926941	AIF1/CD36/CD74/CLEC7A/CYBA/EREG/F2R/FCER1G/IL1B/IL33/LGALS9/LILRB2/PYCARD/TLR2/TYROBP/ZBTB20	16	Mac_MT1E
GO:1901879	regulation of protein depolymerization	16/965	88/18866	8.72751930136488e-06	0.000191618108684701	0.000144190251926941	CAPG/CAPZA1/CFL1/CFL2/DSTN/EPS8/GSN/HDGFL3/LIMA1/LMOD1/MAP1A/MAP1B/PLEK/SEMA5A/SPTBN1/SVIL	16	Mac_MT1E
GO:0071634	regulation of transforming growth factor beta production	10/965	36/18866	8.80371192670876e-06	0.000192720785274648	0.000145020002394628	ATP6AP2/CD200/HIF1A/HSP90AB1/ITGAV/LGALS9/LRRC32/LTBP1/LUM/TYROBP	10	Mac_MT1E
GO:0042742	defense response to bacterium	38/965	348/18866	9.06192725051626e-06	0.000197789888606121	0.000148834439826591	C5AR1/CD36/CD4/CEBPB/CFP/CLEC4E/CYBA/FCER1G/FGR/GRN/HAVCR2/HMGB2/IGHA1/IGHG1/IGHG3/IGKC/IGLC2/IGLC3/IRF8/LYZ/MPEG1/NLRP3/OPTN/PYCARD/RARRES2/RBPJ/RNASE6/RPL39/RPS19/S100A12/S100A8/S100A9/SERPINE1/SLAMF8/SLC11A1/STAB1/TLR2/TREM2	38	Mac_MT1E
GO:1903557	positive regulation of tumor necrosis factor superfamily cytokine production	12/965	52/18866	9.26628312835363e-06	0.000201657146907661	0.000151744503768841	CCL3/CD14/CD36/CLU/CYBA/FCER1G/LY96/PTPRC/PYCARD/SELENOK/TLR2/ZBTB20	12	Mac_MT1E
GO:0097028	dendritic cell differentiation	11/965	44/18866	9.58093423366763e-06	0.000207319485077155	0.000156005343064037	CEBPB/FCGR2B/GAS6/LGALS9/LILRB2/LYN/RBPJ/SPI1/TMEM176A/TMEM176B/TREM2	11	Mac_MT1E
GO:0050672	negative regulation of lymphocyte proliferation	15/965	79/18866	9.58234515314166e-06	0.000207319485077155	0.000156005343064037	CD300A/CD86/CEBPB/FCGR2B/HAVCR2/HLA-DRB1/LGALS9/LILRB2/LRRC32/LST1/LYN/MNDA/PTPN6/TYROBP/VSIG4	15	Mac_MT1E
GO:0045576	mast cell activation	13/965	61/18866	1.00750971730888e-05	0.000217346791050849	0.00016355076653377	CD300A/FCER1G/FGR/HMOX1/LCP2/LGALS9/LYN/PLSCR1/RAC2/S100A12/S100A13/STXBP2/VAMP8	13	Mac_MT1E
GO:0043687	post-translational protein modification	39/965	363/18866	1.01540133811099e-05	0.000218414299423815	0.000164354053354044	CALU/COPS8/CRTAP/ELOB/ELOC/EPAS1/FBN1/FBXO32/FN1/FSTL1/GAS6/HIF1A/HSP90B1/IGFBP3/IGFBP5/IGFBP7/LAMB2/LGALS1/LMO7/LTBP1/MFGE8/MXRA8/NUCB1/P4HB/PRSS23/PSMB9/PSME2/RAB13/RCN1/SDC2/SERPINA1/SKP1/SOCS3/SPARCL1/SPP1/TIMP1/TNC/VCAN/ZBTB16	39	Mac_MT1E
GO:0030336	negative regulation of cell migration	38/965	350/18866	1.03401487757862e-05	0.000221775271864479	0.000166883143460742	AIF1/CD200/CD300A/CD74/CITED2/CLIC4/COL3A1/CXCL12/DCN/DPYSL3/EMILIN1/ENG/GADD45A/HMOX1/IGFBP3/IGFBP5/IL33/ILK/ITGB1BP1/JAG1/KLF4/LIMCH1/LRP1/NBL1/NR2F2/PFN2/PRKG1/PTN/RGCC/RRAS/SERPINE1/SFRP2/SLAMF8/SULF1/THY1/TIMP1/TPM1/VCL	38	Mac_MT1E
GO:0045444	fat cell differentiation	29/965	235/18866	1.04461943853936e-05	0.000222762093488524	0.00016762571450246	AAMDC/ADIRF/ALOX5/ARID5B/ARL4A/CBY1/CCDC3/CCDC85B/CCND1/CEBPB/FRZB/GPX1/ID2/ID4/INSIG1/JAG1/KLF4/MAFB/NR4A2/RARRES2/SDF4/SFRP2/SNAI2/TGFB1I1/WWTR1/ZBTB16/ZFP36/ZFP36L1/ZFP36L2	29	Mac_MT1E
GO:0071453	cellular response to oxygen levels	29/965	235/18866	1.04461943853936e-05	0.000222762093488524	0.00016762571450246	AQP1/BAD/CARD16/CAV1/CITED2/CYBB/EIF4EBP1/ELOB/ELOC/EPAS1/HIF1A/HIGD1A/HMOX1/KCNMB1/LMNA/NAMPT/NOP53/P4HB/PMAIP1/PSMB9/PSME2/PTGIS/PTN/RBPJ/RGCC/UBA52/UBB/UBC/ZFP36L1	29	Mac_MT1E
GO:0032945	negative regulation of mononuclear cell proliferation	15/965	80/18866	1.12429839291735e-05	0.000238383382109703	0.000179380540584256	CD300A/CD86/CEBPB/FCGR2B/HAVCR2/HLA-DRB1/LGALS9/LILRB2/LRRC32/LST1/LYN/MNDA/PTPN6/TYROBP/VSIG4	15	Mac_MT1E
GO:0042590	antigen processing and presentation of exogenous peptide antigen via MHC class I	15/965	80/18866	1.12429839291735e-05	0.000238383382109703	0.000179380540584256	CD36/CYBA/CYBB/FCER1G/FCGR1A/HLA-C/IFI30/ITGAV/ITGB5/NCF2/PDIA3/PSMB9/PSME2/TAPBP/VAMP8	15	Mac_MT1E
GO:0032964	collagen biosynthetic process	12/965	53/18866	1.14257660318045e-05	0.000241568688666726	0.000181777444290666	ARRB2/COL1A1/EMILIN1/ENG/F2R/LARP6/PDGFRB/RAP1A/RCN3/RGCC/SERPINH1/VIM	12	Mac_MT1E
GO:0090322	regulation of superoxide metabolic process	10/965	37/18866	1.15145163648589e-05	0.000242624652041285	0.000182572043642723	AGT/CD36/CLEC7A/CYBA/FBLN5/GNAI2/ITGB2/PARK7/SOD1/TYROBP	10	Mac_MT1E
GO:0010631	epithelial cell migration	39/965	365/18866	1.15410998747573e-05	0.000242624652041285	0.000182572043642723	AGT/ANGPT1/ANXA1/ARF6/ATP5F1A/ATP5F1B/CDH13/CTSH/DCN/EMP2/FAP/GADD45A/GLUL/GPX1/GRN/HBEGF/HIF1A/HMOX1/HSPB1/ITGB1/ITGB1BP1/ITGB2/KANK2/KLF4/MYH9/NR2F2/PECAM1/PFN1/PFN2/PTK2/PTN/RAB13/RGCC/RRAS/SEMA5A/SMOC2/SPARC/TMSB4X/ZEB2	39	Mac_MT1E
GO:0033627	cell adhesion mediated by integrin	14/965	71/18866	1.20003785826755e-05	0.00025156725836733	0.000189301244071048	FBN1/FERMT3/ITGAV/ITGB1/ITGB1BP1/ITGB2/ITGB5/ITGBL1/LYN/PTK2/PTPN6/SERPINE1/SFRP2/SNAI2	14	Mac_MT1E
GO:0071496	cellular response to external stimulus	36/965	326/18866	1.20933486938872e-05	0.000252802086358696	0.000190230436830457	AGT/AIF1/AKR1C3/AQP1/ATP2B1/BAD/CASP1/CD68/COL1A1/CYBA/ENG/FOLR2/GABARAPL2/GADD45A/GAS6/GLUL/HIGD1A/HMOX1/HSPA8/IL1B/KANK2/KLF10/LYN/NAMPT/NFKB1/NR4A2/PMAIP1/POSTN/PTN/PTPRC/RRAGA/SFRP2/SNAI2/TNC/UPP1/VCAM1	36	Mac_MT1E
GO:0061448	connective tissue development	31/965	262/18866	1.2358050791537e-05	0.000257609817202236	0.000193848194704624	ACTA2/ANXA6/ARID5B/BGN/CD44/COL1A1/CTSK/CYTL1/ECM1/EFEMP1/FRZB/HIF1A/ID2/ID4/LTBP3/LUM/MGP/NFIB/OSR1/PDGFRB/PRRX1/PTHLH/SELENOM/SERPINH1/SFRP2/SNAI2/SULF1/TGFBI/TIMP1/UBB/ZBTB16	31	Mac_MT1E
GO:0010324	membrane invagination	21/965	143/18866	1.2429174027684e-05	0.000258366667953623	0.000194417715514857	AIF1/CD300A/CD36/CDC42/FCER1G/FCGR1A/FCGR2B/GSN/IGHA1/IGHG1/IGHG3/IGKC/IGLC2/IGLC3/ITGB2/MFGE8/MSR1/MYH9/RAC2/RHOG/TREM2	21	Mac_MT1E
GO:0061517	macrophage proliferation	6/965	12/18866	1.24879231449292e-05	0.000258862786755642	0.000194791038764626	CLU/CSF1R/IL33/IL34/PTK2/TREM2	6	Mac_MT1E
GO:0045637	regulation of myeloid cell differentiation	31/965	263/18866	1.33399942975268e-05	0.000274989160227628	0.000206925934936782	C1QC/CCL3/CD4/CD74/CEBPB/CSF3R/EVI2B/FBN1/HCLS1/HIF1A/HLA-DRB1/HMGB2/ID2/IL34/INHBA/JAG1/KLF10/LILRB3/LILRB4/LRRC17/LYN/MAFB/MYL9/NFKBIA/RBFOX2/SPI1/TREM2/TYROBP/ZBTB16/ZFP36/ZFP36L1	31	Mac_MT1E
GO:0050730	regulation of peptidyl-tyrosine phosphorylation	31/965	263/18866	1.33399942975268e-05	0.000274989160227628	0.000206925934936782	AGT/ANGPT1/AREG/ARRB2/CAV1/CD300A/CD36/CD4/CD44/CD74/CSF1R/EREG/FCGR1A/GAS6/HBEGF/HCLS1/IL18/IL34/IL6ST/ITGB2/LYN/PDGFRB/PECAM1/PTPN6/PTPRC/RACK1/SAMSN1/SFRP2/SOCS3/THY1/TREM2	31	Mac_MT1E
GO:1990542	mitochondrial transmembrane transport	17/965	101/18866	1.34640627928434e-05	0.000276777866996373	0.000208271914611559	ATP5F1A/ATP5F1B/ATP5F1C/ATP5F1D/ATP5F1E/ATP5MC1/ATP5MC2/ATP5MC3/ATP5ME/ATP5MF/ATP5MG/ATP5PB/ATP5PD/ATP5PF/ATP5PO/TOMM7/UCP2	17	Mac_MT1E
GO:0019083	viral transcription	24/965	178/18866	1.35624797276933e-05	0.000277219567596499	0.000208604288838847	CCL3/CCL4/IFITM3/NUCKS1/RPL23A/RPL26/RPL28/RPL3/RPL39/RPL41/RPLP2/RPS17/RPS19/RPS2/RPS21/RPS23/RPS24/RPS26/RPS28/RPS29/RPS4X/RPS9/UBA52/ZFP36	24	Mac_MT1E
GO:0048771	tissue remodeling	24/965	178/18866	1.35624797276933e-05	0.000277219567596499	0.000208604288838847	AGT/BGN/CAV1/CSF1R/CTHRC1/CTSK/EPAS1/F2R/HIF1A/IGFBP5/IL18/JAG1/LIPA/LTBP3/MMP2/PTN/RAC2/RBPJ/SNX10/SPP1/TGM2/TIMP1/TNFAIP3/TNFRSF11B	24	Mac_MT1E
GO:0033273	response to vitamin	16/965	91/18866	1.35976179228036e-05	0.000277219567596499	0.000208604288838847	ATP2B1/CCND1/CD4/COL1A1/FOLR2/GAS6/GSN/KANK2/KYNU/MAP1B/POSTN/PTN/SNAI2/SPARC/SPP1/TNC	16	Mac_MT1E
GO:0050678	regulation of epithelial cell proliferation	41/965	395/18866	1.39426464943324e-05	0.000282098419715789	0.000212275564591559	ALOX5/AREG/ATP5F1A/ATP5IF1/BAD/C5AR1/CAV1/CAV2/CCND1/CDC42/CDH13/CXCL12/CYBA/ECM1/EREG/GLUL/GPX1/GRN/HIF1A/HMGB2/HMOX1/HTRA1/IFT57/JAML/LIMS2/MYDGF/NFIB/NR2F2/NUPR1/OSR1/PGF/PTN/RGCC/SEMA5A/SFRP2/SNAI2/SPARC/SULF1/TNFAIP3/ZFP36/ZFP36L1	41	Mac_MT1E
GO:0030098	lymphocyte differentiation	39/965	368/18866	1.3950966181875e-05	0.000282098419715789	0.000212275564591559	ANXA1/BAD/CD4/CD74/CD83/CD86/CLEC4E/FCER1G/FCGR2B/FGL2/GAS6/GPR183/ID2/IL18/IL1B/INHBA/ITGB1/KDELR1/KLF6/LGALS1/LGALS9/LILRB2/LILRB4/MAFB/NFKBID/NLRP3/PRDX2/PRELID1/PTPN6/PTPRC/RBPJ/SLAMF8/SOD1/SPI1/TMEM98/VCAM1/ZBTB16/ZFP36L1/ZFP36L2	39	Mac_MT1E
GO:0090132	epithelium migration	39/965	368/18866	1.3950966181875e-05	0.000282098419715789	0.000212275564591559	AGT/ANGPT1/ANXA1/ARF6/ATP5F1A/ATP5F1B/CDH13/CTSH/DCN/EMP2/FAP/GADD45A/GLUL/GPX1/GRN/HBEGF/HIF1A/HMOX1/HSPB1/ITGB1/ITGB1BP1/ITGB2/KANK2/KLF4/MYH9/NR2F2/PECAM1/PFN1/PFN2/PTK2/PTN/RAB13/RGCC/RRAS/SEMA5A/SMOC2/SPARC/TMSB4X/ZEB2	39	Mac_MT1E
GO:0050663	cytokine secretion	14/965	72/18866	1.42040647398898e-05	0.00028643577292044	0.000215539369122183	AGT/CD14/CLEC4E/FCGR2B/FGR/LCP2/LRRC32/LYN/NLRP3/RGCC/S100A12/S100A13/SRGN/TLR2	14	Mac_MT1E
GO:0010959	regulation of metal ion transport	41/965	396/18866	1.48067760034661e-05	0.000297780717403041	0.000224076299239446	ACTN4/AGT/ARRB2/ATP2B1/BEST1/CALM1/CALM2/CAV1/CCL3/CCL4/CD4/CD63/CORO1A/CXCL12/CXCR4/CYBA/F2R/FHL1/FKBP1A/FLNA/FXYD1/GEM/GLRX/GNAI2/ISCU/ITGB1/KCNMB1/KIF5B/LILRB2/LYN/MYLK/OSR1/PDGFRB/PLN/PTPN6/RAMP3/SERPINE2/SLC31A2/THY1/TREM2/VAMP2	41	Mac_MT1E
GO:0071276	cellular response to cadmium ion	10/965	38/18866	1.49149662512752e-05	0.000299145850137063	0.000225103544702746	AKR1C3/CYBB/GSN/HMOX1/MT1E/MT1M/MT1X/MT2A/SOD1/UBE2D3	10	Mac_MT1E
GO:0001890	placenta development	22/965	156/18866	1.50151541017316e-05	0.000299536179002554	0.000225397262336406	BSG/CEBPB/CTSB/DCN/EPAS1/GRB2/HIF1A/HSP90AB1/HTRA1/KRT8/NR2F2/PTGIS/PTK2/PTN/RBPJ/SOCS3/SOD1/SPINT2/SPP1/TMED2/TPPP3/ZFP36L1	22	Mac_MT1E
GO:1902904	negative regulation of supramolecular fiber organization	22/965	156/18866	1.50151541017316e-05	0.000299536179002554	0.000225397262336406	CAPG/CAPZA1/CLU/CORO1A/CRYAB/EMILIN1/EPS8/CYRIB/GMFG/GSN/HDGFL3/HSPA8/LIMA1/LMOD1/MAP1B/PFN1/PFN2/SPTBN1/SVIL/TMSB10/TMSB4X/WAS	22	Mac_MT1E
GO:0043280	positive regulation of cysteine-type endopeptidase activity involved in apoptotic process	20/965	134/18866	1.55776373130597e-05	0.000309923985255271	0.000233213957798171	ARL6IP5/BAD/BEX3/BID/CASP1/CLEC7A/CTSH/F2R/GSN/IFT57/LGALS9/MTCH1/NLRP3/PMAIP1/PYCARD/RACK1/RPS27L/S100A8/S100A9/UACA	20	Mac_MT1E
GO:0006413	translational initiation	25/965	192/18866	1.66637967639335e-05	0.00033064715450575	0.000248807885822312	EIF4A2/EIF4EBP1/HSPB1/PABPC1/PPP1CA/PPP1R15A/RPL23A/RPL26/RPL28/RPL3/RPL39/RPL41/RPLP2/RPS17/RPS19/RPS2/RPS21/RPS23/RPS24/RPS26/RPS28/RPS29/RPS4X/RPS9/UBA52	25	Mac_MT1E
GO:0050819	negative regulation of coagulation	12/965	55/18866	1.70970190916706e-05	0.000338338609811432	0.00025459561061421	C1QTNF1/CD9/FAP/PDGFRA/PLAT/PLAUR/PRKG1/PROCR/SERPINE1/SERPINE2/SERPING1/TFPI	12	Mac_MT1E
GO:0002698	negative regulation of immune effector process	19/965	124/18866	1.72601626308043e-05	0.000340658688519145	0.000256341441087393	A2M/ANXA1/ARRB2/CD300A/CD59/FCGR2B/FGL2/GRN/HAVCR2/HMOX1/HTRA1/IL33/LGALS9/PTPN6/PTPRC/RPS19/SERPING1/SLAMF8/VSIG4	19	Mac_MT1E
GO:0052126	movement in host environment	23/965	169/18866	1.74825693152121e-05	0.000344133015618538	0.000258955829169901	CAV1/CAV2/CD4/CD74/CD86/CTSB/CXCL8/CXCR4/FCN1/GAS6/GRB2/GSN/HLA-DRB1/IFITM3/ITGAV/ITGB1/ITGB5/LAMP1/LGALS1/LGALS9/MRC1/P4HB/VAMP8	23	Mac_MT1E
GO:0008630	intrinsic apoptotic signaling pathway in response to DNA damage	17/965	103/18866	1.75771285595085e-05	0.000344168525171801	0.000258982549668636	BAD/BCL2A1/BID/CD44/CD74/CLU/CXCL12/HMOX1/MCL1/NUPR1/PYCARD/RPL26/RPS27L/SFRP2/SNAI2/TMEM109/TNFRSF1B	17	Mac_MT1E
GO:0048661	positive regulation of smooth muscle cell proliferation	17/965	103/18866	1.75771285595085e-05	0.000344168525171801	0.000258982549668636	ADAMTS1/AGT/AIF1/CDH13/CYBA/EREG/GNAI2/HBEGF/HMOX1/ID2/IGFBP5/IL18/MMP2/NAMPT/NOTCH3/PDGFRB/TGM2	17	Mac_MT1E
GO:0007568	aging	35/965	319/18866	1.82782622026362e-05	0.000356955220541482	0.000268604379459792	AGT/ATP2B1/BCL2A1/C1QA/CD68/COL4A2/CRYAB/DCN/ENG/GRB2/GSN/HMGA1/ID2/IGFBP2/IGFBP5/ILK/ITGB2/KCNMB1/KYNU/LITAF/LMNA/LRP1/NAMPT/PDGFRB/PRELP/RPN2/RWDD1/SERP1/SERPINE1/SERPING1/SOD1/SOD2/TIMP1/TIMP2/TNFRSF1B	35	Mac_MT1E
GO:1903707	negative regulation of hemopoiesis	22/965	158/18866	1.84106408411548e-05	0.000358596760320761	0.00026983961779894	ANXA1/C1QC/CCL3/CD74/FBN1/FCGR2B/FGL2/ID2/INHBA/LILRB3/LILRB4/LRRC17/LYN/MAFB/NFKBIA/NFKBID/PRDX2/TMEM176A/TMEM176B/ZBTB16/ZFP36/ZFP36L1	22	Mac_MT1E
GO:0043200	response to amino acid	18/965	114/18866	1.87953794450073e-05	0.000365132227385863	0.000274757475766779	BAD/CEBPB/CFL1/COL1A1/COL1A2/COL3A1/COL4A1/COL5A2/COL6A1/CYBA/CYBB/LAMTOR2/LAMTOR4/LYN/MMP2/PDGFRA/PTN/RRAGA	18	Mac_MT1E
GO:0030225	macrophage differentiation	11/965	47/18866	1.89001900420391e-05	0.000366209687472511	0.000275568251128259	C1QC/CD4/CDC42/CSF1R/HCLS1/HLA-DRB1/ID2/IL34/INHBA/SPI1/TLR2	11	Mac_MT1E
GO:0070997	neuron death	38/965	360/18866	1.95977737961215e-05	0.000378737185783901	0.000284995038345462	ANGPT1/ARRB2/BAD/BID/C1QA/C5AR1/CCL3/CD200/CDC42/CEBPB/CLU/CORO1A/F2R/FCGR2B/GRN/HIF1A/HMOX1/HSP90AB1/ILK/ITGA1/ITGB2/LRP1/MCL1/NAMPT/NENF/NR4A2/NUPR1/PARK7/PIGT/PPT1/RACK1/REL/SNCG/SOD1/SOD2/TNFRSF1B/TYROBP/UBB	38	Mac_MT1E
GO:0032231	regulation of actin filament bundle assembly	17/965	104/18866	2.00259940598042e-05	0.000386007537448849	0.000290465887866743	ACTG1/CCDC88A/CDC42/FLNA/ITGB1BP1/LIMCH1/PFN1/PFN2/PLEK/RGCC/RHOC/S100A10/SORBS3/SYNPO/SYNPO2/TPM1/WAS	17	Mac_MT1E
GO:0048872	homeostasis of number of cells	30/965	256/18866	2.04645884119942e-05	0.000393439664780852	0.000296058471572482	ANXA1/ATP5IF1/CD74/CORO1A/EPAS1/F2R/FCER1G/GPR183/HCLS1/HIF1A/HMGB2/HMOX1/ID2/INHBA/LGALS9/LIPA/LYN/MAFB/PMAIP1/PRDX2/RBFOX2/RPS17/RPS19/RPS24/SOD1/SPI1/TNFAIP3/TNFSF13B/ZFP36/ZFP36L1	30	Mac_MT1E
GO:1904035	regulation of epithelial cell apoptotic process	16/965	94/18866	2.07499417945928e-05	0.000397894878701997	0.000299410964831537	AKR1C3/ANGPT1/ARRB2/BAD/COL18A1/GAS6/GSN/HMOX1/NUPR1/RGCC/SEMA5A/SERPINE1/SFRP4/TNFAIP3/ZFP36/ZFP36L1	16	Mac_MT1E
GO:1901214	regulation of neuron death	35/965	321/18866	2.08822238251534e-05	0.000398452892144953	0.000299830863031508	ANGPT1/ARRB2/BAD/C1QA/C5AR1/CCL3/CD200/CDC42/CEBPB/CLU/CORO1A/F2R/FCGR2B/GRN/HIF1A/HMOX1/HSP90AB1/ILK/ITGA1/ITGB2/LRP1/MCL1/NENF/NR4A2/NUPR1/PARK7/PPT1/RACK1/REL/SNCG/SOD1/SOD2/TNFRSF1B/TYROBP/UBB	35	Mac_MT1E
GO:0031348	negative regulation of defense response	31/965	269/18866	2.08864270373786e-05	0.000398452892144953	0.000299830863031508	A2M/ALOX5/AOAH/ARRB2/CD200/CHID1/FCGR2B/FGL2/GPX1/GRN/HAVCR2/HLA-DRB1/HTRA1/IL1R2/KLF4/LGALS9/NFKB1/NLRP3/PTGIS/PTPRC/PYCARD/RPS19/SAMHD1/SELENOS/SERPING1/SLAMF8/SOCS3/SOD1/TNFAIP3/TNFRSF1B/VSIG4	31	Mac_MT1E
GO:0051261	protein depolymerization	18/965	115/18866	2.1235448964239e-05	0.00040407247888107	0.000304059532402936	CAPG/CAPZA1/CFL1/CFL2/DSTN/EPS8/GSN/HDGFL3/HSPA8/LIMA1/LMOD1/MAP1A/MAP1B/MICAL2/PLEK/SEMA5A/SPTBN1/SVIL	18	Mac_MT1E
GO:0033002	muscle cell proliferation	29/965	244/18866	2.14443873016569e-05	0.000407004598888991	0.000306265916369066	ADAMTS1/AGT/AIF1/ANGPT1/CDH13/CNN1/CYBA/ELN/EREG/GNAI2/HBEGF/HMOX1/ID2/IGFBP3/IGFBP5/IL18/ILK/KLF4/MMP2/NAMPT/NOTCH3/OGN/PDGFRB/PRKG1/RBPJ/SOD2/TGM2/TNFAIP3/TPM1	29	Mac_MT1E
GO:0019080	viral gene expression	25/965	195/18866	2.17810022020947e-05	0.000412338819749348	0.000310279851455726	CCL3/CCL4/IFITM3/NUCKS1/RPL23A/RPL26/RPL28/RPL3/RPL39/RPL41/RPLP2/RPS17/RPS19/RPS2/RPS21/RPS23/RPS24/RPS26/RPS28/RPS29/RPS4X/RPS9/SSB/UBA52/ZFP36	25	Mac_MT1E
GO:0002679	respiratory burst involved in defense response	6/965	13/18866	2.21866600350512e-05	0.000414515811926515	0.000311918011088045	GRN/HCK/PRDX2/RPS19/SELENOK/SLAMF8	6	Mac_MT1E
GO:0002921	negative regulation of humoral immune response	6/965	13/18866	2.21866600350512e-05	0.000414515811926515	0.000311918011088045	A2M/CD59/FCGR2B/PTPN6/SERPING1/VSIG4	6	Mac_MT1E
GO:2001198	regulation of dendritic cell differentiation	6/965	13/18866	2.21866600350512e-05	0.000414515811926515	0.000311918011088045	CEBPB/FCGR2B/LGALS9/LILRB2/TMEM176A/TMEM176B	6	Mac_MT1E
GO:0032673	regulation of interleukin-4 production	9/965	32/18866	2.22869975688828e-05	0.000414515811926515	0.000311918011088045	CD83/CD86/CEBPB/FCER1G/HAVCR2/HLA-DRB1/IL33/LGALS9/NLRP3	9	Mac_MT1E
GO:0043304	regulation of mast cell degranulation	9/965	32/18866	2.22869975688828e-05	0.000414515811926515	0.000311918011088045	CD300A/FCER1G/FGR/HMOX1/LGALS9/LYN/RAC2/STXBP2/VAMP8	9	Mac_MT1E
GO:0050869	negative regulation of B cell activation	9/965	32/18866	2.22869975688828e-05	0.000414515811926515	0.000311918011088045	CD300A/FCGR2B/ID2/INHBA/LYN/MNDA/SAMSN1/TNFAIP3/TYROBP	9	Mac_MT1E
GO:0071295	cellular response to vitamin	9/965	32/18866	2.22869975688828e-05	0.000414515811926515	0.000311918011088045	ATP2B1/COL1A1/FOLR2/GAS6/KANK2/POSTN/PTN/SNAI2/TNC	9	Mac_MT1E
GO:0032602	chemokine production	14/965	75/18866	2.31029992321455e-05	0.00042861839325438	0.000322530028754032	CD74/CLEC7A/HAVCR2/HIF1A/IL18/IL1B/KLF4/LGALS9/S100A8/S100A9/SELENOK/SNAI2/TLR2/TREM2	14	Mac_MT1E
GO:0001906	cell killing	23/965	172/18866	2.33090298906662e-05	0.000431362371118788	0.000324594838088947	ARRB2/BAD/CD59/CFH/CLEC7A/CORO1A/CTSH/EMP2/CYRIB/FCGR2B/HAVCR2/HSP90AB1/IL18/LAMP1/LGALS9/LYZ/PTPN6/PTPRC/RPS19/S100A12/STXBP2/TUBB/TYROBP	23	Mac_MT1E
GO:0007565	female pregnancy	25/965	196/18866	2.37790134308422e-05	0.000437876076104913	0.000329496320362068	AGT/BSG/CTSB/EMP2/FBLN1/HAVCR2/IGFBP2/IGFBP5/IGFBP7/IL1B/LGALS9/MAGED2/MMP2/NAMPT/NR2F2/PAM/PGF/PTGIS/PTHLH/PTN/SOD1/SPP1/TIMP1/TMED2/TPPP3	25	Mac_MT1E
GO:0060759	regulation of response to cytokine stimulus	25/965	196/18866	2.37790134308422e-05	0.000437876076104913	0.000329496320362068	ANGPT1/CARD16/CASP1/CAV1/CCDC3/CD74/CXCR4/ECM1/GAS6/HIF1A/HSP90AB1/IFNGR1/IL1R2/IL1RN/KLF4/PTPN6/PTPRC/PYCARD/RACK1/SAMHD1/SLIT3/SOCS3/TLR2/TNFAIP3/TREM2	25	Mac_MT1E
GO:0043270	positive regulation of ion transport	32/965	284/18866	2.43351806369792e-05	0.00044683314018958	0.000336236400074571	ACTN4/AGT/ARRB2/ATP2B1/CALM1/CALM2/CAV1/CCL3/CCL4/CD4/CEBPB/CTSS/CXCL12/DBI/F2R/FHL1/FLNA/FXYD1/GLRX/IL1B/ITGB1/KCNMB1/KIF5B/MYLK/PARK7/PDGFRB/PRELID1/RAMP3/THY1/TMSB4X/TREM2/VAMP8	32	Mac_MT1E
GO:0017015	regulation of transforming growth factor beta receptor signaling pathway	19/965	127/18866	2.43858538979625e-05	0.00044683314018958	0.000336236400074571	ASPN/CAV1/CAV2/CITED2/DKK3/EMILIN1/ENG/FBN1/HSP90AB1/HTRA1/ITGA8/LTBP1/LTBP4/SDCBP/SPRY1/TGFB1I1/UBA52/UBB/UBC	19	Mac_MT1E
GO:0030038	contractile actin filament bundle assembly	17/965	106/18866	2.58519436202199e-05	0.00047136922261831	0.000354699498009225	ACTG1/CCDC88A/CDC42/ELN/ITGB1BP1/ITGB5/LIMCH1/PDLIM1/PFN1/PFN2/PHACTR1/RGCC/RHOC/S100A10/SORBS3/TPM1/WAS	17	Mac_MT1E
GO:0043149	stress fiber assembly	17/965	106/18866	2.58519436202199e-05	0.00047136922261831	0.000354699498009225	ACTG1/CCDC88A/CDC42/ELN/ITGB1BP1/ITGB5/LIMCH1/PDLIM1/PFN1/PFN2/PHACTR1/RGCC/RHOC/S100A10/SORBS3/TPM1/WAS	17	Mac_MT1E
GO:0032930	positive regulation of superoxide anion generation	7/965	19/18866	2.62585244433209e-05	0.000477609092877167	0.000359394923043904	AGT/CLEC7A/CYBA/GNAI2/ITGB2/SOD1/TYROBP	7	Mac_MT1E
GO:0071229	cellular response to acid chemical	14/965	76/18866	2.70038606147717e-05	0.000489964913501762	0.000368692524929517	CEBPB/COL1A1/COL1A2/COL3A1/COL4A1/COL5A2/COL6A1/CYBA/CYBB/LAMTOR2/LAMTOR4/MMP2/PDGFRA/RRAGA	14	Mac_MT1E
GO:0000956	nuclear-transcribed mRNA catabolic process	26/965	210/18866	2.7817424036991e-05	0.000503495375069538	0.00037887402956672	NBDY/PABPC1/PELO/RPL23A/RPL26/RPL28/RPL3/RPL39/RPL41/RPLP2/RPS17/RPS19/RPS2/RPS21/RPS23/RPS24/RPS26/RPS28/RPS29/RPS4X/RPS9/SSB/UBA52/ZFP36/ZFP36L1/ZFP36L2	26	Mac_MT1E
GO:0043542	endothelial cell migration	32/965	286/18866	2.79876623587464e-05	0.000505344142005491	0.000380265203772953	AGT/ANGPT1/ANXA1/ATP5F1A/ATP5F1B/CDH13/DCN/EMP2/FAP/GADD45A/GLUL/GPX1/GRN/HIF1A/HMOX1/HSPB1/ITGB1/ITGB1BP1/ITGB2/KLF4/MYH9/NR2F2/PECAM1/PTK2/PTN/RAB13/RGCC/RRAS/SEMA5A/SMOC2/SPARC/TMSB4X	32	Mac_MT1E
GO:2001056	positive regulation of cysteine-type endopeptidase activity	21/965	151/18866	2.88344593624427e-05	0.000519370201283222	0.000390819639544606	ARL6IP5/BAD/BEX3/BID/CASP1/CLEC7A/CTSH/CYFIP2/F2R/GSN/IFT57/LGALS9/MTCH1/NLRP3/PMAIP1/PYCARD/RACK1/RPS27L/S100A8/S100A9/UACA	21	Mac_MT1E
GO:0033006	regulation of mast cell activation involved in immune response	9/965	33/18866	2.92616913119581e-05	0.00052578937342867	0.00039564998702673	CD300A/FCER1G/FGR/HMOX1/LGALS9/LYN/RAC2/STXBP2/VAMP8	9	Mac_MT1E
GO:0001894	tissue homeostasis	30/965	261/18866	2.96589197167949e-05	0.000531639717918683	0.000400052298748021	ACTB/ACTG1/ANGPT1/CORO1A/CSF1R/CTSH/CTSK/CYTL1/EPAS1/ESAM/F2R/HSPB1/IGHA1/IGHG3/IGKC/ITGB1/LIPA/LTBP3/LYZ/PDGFRB/PECAM1/RAC2/RCN3/SNX10/SOD1/SPP1/TNFAIP3/TNFRSF11B/VCL/WWTR1	30	Mac_MT1E
GO:1903844	regulation of cellular response to transforming growth factor beta stimulus	19/965	129/18866	3.04942140666395e-05	0.00054529533153863	0.000410327978753386	ASPN/CAV1/CAV2/CITED2/DKK3/EMILIN1/ENG/FBN1/HSP90AB1/HTRA1/ITGA8/LTBP1/LTBP4/SDCBP/SPRY1/TGFB1I1/UBA52/UBB/UBC	19	Mac_MT1E
GO:0032651	regulation of interleukin-1 beta production	16/965	97/18866	3.10582475864914e-05	0.000553076379196544	0.000416183120679958	ARRB2/CARD16/CASP1/CCL3/CLEC7A/F2R/HSPB1/LGALS9/MNDA/NLRP3/PYCARD/SERPINB1/STMP1/TNFAIP3/TREM2/TYROBP	16	Mac_MT1E
GO:0032743	positive regulation of interleukin-2 production	8/965	26/18866	3.11529344433574e-05	0.000553076379196544	0.000416183120679958	ANXA1/CD4/CD83/CD86/CLEC7A/IL1B/PTPRC/SPTBN1	8	Mac_MT1E
GO:1905523	positive regulation of macrophage migration	8/965	26/18866	3.11529344433574e-05	0.000553076379196544	0.000416183120679958	C3AR1/C5AR1/CCL3/CSF1R/IL34/PTK2/RARRES2/TREM2	8	Mac_MT1E
GO:0030500	regulation of bone mineralization	14/965	77/18866	3.14714915156691e-05	0.000557398421331218	0.000419435403820185	ALOX5/ANKH/ATP2B1/ATRAID/CCL3/ECM1/GPM6B/HIF1A/LTBP3/MGP/OMD/OSR1/PTN/SRGN	14	Mac_MT1E
GO:0032355	response to estradiol	20/965	141/18866	3.32375145534875e-05	0.000587275227384359	0.000441917330090855	AGT/ANXA1/AREG/ARPC1B/BAD/CCND1/CD4/COL1A1/CRYAB/GGT5/IGFBP2/MAP1B/NR2F2/PAM/PDGFRB/POSTN/PTN/RAMP3/TFPI/TXNIP	20	Mac_MT1E
GO:0030195	negative regulation of blood coagulation	11/965	50/18866	3.52156309379017e-05	0.000620748686912514	0.000467105693525612	C1QTNF1/CD9/FAP/PDGFRA/PLAT/PLAUR/PRKG1/SERPINE1/SERPINE2/SERPING1/TFPI	11	Mac_MT1E
GO:0036363	transforming growth factor beta activation	5/965	9/18866	3.67435197786117e-05	0.000646146114400657	0.000486216942942218	HSP90AB1/ITGAV/LRRC32/LTBP1/LTBP3	5	Mac_MT1E
GO:0031333	negative regulation of protein-containing complex assembly	20/965	142/18866	3.68616109417674e-05	0.000646690342314081	0.000486626467702069	CAPG/CAPZA1/CDC42/CLU/CRYAB/EIF4EBP1/EPS8/CYRIB/GSN/LMOD1/NOP53/PARK7/PFN1/PFN2/SOST/SPTBN1/SVIL/TMSB10/TMSB4X/VDAC2	20	Mac_MT1E
GO:0044794	positive regulation by host of viral process	6/965	14/18866	3.71454170820331e-05	0.000650132406051339	0.000489216578004433	CAV2/CFL1/CSF1R/HSPA8/NUCKS1/PPIB	6	Mac_MT1E
GO:0002286	T cell activation involved in immune response	17/965	109/18866	3.74198576585453e-05	0.000653394738080152	0.000491671442423735	ANXA1/CD74/CD86/CLEC4E/FCER1G/FCGR2B/FGL2/GPR183/HAVCR2/HLA-DMB/IL18/LCP1/LGALS9/NFKBID/NLRP3/SLC11A1/TMEM98	17	Mac_MT1E
GO:0010922	positive regulation of phosphatase activity	9/965	34/18866	3.80009422045054e-05	0.000661983549529658	0.000498134416592293	CALM1/CALM2/CD300A/HSP90AB1/ITGA1/PDGFRB/PLEK/PPP1R15A/PTPRC	9	Mac_MT1E
GO:0043122	regulation of I-kappaB kinase/NF-kappaB signaling	29/965	252/18866	3.91524797036048e-05	0.000680446257331267	0.000512027375391651	ANGPT1/CARD16/CASP1/CD36/CD4/CD74/DDX21/ECM1/F2R/FKBP1A/FLNA/HLA-DRB1/HMOX1/HSPB1/IL1B/LGALS1/LGALS9/LITAF/NFKBID/OPTN/PYCARD/REL/RHOC/S100A12/S100A13/S100A4/TFG/TGM2/TNFAIP3	29	Mac_MT1E
GO:0045598	regulation of fat cell differentiation	20/965	143/18866	4.08343649115371e-05	0.000708018275720834	0.00053277497751034	AAMDC/ADIRF/ALOX5/CCDC3/CCDC85B/CEBPB/FRZB/ID2/ID4/INSIG1/JAG1/RARRES2/SFRP2/SNAI2/TGFB1I1/WWTR1/ZBTB16/ZFP36/ZFP36L1/ZFP36L2	20	Mac_MT1E
GO:0048143	astrocyte activation	8/965	27/18866	4.2293960856276e-05	0.000731616511688635	0.000550532357606537	BACE2/C1QA/C5AR1/GRN/IFNGR1/IL1B/LRP1/TREM2	8	Mac_MT1E
GO:1900047	negative regulation of hemostasis	11/965	51/18866	4.28449189364179e-05	0.000739423589365481	0.000556407086799747	C1QTNF1/CD9/FAP/PDGFRA/PLAT/PLAUR/PRKG1/SERPINE1/SERPINE2/SERPING1/TFPI	11	Mac_MT1E
GO:0034612	response to tumor necrosis factor	34/965	320/18866	4.62660363893887e-05	0.000796613123075763	0.000599441502126529	ACTN4/AKAP12/CARD16/CASP1/CCDC3/CCL3/CCL3L3/CCL4/CD14/COL1A1/CXCL16/CXCL8/CYBA/GAS6/GGT5/ILK/KRT18/KRT8/NFKB1/NFKBIA/POSTN/PSMB9/PSME2/PYCARD/RACK1/TMSB4X/TNFAIP3/TNFRSF11B/TNFRSF12A/TNFRSF1B/TNFSF13B/ZFP36/ZFP36L1/ZFP36L2	34	Mac_MT1E
GO:0008631	intrinsic apoptotic signaling pathway in response to oxidative stress	10/965	43/18866	4.79289074281649e-05	0.000821432845321967	0.000618118035508484	ARL6IP5/GPX1/HIF1A/HSPB1/MCL1/P4HB/PARK7/SFPQ/SOD1/SOD2	10	Mac_MT1E
GO:0150077	regulation of neuroinflammatory response	10/965	43/18866	4.79289074281649e-05	0.000821432845321967	0.000618118035508484	CCL3/CD200/GRN/IL18/IL1B/IL33/NUPR1/PTPRC/TNFRSF1B/TREM2	10	Mac_MT1E
GO:0002819	regulation of adaptive immune response	22/965	168/18866	4.81222875606866e-05	0.000822846764948976	0.000619181992504105	ANXA1/CD4/CD48/CYRIB/FCER1G/FCGR2B/HAVCR2/IL18/IL1B/IL33/IL6ST/NFKBID/NLRP3/PTPN6/PTPRC/PYCARD/SAMSN1/SLC11A1/TNFAIP3/TNFRSF1B/TNFSF13B/WAS	22	Mac_MT1E
GO:0032633	interleukin-4 production	9/965	35/18866	4.88490421335868e-05	0.000833353429134132	0.000627088127086939	CD83/CD86/CEBPB/FCER1G/HAVCR2/HLA-DRB1/IL33/LGALS9/NLRP3	9	Mac_MT1E
GO:2001238	positive regulation of extrinsic apoptotic signaling pathway	11/965	52/18866	5.18538212263861e-05	0.000882585337892227	0.000664134528261657	AGT/BID/CAV1/INHBA/PDIA3/PMAIP1/PPP1CA/PTPRC/PYCARD/TIMP3/TNFRSF12A	11	Mac_MT1E
GO:0090201	negative regulation of release of cytochrome c from mitochondria	7/965	21/18866	5.53762889915818e-05	0.000940383159282674	0.000707626672528824	ARRB2/CLU/GPX1/HIGD1A/LMNA/PPIF/PRELID1	7	Mac_MT1E
GO:0046390	ribose phosphate biosynthetic process	24/965	194/18866	5.654561360013e-05	0.000958047941841472	0.000720919202472217	ACSL1/ALDOA/ATP5F1A/ATP5F1B/ATP5F1C/ATP5F1D/ATP5F1E/ATP5MC1/ATP5MC2/ATP5MC3/ATP5ME/ATP5MF/ATP5MG/ATP5PB/ATP5PD/ATP5PF/ATP5PO/GUCY1A1/GUK1/PPT1/TKT/TMSB4X/TREM2/UPP1	24	Mac_MT1E
GO:0031670	cellular response to nutrient	10/965	44/18866	5.92077230736058e-05	0.000994462575234141	0.00074832076278798	ATP2B1/COL1A1/FOLR2/GAS6/HMOX1/KANK2/POSTN/PTN/SNAI2/TNC	10	Mac_MT1E
GO:0033003	regulation of mast cell activation	10/965	44/18866	5.92077230736058e-05	0.000994462575234141	0.00074832076278798	CD300A/FCER1G/FGR/HMOX1/LGALS9/LYN/PLSCR1/RAC2/STXBP2/VAMP8	10	Mac_MT1E
GO:0090594	inflammatory response to wounding	6/965	15/18866	5.92308931752446e-05	0.000994462575234141	0.00074832076278798	ALOX5/F2R/GRN/HIF1A/HMOX1/TIMP1	6	Mac_MT1E
GO:2001044	regulation of integrin-mediated signaling pathway	6/965	15/18866	5.92308931752446e-05	0.000994462575234141	0.00074832076278798	CD63/EMP2/FLNA/ITGB1BP1/LIMS2/TIMP1	6	Mac_MT1E
GO:0072503	cellular divalent inorganic cation homeostasis	46/965	492/18866	6.01292480387634e-05	0.00100726670360195	0.000757955710694166	ACKR4/AGT/ANXA6/ATP2B1/C1QTNF1/C3AR1/C5AR1/CALM1/CALM2/CAV1/CAV2/CCL3/CD36/CD4/CD52/CORO1A/CXCL12/CXCR4/CYBA/F2R/FKBP1A/FPR1/FPR3/GRINA/HERPUD1/HSP90B1/ITGAV/LRP1/LYN/MT1E/MT1M/MT1X/MT2A/PDGFRA/PLN/PTPN6/PTPRC/RAMP3/S100A8/S100A9/SELENOK/SELENOT/SLC11A1/SYNPO/TGM2/THY1	46	Mac_MT1E
GO:0051384	response to glucocorticoid	20/965	147/18866	6.08185935096271e-05	0.00101651978025888	0.000764918536198606	AIF1/ANXA1/AQP1/AREG/ATP2B1/BAD/CBX3/CCND1/EIF4EBP1/FBXO32/FIBIN/IGFBP2/IGFBP7/IL1RN/PAM/SLIT3/SPARC/ZFP36/ZFP36L1/ZFP36L2	20	Mac_MT1E
GO:0050864	regulation of B cell activation	24/965	195/18866	6.14248573051172e-05	0.00102434576642983	0.000770807493799283	BAD/CD300A/CD74/FCGR2B/GPR183/ID2/IGHA1/IGHG1/IGHG3/IGKC/IGLC2/IGLC3/INHBA/LYN/MNDA/PTPN6/PTPRC/SAMSN1/SLAMF8/TNFAIP3/TNFSF13B/TYROBP/ZFP36L1/ZFP36L2	24	Mac_MT1E
GO:0042554	superoxide anion generation	9/965	36/18866	6.21974855358793e-05	0.00103490479856897	0.000778753034618456	AGT/CLEC7A/CYBA/CYBB/GNAI2/ITGB2/NCF2/SOD1/TYROBP	9	Mac_MT1E
GO:0045010	actin nucleation	11/965	53/18866	6.24421213963955e-05	0.00103665096841756	0.000780067005788009	ACTR2/ACTR3/ARPC1A/ARPC1B/ARPC3/ARPC4/CORO1A/GMFG/GSN/LMOD1/WAS	11	Mac_MT1E
GO:0001959	regulation of cytokine-mediated signaling pathway	23/965	183/18866	6.26431489018588e-05	0.00103766698214441	0.000780831543525284	ANGPT1/CARD16/CASP1/CAV1/CCDC3/CD74/CXCR4/ECM1/GAS6/HIF1A/HSP90AB1/IFNGR1/IL1R2/IL1RN/PTPN6/PTPRC/PYCARD/RACK1/SAMHD1/SLIT3/SOCS3/TNFAIP3/TREM2	23	Mac_MT1E
GO:0009743	response to carbohydrate	27/965	233/18866	6.33872402784845e-05	0.00104765414277647	0.000788346758122988	BAD/CLEC7A/COL6A2/CYBA/GAS6/GLUL/HIF1A/HLA-DRB1/IL1B/KIF5B/LDHA/LGALS1/LRP1/LYN/MAP1B/NAMPT/PHPT1/PIM3/RACK1/RAP1A/SELENOS/SELENOT/SPARC/TXNIP/VAMP2/ZBTB20/ZFP36L1	27	Mac_MT1E
GO:0001952	regulation of cell-matrix adhesion	18/965	125/18866	6.62553908659351e-05	0.00109020234061221	0.000820363749664572	ACTG1/CD36/CDH13/EMP2/GPM6B/ILK/ITGB1BP1/JAG1/LIMCH1/LRP1/POSTN/PTK2/RHOD/RRAS/S100A10/SERPINE1/THY1/VCL	18	Mac_MT1E
GO:0008637	apoptotic mitochondrial changes	18/965	125/18866	6.62553908659351e-05	0.00109020234061221	0.000820363749664572	ARRB2/ATP5IF1/BAD/BID/CLU/GPX1/HIGD1A/LMNA/PLAUR/PMAIP1/PPIF/PRELID1/PYCARD/SLC25A4/SLC25A5/SOD2/TMEM14A/YWHAQ	18	Mac_MT1E
GO:0002532	production of molecular mediator involved in inflammatory response	15/965	93/18866	7.1156341721135e-05	0.00116567596448685	0.000877156716232418	ALOX5/CD36/CHID1/CLEC7A/FCER1G/GPSM3/GRN/IL1R2/LYN/PRDX2/PYCARD/RPS19/SERPINE1/SLAMF8/VAMP8	15	Mac_MT1E
GO:0032677	regulation of interleukin-8 production	15/965	93/18866	7.1156341721135e-05	0.00116567596448685	0.000877156716232418	ANXA1/CD14/CD74/CLEC7A/F2R/FCN1/IL1B/KLF4/LGALS9/PARK7/PTPRC/PYCARD/SERPINE1/TLR2/TMSB4X	15	Mac_MT1E
GO:0051216	cartilage development	24/965	197/18866	7.23290834420184e-05	0.00118227781546964	0.000889649403338529	ANXA6/BGN/CD44/COL1A1/CTSK/CYTL1/ECM1/EFEMP1/FRZB/HIF1A/LTBP3/LUM/MGP/NFIB/OSR1/PRRX1/PTHLH/SERPINH1/SFRP2/SNAI2/SULF1/TGFBI/TIMP1/ZBTB16	24	Mac_MT1E
GO:0000302	response to reactive oxygen species	27/965	235/18866	7.3440385187021e-05	0.00119780461202831	0.000901333125314393	AKR1C3/ANXA1/AQP1/AREG/BAD/CD36/COL1A1/CRYAB/FBLN5/GPX1/HMOX1/KDM6B/KLF4/LDHA/MMP2/PARK7/PDGFRA/PDGFRB/PPIF/PRDX2/RACK1/SOD1/SOD2/SOD3/TNFAIP3/TPM1/TXNIP	27	Mac_MT1E
GO:0032649	regulation of interferon-gamma production	16/965	104/18866	7.43523826304975e-05	0.00120937074680293	0.000910036498385033	CD14/CLEC7A/CYRIB/GAS6/HAVCR2/HLA-DPA1/HLA-DPB1/HLA-DRB1/IL18/IL1B/IL33/INHBA/IRF8/LGALS9/PYCARD/SLC11A1	16	Mac_MT1E
GO:0048041	focal adhesion assembly	14/965	83/18866	7.45084809167263e-05	0.00120937074680293	0.000910036498385033	ACTG1/ACTN1/CTTN/FERMT2/GPM6B/ITGB1BP1/LIMCH1/LRP1/PTK2/RHOD/S100A10/THY1/TRIP6/VCL	14	Mac_MT1E
GO:0036336	dendritic cell migration	8/965	29/18866	7.46384317525595e-05	0.00120937074680293	0.000910036498385033	ALOX5/CDC42/CXCR4/EPS8/GAS6/GPR183/LGALS9/SLAMF8	8	Mac_MT1E
GO:0032757	positive regulation of interleukin-8 production	11/965	54/18866	7.48310211985095e-05	0.00120984969131621	0.000910396898195374	CD14/CD74/CLEC7A/F2R/FCN1/IL1B/LGALS9/PARK7/PYCARD/SERPINE1/TLR2	11	Mac_MT1E
GO:0031623	receptor internalization	17/965	115/18866	7.50107948895592e-05	0.00121011980190308	0.000910600153064328	ANGPT1/ARRB2/CAV1/CD36/CD63/CD9/CXCL8/FCER1G/GRB2/ITGB1/ITGB2/LRP1/LRPAP1/RAMP1/RAMP3/SDCBP/SFRP4	17	Mac_MT1E
GO:0009152	purine ribonucleotide biosynthetic process	22/965	173/18866	7.520477893719e-05	0.00121061749347698	0.000910974659805441	ACSL1/ALDOA/ATP5F1A/ATP5F1B/ATP5F1C/ATP5F1D/ATP5F1E/ATP5MC1/ATP5MC2/ATP5MC3/ATP5ME/ATP5MF/ATP5MG/ATP5PB/ATP5PD/ATP5PF/ATP5PO/GUCY1A1/GUK1/PPT1/TMSB4X/TREM2	22	Mac_MT1E
GO:0032928	regulation of superoxide anion generation	7/965	22/18866	7.76455298341754e-05	0.00124720233095112	0.000938504296583049	AGT/CLEC7A/CYBA/GNAI2/ITGB2/SOD1/TYROBP	7	Mac_MT1E
GO:0043112	receptor metabolic process	24/965	198/18866	7.84049102688661e-05	0.00125530757023495	0.000944603388690194	ANGPT1/AP2S1/ARRB2/CAMLG/CAV1/CD36/CD63/CD9/CNPY2/CXCL8/FCER1G/GRB2/HIF1A/ITGAV/ITGB1/ITGB2/LRP1/LRPAP1/MYLIP/OPTN/RAMP1/RAMP3/SDCBP/SFRP4	24	Mac_MT1E
GO:0097242	amyloid-beta clearance	9/965	37/18866	7.84884399122785e-05	0.00125530757023495	0.000944603388690194	C5AR1/CD36/CLU/IFNGR1/ITGB2/LRP1/LRPAP1/MSR1/TREM2	9	Mac_MT1E
GO:0009260	ribonucleotide biosynthetic process	23/965	186/18866	8.06619097555895e-05	0.00128729469311017	0.000968673302214832	ACSL1/ALDOA/ATP5F1A/ATP5F1B/ATP5F1C/ATP5F1D/ATP5F1E/ATP5MC1/ATP5MC2/ATP5MC3/ATP5ME/ATP5MF/ATP5MG/ATP5PB/ATP5PD/ATP5PF/ATP5PO/GUCY1A1/GUK1/PPT1/TMSB4X/TREM2/UPP1	23	Mac_MT1E
GO:0070555	response to interleukin-1	25/965	211/18866	8.15449865831031e-05	0.00129859516187384	0.000977176764904816	AKAP12/ANXA1/CCL3/CCL3L3/CCL4/CEBPB/CXCL8/CYBA/HIF1A/IL1B/IL1R2/IL1RN/LGALS9/MAP3K8/NFKB1/NFKBIA/PSMB9/PSME2/PTGIS/PYCARD/SKP1/TFPI/UBA52/UBB/UBC	25	Mac_MT1E
GO:0014066	regulation of phosphatidylinositol 3-kinase signaling	18/965	127/18866	8.18096344122794e-05	0.00130001990786622	0.000978248868606204	AGT/ANGPT1/DCN/F2R/FGR/HCLS1/HCST/IER3/IL18/KLF4/LYN/MYDGF/NOP53/PDGFRA/PDGFRB/PTK2/PTPN6/SERPINE2	18	Mac_MT1E
GO:0051701	interaction with host	25/965	212/18866	8.80611061673495e-05	0.00139637065997415	0.00105075161542463	BAD/CAV1/CAV2/CD4/CD74/CD86/CTSB/CXCL8/CXCR4/FCN1/GAS6/GRB2/GSN/HLA-DRB1/IFITM3/ITGAV/ITGB1/ITGB5/LAMP1/LGALS1/LGALS9/MRC1/P4HB/RRAGA/VAMP8	25	Mac_MT1E
GO:0010761	fibroblast migration	10/965	46/18866	8.86382528995861e-05	0.00139954143567623	0.00105313758484279	AKAP12/ARID5B/ILK/ITGB1/ITGB1BP1/LAMTOR2/PDLIM1/PTK2/TNS1/ZFAND5	10	Mac_MT1E
GO:0035987	endodermal cell differentiation	10/965	46/18866	8.86382528995861e-05	0.00139954143567623	0.00105313758484279	COL4A2/COL5A2/COL6A1/COL8A1/FN1/INHBA/ITGAV/ITGB2/ITGB5/MMP2	10	Mac_MT1E
GO:0001706	endoderm formation	11/965	55/18866	8.92645217252197e-05	0.00140643740068547	0.00105832671304568	COL4A2/COL5A2/COL6A1/COL8A1/DUSP2/FN1/INHBA/ITGAV/ITGB2/ITGB5/MMP2	11	Mac_MT1E
GO:0002523	leukocyte migration involved in inflammatory response	6/965	16/18866	9.06737878434116e-05	0.00142561478725838	0.00107275745876293	ALOX5/ITGB2/PTN/S100A8/S100A9/SLAMF8	6	Mac_MT1E
GO:0033157	regulation of intracellular protein transport	29/965	264/18866	9.09134923898172e-05	0.00142636157933369	0.00107331941054408	ANGPT1/ATP5IF1/BAD/BID/CD36/CDC42/ERLEC1/FLNA/GAS6/HCLS1/HSP90AB1/IL1B/INSIG1/ITGB1BP1/ITGB2/KIF5B/LCP1/LEPROT/LMAN1/NUCB1/OAZ1/PARK7/PKIG/PMAIP1/RAC2/TOMM7/UBE2D3/VAMP2/YWHAQ	29	Mac_MT1E
GO:0030705	cytoskeleton-dependent intracellular transport	24/965	200/18866	9.19416049300058e-05	0.001436418210917	0.00108088690117159	ACTN4/AP3S1/ARL3/CCDC88A/CDC42/DST/DYNLL1/FEZ1/HIF1A/HSPA8/HSPB1/IFT57/KIF5B/LAMP1/MAP1A/MAP1B/MYO1D/MYO1F/MYO1G/SFPQ/SOD1/TUBA1B/TUBB/UBB	24	Mac_MT1E
GO:1901654	response to ketone	24/965	200/18866	9.19416049300058e-05	0.001436418210917	0.00108088690117159	AKR1C2/AKR1C3/AQP1/ATP2B1/BAD/CAV1/CBX3/CCND1/CYBA/CYBB/EIF4EBP1/FBXO32/FIBIN/IGFBP7/KLF4/PARK7/PLN/PTN/RWDD1/SLIT3/SPP1/TLR2/TNC/TXNIP	24	Mac_MT1E
GO:0043666	regulation of phosphoprotein phosphatase activity	17/965	117/18866	9.34339570429649e-05	0.00144917314986985	0.00109048483465267	CALM1/CALM2/CD300A/FKBP1A/GNAI2/HSP90AB1/HSP90B1/IGFBP3/ITGA1/PDGFRB/PHACTR1/PHACTR2/PPP1R14A/PPP1R15A/PTN/PTPRC/RCAN2	17	Mac_MT1E
GO:0014812	muscle cell migration	16/965	106/18866	9.38956752699379e-05	0.00144917314986985	0.00109048483465267	ADAMTS1/AGT/AIF1/ANXA1/IGFBP3/IGFBP5/ILK/ITGB1BP1/LRP1/PARVA/PDGFRB/PLAT/POSTN/PRKG1/SERPINE1/TPM1	16	Mac_MT1E
GO:0002501	peptide antigen assembly with MHC protein complex	4/965	6/18866	9.39296974919014e-05	0.00144917314986985	0.00109048483465267	HLA-DMA/HLA-DMB/HLA-DRA/HLA-DRB1	4	Mac_MT1E
GO:0097283	keratinocyte apoptotic process	4/965	6/18866	9.39296974919014e-05	0.00144917314986985	0.00109048483465267	GSN/SFRP4/ZFP36/ZFP36L1	4	Mac_MT1E
GO:1902172	regulation of keratinocyte apoptotic process	4/965	6/18866	9.39296974919014e-05	0.00144917314986985	0.00109048483465267	GSN/SFRP4/ZFP36/ZFP36L1	4	Mac_MT1E
GO:1902177	positive regulation of oxidative stress-induced intrinsic apoptotic signaling pathway	4/965	6/18866	9.39296974919014e-05	0.00144917314986985	0.00109048483465267	MCL1/PARK7/SFPQ/SOD1	4	Mac_MT1E
GO:0043123	positive regulation of I-kappaB kinase/NF-kappaB signaling	23/965	188/18866	9.51118507197283e-05	0.00146431847969048	0.00110188150763594	CARD16/CASP1/CD36/CD4/CD74/DDX21/ECM1/F2R/FKBP1A/FLNA/HLA-DRB1/HMOX1/IL1B/LGALS1/LGALS9/LITAF/REL/RHOC/S100A12/S100A13/S100A4/TFG/TGM2	23	Mac_MT1E
GO:0007266	Rho protein signal transduction	19/965	140/18866	9.53059999582942e-05	0.00146431847969048	0.00110188150763594	ARHGAP29/CDC42/CDC42EP1/CDC42EP5/CDH13/CFL1/COL1A2/COL3A1/CTNNAL1/EPS8/F2R/ITGB1/KANK2/PDGFRB/PECAM1/RHOD/RHOG/TAX1BP3/WAS	19	Mac_MT1E
GO:0044706	multi-multicellular organism process	26/965	226/18866	9.70033651586338e-05	0.00148517584599009	0.00111757641727635	AGT/BSG/CTSB/EMP2/FBLN1/HAVCR2/IGFBP2/IGFBP5/IGFBP7/IL1B/LGALS9/MAGED2/MMP2/NAMPT/NR2F2/PAM/PGF/PTGIS/PTHLH/PTN/SERPINE2/SOD1/SPP1/TIMP1/TMED2/TPPP3	26	Mac_MT1E
GO:0031667	response to nutrient levels	44/965	473/18866	9.70637764863486e-05	0.00148517584599009	0.00111757641727635	ACSL1/AKR1C3/ATP2B1/CCND1/CD4/CD68/COL1A1/COX4I1/CYBA/CYBB/DAD1/EIF4EBP1/FOLR2/FSTL1/GABARAPL2/GAS6/GLUL/GNAI2/GSN/HIGD1A/HMOX1/HSPA8/IGFBP2/KANK2/KLF10/KYNU/LDHA/MAP1B/NAMPT/NENF/NUCB2/PMAIP1/POSTN/PTN/RRAGA/SFRP2/SNAI2/SOD1/SPARC/SPP1/TNC/TNFRSF11B/UPP1/ZFP36	44	Mac_MT1E
GO:0030837	negative regulation of actin filament polymerization	12/965	65/18866	9.79953382041472e-05	0.00148750368736287	0.00111932808905879	CAPG/CAPZA1/EPS8/CYRIB/GSN/LMOD1/PFN1/PFN2/SPTBN1/SVIL/TMSB10/TMSB4X	12	Mac_MT1E
GO:0032729	positive regulation of interferon-gamma production	12/965	65/18866	9.79953382041472e-05	0.00148750368736287	0.00111932808905879	CD14/CLEC7A/CYRIB/HAVCR2/HLA-DPA1/HLA-DPB1/IL18/IL1B/IRF8/LGALS9/PYCARD/SLC11A1	12	Mac_MT1E
GO:0010742	macrophage derived foam cell differentiation	9/965	38/18866	9.82181386346591e-05	0.00148750368736287	0.00111932808905879	AGT/CD36/IL18/ITGAV/MSR1/NFKB1/NFKBIA/PLA2G5/SELENOK	9	Mac_MT1E
GO:0046596	regulation of viral entry into host cell	9/965	38/18866	9.82181386346591e-05	0.00148750368736287	0.00111932808905879	CD4/CD74/FCN1/GSN/HLA-DRB1/IFITM3/LGALS1/LGALS9/P4HB	9	Mac_MT1E
GO:0090077	foam cell differentiation	9/965	38/18866	9.82181386346591e-05	0.00148750368736287	0.00111932808905879	AGT/CD36/IL18/ITGAV/MSR1/NFKB1/NFKBIA/PLA2G5/SELENOK	9	Mac_MT1E
GO:0001818	negative regulation of cytokine production	36/965	360/18866	9.87647138864339e-05	0.00149273511558294	0.00112326467395762	ANXA1/ARRB2/ATP2B1/CARD16/CD200/CD83/CHID1/FCGR2B/GAS6/HAVCR2/HLA-DRB1/HMOX1/HSP90AB1/IL1R2/IL33/INHBA/KLF4/LGALS9/LRRC32/NFKB1/NLRP3/PTPN6/PTPRC/PYCARD/REL/RGCC/SELENOS/SERPINB1/SLC11A1/SRGN/TMSB4X/TNFAIP3/TREM2/TYROBP/VSIG4/ZFP36	36	Mac_MT1E
GO:0018108	peptidyl-tyrosine phosphorylation	37/965	374/18866	9.92805568692846e-05	0.00149748173277838	0.00112683644456901	AGT/ANGPT1/AREG/ARRB2/CAV1/CD300A/CD36/CD4/CD44/CD74/CSF1R/EFEMP1/EREG/FCGR1A/FGR/GAS6/HBEGF/HCK/HCLS1/IL18/IL34/IL6ST/ITGB2/LYN/PDGFRA/PDGFRB/PECAM1/PTK2/PTPN6/PTPRC/RACK1/SAMSN1/SFRP2/SLA/SOCS3/THY1/TREM2	37	Mac_MT1E
GO:0002479	antigen processing and presentation of exogenous peptide antigen via MHC class I, TAP-dependent	13/965	75/18866	0.000100099938560856	0.00150677818267771	0.0011338319079008	CD36/CYBA/CYBB/FCGR1A/HLA-C/ITGAV/ITGB5/NCF2/PDIA3/PSMB9/PSME2/TAPBP/VAMP8	13	Mac_MT1E
GO:0043303	mast cell degranulation	10/965	47/18866	0.00010748637799622	0.00161320559371244	0.00121391721567451	CD300A/FCER1G/FGR/HMOX1/LGALS9/LYN/RAC2/S100A13/STXBP2/VAMP8	10	Mac_MT1E
GO:0051656	establishment of organelle localization	41/965	432/18866	0.000107605008609036	0.00161320559371244	0.00121391721567451	ACTN4/ACTR2/ACTR3/ANKRD28/AP3S1/AREG/CD300A/CD59/CDC42/CHMP1B/DCTN2/FCER1G/FEZ1/FGR/GEM/HIF1A/HMOX1/ITGB1/KIF5B/LAMP1/LGALS9/LMAN1/LYN/MAP1B/MAP4/MYH10/MYH9/MYO1D/MYO1F/MYO1G/PTK2/RAC2/S100A13/SERPINA1/SPRY1/STXBP2/TFG/TMED10/TMED2/UBB/VAMP8	41	Mac_MT1E
GO:0006919	activation of cysteine-type endopeptidase activity involved in apoptotic process	14/965	86/18866	0.000110886523556265	0.00165905018409485	0.00124841470175295	BAD/BEX3/BID/CTSH/F2R/IFT57/MTCH1/NLRP3/PMAIP1/PYCARD/RACK1/RPS27L/S100A8/S100A9	14	Mac_MT1E
GO:0050808	synapse organization	41/965	433/18866	0.000113164533663196	0.00168972636683013	0.00127149814906969	ACTB/ACTG1/ACTN1/ACTR2/ARF4/ARF6/C1QA/C1QB/C1QC/C5AR1/CDC42/CFL1/COL4A1/CTTN/F2R/FCGR2B/GAP43/HSPA8/IL10RA/LAMB2/LILRB2/MAP1B/MESD/MYH10/NFIA/PDLIM5/PFN1/PFN2/PPFIBP1/PTK2/PTN/SNCG/SPARC/SPARCL1/SRGN/SYNPO/THBS2/TLR2/TNC/TREM2/TUBB	41	Mac_MT1E
GO:0010822	positive regulation of mitochondrion organization	17/965	119/18866	0.000115718469293419	0.001720935392037	0.00129498255374241	ATP5IF1/BAD/BID/DCN/HIF1A/LEPROT/OPTN/PARK7/PLAUR/PMAIP1/PPIF/PYCARD/RAC2/TOMM7/TREM2/UBE2D3/YWHAQ	17	Mac_MT1E
GO:1901222	regulation of NIK/NF-kappaB signaling	17/965	119/18866	0.000115718469293419	0.001720935392037	0.00129498255374241	ACTN4/CD14/CD86/COPS8/HAVCR2/IL18/IL1B/ILK/LGALS9/LITAF/NFKBIA/NLRP3/TLR2/TMSB4X/TREM2/TRIP6/UACA	17	Mac_MT1E
GO:0018212	peptidyl-tyrosine modification	37/965	377/18866	0.000116938835921231	0.00173560620274291	0.00130602215697291	AGT/ANGPT1/AREG/ARRB2/CAV1/CD300A/CD36/CD4/CD44/CD74/CSF1R/EFEMP1/EREG/FCGR1A/FGR/GAS6/HBEGF/HCK/HCLS1/IL18/IL34/IL6ST/ITGB2/LYN/PDGFRA/PDGFRB/PECAM1/PTK2/PTPN6/PTPRC/RACK1/SAMSN1/SFRP2/SLA/SOCS3/THY1/TREM2	37	Mac_MT1E
GO:0002262	myeloid cell homeostasis	20/965	154/18866	0.000117327326698255	0.00173789639007535	0.00130774549455666	ANXA1/ATP5IF1/EPAS1/FCER1G/HCLS1/HIF1A/HMGB2/HMOX1/ID2/INHBA/LYN/MAFB/RBFOX2/RPS17/RPS19/RPS24/SOD1/SPI1/ZFP36/ZFP36L1	20	Mac_MT1E
GO:0001558	regulation of cell growth	40/965	420/18866	0.000120693502895869	0.00178419618523953	0.00134258551659171	AGT/BTG1/CCDC85B/CDC42/CRYAB/CTTN/CXCL12/CXCL16/CXCR4/CYBA/FBLN5/FBP1/FHL1/FN1/FRZB/HBEGF/IGFBP3/IGFBP5/IGFBP7/ILK/INHBA/KRT17/LAMTOR2/LRP1/LTBP4/MAP1B/MEG3/PPT1/RACK1/RERG/S100A8/S100A9/SDCBP/SEMA5A/SERPINE2/SFRP2/SGK1/SLIT3/SPP1/TNFRSF12A	40	Mac_MT1E
GO:2000249	regulation of actin cytoskeleton reorganization	9/965	39/18866	0.000121940163759513	0.00179904166055536	0.00135375655277643	CDC42/CSF1R/ESAM/GMFG/HCK/HCLS1/PDGFRA/PHPT1/RHOD	9	Mac_MT1E
GO:0002604	regulation of dendritic cell antigen processing and presentation	5/965	11/18866	0.000123600761450878	0.0018127297445197	0.00136405666631352	CD68/CD74/FCGR2B/FGL2/SLC11A1	5	Mac_MT1E
GO:0033860	regulation of NAD(P)H oxidase activity	5/965	11/18866	0.000123600761450878	0.0018127297445197	0.00136405666631352	AGT/CYBA/GNAI2/PARK7/SLAMF8	5	Mac_MT1E
GO:0045657	positive regulation of monocyte differentiation	5/965	11/18866	0.000123600761450878	0.0018127297445197	0.00136405666631352	CD4/CD74/HLA-DRB1/IL34/ZFP36L1	5	Mac_MT1E
GO:0090257	regulation of muscle system process	28/965	256/18866	0.000128515319049876	0.00188108911769059	0.00141549624739872	AGT/AIF1/ANXA6/ATP2B1/C12orf57/CALM1/CALM2/CAV1/CNN1/CTTN/F2R/FBXO32/FLNA/GUCY1A1/IGFBP5/IL6ST/KLF4/LMCD1/LMNA/MYL9/PLN/PPP1R12B/PRKG1/PTK2/SGCA/SOD1/TNFRSF1B/TPM1	28	Mac_MT1E
GO:0002279	mast cell activation involved in immune response	10/965	48/18866	0.000129615520458814	0.00189345822308044	0.00142480384590553	CD300A/FCER1G/FGR/HMOX1/LGALS9/LYN/RAC2/S100A13/STXBP2/VAMP8	10	Mac_MT1E
GO:0002832	negative regulation of response to biotic stimulus	15/965	98/18866	0.000131166166396612	0.00191234601341701	0.00143901667404411	A2M/ARRB2/CARD16/FGL2/GRN/HAVCR2/HTRA1/LGALS9/PRDX2/RPS19/SAMHD1/SERPING1/SLAMF8/TNFAIP3/VSIG4	15	Mac_MT1E
GO:0014015	positive regulation of gliogenesis	13/965	77/18866	0.000132187208440329	0.00192345347810918	0.00144737490356232	CCL3/CXCR4/ID2/IL1B/IL34/IL6ST/LRP1/LYN/PTN/SERPINE2/TLR2/TNFRSF1B/TREM2	13	Mac_MT1E
GO:0002548	monocyte chemotaxis	12/965	67/18866	0.000132812706532455	0.0019287731803862	0.00145137791359496	AIF1/ANXA1/CCL3/CCL3L3/CCL4/CXCL12/LYN/NBL1/RPS19/S100A12/SERPINE1/SLAMF8	12	Mac_MT1E
GO:0035691	macrophage migration inhibitory factor signaling pathway	3/965	3/18866	0.000133432064921582	0.00193021316526912	0.00145246148437261	ANGPT1/CD74/CXCR4	3	Mac_MT1E
GO:2000446	regulation of macrophage migration inhibitory factor signaling pathway	3/965	3/18866	0.000133432064921582	0.00193021316526912	0.00145246148437261	ANGPT1/CD74/CXCR4	3	Mac_MT1E
GO:0060263	regulation of respiratory burst	6/965	17/18866	0.000134082117991137	0.001935843186016	0.00145669800520782	CLEC7A/GRN/IGHA1/RAC2/RPS19/SLAMF8	6	Mac_MT1E
GO:1903829	positive regulation of cellular protein localization	34/965	338/18866	0.00013617937702256	0.00196166388393777	0.00147612776037985	ARF6/BAD/BID/CCDC88A/CDC42/FCER1G/FLNA/GAS6/HCLS1/HSP90AB1/IL1B/ITGB1/ITGB1BP1/ITGB2/KIF5B/LEPROT/LRP1/MAP1A/MESD/OAZ1/PARK7/PMAIP1/PTN/RAC2/RACK1/RAMP3/RHOG/SPTBN1/TOMM7/TREM2/TYROBP/UBE2D3/VAMP2/YWHAQ	34	Mac_MT1E
GO:0071356	cellular response to tumor necrosis factor	31/965	297/18866	0.000136399213598153	0.00196166388393777	0.00147612776037985	ACTN4/AKAP12/CARD16/CASP1/CCDC3/CCL3/CCL3L3/CCL4/COL1A1/CXCL8/CYBA/GAS6/ILK/KRT18/KRT8/NFKB1/NFKBIA/POSTN/PSMB9/PSME2/PYCARD/RACK1/TMSB4X/TNFAIP3/TNFRSF11B/TNFRSF12A/TNFRSF1B/TNFSF13B/ZFP36/ZFP36L1/ZFP36L2	31	Mac_MT1E
GO:0014068	positive regulation of phosphatidylinositol 3-kinase signaling	14/965	88/18866	0.00014293333625246	0.00205166013216539	0.00154384882178418	AGT/ANGPT1/DCN/F2R/FGR/HCLS1/HCST/IL18/LYN/MYDGF/PDGFRA/PDGFRB/PTK2/PTPN6	14	Mac_MT1E
GO:0032753	positive regulation of interleukin-4 production	7/965	24/18866	0.000144031150054762	0.00205192091941581	0.001544045060958	CD86/CEBPB/FCER1G/HAVCR2/IL33/LGALS9/NLRP3	7	Mac_MT1E
GO:0033622	integrin activation	7/965	24/18866	0.000144031150054762	0.00205192091941581	0.001544045060958	CXCL12/FBLIM1/FERMT2/FERMT3/FN1/ITGB1BP1/PLEK	7	Mac_MT1E
GO:0048745	smooth muscle tissue development	7/965	24/18866	0.000144031150054762	0.00205192091941581	0.001544045060958	COL3A1/ENG/ITGA8/MYLK/OSR1/PDGFRB/ZFAND5	7	Mac_MT1E
GO:0006839	mitochondrial transport	29/965	271/18866	0.000144057512331982	0.00205192091941581	0.001544045060958	ATP5F1A/ATP5F1B/ATP5F1C/ATP5F1D/ATP5F1E/ATP5IF1/ATP5MC1/ATP5MC2/ATP5MC3/ATP5ME/ATP5MF/ATP5MG/ATP5PB/ATP5PD/ATP5PF/ATP5PO/BAD/BID/LEPROT/LMAN1/PMAIP1/PPIF/RAC2/SLC25A5/TMEM14A/TOMM7/UBE2D3/UCP2/YWHAQ	29	Mac_MT1E
GO:0002474	antigen processing and presentation of peptide antigen via MHC class I	15/965	99/18866	0.00014740449211483	0.0020909604539068	0.001573421826818	CD36/CYBA/CYBB/FCER1G/FCGR1A/HLA-C/IFI30/ITGAV/ITGB5/NCF2/PDIA3/PSMB9/PSME2/TAPBP/VAMP8	15	Mac_MT1E
GO:0002763	positive regulation of myeloid leukocyte differentiation	11/965	58/18866	0.000147643616473139	0.0020909604539068	0.001573421826818	CD4/CD74/EVI2B/HCLS1/HLA-DRB1/ID2/IL34/KLF10/TREM2/TYROBP/ZFP36L1	11	Mac_MT1E
GO:0007566	embryo implantation	11/965	58/18866	0.000147643616473139	0.0020909604539068	0.001573421826818	BSG/EMP2/FBLN1/IGFBP7/IL1B/MMP2/PTGIS/SOD1/SPP1/TIMP1/TPPP3	11	Mac_MT1E
GO:0051222	positive regulation of protein transport	35/965	354/18866	0.00015329575637154	0.00216687201530133	0.00163054433594189	ARF6/BAD/BID/CD14/CDC42/CLEC4E/FGR/FLNA/GAS6/GLUL/HCLS1/HIF1A/HLA-DRB1/HSP90AB1/IL1B/IL33/ITGB1BP1/ITGB2/KIF5B/LEPROT/LRP1/MYH10/OAZ1/PHPT1/PMAIP1/RAC2/RACK1/RGCC/SERP1/TLR2/TOMM7/TREM2/UBE2D3/VAMP2/YWHAQ	35	Mac_MT1E
GO:0002448	mast cell mediated immunity	10/965	49/18866	0.000155469187360999	0.00219341604449805	0.00165051838893356	CD300A/FCER1G/FGR/HMOX1/LGALS9/LYN/RAC2/S100A13/STXBP2/VAMP8	10	Mac_MT1E
GO:0006690	icosanoid metabolic process	17/965	122/18866	0.000157866402722577	0.00222301057799666	0.00167278790860535	AKR1C1/AKR1C2/AKR1C3/ALOX5/ALOX5AP/ANXA1/CD74/FABP5/GGT5/GPX1/IL1B/LTC4S/MGST3/PLA2G5/PTGIS/TBXAS1/TLR2	17	Mac_MT1E
GO:0010743	regulation of macrophage derived foam cell differentiation	8/965	32/18866	0.0001595507195721	0.00224247327641014	0.00168743334794655	AGT/CD36/IL18/ITGAV/MSR1/NFKB1/NFKBIA/PLA2G5	8	Mac_MT1E
GO:0019058	viral life cycle	34/965	341/18866	0.000161300554038969	0.00226278149626312	0.00170271503169183	CAV1/CAV2/CD4/CD74/CD86/CDC42/CHMP1B/CTSB/CXCL8/CXCR4/FCN1/GAS6/GSN/HLA-DRB1/HSP90AB1/HSPA8/IFITM3/ITGAV/ITGB1/ITGB5/LAMP1/LGALS1/LGALS9/MRC1/NFIA/NUCKS1/P4HB/PABPC1/PLSCR1/PPIB/UBA52/UBB/UBC/VAMP8	34	Mac_MT1E
GO:0042326	negative regulation of phosphorylation	44/965	484/18866	0.000163164728868878	0.00228461406214329	0.00171914376693029	AGT/ANGPT1/ARRB2/CALM1/CALM2/CAV1/CD300A/DUSP2/DYNLL1/EMILIN1/ENG/FBLN1/FBP1/FKBP8/GADD45A/GMFG/HSPB1/IGFBP3/IL1B/ILK/INHBA/ITGB1BP1/KLF4/LYN/NR2F2/NUPR1/PARK7/PEBP1/PKIG/PPIF/PTPN6/PTPRC/PYCARD/RACK1/RNF149/RTRAF/SAMSN1/SFRP2/SOCS3/SPRY1/THY1/TIMP3/TNFAIP3/WWTR1	44	Mac_MT1E
GO:0050848	regulation of calcium-mediated signaling	15/965	100/18866	0.000165359981370269	0.00231099137805795	0.00173899237024339	CALM1/CALM2/CCL3/CCL4/CD4/CDH13/FHL2/FKBP1A/LMCD1/PLEK/PLN/RCAN2/SELENOK/TMBIM4/TREM2	15	Mac_MT1E
GO:1901653	cellular response to peptide	38/965	398/18866	0.000167978443153638	0.00234317298241193	0.00176320862867045	AGT/AP3S1/ATP2B1/ATP6V0B/ATP6V1E1/ATP6V1F/CAV1/CAV2/CD36/CYBA/EIF4EBP1/FBN1/FCGR2B/GNAI2/GRB2/IL1B/INSIG1/KLF10/KLF4/LEPROT/LRP1/LYN/MAP1B/NAMPT/NFKB1/NR4A2/NUCKS1/PTK2/PTPRE/RAB13/RARRES2/SELENOS/SOCS3/TREM2/VAMP2/VCAM1/VIM/ZFP36L1	38	Mac_MT1E
GO:0090150	establishment of protein localization to membrane	34/965	342/18866	0.00017055501776901	0.00237465063201468	0.00178689516987183	BAD/BID/ITGB1BP1/ITGB2/KRT18/OPTN/PMAIP1/RAB34/RACK1/RPL23A/RPL26/RPL28/RPL3/RPL39/RPL41/RPLP2/RPS17/RPS19/RPS2/RPS21/RPS23/RPS24/RPS26/RPS28/RPS29/RPS4X/RPS9/SDCBP/SEC62/SPTBN1/SRP14/UBA52/VAMP2/YWHAQ	34	Mac_MT1E
GO:0007492	endoderm development	13/965	79/18866	0.000172763972003118	0.00238462934559398	0.00179440402816702	COL4A2/COL5A2/COL6A1/COL8A1/DUSP2/FN1/INHBA/ITGAV/ITGB2/ITGB5/MMP2/PELO/ZFP36L1	13	Mac_MT1E
GO:0032272	negative regulation of protein polymerization	13/965	79/18866	0.000172763972003118	0.00238462934559398	0.00179440402816702	CAPG/CAPZA1/EPS8/CYRIB/GSN/LMOD1/PFN1/PFN2/SPTBN1/SVIL/TMSB10/TMSB4X/VDAC2	13	Mac_MT1E
GO:0043433	negative regulation of DNA-binding transcription factor activity	22/965	183/18866	0.000172795378117549	0.00238462934559398	0.00179440402816702	ARRB2/BHLHE40/CD200/FLNA/FOXS1/GAS6/HAVCR2/HMOX1/ID2/ID3/KLF4/NFKBIA/NFKBID/NLRP3/NUPR1/PRDX2/PTGIS/PYCARD/SFRP4/SFRP5/TMSB4X/TNFAIP3	22	Mac_MT1E
GO:0071347	cellular response to interleukin-1	22/965	183/18866	0.000172795378117549	0.00238462934559398	0.00179440402816702	AKAP12/CCL3/CCL3L3/CCL4/CEBPB/CXCL8/HIF1A/IL1B/IL1R2/IL1RN/MAP3K8/NFKB1/NFKBIA/PSMB9/PSME2/PTGIS/PYCARD/SKP1/TFPI/UBA52/UBB/UBC	22	Mac_MT1E
GO:0031102	neuron projection regeneration	11/965	59/18866	0.000173199732822417	0.00238462934559398	0.00179440402816702	GAP43/GRN/KLF4/LAMB2/LRP1/MAP1B/PRRX1/PTN/SPP1/THY1/TNC	11	Mac_MT1E
GO:0032387	negative regulation of intracellular transport	11/965	59/18866	0.000173199732822417	0.00238462934559398	0.00179440402816702	ANGPT1/CD36/CRYAB/ERLEC1/INSIG1/ITGB1BP1/LMAN1/MAP1B/PARK7/PKIG/PLN	11	Mac_MT1E
GO:0048662	negative regulation of smooth muscle cell proliferation	12/965	69/18866	0.000177720485470858	0.00244234022718378	0.0018378307513117	AIF1/CNN1/HMOX1/IGFBP3/IGFBP5/ILK/KLF4/OGN/PRKG1/SOD2/TNFAIP3/TPM1	12	Mac_MT1E
GO:0051092	positive regulation of NF-kappaB transcription factor activity	20/965	159/18866	0.000182250713921404	0.00249996774123982	0.00188119474142047	AGT/CARD16/CAV1/CD36/CLU/IL18/IL1B/ITGB2/LGALS9/LRRFIP1/NFKB1/NLRP3/PYCARD/S100A12/S100A8/S100A9/TLR2/UBA52/UBB/UBC	20	Mac_MT1E
GO:0032637	interleukin-8 production	15/965	101/18866	0.000185181516393708	0.00253081405738068	0.00190440621201633	ANXA1/CD14/CD74/CLEC7A/F2R/FCN1/IL1B/KLF4/LGALS9/PARK7/PTPRC/PYCARD/SERPINE1/TLR2/TMSB4X	15	Mac_MT1E
GO:0045639	positive regulation of myeloid cell differentiation	15/965	101/18866	0.000185181516393708	0.00253081405738068	0.00190440621201633	CD4/CD74/EVI2B/HCLS1/HIF1A/HLA-DRB1/HMGB2/ID2/IL34/INHBA/JAG1/KLF10/TREM2/TYROBP/ZFP36L1	15	Mac_MT1E
GO:0045646	regulation of erythrocyte differentiation	10/965	50/18866	0.000185532576466773	0.00253095082713221	0.00190450912955927	HIF1A/HMGB2/ID2/INHBA/LYN/MAFB/RBFOX2/SPI1/ZFP36/ZFP36L1	10	Mac_MT1E
GO:0150078	positive regulation of neuroinflammatory response	6/965	18/18866	0.000192448501034567	0.00261673544326241	0.00196906099000802	CCL3/IL18/IL1B/IL33/NUPR1/TREM2	6	Mac_MT1E
GO:0006401	RNA catabolic process	39/965	415/18866	0.000192526283792113	0.00261673544326241	0.00196906099000802	HSPA8/HSPB1/NBDY/PABPC1/PELO/PSMB9/PSME2/RNASE6/RNASET2/RPL23A/RPL26/RPL28/RPL3/RPL39/RPL41/RPLP2/RPS17/RPS19/RPS2/RPS21/RPS23/RPS24/RPS26/RPS28/RPS29/RPS4X/RPS9/SLC11A1/SSB/TENT5A/TNFRSF1B/TRIR/UBA52/UBB/UBC/VIM/ZFP36/ZFP36L1/ZFP36L2	39	Mac_MT1E
GO:0006612	protein targeting to membrane	24/965	210/18866	0.000196031367552473	0.00265950416564332	0.00200124392353674	ITGB1BP1/ITGB2/RPL23A/RPL26/RPL28/RPL3/RPL39/RPL41/RPLP2/RPS17/RPS19/RPS2/RPS21/RPS23/RPS24/RPS26/RPS28/RPS29/RPS4X/RPS9/SDCBP/SEC62/SRP14/UBA52	24	Mac_MT1E
GO:0071902	positive regulation of protein serine/threonine kinase activity	34/965	345/18866	0.000201244534025632	0.00271880624559851	0.00204586800373054	ACSL1/AGT/C5AR1/CALM1/CALM2/CCND1/CD74/CKS2/CSF1R/CXCR4/DAZAP2/F2R/FPR1/GADD45A/HIGD1A/HSP90AB1/IGFBP6/IL1B/IL34/ILK/ITGA1/LAMTOR2/MAP3K8/PDGFRB/PRDX2/PTPRC/RGCC/S100A12/SOD1/TPD52L1/UBA52/UBB/UBC/ZEB2	34	Mac_MT1E
GO:0032732	positive regulation of interleukin-1 production	11/965	60/18866	0.000202410466739158	0.00271880624559851	0.00204586800373054	CASP1/CCL3/CLEC7A/HAVCR2/HSPB1/LGALS9/MNDA/NLRP3/PYCARD/STMP1/TYROBP	11	Mac_MT1E
GO:1903428	positive regulation of reactive oxygen species biosynthetic process	11/965	60/18866	0.000202410466739158	0.00271880624559851	0.00204586800373054	AGT/AIF1/CD36/CLEC7A/CLU/CYBA/HSP90AB1/IL1B/ITGB2/KLF4/PARK7	11	Mac_MT1E
GO:0001867	complement activation, lectin pathway	5/965	12/18866	0.000202967074526556	0.00271880624559851	0.00204586800373054	A2M/COLEC11/FCN1/MFAP4/SERPING1	5	Mac_MT1E
GO:0002468	dendritic cell antigen processing and presentation	5/965	12/18866	0.000202967074526556	0.00271880624559851	0.00204586800373054	CD68/CD74/FCGR2B/FGL2/SLC11A1	5	Mac_MT1E
GO:0042340	keratan sulfate catabolic process	5/965	12/18866	0.000202967074526556	0.00271880624559851	0.00204586800373054	FMOD/LUM/OGN/OMD/PRELP	5	Mac_MT1E
GO:0097284	hepatocyte apoptotic process	5/965	12/18866	0.000202967074526556	0.00271880624559851	0.00204586800373054	ARF6/BID/GSN/KRT18/KRT8	5	Mac_MT1E
GO:0002536	respiratory burst involved in inflammatory response	4/965	7/18866	0.000210267125329145	0.0027913995296379	0.00210049355027044	GRN/PRDX2/RPS19/SLAMF8	4	Mac_MT1E
GO:0033864	positive regulation of NAD(P)H oxidase activity	4/965	7/18866	0.000210267125329145	0.0027913995296379	0.00210049355027044	AGT/CYBA/GNAI2/PARK7	4	Mac_MT1E
GO:0070358	actin polymerization-dependent cell motility	4/965	7/18866	0.000210267125329145	0.0027913995296379	0.00210049355027044	ACTR3/ARPC3/ENAH/EPS8	4	Mac_MT1E
GO:1901388	regulation of transforming growth factor beta activation	4/965	7/18866	0.000210267125329145	0.0027913995296379	0.00210049355027044	HSP90AB1/ITGAV/LRRC32/LTBP1	4	Mac_MT1E
GO:2001046	positive regulation of integrin-mediated signaling pathway	4/965	7/18866	0.000210267125329145	0.0027913995296379	0.00210049355027044	CD63/EMP2/FLNA/LIMS2	4	Mac_MT1E
GO:0002703	regulation of leukocyte mediated immunity	24/965	211/18866	0.000210724806821268	0.00279247998467969	0.00210130657929854	ARRB2/CD300A/DDX21/CYRIB/FCER1G/FCGR2B/FGR/HAVCR2/HMOX1/IL18/IL1B/ITGB2/LAMP1/LGALS9/LYN/NLRP3/PTPN6/PTPRC/RAC2/STXBP2/TNFRSF1B/TYROBP/VAMP8/WAS	24	Mac_MT1E
GO:1903038	negative regulation of leukocyte cell-cell adhesion	18/965	137/18866	0.000218174182927445	0.00288604387077463	0.00217171224398179	ANXA1/CD300A/CD74/CD86/CEBPB/CXCL12/FCGR2B/FGL2/HAVCR2/HLA-DRB1/KLF4/LGALS9/LILRB2/LRRC32/NFKBID/PRDX2/PTPN6/VSIG4	18	Mac_MT1E
GO:0048146	positive regulation of fibroblast proliferation	10/965	51/18866	0.000220334444157104	0.00290943400371863	0.00218931302913175	AGT/AQP1/CD74/EREG/FN1/GAS6/NDUFS4/PDGFRA/PDGFRB/S100A6	10	Mac_MT1E
GO:0048246	macrophage chemotaxis	9/965	42/18866	0.000223520981827315	0.00293593905973724	0.00220925775528991	C3AR1/C5AR1/CCL3/CKLF/CSF1R/IL34/PTK2/RARRES2/SLAMF8	9	Mac_MT1E
GO:1902622	regulation of neutrophil migration	9/965	42/18866	0.000223520981827315	0.00293593905973724	0.00220925775528991	C3AR1/C5AR1/CD74/CD99/CXCL8/MPP1/RAC2/RHOG/SLAMF8	9	Mac_MT1E
GO:0043434	response to peptide hormone	41/965	447/18866	0.000223528576842951	0.00293593905973724	0.00220925775528991	AGT/ANXA1/AP3S1/AREG/ATP2B1/ATP6V0B/ATP6V1E1/ATP6V1F/BSG/CAV1/CAV2/COL1A1/CXCL12/CYBA/CYBB/EIF4EBP1/EREG/FBN1/GNAI2/GRB2/IGFBP5/IL1B/INSIG1/LEPROT/LYN/MAP1B/NFKB1/NR4A2/NUCKS1/PLN/PTK2/PTPRE/RAB13/RARRES2/SELENOS/SOCS3/SPARC/TIMP1/TLR2/VAMP2/ZFP36L1	41	Mac_MT1E
GO:1901570	fatty acid derivative biosynthetic process	15/965	103/18866	0.000231067517789973	0.00302648810961806	0.00227739479308701	ACSL1/AKR1C3/ALOX5/ALOX5AP/ANXA1/CD74/FABP5/GGT5/IL1B/LTC4S/MGST3/PLA2G5/PPT1/PTGIS/TBXAS1	15	Mac_MT1E
GO:0045582	positive regulation of T cell differentiation	14/965	92/18866	0.000231646037766212	0.00302648810961806	0.00227739479308701	ANXA1/BAD/CD74/CD83/CD86/IL18/IL1B/LGALS9/LILRB2/LILRB4/NFKBID/NLRP3/PTPRC/ZBTB16	14	Mac_MT1E
GO:1905897	regulation of response to endoplasmic reticulum stress	14/965	92/18866	0.000231646037766212	0.00302648810961806	0.00227739479308701	ALOX5/CAV1/CLU/ERLEC1/FCGR2B/GRINA/HERPUD1/NUPR1/PARK7/PMAIP1/PPP1R15A/RACK1/SELENOS/SERINC3	14	Mac_MT1E
GO:1903902	positive regulation of viral life cycle	11/965	61/18866	0.000235685167699384	0.00307384820649759	0.00231303267902179	CAV2/CD4/CD74/HLA-DRB1/HSPA8/LGALS1/LGALS9/NUCKS1/P4HB/PABPC1/PPIB	11	Mac_MT1E
GO:0008037	cell recognition	25/965	226/18866	0.000242679143625436	0.00315951214884976	0.00237749373394818	ALDOA/BSG/CD36/CD9/CLEC7A/CRTAC1/CXCR4/FCN1/FOLR2/GAP43/HAVCR2/IGHA1/IGHG1/IGHG3/IGKC/IGLC2/IGLC3/MFGE8/NDN/NEXN/PALLD/PECAM1/SEMA5A/VCAN/VDAC2	25	Mac_MT1E
GO:0009165	nucleotide biosynthetic process	28/965	266/18866	0.000245118571145904	0.00318568286597856	0.00239718687423546	ACSL1/ALDOA/ATP5F1A/ATP5F1B/ATP5F1C/ATP5F1D/ATP5F1E/ATP5MC1/ATP5MC2/ATP5MC3/ATP5ME/ATP5MF/ATP5MG/ATP5PB/ATP5PD/ATP5PF/ATP5PO/DUT/GUCY1A1/GUK1/KYNU/NAMPT/NNMT/PPT1/PTGIS/TMSB4X/TREM2/UPP1	28	Mac_MT1E
GO:0032609	interferon-gamma production	16/965	115/18866	0.000248241119416642	0.00322062473285123	0.00242348019599795	CD14/CLEC7A/CYRIB/GAS6/HAVCR2/HLA-DPA1/HLA-DPB1/HLA-DRB1/IL18/IL1B/IL33/INHBA/IRF8/LGALS9/PYCARD/SLC11A1	16	Mac_MT1E
GO:0019430	removal of superoxide radicals	7/965	26/18866	0.000250252034254829	0.00322416726771717	0.00242614590957944	CD36/FBLN5/PARK7/PRDX2/SOD1/SOD2/SOD3	7	Mac_MT1E
GO:0031579	membrane raft organization	7/965	26/18866	0.000250252034254829	0.00322416726771717	0.00242614590957944	CAV1/CAV2/EMP2/GSN/PPT1/PTPRC/S100A10	7	Mac_MT1E
GO:0032967	positive regulation of collagen biosynthetic process	7/965	26/18866	0.000250252034254829	0.00322416726771717	0.00242614590957944	ARRB2/ENG/F2R/LARP6/PDGFRB/RGCC/VIM	7	Mac_MT1E
GO:0072012	glomerulus vasculature development	7/965	26/18866	0.000250252034254829	0.00322416726771717	0.00242614590957944	ACTA2/ANGPT1/NOTCH3/OSR1/PDGFRA/PDGFRB/PECAM1	7	Mac_MT1E
GO:0030217	T cell differentiation	27/965	253/18866	0.000251586512773141	0.00323014448319979	0.00243064369015027	ANXA1/BAD/CD4/CD74/CD83/CD86/CLEC4E/FCER1G/FGL2/GPR183/IL18/IL1B/KDELR1/LGALS9/LILRB2/LILRB4/MAFB/NFKBID/NLRP3/PRDX2/PRELID1/PTPRC/SOD1/TMEM98/ZBTB16/ZFP36L1/ZFP36L2	27	Mac_MT1E
GO:0031668	cellular response to extracellular stimulus	27/965	253/18866	0.000251586512773141	0.00323014448319979	0.00243064369015027	AIF1/AKR1C3/ATP2B1/CD68/COL1A1/FOLR2/GABARAPL2/GAS6/GLUL/HIGD1A/HMOX1/HSPA8/KANK2/KLF10/LYN/NAMPT/NR4A2/PMAIP1/POSTN/PTN/PTPRC/RRAGA/SFRP2/SNAI2/TNC/UPP1/VCAM1	27	Mac_MT1E
GO:0001704	formation of primary germ layer	17/965	127/18866	0.000258164738482026	0.00330317331771571	0.00248559698302567	COL4A2/COL5A2/COL6A1/COL8A1/DUSP2/ETS2/FN1/INHBA/ITGA8/ITGAV/ITGB1/ITGB2/ITGB5/KDM6B/KLF4/MMP2/SFRP2	17	Mac_MT1E
GO:1905477	positive regulation of protein localization to membrane	17/965	127/18866	0.000258164738482026	0.00330317331771571	0.00248559698302567	ARF6/BAD/BID/ITGB1/ITGB1BP1/ITGB2/KIF5B/LRP1/MESD/PMAIP1/PTN/RACK1/RAMP3/RHOG/SPTBN1/TREM2/YWHAQ	17	Mac_MT1E
GO:0014909	smooth muscle cell migration	14/965	93/18866	0.000260087249723566	0.00330957384423772	0.00249041329990725	ADAMTS1/AGT/AIF1/IGFBP3/IGFBP5/ILK/LRP1/PARVA/PDGFRB/PLAT/POSTN/PRKG1/SERPINE1/TPM1	14	Mac_MT1E
GO:0030510	regulation of BMP signaling pathway	14/965	93/18866	0.000260087249723566	0.00330957384423772	0.00249041329990725	ENG/FBN1/FKBP8/FSTL1/HTRA1/ILK/NBL1/PELO/RBPJ/SFRP2/SFRP4/SFRP5/SOST/SULF1	14	Mac_MT1E
GO:0051496	positive regulation of stress fiber assembly	10/965	52/18866	0.000260448878188227	0.00330957384423772	0.00249041329990725	CCDC88A/CDC42/ITGB1BP1/LIMCH1/PFN2/RGCC/RHOC/S100A10/SORBS3/TPM1	10	Mac_MT1E
GO:0071622	regulation of granulocyte chemotaxis	10/965	52/18866	0.000260448878188227	0.00330957384423772	0.00249041329990725	C3AR1/C5AR1/CD74/CSF1R/CXCL8/IL34/MPP1/PTK2/RAC2/RARRES2	10	Mac_MT1E
GO:0035304	regulation of protein dephosphorylation	18/965	139/18866	0.000261874069773635	0.00332199567827375	0.00249976057606681	CALM1/CALM2/CD300A/FKBP1A/GNAI2/HSP90AB1/HSP90B1/IGFBP3/ITGA1/LILRB2/PDGFRB/PHACTR1/PHACTR2/PPP1R14A/PPP1R15A/PTN/PTPRC/RCAN2	18	Mac_MT1E
GO:0045600	positive regulation of fat cell differentiation	12/965	72/18866	0.000269065516317604	0.00339112696069082	0.00255178100929295	AAMDC/ADIRF/CCDC3/CEBPB/FRZB/ID2/RARRES2/SFRP2/SNAI2/ZBTB16/ZFP36/ZFP36L1	12	Mac_MT1E
GO:0010744	positive regulation of macrophage derived foam cell differentiation	6/965	19/18866	0.000269151567153604	0.00339112696069082	0.00255178100929295	AGT/CD36/IL18/MSR1/NFKB1/PLA2G5	6	Mac_MT1E
GO:0010759	positive regulation of macrophage chemotaxis	6/965	19/18866	0.000269151567153604	0.00339112696069082	0.00255178100929295	C3AR1/C5AR1/CSF1R/IL34/PTK2/RARRES2	6	Mac_MT1E
GO:0150146	cell junction disassembly	6/965	19/18866	0.000269151567153604	0.00339112696069082	0.00255178100929295	ARF6/C1QA/C1QB/C1QC/SNAI2/TREM2	6	Mac_MT1E
GO:0045824	negative regulation of innate immune response	11/965	62/18866	0.000273465261538945	0.00343963678962799	0.00258828405435166	A2M/ARRB2/GRN/HAVCR2/LGALS9/RPS19/SAMHD1/SERPING1/SLAMF8/TNFAIP3/VSIG4	11	Mac_MT1E
GO:0046916	cellular transition metal ion homeostasis	16/965	116/18866	0.000274555203889843	0.00344167933795022	0.0025898210466494	CYBRD1/FTH1/FTL/HIF1A/HMOX1/ISCU/MT1E/MT1M/MT1X/MT2A/S100A8/S100A9/SKP1/SLC11A1/SLC31A2/SOD1	16	Mac_MT1E
GO:1903828	negative regulation of cellular protein localization	16/965	116/18866	0.000274555203889843	0.00344167933795022	0.0025898210466494	ANGPT1/ARF6/CD36/ERLEC1/GPM6B/INSIG1/ITGB1BP1/LEPROT/LILRB4/LMAN1/MAP1A/PARK7/PKIG/TAX1BP3/TMEM59/TMEM98	16	Mac_MT1E
GO:0045621	positive regulation of lymphocyte differentiation	15/965	105/18866	0.000286456057301813	0.00358218623796194	0.00269555074750716	ANXA1/BAD/CD74/CD83/CD86/GAS6/IL18/IL1B/LGALS9/LILRB2/LILRB4/NFKBID/NLRP3/PTPRC/ZBTB16	15	Mac_MT1E
GO:0048145	regulation of fibroblast proliferation	13/965	83/18866	0.000286729366035493	0.00358218623796194	0.00269555074750716	AGT/AQP1/CD300A/CD74/EREG/FN1/FTH1/GAS6/NDUFS4/NUPR1/PDGFRA/PDGFRB/S100A6	13	Mac_MT1E
GO:0007409	axonogenesis	43/965	482/18866	0.000289539430446083	0.00361121363586618	0.0027173935046731	ACTB/BSG/C12orf57/CDH11/CSF1R/CTTN/CXCL12/CXCR4/DOK2/ENAH/FEZ1/FN1/GAP43/GRB2/HSP90AB1/ILK/ITGB1/KIF5B/LAMB2/LRP1/MAP1A/MAP1B/MYH10/NDN/NEXN/NFIB/NOTCH3/NR4A2/PALLD/PDLIM7/PTK2/RAC2/RHOG/S100A6/SEMA5A/SLIT3/SPP1/SPTBN1/THY1/TNFRSF12A/VASP/VCL/ZEB2	43	Mac_MT1E
GO:0060537	muscle tissue development	38/965	409/18866	0.000290445629374878	0.00361643794562243	0.00272132473301612	AGT/ARRB2/CAV1/CAV2/CBY1/CDC42/CFL2/COL3A1/CSRP1/DCN/ELN/ENG/FHL2/FKBP1A/GPX1/ID2/IGFBP5/ITGA8/ITGB1/KDM6B/LMNA/MYH10/MYH11/MYLK/NR2F2/NUPR1/OSR1/PDGFRA/PDGFRB/PDLIM5/PLN/RBPJ/SGCB/SGCG/SORBS2/SVIL/TPM1/ZFAND5	38	Mac_MT1E
GO:0045778	positive regulation of ossification	14/965	94/18866	0.000291475262423901	0.0036231790995775	0.00272639736781944	ALOX5/ATP2B1/ATRAID/CEBPB/CTHRC1/GPM6B/IL6ST/ILK/JAG1/OSR1/PDLIM7/PTN/SFRP2/ZBTB16	14	Mac_MT1E
GO:1901293	nucleoside phosphate biosynthetic process	28/965	269/18866	0.00029494597674068	0.0036601907916264	0.00275424820737424	ACSL1/ALDOA/ATP5F1A/ATP5F1B/ATP5F1C/ATP5F1D/ATP5F1E/ATP5MC1/ATP5MC2/ATP5MC3/ATP5ME/ATP5MF/ATP5MG/ATP5PB/ATP5PD/ATP5PF/ATP5PO/DUT/GUCY1A1/GUK1/KYNU/NAMPT/NNMT/PPT1/PTGIS/TMSB4X/TREM2/UPP1	28	Mac_MT1E
GO:0045446	endothelial cell differentiation	16/965	117/18866	0.000303247678637862	0.00375692992182233	0.00282704320389045	BTG1/CLIC4/COL15A1/COL18A1/CXCR4/ENG/GPX1/IL1B/JAG1/KDM6B/NR2F2/PECAM1/PTN/RAP1A/RBPJ/VCL	16	Mac_MT1E
GO:0032731	positive regulation of interleukin-1 beta production	10/965	53/18866	0.000306496961163071	0.0037845489996525	0.00284782621765495	CASP1/CCL3/CLEC7A/HSPB1/LGALS9/MNDA/NLRP3/PYCARD/STMP1/TYROBP	10	Mac_MT1E
GO:1900024	regulation of substrate adhesion-dependent cell spreading	10/965	53/18866	0.000306496961163071	0.0037845489996525	0.00284782621765495	ACTN4/CDC42/FBLN1/FLNA/ITGB1BP1/LIMS2/P4HB/POSTN/PTK2/S100A10	10	Mac_MT1E
GO:0050851	antigen receptor-mediated signaling pathway	32/965	325/18866	0.000310893270812574	0.00383245674867128	0.00288387620503708	CD300A/CD4/FCGR2B/HLA-DPA1/HLA-DPB1/HLA-DQA1/HLA-DQA2/HLA-DQB1/HLA-DRA/HLA-DRB1/HLA-DRB5/IGHA1/IGHG1/IGHG3/IGKC/IGLC2/IGLC3/LCP2/LILRB4/LYN/MNDA/NFKB1/NFKBID/PHPT1/PSMB9/PSME2/PTPN6/PTPRC/SKP1/THEMIS2/THY1/WAS	32	Mac_MT1E
GO:0034101	erythrocyte homeostasis	17/965	129/18866	0.000311631237723922	0.00383518310970021	0.00288592775792164	ATP5IF1/EPAS1/HCLS1/HIF1A/HMGB2/HMOX1/ID2/INHBA/LYN/MAFB/RBFOX2/RPS17/RPS19/RPS24/SPI1/ZFP36/ZFP36L1	17	Mac_MT1E
GO:0051764	actin crosslink formation	5/965	13/18866	0.000315954833583747	0.00386914326736796	0.00291148235567444	ACTN1/AIF1/DPYSL3/EPS8/FLNA	5	Mac_MT1E
GO:0061043	regulation of vascular wound healing	5/965	13/18866	0.000315954833583747	0.00386914326736796	0.00291148235567444	ALOX5/CXCR4/SERPINE1/SMOC2/TNFAIP3	5	Mac_MT1E
GO:0150105	protein localization to cell-cell junction	5/965	13/18866	0.000315954833583747	0.00386914326736796	0.00291148235567444	ACTB/ACTG1/ACTN4/FLNA/VCL	5	Mac_MT1E
GO:0010714	positive regulation of collagen metabolic process	7/965	27/18866	0.000323037359944323	0.0039312539324708	0.00295821986138307	ARRB2/ENG/F2R/LARP6/PDGFRB/RGCC/VIM	7	Mac_MT1E
GO:0046209	nitric oxide metabolic process	13/965	84/18866	0.000323617260492937	0.0039312539324708	0.00295821986138307	AGT/AIF1/CAV1/CD36/CLEC7A/CLU/HSP90AB1/IL1B/ITGB2/KLF4/PTGIS/SELENOS/TLR2	13	Mac_MT1E
GO:0048144	fibroblast proliferation	13/965	84/18866	0.000323617260492937	0.0039312539324708	0.00295821986138307	AGT/AQP1/CD300A/CD74/EREG/FN1/FTH1/GAS6/NDUFS4/NUPR1/PDGFRA/PDGFRB/S100A6	13	Mac_MT1E
GO:0032965	regulation of collagen biosynthetic process	9/965	44/18866	0.000324205283206054	0.0039312539324708	0.00295821986138307	ARRB2/EMILIN1/ENG/F2R/LARP6/PDGFRB/RAP1A/RGCC/VIM	9	Mac_MT1E
GO:0035307	positive regulation of protein dephosphorylation	9/965	44/18866	0.000324205283206054	0.0039312539324708	0.00295821986138307	CALM1/CALM2/CD300A/HSP90AB1/ITGA1/LILRB2/PDGFRB/PPP1R15A/PTPRC	9	Mac_MT1E
GO:0097178	ruffle assembly	9/965	44/18866	0.000324205283206054	0.0039312539324708	0.00295821986138307	AIF1/ARF6/CAV1/EPS8/PDGFRB/PFN1/PFN2/RHOG/SNX10	9	Mac_MT1E
GO:0051047	positive regulation of secretion	33/965	340/18866	0.000327446557665317	0.0039640797788488	0.00298292090394866	AGT/AQP1/ARF6/BAD/C1QTNF1/CD14/CLEC4E/CXCL12/CYBA/FCER1G/FGR/GLUL/GNAI2/HIF1A/HLA-DRB1/IL1B/IL33/INHBA/ITGB2/KIF5B/LAMP1/LRP1/MYH10/PHPT1/RGCC/S100A8/SDCBP/SELENOT/SERP1/SPP1/TLR2/TREM2/VAMP8	33	Mac_MT1E
GO:0050868	negative regulation of T cell activation	16/965	118/18866	0.00033449376230362	0.00404279838771199	0.00304215568150301	ANXA1/CD300A/CD74/CD86/CEBPB/FCGR2B/FGL2/HAVCR2/HLA-DRB1/LGALS9/LILRB2/LRRC32/NFKBID/PRDX2/PTPN6/VSIG4	16	Mac_MT1E
GO:0014065	phosphatidylinositol 3-kinase signaling	19/965	154/18866	0.000335727574663297	0.00405111273427045	0.00304841212424269	AGT/ANGPT1/DCN/F2R/FGR/HCLS1/HCST/IER3/IL18/KLF4/LYN/MYDGF/NOP53/PDGFRA/PDGFRB/PTK2/PTPN6/SERPINE2/ZFP36L1	19	Mac_MT1E
GO:0043903	regulation of symbiotic process	25/965	231/18866	0.000339430236780381	0.00408914251160261	0.0030770290603553	BAD/CAV1/CAV2/CCL3/CCL4/CD4/CD74/CFL1/CSF1R/CXCL8/CXCR4/FCN1/GSN/HLA-DRB1/HSPA8/IFITM3/ITGAV/LGALS1/LGALS9/NUCKS1/P4HB/PABPC1/PLSCR1/PPIB/ZFP36	25	Mac_MT1E
GO:1904951	positive regulation of establishment of protein localization	35/965	370/18866	0.000355802794486201	0.00427943685232107	0.00322022319329403	ARF6/BAD/BID/CD14/CDC42/CLEC4E/FGR/FLNA/GAS6/GLUL/HCLS1/HIF1A/HLA-DRB1/HSP90AB1/IL1B/IL33/ITGB1BP1/ITGB2/KIF5B/LEPROT/LRP1/MYH10/OAZ1/PHPT1/PMAIP1/RAC2/RACK1/RGCC/SERP1/TLR2/TOMM7/TREM2/UBE2D3/VAMP2/YWHAQ	35	Mac_MT1E
GO:0006968	cellular defense response	10/965	54/18866	0.000359148311155017	0.00431268546453298	0.00324524236191001	C5AR1/IL33/ITGB1/LGALS3BP/LILRB2/LSP1/LY96/MNDA/NCF2/TYROBP	10	Mac_MT1E
GO:0043154	negative regulation of cysteine-type endopeptidase activity involved in apoptotic process	13/965	85/18866	0.000364471785279377	0.00433720375679649	0.00326369207296582	AQP1/ARRB2/BEX3/CARD16/CD44/CRYAB/GAS6/GPX1/HERPUD1/KLF4/PARK7/PLAUR/SFRP2	13	Mac_MT1E
GO:0002437	inflammatory response to antigenic stimulus	11/965	64/18866	0.00036447469854717	0.00433720375679649	0.00326369207296582	CD68/FCER1G/FCGR2B/GPX1/HLA-DRB1/HMGB2/IL1RN/KDM6B/PARK7/RBPJ/SELENOS	11	Mac_MT1E
GO:0032835	glomerulus development	11/965	64/18866	0.00036447469854717	0.00433720375679649	0.00326369207296582	ACTA2/ANGPT1/JAG1/LAMB2/NOTCH3/OSR1/PDGFRA/PDGFRB/PECAM1/SULF1/WWTR1	11	Mac_MT1E
GO:0046686	response to cadmium ion	11/965	64/18866	0.00036447469854717	0.00433720375679649	0.00326369207296582	AKR1C3/CYBB/GSN/HMOX1/MT1E/MT1M/MT1X/MT2A/SOD1/SPARC/UBE2D3	11	Mac_MT1E
GO:0060135	maternal process involved in female pregnancy	11/965	64/18866	0.00036447469854717	0.00433720375679649	0.00326369207296582	BSG/CTSB/HAVCR2/LGALS9/NR2F2/PAM/PTGIS/PTN/SPP1/TMED2/TPPP3	11	Mac_MT1E
GO:0002455	humoral immune response mediated by circulating immunoglobulin	19/965	155/18866	0.000364696825797198	0.00433720375679649	0.00326369207296582	C1QA/C1QB/C1QC/C1R/C1S/C7/CLU/FCGR2B/HLA-DQB1/HLA-DRB1/IGHA1/IGHG1/IGHG3/IGKC/IGLC2/IGLC3/PTPN6/PTPRC/SERPING1	19	Mac_MT1E
GO:0050852	T cell receptor signaling pathway	23/965	206/18866	0.00037021955866787	0.00439583895179882	0.00330781433049777	CD300A/CD4/HLA-DPA1/HLA-DPB1/HLA-DQA1/HLA-DQA2/HLA-DQB1/HLA-DRA/HLA-DRB1/HLA-DRB5/LCP2/LILRB4/NFKB1/NFKBID/PHPT1/PSMB9/PSME2/PTPN6/PTPRC/SKP1/THEMIS2/THY1/WAS	23	Mac_MT1E
GO:0006605	protein targeting	40/965	444/18866	0.000382141991923426	0.00451559545801766	0.00339792961720064	AKAP12/ATP5IF1/BID/CLU/HSPA8/ITGB1BP1/ITGB2/LEPROT/LMAN1/LTBP2/NUCB1/RAC2/RHOD/RPL23A/RPL26/RPL28/RPL3/RPL39/RPL41/RPLP2/RPS17/RPS19/RPS2/RPS21/RPS23/RPS24/RPS26/RPS28/RPS29/RPS4X/RPS9/SDCBP/SEC62/SRP14/TOMM7/UBA52/UBB/UBC/UBE2D3/YWHAQ	40	Mac_MT1E
GO:0001893	maternal placenta development	8/965	36/18866	0.00038273946140589	0.00451559545801766	0.00339792961720064	BSG/CTSB/NR2F2/PTGIS/PTN/SPP1/TMED2/TPPP3	8	Mac_MT1E
GO:0002755	MyD88-dependent toll-like receptor signaling pathway	8/965	36/18866	0.00038273946140589	0.00451559545801766	0.00339792961720064	CD14/CD300A/CD36/LY96/TLR2/UBA52/UBB/UBC	8	Mac_MT1E
GO:0010543	regulation of platelet activation	8/965	36/18866	0.00038273946140589	0.00451559545801766	0.00339792961720064	C1QTNF1/CD9/FCER1G/LYN/PDGFRA/PLEK/PRKG1/SERPINE2	8	Mac_MT1E
GO:0045429	positive regulation of nitric oxide biosynthetic process	9/965	45/18866	0.000387089758943573	0.00455967158907977	0.00343109635955832	AGT/AIF1/CD36/CLEC7A/CLU/HSP90AB1/IL1B/ITGB2/KLF4	9	Mac_MT1E
GO:0001909	leukocyte mediated cytotoxicity	15/965	108/18866	0.000390838146692846	0.00459652913883932	0.00345883120895078	ARRB2/CORO1A/CTSH/EMP2/CYRIB/FCGR2B/HAVCR2/IL18/LAMP1/LGALS9/PTPN6/PTPRC/STXBP2/TUBB/TYROBP	15	Mac_MT1E
GO:0032418	lysosome localization	12/965	75/18866	0.000397508776298045	0.00466758327358828	0.0035122985647254	CD300A/FCER1G/FGR/HMOX1/LGALS9/LYN/MYH9/RAB34/RAC2/S100A13/STXBP2/VAMP8	12	Mac_MT1E
GO:0032386	regulation of intracellular transport	34/965	358/18866	0.000399287756138054	0.00468106546334992	0.00352244374542675	ANGPT1/ATP5IF1/BAD/BID/CD36/CDC42/CRYAB/ERLEC1/FEZ1/FLNA/GAS6/HCLS1/HSP90AB1/IL1B/INSIG1/ITGB1BP1/ITGB2/KIF5B/LAMP1/LCP1/LEPROT/LMAN1/MAP1B/NUCB1/OAZ1/PARK7/PKIG/PLN/PMAIP1/RAC2/TOMM7/UBE2D3/VAMP2/YWHAQ	34	Mac_MT1E
GO:0002246	wound healing involved in inflammatory response	4/965	8/18866	0.000403483242090598	0.00471535297567611	0.0035482446735029	F2R/HIF1A/HMOX1/TIMP1	4	Mac_MT1E
GO:0120040	regulation of macrophage proliferation	4/965	8/18866	0.000403483242090598	0.00471535297567611	0.0035482446735029	CSF1R/IL33/IL34/PTK2	4	Mac_MT1E
GO:0001655	urogenital system development	32/965	330/18866	0.000406953703695738	0.0047484330740976	0.00357313703758009	ACTA2/ADAMTS1/AGT/ANGPT1/ANXA1/ARID5B/ARL3/COL4A1/CTSH/DCN/FBN1/ID2/ID3/ID4/ILK/ITGA8/JAG1/KANK2/LAMB2/NFIA/NOTCH3/OSR1/PDGFRA/PDGFRB/PECAM1/PGF/SPRY1/SULF1/TMED10/TNC/WWTR1/ZBTB16	32	Mac_MT1E
GO:0042476	odontogenesis	17/965	132/18866	0.000409745002759283	0.00476819173601973	0.00358800518579347	AQP1/ASPN/BSG/COL1A1/COL1A2/CSF3R/HTRA1/ID3/INHBA/NFIC/OSR1/PAM/PDGFRA/SERPINE1/SNX10/TNC/TNFRSF11B	17	Mac_MT1E
GO:0061437	renal system vasculature development	7/965	28/18866	0.000411859709309883	0.00476819173601973	0.00358800518579347	ACTA2/ANGPT1/NOTCH3/OSR1/PDGFRA/PDGFRB/PECAM1	7	Mac_MT1E
GO:0061440	kidney vasculature development	7/965	28/18866	0.000411859709309883	0.00476819173601973	0.00358800518579347	ACTA2/ANGPT1/NOTCH3/OSR1/PDGFRA/PDGFRB/PECAM1	7	Mac_MT1E
GO:0071450	cellular response to oxygen radical	7/965	28/18866	0.000411859709309883	0.00476819173601973	0.00358800518579347	CD36/FBLN5/PARK7/PRDX2/SOD1/SOD2/SOD3	7	Mac_MT1E
GO:0071451	cellular response to superoxide	7/965	28/18866	0.000411859709309883	0.00476819173601973	0.00358800518579347	CD36/FBLN5/PARK7/PRDX2/SOD1/SOD2/SOD3	7	Mac_MT1E
GO:0097305	response to alcohol	25/965	234/18866	0.000412545320113292	0.00476868975165224	0.00358837993638467	ACTR2/AKR1C2/AKR1C3/ATP2B1/BAD/CCL3/CCND1/CD14/CYBA/CYBB/EIF4EBP1/EPS8/GSN/IGFBP7/INHBA/KCNMB1/KLF4/RGS19/S100A8/SDF4/SLIT3/SOD1/SPARC/SPI1/TNC	25	Mac_MT1E
GO:0050731	positive regulation of peptidyl-tyrosine phosphorylation	22/965	195/18866	0.000425778670605518	0.00490637191702414	0.0036919840594349	AGT/ANGPT1/AREG/ARRB2/CD36/CD4/CD44/CD74/CSF1R/EREG/FCGR1A/GAS6/HBEGF/HCLS1/IL18/IL34/IL6ST/LYN/PECAM1/PTPRC/SOCS3/TREM2	22	Mac_MT1E
GO:1905475	regulation of protein localization to membrane	22/965	195/18866	0.000425778670605518	0.00490637191702414	0.0036919840594349	ACTB/ARF6/BAD/BID/GSN/ITGB1/ITGB1BP1/ITGB2/KIF5B/LRP1/MESD/PMAIP1/PTN/RACK1/RAMP3/RAP1A/RHOG/SPTBN1/TMEM59/TREM2/VAMP8/YWHAQ	22	Mac_MT1E
GO:0030316	osteoclast differentiation	14/965	98/18866	0.000451629780570669	0.00518814953810362	0.00390401822702852	CCL3/CEBPB/CSF1R/FBN1/FCER1G/GPR183/KLF10/LILRB3/LILRB4/LRRC17/MAFB/SNX10/TREM2/TYROBP	14	Mac_MT1E
GO:0048010	vascular endothelial growth factor receptor signaling pathway	14/965	98/18866	0.000451629780570669	0.00518814953810362	0.00390401822702852	CDC42/CYBA/CYBB/CYFIP2/EMILIN1/HIF1A/HSPB1/IL1B/ITGAV/NCF2/PGF/PTK2/SULF1/TMEM204	14	Mac_MT1E
GO:0009612	response to mechanical stimulus	23/965	209/18866	0.000455158807451112	0.00522060820725611	0.0039284429732826	AGT/AQP1/BAD/CASP1/COL1A1/COL3A1/CXCL12/CXCR4/CYBA/DCN/ENG/GADD45A/IGFBP2/IL1B/MAP1B/NFKB1/NFKBIA/POSTN/PTN/SERPINE2/SOST/TNC/TXNIP	23	Mac_MT1E
GO:0050728	negative regulation of inflammatory response	22/965	196/18866	0.000457020494826762	0.00523387205572439	0.00393842385486675	ALOX5/AOAH/CD200/CHID1/FCGR2B/GPX1/GRN/HLA-DRB1/IL1R2/KLF4/NFKB1/NLRP3/PTGIS/PTPRC/PYCARD/RPS19/SELENOS/SLAMF8/SOCS3/SOD1/TNFAIP3/TNFRSF1B	22	Mac_MT1E
GO:2001057	reactive nitrogen species metabolic process	13/965	87/18866	0.000459452473262759	0.00524820051470358	0.00394920584266591	AGT/AIF1/CAV1/CD36/CLEC7A/CLU/HSP90AB1/IL1B/ITGB2/KLF4/PTGIS/SELENOS/TLR2	13	Mac_MT1E
GO:1904407	positive regulation of nitric oxide metabolic process	9/965	46/18866	0.000459686071224542	0.00524820051470358	0.00394920584266591	AGT/AIF1/CD36/CLEC7A/CLU/HSP90AB1/IL1B/ITGB2/KLF4	9	Mac_MT1E
GO:0030836	positive regulation of actin filament depolymerization	5/965	14/18866	0.000470848953862477	0.00535915657456049	0.00403269890255157	CFL1/CFL2/DSTN/PLEK/SEMA5A	5	Mac_MT1E
GO:0070486	leukocyte aggregation	5/965	14/18866	0.000470848953862477	0.00535915657456049	0.00403269890255157	CD44/IL1B/RAC2/S100A8/S100A9	5	Mac_MT1E
GO:0006402	mRNA catabolic process	35/965	376/18866	0.000478857371424656	0.00544196103115217	0.00409500822988281	HSPA8/HSPB1/NBDY/PABPC1/PELO/PSMB9/PSME2/RPL23A/RPL26/RPL28/RPL3/RPL39/RPL41/RPLP2/RPS17/RPS19/RPS2/RPS21/RPS23/RPS24/RPS26/RPS28/RPS29/RPS4X/RPS9/SLC11A1/SSB/TENT5A/UBA52/UBB/UBC/VIM/ZFP36/ZFP36L1/ZFP36L2	35	Mac_MT1E
GO:0150116	regulation of cell-substrate junction organization	11/965	66/18866	0.000479654747938204	0.00544248364839282	0.00409540149287923	ACTG1/ARF6/GPM6B/ITGB1BP1/LIMCH1/LRP1/PTK2/RHOD/S100A10/THY1/VCL	11	Mac_MT1E
GO:0042542	response to hydrogen peroxide	18/965	146/18866	0.000480370137406993	0.00544248364839282	0.00409540149287923	ANXA1/AQP1/AREG/BAD/COL1A1/CRYAB/GPX1/HMOX1/KDM6B/KLF4/LDHA/PARK7/PDGFRB/PPIF/RACK1/SOD1/TNFAIP3/TXNIP	18	Mac_MT1E
GO:0022900	electron transport chain	21/965	184/18866	0.000488296642914747	0.00550506113627843	0.00414249027694623	ADH5/BID/C15orf48/COX4I1/COX5A/COX7A1/CYBA/CYBB/ETFRF1/GLRX/ISCU/NCF2/NDUFA4/NDUFA4L2/NDUFB7/NDUFC1/NDUFS4/NDUFS5/P4HA2/PARK7/SH3BGRL3	21	Mac_MT1E
GO:0038061	NIK/NF-kappaB signaling	21/965	184/18866	0.000488296642914747	0.00550506113627843	0.00414249027694623	ACTN4/CD14/CD86/COPS8/HAVCR2/IL18/IL1B/ILK/LGALS9/LITAF/NFKBIA/NLRP3/PSMB9/PSME2/REL/SKP1/TLR2/TMSB4X/TREM2/TRIP6/UACA	21	Mac_MT1E
GO:0043244	regulation of protein-containing complex disassembly	16/965	122/18866	0.000488860704596077	0.00550506113627843	0.00414249027694623	CAPG/CAPZA1/CFL1/CFL2/DSTN/EPS8/GSN/HDGFL3/LIMA1/LMOD1/MAP1A/MAP1B/PLEK/SEMA5A/SPTBN1/SVIL	16	Mac_MT1E
GO:0045471	response to ethanol	16/965	122/18866	0.000488860704596077	0.00550506113627843	0.00414249027694623	ACTR2/BAD/CCND1/CD14/CYBB/EIF4EBP1/EPS8/GSN/KCNMB1/RGS19/S100A8/SDF4/SOD1/SPARC/SPI1/TNC	16	Mac_MT1E
GO:0006164	purine nucleotide biosynthetic process	22/965	197/18866	0.00049024399113776	0.00551227372459594	0.00414791766026446	ACSL1/ALDOA/ATP5F1A/ATP5F1B/ATP5F1C/ATP5F1D/ATP5F1E/ATP5MC1/ATP5MC2/ATP5MC3/ATP5ME/ATP5MF/ATP5MG/ATP5PB/ATP5PD/ATP5PF/ATP5PO/GUCY1A1/GUK1/PPT1/TMSB4X/TREM2	22	Mac_MT1E
GO:0019370	leukotriene biosynthetic process	6/965	21/18866	0.000492981965403129	0.00553467347240033	0.00416477319287141	ALOX5/ALOX5AP/GGT5/LTC4S/MGST3/PLA2G5	6	Mac_MT1E
GO:0072001	renal system development	29/965	292/18866	0.000506430019154213	0.00567706521471815	0.00427192121420432	ACTA2/ADAMTS1/AGT/ANGPT1/ARID5B/ARL3/COL4A1/CTSH/DCN/FBN1/ID2/ID3/ILK/ITGA8/JAG1/KANK2/LAMB2/NFIA/NOTCH3/OSR1/PDGFRA/PDGFRB/PECAM1/PGF/SPRY1/SULF1/TMED10/WWTR1/ZBTB16	29	Mac_MT1E
GO:0061418	regulation of transcription from RNA polymerase II promoter in response to hypoxia	12/965	77/18866	0.000509200061071001	0.00569401937411037	0.00428467900902213	CITED2/ELOB/ELOC/EPAS1/HIF1A/HIGD1A/PSMB9/PSME2/RBPJ/UBA52/UBB/UBC	12	Mac_MT1E
GO:0002434	immune complex clearance	3/965	4/18866	0.000513313429629408	0.00569401937411037	0.00428467900902213	CLU/FCGR2B/PLA2G5	3	Mac_MT1E
GO:0002605	negative regulation of dendritic cell antigen processing and presentation	3/965	4/18866	0.000513313429629408	0.00569401937411037	0.00428467900902213	CD68/FCGR2B/FGL2	3	Mac_MT1E
GO:0009753	response to jasmonic acid	3/965	4/18866	0.000513313429629408	0.00569401937411037	0.00428467900902213	AKR1C1/AKR1C2/AKR1C3	3	Mac_MT1E
GO:0030043	actin filament fragmentation	3/965	4/18866	0.000513313429629408	0.00569401937411037	0.00428467900902213	CFL1/CFL2/DSTN	3	Mac_MT1E
GO:0038124	toll-like receptor TLR6:TLR2 signaling pathway	3/965	4/18866	0.000513313429629408	0.00569401937411037	0.00428467900902213	CD14/CD36/TLR2	3	Mac_MT1E
GO:0071395	cellular response to jasmonic acid stimulus	3/965	4/18866	0.000513313429629408	0.00569401937411037	0.00428467900902213	AKR1C1/AKR1C2/AKR1C3	3	Mac_MT1E
GO:0002833	positive regulation of response to biotic stimulus	26/965	251/18866	0.000514180309640628	0.00569512250424343	0.00428550910077538	CLEC10A/CLEC4E/CYBA/EREG/FCER1G/FCN1/GRN/HAVCR2/HCK/HMGB2/LAMP1/LY86/LY96/LYN/MNDA/NFKB1/OPTN/PLA2G5/PLSCR1/PSMB9/PSME2/PYCARD/RPS19/SFPQ/SKP1/USP15	26	Mac_MT1E
GO:0045577	regulation of B cell differentiation	7/965	29/18866	0.00051915738853267	0.00574167955335461	0.00432054270321721	BAD/ID2/INHBA/PTPN6/SLAMF8/ZFP36L1/ZFP36L2	7	Mac_MT1E
GO:0050679	positive regulation of epithelial cell proliferation	23/965	211/18866	0.000520833403609293	0.00575091844332905	0.0043274948534189	AREG/BAD/C5AR1/CAV2/CCND1/CDC42/CDH13/CXCL12/CYBA/ECM1/GLUL/GRN/HIF1A/HMGB2/HMOX1/HTRA1/JAML/MYDGF/OSR1/PGF/PTN/SEMA5A/TNFAIP3	23	Mac_MT1E
GO:1904062	regulation of cation transmembrane transport	33/965	349/18866	0.000521542664379524	0.00575091844332905	0.0043274948534189	ACTN4/AGT/CALM1/CALM2/CAV1/CD63/CORO1A/CTSS/CYBA/F2R/FHL1/FKBP1A/FLNA/FXYD1/GEM/GLRX/ISCU/ITGB1/KCNMB1/KIF5B/LYN/OSR1/PARK7/PLN/PPIF/PTPN6/RAMP3/SLC31A2/SLC43A2/THY1/TMSB4X/TREM2/VAMP2	33	Mac_MT1E
GO:0002526	acute inflammatory response	15/965	111/18866	0.000526269498015033	0.00579443018511804	0.00436023689984343	CD163/CEBPB/FCER1G/FCGR2B/FN1/IL1B/IL6ST/NLRP3/NUPR1/PARK7/PLSCR1/S100A8/SELENOS/SERPINA1/TREM1	15	Mac_MT1E
GO:0003158	endothelium development	17/965	135/18866	0.000533443808682007	0.00586472074700618	0.00441312967650378	BTG1/CLIC4/COL15A1/COL18A1/CXCR4/ENG/GPX1/IL1B/ITGAX/JAG1/KDM6B/NR2F2/PECAM1/PTN/RAP1A/RBPJ/VCL	17	Mac_MT1E
GO:0030574	collagen catabolic process	9/965	47/18866	0.000543101788041777	0.00595326199270018	0.00447975586653444	COL15A1/CTSB/CTSK/CTSS/FAP/ITGB1/MMP2/MMP23B/MRC2	9	Mac_MT1E
GO:0035722	interleukin-12-mediated signaling pathway	9/965	47/18866	0.000543101788041777	0.00595326199270018	0.00447975586653444	CAPZA1/CDC42/CFL1/HNRNPF/LCP1/P4HB/PSME2/SOD1/SOD2	9	Mac_MT1E
GO:0030239	myofibril assembly	11/965	67/18866	0.000547784434642905	0.00598690469732695	0.00450507158480832	ACTG1/CFL2/CSRP1/ITGB1/KRT8/LMOD1/MYH10/MYH11/PDGFRA/PDGFRB/TPM1	11	Mac_MT1E
GO:0072678	T cell migration	11/965	67/18866	0.000547784434642905	0.00598690469732695	0.00450507158480832	AIF1/CCL3/CD200/CD99/CXCL12/CXCL16/ECM1/GPR183/MYO1G/PYCARD/SELENOK	11	Mac_MT1E
GO:0045807	positive regulation of endocytosis	14/965	100/18866	0.000556496602032594	0.00607317835835865	0.00456999144548438	ACTN4/ANGPT1/ARRB2/CD14/CD151/CD36/CD63/CDC42/CLU/LRP1/PPT1/SERPINE1/SFRP4/TREM2	14	Mac_MT1E
GO:0007204	positive regulation of cytosolic calcium ion concentration	31/965	322/18866	0.000562017020763757	0.00612441749058421	0.00460854825744143	ACKR4/AGT/C1QTNF1/C3AR1/C5AR1/CALM1/CALM2/CAV1/CCL3/CD36/CD4/CD52/CORO1A/CXCR4/CYBA/F2R/FKBP1A/FPR1/FPR3/ITGAV/LRP1/LYN/PDGFRA/PLN/PTPN6/PTPRC/RAMP3/SELENOT/SYNPO/TGM2/THY1	31	Mac_MT1E
GO:0014912	negative regulation of smooth muscle cell migration	8/965	38/18866	0.000564924814758744	0.00612910387474363	0.00461207470343973	AIF1/IGFBP3/IGFBP5/ILK/LRP1/PRKG1/SERPINE1/TPM1	8	Mac_MT1E
GO:0030224	monocyte differentiation	8/965	38/18866	0.000564924814758744	0.00612910387474363	0.00461207470343973	CD4/CD74/CSF1R/HLA-DRB1/IL34/MYH9/PIR/ZFP36L1	8	Mac_MT1E
GO:1903131	mononuclear cell differentiation	8/965	38/18866	0.000564924814758744	0.00612910387474363	0.00461207470343973	CD4/CD74/CSF1R/HLA-DRB1/IL34/MYH9/PIR/ZFP36L1	8	Mac_MT1E
GO:0061045	negative regulation of wound healing	12/965	78/18866	0.000574271028508629	0.00622140920082122	0.00468153331730815	ALOX5/C1QTNF1/CD9/FAP/PDGFRA/PLAT/PLAUR/PRKG1/SERPINE1/SERPINE2/SERPING1/TFPI	12	Mac_MT1E
GO:0010927	cellular component assembly involved in morphogenesis	15/965	112/18866	0.000579514046681081	0.00626446908782168	0.00471393534860446	ACTG1/CD9/CFL2/CSRP1/ILK/ITGB1/KRT8/LMOD1/MYH10/MYH11/PDGFRA/PDGFRB/PMP22/TLR2/TPM1	15	Mac_MT1E
GO:0051924	regulation of calcium ion transport	26/965	253/18866	0.000579934006647823	0.00626446908782168	0.00471393534860446	AGT/ARRB2/ATP2B1/BEST1/CALM1/CALM2/CAV1/CCL3/CCL4/CD4/CORO1A/CXCL12/CXCR4/CYBA/F2R/FKBP1A/GEM/GNAI2/LILRB2/LYN/MYLK/PDGFRB/PLN/PTPN6/RAMP3/THY1	26	Mac_MT1E
GO:0072659	protein localization to plasma membrane	28/965	281/18866	0.000595633662121246	0.00642470553285141	0.00483451128756611	ACTB/ARF6/BSG/CCDC88A/EMP2/FCER1G/FLNA/GAS6/ITGB1/ITGB1BP1/KIF5B/KRT18/LRP1/OPTN/RAB13/RAB34/RACK1/RAMP1/RAMP3/RAP1A/RHOG/S100A10/SPTBN1/TMED2/TMEM59/TREM2/VAMP2/VAMP8	28	Mac_MT1E
GO:0002285	lymphocyte activation involved in immune response	21/965	187/18866	0.000605410091045133	0.00651122939948685	0.00489961942485802	ANXA1/CD74/CD86/CLEC4E/CORO1A/FCER1G/FCGR2B/FGL2/GPR183/HAVCR2/HLA-DMB/IL18/LAMP1/LCP1/LGALS1/LGALS9/NFKBID/NLRP3/PTPRC/SLC11A1/TMEM98	21	Mac_MT1E
GO:0008217	regulation of blood pressure	21/965	187/18866	0.000605410091045133	0.00651122939948685	0.00489961942485802	ACTA2/ADH5/AGT/ATP2B1/ATP5PF/ATP6AP2/COL1A2/CYBA/EMP2/F2R/GAS6/GUCY1A1/HMOX1/ID2/NAMPT/NR2F2/POSTN/SGK1/SOD1/SOD2/TPM1	21	Mac_MT1E
GO:0002791	regulation of peptide secretion	35/965	381/18866	0.000608820392569459	0.00653843145189284	0.00492008863215931	ALOX5/ANXA1/ARF6/ARL2/BAD/CD14/CD200/CD74/CLEC4E/F2R/FCGR2B/FGR/GLUL/HIF1A/HLA-DRB1/IL1B/IL33/KIF5B/LRP1/LRRC32/LYN/MYH10/PAM/PHPT1/PIM3/RAP1A/RGCC/S100A8/SELENOT/SERP1/SLC25A4/SLC25A5/SRGN/TLR2/TREM2	35	Mac_MT1E
GO:0032642	regulation of chemokine production	11/965	68/18866	0.000623802732900131	0.00668000011666936	0.00502661729784339	CD74/CLEC7A/HAVCR2/HIF1A/IL1B/KLF4/LGALS9/SELENOK/SNAI2/TLR2/TREM2	11	Mac_MT1E
GO:0045428	regulation of nitric oxide biosynthetic process	11/965	68/18866	0.000623802732900131	0.00668000011666936	0.00502661729784339	AGT/AIF1/CAV1/CD36/CLEC7A/CLU/HSP90AB1/IL1B/ITGB2/KLF4/PTGIS	11	Mac_MT1E
GO:0043523	regulation of neuron apoptotic process	23/965	214/18866	0.000634825499031359	0.00678824211572294	0.0051080680606118	ANGPT1/ARRB2/C5AR1/CCL3/CDC42/CEBPB/CORO1A/F2R/GRN/HIF1A/HMOX1/HSP90AB1/ILK/ITGA1/LRP1/MCL1/NR4A2/NUPR1/PARK7/PPT1/SOD1/SOD2/TYROBP	23	Mac_MT1E
GO:0007009	plasma membrane organization	15/965	113/18866	0.000637282504119517	0.0068047100188071	0.0051204599535843	A4GALT/ANXA6/CAV1/CAV2/CLU/CXCR4/GSN/MYH10/MYH9/PLSCR1/PTPRC/S100A9/SERP1/SOD1/SPTBN1	15	Mac_MT1E
GO:0000303	response to superoxide	7/965	30/18866	0.000647565357580405	0.00682611153210822	0.00513656432709935	CD36/FBLN5/PARK7/PRDX2/SOD1/SOD2/SOD3	7	Mac_MT1E
GO:0001516	prostaglandin biosynthetic process	7/965	30/18866	0.000647565357580405	0.00682611153210822	0.00513656432709935	AKR1C3/ANXA1/CD74/FABP5/IL1B/PTGIS/TBXAS1	7	Mac_MT1E
GO:0010758	regulation of macrophage chemotaxis	7/965	30/18866	0.000647565357580405	0.00682611153210822	0.00513656432709935	C3AR1/C5AR1/CSF1R/IL34/PTK2/RARRES2/SLAMF8	7	Mac_MT1E
GO:0034110	regulation of homotypic cell-cell adhesion	7/965	30/18866	0.000647565357580405	0.00682611153210822	0.00513656432709935	C1QTNF1/CD9/LGALS1/LYN/PLAUR/PRKG1/SERPINE2	7	Mac_MT1E
GO:0043372	positive regulation of CD4-positive, alpha-beta T cell differentiation	7/965	30/18866	0.000647565357580405	0.00682611153210822	0.00513656432709935	ANXA1/CD83/CD86/IL18/LGALS9/NFKBID/NLRP3	7	Mac_MT1E
GO:0046457	prostanoid biosynthetic process	7/965	30/18866	0.000647565357580405	0.00682611153210822	0.00513656432709935	AKR1C3/ANXA1/CD74/FABP5/IL1B/PTGIS/TBXAS1	7	Mac_MT1E
GO:0070168	negative regulation of biomineral tissue development	7/965	30/18866	0.000647565357580405	0.00682611153210822	0.00513656432709935	ASPN/CCL3/ECM1/GAS6/HIF1A/LTBP3/SRGN	7	Mac_MT1E
GO:0071711	basement membrane organization	7/965	30/18866	0.000647565357580405	0.00682611153210822	0.00513656432709935	CAV1/CAV2/COL4A1/CTSS/ITGB1/LAMB2/SPINT2	7	Mac_MT1E
GO:0110150	negative regulation of biomineralization	7/965	30/18866	0.000647565357580405	0.00682611153210822	0.00513656432709935	ASPN/CCL3/ECM1/GAS6/HIF1A/LTBP3/SRGN	7	Mac_MT1E
GO:0035306	positive regulation of dephosphorylation	10/965	58/18866	0.000650951926732006	0.00685207694791236	0.00515610298068427	CALM1/CALM2/CD300A/HSP90AB1/ITGA1/LILRB2/PDGFRB/PLEK/PPP1R15A/PTPRC	10	Mac_MT1E
GO:0045580	regulation of T cell differentiation	18/965	150/18866	0.00066521582438064	0.00699230401236364	0.005261622108751	ANXA1/BAD/CD74/CD83/CD86/FGL2/IL18/IL1B/LGALS9/LILRB2/LILRB4/NFKBID/NLRP3/PRDX2/PRELID1/PTPRC/SOD1/ZBTB16	18	Mac_MT1E
GO:0002281	macrophage activation involved in immune response	5/965	15/18866	0.000676657984206091	0.00708248081917264	0.00532947903825004	GRN/HAVCR2/IL33/TREM2/TYROBP	5	Mac_MT1E
GO:0010273	detoxification of copper ion	5/965	15/18866	0.000676657984206091	0.00708248081917264	0.00532947903825004	MT1E/MT1M/MT1X/MT2A/PARK7	5	Mac_MT1E
GO:1990169	stress response to copper ion	5/965	15/18866	0.000676657984206091	0.00708248081917264	0.00532947903825004	MT1E/MT1M/MT1X/MT2A/PARK7	5	Mac_MT1E
GO:1902229	regulation of intrinsic apoptotic signaling pathway in response to DNA damage	8/965	39/18866	0.00067924343437145	0.00709952891052188	0.00534230751570133	BID/CD44/CD74/CLU/CXCL12/RPL26/SFRP2/SNAI2	8	Mac_MT1E
GO:0055076	transition metal ion homeostasis	17/965	138/18866	0.00068797190832639	0.00718064631742636	0.00540334735905175	CYBRD1/EPAS1/FTH1/FTL/HIF1A/HMOX1/ISCU/MT1E/MT1M/MT1X/MT2A/S100A8/S100A9/SKP1/SLC11A1/SLC31A2/SOD1	17	Mac_MT1E
GO:0002578	negative regulation of antigen processing and presentation	4/965	9/18866	0.000696875019940188	0.00724301053638114	0.00545027566089149	CD68/FCGR2B/FGL2/LILRB2	4	Mac_MT1E
GO:0002579	positive regulation of antigen processing and presentation	4/965	9/18866	0.000696875019940188	0.00724301053638114	0.00545027566089149	CD74/PYCARD/SLC11A1/TREM2	4	Mac_MT1E
GO:0045916	negative regulation of complement activation	4/965	9/18866	0.000696875019940188	0.00724301053638114	0.00545027566089149	A2M/CD59/SERPING1/VSIG4	4	Mac_MT1E
GO:0051091	positive regulation of DNA-binding transcription factor activity	27/965	270/18866	0.000700387379604609	0.00726933530635777	0.00547008472403747	AGT/ARID5B/CARD16/CAV1/CD200/CD36/CLU/CYTL1/HCLS1/IL18/IL1B/ITGB2/LGALS9/LRRFIP1/NFKB1/NLRP3/PARK7/PYCARD/RGCC/RWDD1/S100A12/S100A8/S100A9/TLR2/UBA52/UBB/UBC	27	Mac_MT1E
GO:0051492	regulation of stress fiber assembly	13/965	91/18866	0.000713269048244192	0.00739269498187172	0.0055629113509783	ACTG1/CCDC88A/CDC42/ITGB1BP1/LIMCH1/PFN1/PFN2/RGCC/RHOC/S100A10/SORBS3/TPM1/WAS	13	Mac_MT1E
GO:0051224	negative regulation of protein transport	18/965	151/18866	0.000719990821127018	0.00745195520722957	0.00560750393610634	ANGPT1/ANXA1/CD200/CD36/ERLEC1/F2R/FCGR2B/IL1B/IL33/INSIG1/ITGB1BP1/LMAN1/LRRC32/PARK7/PIM3/PKIG/RGCC/SRGN	18	Mac_MT1E
GO:1901224	positive regulation of NIK/NF-kappaB signaling	12/965	80/18866	0.000725489303583378	0.00749840685500313	0.00564245822534793	ACTN4/CD14/CD86/COPS8/HAVCR2/IL18/IL1B/ILK/LGALS9/TLR2/TREM2/TRIP6	12	Mac_MT1E
GO:0001933	negative regulation of protein phosphorylation	39/965	444/18866	0.000733396060603136	0.00756958576597478	0.00569601947368368	AGT/ANGPT1/ARRB2/CALM1/CALM2/CAV1/CD300A/DUSP2/EMILIN1/ENG/FBLN1/FKBP8/GADD45A/GMFG/HSPB1/IGFBP3/IL1B/ILK/ITGB1BP1/KLF4/LYN/NR2F2/PARK7/PEBP1/PKIG/PTPN6/PTPRC/PYCARD/RACK1/RNF149/RTRAF/SAMSN1/SFRP2/SOCS3/SPRY1/THY1/TIMP3/TNFAIP3/WWTR1	39	Mac_MT1E
GO:0006692	prostanoid metabolic process	9/965	49/18866	0.000747208510377059	0.00767163683830374	0.00577281164082034	AKR1C1/AKR1C2/AKR1C3/ANXA1/CD74/FABP5/IL1B/PTGIS/TBXAS1	9	Mac_MT1E
GO:0006693	prostaglandin metabolic process	9/965	49/18866	0.000747208510377059	0.00767163683830374	0.00577281164082034	AKR1C1/AKR1C2/AKR1C3/ANXA1/CD74/FABP5/IL1B/PTGIS/TBXAS1	9	Mac_MT1E
GO:0071349	cellular response to interleukin-12	9/965	49/18866	0.000747208510377059	0.00767163683830374	0.00577281164082034	CAPZA1/CDC42/CFL1/HNRNPF/LCP1/P4HB/PSME2/SOD1/SOD2	9	Mac_MT1E
GO:0006636	unsaturated fatty acid biosynthetic process	10/965	59/18866	0.000748452374468657	0.00767163683830374	0.00577281164082034	AKR1C3/ALOX5/ALOX5AP/ANXA1/CD74/FABP5/IL1B/LTC4S/PTGIS/TBXAS1	10	Mac_MT1E
GO:0043030	regulation of macrophage activation	10/965	59/18866	0.000748452374468657	0.00767163683830374	0.00577281164082034	CCL3/CD200/CD74/FCGR2B/GRN/HAVCR2/IL33/PTPRC/TREM2/VSIG4	10	Mac_MT1E
GO:0042113	B cell activation	31/965	328/18866	0.000764902732472429	0.00782943886576262	0.00589155571073138	BAD/CD300A/CD74/CD86/FCGR2B/GPR183/ID2/IGHA1/IGHG1/IGHG3/IGKC/IGLC2/IGLC3/INHBA/ITGB1/KLF6/LGALS1/LYN/MNDA/PTPN6/PTPRC/RBPJ/SAMSN1/SKAP2/SLAMF8/TNFAIP3/TNFSF13B/TYROBP/VCAM1/ZFP36L1/ZFP36L2	31	Mac_MT1E
GO:0051480	regulation of cytosolic calcium ion concentration	33/965	357/18866	0.000773158365490821	0.00790304163954185	0.00594694088578919	ACKR4/AGT/ATP2B1/C1QTNF1/C3AR1/C5AR1/CALM1/CALM2/CAV1/CAV2/CCL3/CD36/CD4/CD52/CORO1A/CXCR4/CYBA/F2R/FKBP1A/FPR1/FPR3/ITGAV/LRP1/LYN/PDGFRA/PLN/PTPN6/PTPRC/RAMP3/SELENOT/SYNPO/TGM2/THY1	33	Mac_MT1E
GO:0010639	negative regulation of organelle organization	37/965	416/18866	0.000789175012861035	0.00805566405837928	0.00606178736440714	ARRB2/CAPG/CAPZA1/CLU/CORO1A/EPS8/CYRIB/FEZ1/GMFG/GPX1/GSN/HDGFL3/HIGD1A/HMGA1/INSIG1/LILRB2/LIMA1/LMAN1/LMNA/LMOD1/MAP1B/MAP4/NBDY/NUPR1/PFN1/PFN2/PPIF/PRELID1/RGCC/SLC25A5/SPI1/SPTBN1/SVIL/TMEM14A/TMSB10/TMSB4X/WAS	37	Mac_MT1E
GO:0031341	regulation of cell killing	13/965	92/18866	0.000792523467689937	0.00806764973076409	0.00607080643432982	ARRB2/BAD/CD59/CFH/CLEC7A/CYRIB/FCGR2B/HAVCR2/HSP90AB1/LAMP1/LGALS9/PTPRC/TYROBP	13	Mac_MT1E
GO:1900407	regulation of cellular response to oxidative stress	13/965	92/18866	0.000792523467689937	0.00806764973076409	0.00607080643432982	ALOX5/CD36/FBLN5/GPX1/HIF1A/HSPB1/MCL1/P4HB/PARK7/RACK1/SFPQ/SOD1/SOD2	13	Mac_MT1E
GO:0000305	response to oxygen radical	7/965	31/18866	0.000799911773395563	0.00810948807427387	0.00610228926928884	CD36/FBLN5/PARK7/PRDX2/SOD1/SOD2/SOD3	7	Mac_MT1E
GO:0002828	regulation of type 2 immune response	7/965	31/18866	0.000799911773395563	0.00810948807427387	0.00610228926928884	ANXA1/CD74/CD86/ECM1/IL18/IL33/NLRP3	7	Mac_MT1E
GO:1902230	negative regulation of intrinsic apoptotic signaling pathway in response to DNA damage	7/965	31/18866	0.000799911773395563	0.00810948807427387	0.00610228926928884	BID/CD44/CD74/CLU/CXCL12/SFRP2/SNAI2	7	Mac_MT1E
GO:0034314	Arp2/3 complex-mediated actin nucleation	8/965	40/18866	0.000811487146139592	0.00820139918479223	0.00617145124083473	ACTR2/ACTR3/ARPC1A/ARPC1B/ARPC3/ARPC4/GMFG/WAS	8	Mac_MT1E
GO:0048713	regulation of oligodendrocyte differentiation	8/965	40/18866	0.000811487146139592	0.00820139918479223	0.00617145124083473	CXCR4/ID2/ID4/IL34/PTN/TLR2/TMEM98/TNFRSF1B	8	Mac_MT1E
GO:0051402	neuron apoptotic process	25/965	245/18866	0.000812293275949641	0.00820139918479223	0.00617145124083473	ANGPT1/ARRB2/BID/C5AR1/CCL3/CDC42/CEBPB/CORO1A/F2R/GRN/HIF1A/HMOX1/HSP90AB1/ILK/ITGA1/LRP1/MCL1/NR4A2/NUPR1/PARK7/PIGT/PPT1/SOD1/SOD2/TYROBP	25	Mac_MT1E
GO:0010632	regulation of epithelial cell migration	29/965	301/18866	0.000824251846502334	0.00831083281643182	0.00625379869235538	AGT/ANGPT1/ANXA1/ARF6/ATP5F1A/ATP5F1B/CTSH/DCN/EMP2/GADD45A/GLUL/GRN/HBEGF/HIF1A/HMOX1/HSPB1/ITGB1BP1/KLF4/NR2F2/PFN1/PFN2/PTK2/PTN/RGCC/RRAS/SEMA5A/SMOC2/SPARC/TMSB4X	29	Mac_MT1E
GO:0002456	T cell mediated immunity	14/965	104/18866	0.000829136743391646	0.00834874324655279	0.00628232582117072	CTSH/EMP2/CYRIB/FCGR2B/IL18/IL1B/JAG1/KDELR1/MYO1G/NLRP3/PTPRC/SLC11A1/TNFRSF1B/WAS	14	Mac_MT1E
GO:0014013	regulation of gliogenesis	16/965	128/18866	0.000833183589122977	0.00836678675897376	0.00629590334064154	CCL3/CXCR4/GPR183/ID2/ID4/IL1B/IL34/IL6ST/LRP1/LYN/PTN/SERPINE2/TLR2/TMEM98/TNFRSF1B/TREM2	16	Mac_MT1E
GO:1903409	reactive oxygen species biosynthetic process	16/965	128/18866	0.000833183589122977	0.00836678675897376	0.00629590334064154	AGT/AIF1/ALOX5/CAV1/CD36/CLEC7A/CLU/CYBA/CYBB/HSP90AB1/IL1B/ITGB2/KLF4/PARK7/PTGIS/SOD1	16	Mac_MT1E
GO:0071404	cellular response to low-density lipoprotein particle stimulus	6/965	23/18866	0.000840035744143311	0.00841346216546984	0.00633102600554862	CD36/CD9/CDH13/FCER1G/ITGB1/ITGB2	6	Mac_MT1E
GO:0002822	regulation of adaptive immune response based on somatic recombination of immune receptors built from immunoglobulin superfamily domains	18/965	153/18866	0.000841232842848487	0.00841346216546984	0.00633102600554862	ANXA1/CD4/CYRIB/FCER1G/FCGR2B/HAVCR2/IL18/IL1B/IL33/NFKBID/NLRP3/PTPN6/PTPRC/SLC11A1/TNFAIP3/TNFRSF1B/TNFSF13B/WAS	18	Mac_MT1E
GO:0030048	actin filament-based movement	18/965	153/18866	0.000841232842848487	0.00841346216546984	0.00633102600554862	ACTN4/CAV1/EMP2/FLNA/LIMCH1/MYH10/MYH9/MYO1D/MYO1F/MYO1G/PARVA/PLN/TPM1/TPM2/TPM3/TPM4/VIM/WAS	18	Mac_MT1E
GO:0048015	phosphatidylinositol-mediated signaling	21/965	192/18866	0.000854940986997428	0.00849759742374372	0.00639433674465215	AGT/ANGPT1/CSF1R/DCN/F2R/FGR/GSN/HCLS1/HCST/IER3/IL18/KLF4/LYN/MYDGF/NOP53/PDGFRA/PDGFRB/PTK2/PTPN6/SERPINE2/ZFP36L1	21	Mac_MT1E
GO:1903531	negative regulation of secretion by cell	19/965	166/18866	0.000857174229390126	0.00849759742374372	0.00639433674465215	ANXA1/ATP5PF/CD200/CD300A/F2R/FCGR2B/GNAI2/HMOX1/IL1B/IL33/INHBA/LGALS9/LRRC32/PIM3/RAP1A/RGCC/SRGN/TNFRSF1B/VAMP8	19	Mac_MT1E
GO:0010823	negative regulation of mitochondrion organization	10/965	60/18866	0.000857660756014559	0.00849759742374372	0.00639433674465215	ARRB2/CLU/GPX1/HIGD1A/LMAN1/LMNA/PPIF/PRELID1/SLC25A5/TMEM14A	10	Mac_MT1E
GO:0018208	peptidyl-proline modification	10/965	60/18866	0.000857660756014559	0.00849759742374372	0.00639433674465215	CRTAP/FKBP10/FKBP1A/FKBP8/P4HA2/P4HB/PPIB/PPIC/PPIF/PRDX4	10	Mac_MT1E
GO:0030865	cortical cytoskeleton organization	10/965	60/18866	0.000857660756014559	0.00849759742374372	0.00639433674465215	ARF6/CAVIN3/FMNL1/PLEK/RAB13/RAC2/RHOC/RHOD/RHOG/RND3	10	Mac_MT1E
GO:0032653	regulation of interleukin-10 production	10/965	60/18866	0.000857660756014559	0.00849759742374372	0.00639433674465215	CD83/CLEC7A/FCER1G/FCGR2B/HLA-DRB1/LGALS9/PYCARD/TLR2/TREM2/TYROBP	10	Mac_MT1E
GO:0035904	aorta development	10/965	60/18866	0.000857660756014559	0.00849759742374372	0.00639433674465215	COL3A1/ENG/JAG1/LOXL1/LRP1/LTBP1/MYH10/MYLK/PDGFRB/RBPJ	10	Mac_MT1E
GO:0006469	negative regulation of protein kinase activity	25/965	246/18866	0.000861470816953409	0.008523966576815	0.00641417920552679	AGT/CAV1/CD300A/DUSP2/GADD45A/GMFG/HSPB1/IL1B/ILK/ITGB1BP1/LYN/NR2F2/PARK7/PKIG/PTPN6/PTPRC/PYCARD/RACK1/RTRAF/SFRP2/SOCS3/SPRY1/THY1/TNFAIP3/WWTR1	25	Mac_MT1E
GO:0014009	glial cell proliferation	9/965	50/18866	0.000870503227576879	0.00858954798278781	0.00646352840072473	AREG/CLU/CSF1R/IL1B/IL33/IL34/LYN/PTN/TREM2	9	Mac_MT1E
GO:0070671	response to interleukin-12	9/965	50/18866	0.000870503227576879	0.00858954798278781	0.00646352840072473	CAPZA1/CDC42/CFL1/HNRNPF/LCP1/P4HB/PSME2/SOD1/SOD2	9	Mac_MT1E
GO:1903362	regulation of cellular protein catabolic process	26/965	260/18866	0.000871571167098668	0.00858954798278781	0.00646352840072473	ATP5IF1/ATRAID/CAMLG/CAV1/CLU/ERLEC1/GABARAPL2/GPX1/HERPUD1/HSP90AB1/IL33/LRP1/MAP1A/MYLIP/NOP53/NUPR1/PARK7/PSME2/PTK2/PTTG1IP/RACK1/SDCBP/SUMO2/TNFAIP3/TREM2/UBB	26	Mac_MT1E
GO:1903035	negative regulation of response to wounding	13/965	93/18866	0.000879044353109473	0.00864024919791443	0.00650168043673162	ALOX5/C1QTNF1/CD9/FAP/PDGFRA/PLAT/PLAUR/PRKG1/SERPINE1/SERPINE2/SERPING1/SPP1/TFPI	13	Mac_MT1E
GO:2000117	negative regulation of cysteine-type endopeptidase activity	13/965	93/18866	0.000879044353109473	0.00864024919791443	0.00650168043673162	AQP1/ARRB2/BEX3/CARD16/CD44/CRYAB/GAS6/GPX1/HERPUD1/KLF4/PARK7/PLAUR/SFRP2	13	Mac_MT1E
GO:0002292	T cell differentiation involved in immune response	11/965	71/18866	0.000906335495370682	0.00889671390363205	0.00669466694923624	ANXA1/CD86/CLEC4E/FCER1G/FGL2/GPR183/IL18/LGALS9/NFKBID/NLRP3/TMEM98	11	Mac_MT1E
GO:0022617	extracellular matrix disassembly	12/965	82/18866	0.000908651739683523	0.00890766784701641	0.00670290965587303	A2M/BSG/CD44/CTSK/CTSS/FAP/HTRA1/LCP1/LRP1/MMP2/TIMP1/TIMP2	12	Mac_MT1E
GO:0007265	Ras protein signal transduction	32/965	346/18866	0.000913927515009818	0.0089475673995882	0.00673293357468002	AIF1/ARF6/ARHGAP29/CDC42/CDC42EP1/CDC42EP5/CDH13/CFL1/COL1A2/COL3A1/CTNNAL1/DOK2/EPS8/F2R/FBP1/GRB2/ITGB1/KANK2/LYN/PARK7/PDGFRB/PECAM1/RAC2/RAP1A/RERG/RHOD/RHOG/RRAS/SPRY1/TAX1BP3/TIMP2/WAS	32	Mac_MT1E
GO:0072676	lymphocyte migration	15/965	117/18866	0.000919913807742369	0.00899430878426366	0.00676810588734938	AIF1/CCL3/CCL3L3/CCL4/CD200/CD99/CKLF/CXCL12/CXCL16/ECM1/GAS6/GPR183/MYO1G/PYCARD/SELENOK	15	Mac_MT1E
GO:0042692	muscle cell differentiation	35/965	390/18866	0.000922804217378495	0.0090106974962708	0.00678043819001789	ACTG1/AGT/ARRB2/CAV2/CBY1/CD53/CD9/CDC42/CFL2/CSRP1/ENG/EREG/FHL2/GPX1/ID2/IGFBP5/ITGA8/ITGB1/KDM6B/KRT8/LMNA/LMOD1/MORF4L2/MYH10/MYH11/MYH9/PDGFRA/PDGFRB/PDLIM5/RBPJ/SGCB/SOD2/SORBS2/TMEM204/TPM1	35	Mac_MT1E
GO:0002830	positive regulation of type 2 immune response	5/965	16/18866	0.000943014437098219	0.0091959397341733	0.00691983067820189	CD74/CD86/IL18/IL33/NLRP3	5	Mac_MT1E
GO:2000008	regulation of protein localization to cell surface	8/965	41/18866	0.000963634105089654	0.00938468332528914	0.00706185789128418	ARF6/FCER1G/GPM6B/HSP90AB1/LEPROT/MAP1A/TAX1BP3/TYROBP	8	Mac_MT1E
GO:0003176	aortic valve development	7/965	32/18866	0.000979212868466132	0.00949051687908807	0.00714149632884803	ELN/EMILIN1/JAG1/RBPJ/SLIT3/SNAI2/TNFRSF1B	7	Mac_MT1E
GO:0070570	regulation of neuron projection regeneration	7/965	32/18866	0.000979212868466132	0.00949051687908807	0.00714149632884803	GRN/KLF4/LRP1/PRRX1/PTN/SPP1/THY1	7	Mac_MT1E
GO:1904950	negative regulation of establishment of protein localization	18/965	155/18866	0.000979538975736972	0.00949051687908807	0.00714149632884803	ANGPT1/ANXA1/CD200/CD36/ERLEC1/F2R/FCGR2B/IL1B/IL33/INSIG1/ITGB1BP1/LMAN1/LRRC32/PARK7/PIM3/PKIG/RGCC/SRGN	18	Mac_MT1E
GO:0006027	glycosaminoglycan catabolic process	10/965	61/18866	0.000979616753723414	0.00949051687908807	0.00714149632884803	BGN/CD44/DCN/FMOD/LUM/OGN/OMD/PRELP/SDC2/VCAN	10	Mac_MT1E
GO:0002762	negative regulation of myeloid leukocyte differentiation	9/965	51/18866	0.00100982510973826	0.00975769809813494	0.00734254688481562	C1QC/CCL3/FBN1/INHBA/LILRB3/LILRB4/LRRC17/LYN/MAFB	9	Mac_MT1E
GO:1903573	negative regulation of response to endoplasmic reticulum stress	9/965	51/18866	0.00100982510973826	0.00975769809813494	0.00734254688481562	ALOX5/CLU/ERLEC1/GRINA/HERPUD1/PARK7/PPP1R15A/RACK1/SELENOS	9	Mac_MT1E
GO:0072522	purine-containing compound biosynthetic process	22/965	208/18866	0.00101934840322529	0.00983691092371249	0.00740215355432233	ACSL1/ALDOA/ATP5F1A/ATP5F1B/ATP5F1C/ATP5F1D/ATP5F1E/ATP5MC1/ATP5MC2/ATP5MC3/ATP5ME/ATP5MF/ATP5MG/ATP5PB/ATP5PD/ATP5PF/ATP5PO/GUCY1A1/GUK1/PPT1/TMSB4X/TREM2	22	Mac_MT1E
GO:0055002	striated muscle cell development	19/965	169/18866	0.00106431846195825	0.0102575419560937	0.00771867319301233	ACTG1/AGT/CAV2/CFL2/CSRP1/FHL2/GPX1/ITGB1/KRT8/LMNA/LMOD1/MYH10/MYH11/PDGFRA/PDGFRB/PDLIM5/SGCB/SORBS2/TPM1	19	Mac_MT1E
GO:0055074	calcium ion homeostasis	40/965	468/18866	0.00106582406930803	0.0102587294660634	0.00771956677954688	ACKR4/AGT/ANXA6/ATP2B1/C1QTNF1/C3AR1/C5AR1/CALM1/CALM2/CAV1/CAV2/CCL3/CD36/CD4/CD52/CORO1A/CXCL12/CXCR4/CYBA/F2R/FKBP1A/FPR1/FPR3/GRINA/HERPUD1/HSP90B1/ITGAV/LRP1/LYN/PDGFRA/PLN/PTPN6/PTPRC/RAMP3/SELENOK/SELENOT/SNX10/SYNPO/TGM2/THY1	40	Mac_MT1E
GO:0003094	glomerular filtration	6/965	24/18866	0.00107203727550616	0.0102785382707121	0.00773447265954055	CYBA/EMP2/F2R/GAS6/IGHA1/SULF1	6	Mac_MT1E
GO:0031342	negative regulation of cell killing	6/965	24/18866	0.00107203727550616	0.0102785382707121	0.00773447265954055	ARRB2/FCGR2B/HAVCR2/HSP90AB1/LGALS9/PTPRC	6	Mac_MT1E
GO:1903306	negative regulation of regulated secretory pathway	6/965	24/18866	0.00107203727550616	0.0102785382707121	0.00773447265954055	CD300A/FCGR2B/GNAI2/HMOX1/LGALS9/RAP1A	6	Mac_MT1E
GO:0045638	negative regulation of myeloid cell differentiation	13/965	95/18866	0.00107596471926698	0.0103028828150713	0.00775279162745174	C1QC/CCL3/FBN1/INHBA/LILRB3/LILRB4/LRRC17/LYN/MAFB/NFKBIA/ZBTB16/ZFP36/ZFP36L1	13	Mac_MT1E
GO:1903426	regulation of reactive oxygen species biosynthetic process	14/965	107/18866	0.00110095731975015	0.0105150634103807	0.00791245489571839	AGT/AIF1/ALOX5/CAV1/CD36/CLEC7A/CLU/CYBA/HSP90AB1/IL1B/ITGB2/KLF4/PARK7/PTGIS	14	Mac_MT1E
GO:2001237	negative regulation of extrinsic apoptotic signaling pathway	14/965	107/18866	0.00110095731975015	0.0105150634103807	0.00791245489571839	CTTN/GPX1/HMGB2/HMOX1/IL1B/ITGAV/LMNA/MCL1/PARK7/PRDX2/SERPINE1/SFRP2/SNAI2/TNFAIP3	14	Mac_MT1E
GO:0048017	inositol lipid-mediated signaling	21/965	196/18866	0.00111409960089283	0.0105715141605964	0.00795493338562176	AGT/ANGPT1/CSF1R/DCN/F2R/FGR/GSN/HCLS1/HCST/IER3/IL18/KLF4/LYN/MYDGF/NOP53/PDGFRA/PDGFRB/PTK2/PTPN6/SERPINE2/ZFP36L1	21	Mac_MT1E
GO:0002291	T cell activation via T cell receptor contact with antigen bound to MHC molecule on antigen presenting cell	4/965	10/18866	0.00111453471578759	0.0105715141605964	0.00795493338562176	FGL2/HAVCR2/HLA-DMB/LGALS9	4	Mac_MT1E
GO:0002887	negative regulation of myeloid leukocyte mediated immunity	4/965	10/18866	0.00111453471578759	0.0105715141605964	0.00795493338562176	CD300A/FCGR2B/HMOX1/LGALS9	4	Mac_MT1E
GO:0070391	response to lipoteichoic acid	4/965	10/18866	0.00111453471578759	0.0105715141605964	0.00795493338562176	CD14/CD36/TLR2/TREM2	4	Mac_MT1E
GO:0071223	cellular response to lipoteichoic acid	4/965	10/18866	0.00111453471578759	0.0105715141605964	0.00795493338562176	CD14/CD36/TLR2/TREM2	4	Mac_MT1E
GO:0071384	cellular response to corticosteroid stimulus	10/965	62/18866	0.00111541511760504	0.0105715141605964	0.00795493338562176	AKR1C3/ANXA1/AQP1/ATP2B1/CBX3/EIF4EBP1/FBXO32/ZFP36/ZFP36L1/ZFP36L2	10	Mac_MT1E
GO:0055001	muscle cell development	20/965	183/18866	0.00113375708400699	0.0107316470923672	0.00807543143213894	ACTG1/AGT/CAV2/CFL2/CSRP1/ENG/FHL2/GPX1/ITGB1/KRT8/LMNA/LMOD1/MYH10/MYH11/PDGFRA/PDGFRB/PDLIM5/SGCB/SORBS2/TPM1	20	Mac_MT1E
GO:0034614	cellular response to reactive oxygen species	19/965	170/18866	0.00114225385568741	0.0107983004624921	0.0081255872670757	AKR1C3/ANXA1/AQP1/CD36/FBLN5/KDM6B/KLF4/MMP2/PARK7/PDGFRA/PDGFRB/PPIF/PRDX2/RACK1/SOD1/SOD2/SOD3/TNFAIP3/TPM1	19	Mac_MT1E
GO:0010517	regulation of phospholipase activity	11/965	73/18866	0.00114793148365328	0.0108381673539325	0.00815558660878617	AGT/ANXA1/ARF4/ARL1/C5AR1/CD86/LRP1/PDGFRA/PDGFRB/PLA2G5/PPT1	11	Mac_MT1E
GO:0031103	axon regeneration	9/965	52/18866	0.0011666712977371	0.0110011025419403	0.0082781933183914	GAP43/GRN/KLF4/LAMB2/LRP1/MAP1B/PTN/SPP1/TNC	9	Mac_MT1E
GO:0045920	negative regulation of exocytosis	7/965	33/18866	0.00118866623842596	0.0111942793849734	0.00842355649859701	ANXA1/CD300A/FCGR2B/GNAI2/HMOX1/LGALS9/RAP1A	7	Mac_MT1E
GO:0010594	regulation of endothelial cell migration	24/965	238/18866	0.00120472930253878	0.011321197551349	0.00851906084580833	AGT/ANGPT1/ANXA1/ATP5F1A/ATP5F1B/DCN/EMP2/GADD45A/GLUL/GRN/HIF1A/HMOX1/HSPB1/ITGB1BP1/KLF4/NR2F2/PTK2/PTN/RGCC/RRAS/SEMA5A/SMOC2/SPARC/TMSB4X	24	Mac_MT1E
GO:0002062	chondrocyte differentiation	14/965	108/18866	0.00120671974977996	0.011321197551349	0.00851906084580833	ANXA6/CYTL1/ECM1/EFEMP1/LTBP3/NFIB/OSR1/PTHLH/SERPINH1/SFRP2/SNAI2/SULF1/TGFBI/ZBTB16	14	Mac_MT1E
GO:0006024	glycosaminoglycan biosynthetic process	14/965	108/18866	0.00120671974977996	0.011321197551349	0.00851906084580833	ANGPT1/BGN/CHPF/DCN/FMOD/IL1B/LUM/NFKB1/OGN/OMD/PDGFRB/PRELP/SDC2/VCAN	14	Mac_MT1E
GO:0006874	cellular calcium ion homeostasis	39/965	456/18866	0.00120845838580063	0.0113231940417001	0.00852056318005365	ACKR4/AGT/ANXA6/ATP2B1/C1QTNF1/C3AR1/C5AR1/CALM1/CALM2/CAV1/CAV2/CCL3/CD36/CD4/CD52/CORO1A/CXCL12/CXCR4/CYBA/F2R/FKBP1A/FPR1/FPR3/GRINA/HERPUD1/HSP90B1/ITGAV/LRP1/LYN/PDGFRA/PLN/PTPN6/PTPRC/RAMP3/SELENOK/SELENOT/SYNPO/TGM2/THY1	39	Mac_MT1E
GO:0050708	regulation of protein secretion	32/965	352/18866	0.00121397815187637	0.0113605698172441	0.00854868798792615	ALOX5/ANXA1/ARF6/ARL2/BAD/CD14/CD200/CLEC4E/F2R/FCGR2B/FGR/GLUL/HIF1A/HLA-DRB1/IL1B/IL33/KIF5B/LRP1/LRRC32/LYN/MYH10/PAM/PHPT1/PIM3/RAP1A/RGCC/SERP1/SLC25A4/SLC25A5/SRGN/TLR2/TREM2	32	Mac_MT1E
GO:0014805	smooth muscle adaptation	3/965	5/18866	0.0012343267292021	0.011449923321761	0.00861592539265415	CYBA/HMOX1/IL1B	3	Mac_MT1E
GO:0014900	muscle hyperplasia	3/965	5/18866	0.0012343267292021	0.011449923321761	0.00861592539265415	AIF1/HMOX1/KLF4	3	Mac_MT1E
GO:0051343	positive regulation of cyclic-nucleotide phosphodiesterase activity	3/965	5/18866	0.0012343267292021	0.011449923321761	0.00861592539265415	CALM1/CALM2/RACK1	3	Mac_MT1E
GO:0060266	negative regulation of respiratory burst involved in inflammatory response	3/965	5/18866	0.0012343267292021	0.011449923321761	0.00861592539265415	GRN/RPS19/SLAMF8	3	Mac_MT1E
GO:0071798	response to prostaglandin D	3/965	5/18866	0.0012343267292021	0.011449923321761	0.00861592539265415	AKR1C2/AKR1C3/TNC	3	Mac_MT1E
GO:0071799	cellular response to prostaglandin D stimulus	3/965	5/18866	0.0012343267292021	0.011449923321761	0.00861592539265415	AKR1C2/AKR1C3/TNC	3	Mac_MT1E
GO:1903596	regulation of gap junction assembly	3/965	5/18866	0.0012343267292021	0.011449923321761	0.00861592539265415	AGT/CAV1/IL1B	3	Mac_MT1E
GO:0042176	regulation of protein catabolic process	35/965	397/18866	0.00125757435176651	0.0116510103176769	0.00876724086486801	ATP5IF1/ATRAID/CAMLG/CAV1/CLU/EEF1A1/ERLEC1/FLNA/GABARAPL2/GPX1/HERPUD1/HSP90AB1/IL1B/IL33/LRP1/MAP1A/MYLIP/NOP53/NUPR1/OAZ1/PARK7/PSME2/PTK2/PTTG1IP/RACK1/SDCBP/SERPINE2/SUMO2/TIMP1/TIMP2/TIMP3/TNFAIP3/TNFRSF1B/TREM2/UBB	35	Mac_MT1E
GO:0051146	striated muscle cell differentiation	28/965	295/18866	0.00126077226682767	0.0116660735562695	0.00877857576521956	ACTG1/AGT/ARRB2/CAV2/CBY1/CD53/CD9/CFL2/CSRP1/FHL2/GPX1/IGFBP5/ITGB1/KDM6B/KRT8/LMNA/LMOD1/MORF4L2/MYH10/MYH11/MYH9/PDGFRA/PDGFRB/PDLIM5/RBPJ/SGCB/SORBS2/TPM1	28	Mac_MT1E
GO:0032613	interleukin-10 production	10/965	63/18866	0.00126620562565556	0.0116726856496769	0.00878355128356029	CD83/CLEC7A/FCER1G/FCGR2B/HLA-DRB1/LGALS9/PYCARD/TLR2/TREM2/TYROBP	10	Mac_MT1E
GO:0051893	regulation of focal adhesion assembly	10/965	63/18866	0.00126620562565556	0.0116726856496769	0.00878355128356029	ACTG1/GPM6B/ITGB1BP1/LIMCH1/LRP1/PTK2/RHOD/S100A10/THY1/VCL	10	Mac_MT1E
GO:0090109	regulation of cell-substrate junction assembly	10/965	63/18866	0.00126620562565556	0.0116726856496769	0.00878355128356029	ACTG1/GPM6B/ITGB1BP1/LIMCH1/LRP1/PTK2/RHOD/S100A10/THY1/VCL	10	Mac_MT1E
GO:0006957	complement activation, alternative pathway	5/965	17/18866	0.0012800695700595	0.0116987638909009	0.00880317483687536	C7/CFD/CFH/CFP/VSIG4	5	Mac_MT1E
GO:0030889	negative regulation of B cell proliferation	5/965	17/18866	0.0012800695700595	0.0116987638909009	0.00880317483687536	CD300A/FCGR2B/LYN/MNDA/TYROBP	5	Mac_MT1E
GO:0044764	multi-organism cellular process	5/965	17/18866	0.0012800695700595	0.0116987638909009	0.00880317483687536	CAV1/CAV2/CD4/CXCR4/GAS6	5	Mac_MT1E
GO:0061687	detoxification of inorganic compound	5/965	17/18866	0.0012800695700595	0.0116987638909009	0.00880317483687536	MT1E/MT1M/MT1X/MT2A/PARK7	5	Mac_MT1E
GO:0070293	renal absorption	5/965	17/18866	0.0012800695700595	0.0116987638909009	0.00880317483687536	AKR1C3/GAS6/GSN/MAGED2/SGK1	5	Mac_MT1E
GO:0097501	stress response to metal ion	5/965	17/18866	0.0012800695700595	0.0116987638909009	0.00880317483687536	MT1E/MT1M/MT1X/MT2A/PARK7	5	Mac_MT1E
GO:2000811	negative regulation of anoikis	5/965	17/18866	0.0012800695700595	0.0116987638909009	0.00880317483687536	CAV1/ITGB1/MCL1/PTK2/SNAI2	5	Mac_MT1E
GO:0051881	regulation of mitochondrial membrane potential	11/965	74/18866	0.00128726623500764	0.0117500648585384	0.00884177817921351	ARL6IP5/ATP5IF1/BAD/BID/DCN/PARK7/PMAIP1/PRELID1/RACK1/SOD1/UBB	11	Mac_MT1E
GO:1901215	negative regulation of neuron death	22/965	212/18866	0.00130762253810396	0.0119212123529109	0.00897056454757725	ANGPT1/ARRB2/C5AR1/CD200/CEBPB/CORO1A/F2R/GRN/HIF1A/HMOX1/HSP90AB1/ILK/LRP1/NENF/NR4A2/PARK7/PPT1/RACK1/REL/SOD1/SOD2/TNFRSF1B	22	Mac_MT1E
GO:0043618	regulation of transcription from RNA polymerase II promoter in response to stress	14/965	109/18866	0.00132085920572376	0.0120271118597251	0.00905025261396775	CEBPB/CITED2/ELOB/ELOC/EPAS1/HIF1A/HIGD1A/HMOX1/PSMB9/PSME2/RBPJ/UBA52/UBB/UBC	14	Mac_MT1E
GO:0051348	negative regulation of transferase activity	28/965	296/18866	0.00132655883714744	0.0120642072677342	0.00907816644874503	AGT/CAV1/CD300A/DUSP2/EIF4A2/GADD45A/GMFG/HSPB1/IL1B/ILK/ITGB1BP1/LYN/NR2F2/PARK7/PHPT1/PKIG/PTPN6/PTPRC/PYCARD/RACK1/RTRAF/SFRP2/SOCS3/SPRY1/THY1/TNFAIP3/WWTR1/ZFP36	28	Mac_MT1E
GO:0021762	substantia nigra development	8/965	43/18866	0.00133612742826013	0.0121067175154071	0.00911015488325942	ACTB/ATP5PB/ATP5PF/CALM1/CALM2/CDC42/DYNLL1/YWHAQ	8	Mac_MT1E
GO:0050850	positive regulation of calcium-mediated signaling	8/965	43/18866	0.00133612742826013	0.0121067175154071	0.00911015488325942	CALM1/CALM2/CCL3/CCL4/CD4/CDH13/LMCD1/TREM2	8	Mac_MT1E
GO:0090317	negative regulation of intracellular protein transport	8/965	43/18866	0.00133612742826013	0.0121067175154071	0.00911015488325942	ANGPT1/CD36/ERLEC1/INSIG1/ITGB1BP1/LMAN1/PARK7/PKIG	8	Mac_MT1E
GO:0046697	decidualization	6/965	25/18866	0.00135017626301079	0.0122042119948881	0.00918351827075103	BSG/CTSB/PTGIS/PTN/SPP1/TPPP3	6	Mac_MT1E
GO:0097205	renal filtration	6/965	25/18866	0.00135017626301079	0.0122042119948881	0.00918351827075103	CYBA/EMP2/F2R/GAS6/IGHA1/SULF1	6	Mac_MT1E
GO:0046683	response to organophosphorus	16/965	134/18866	0.0013651491192663	0.0123245396764905	0.0092740633598511	AKR1C1/AQP1/AREG/BSG/COL1A1/HSP90B1/IGFBP5/IL1B/LDHA/NDUFS4/PLA2G5/RAP1A/SELL/SOD1/SPARC/ZFP36L1	16	Mac_MT1E
GO:0014910	regulation of smooth muscle cell migration	12/965	86/18866	0.00139142612405594	0.0125312782361883	0.00942963156376696	ADAMTS1/AGT/AIF1/IGFBP3/IGFBP5/ILK/LRP1/PDGFRB/POSTN/PRKG1/SERPINE1/TPM1	12	Mac_MT1E
GO:2000106	regulation of leukocyte apoptotic process	12/965	86/18866	0.00139142612405594	0.0125312782361883	0.00942963156376696	ANXA1/CD74/CXCL12/FCER1G/GAS6/HCLS1/HIF1A/LGALS9/LYN/NFKBID/PRELID1/SELENOS	12	Mac_MT1E
GO:0033209	tumor necrosis factor-mediated signaling pathway	19/965	173/18866	0.00140592806322567	0.0126465359481184	0.00951636156352429	ACTN4/CARD16/CASP1/CCDC3/GAS6/ILK/KRT18/KRT8/NFKBIA/PSMB9/PSME2/PYCARD/RACK1/TMSB4X/TNFAIP3/TNFRSF11B/TNFRSF12A/TNFRSF1B/TNFSF13B	19	Mac_MT1E
GO:0001822	kidney development	27/965	283/18866	0.00141492447183666	0.0127120514594429	0.00956566117381606	ACTA2/ADAMTS1/AGT/ANGPT1/ARID5B/ARL3/CTSH/DCN/FBN1/ID2/ID3/ILK/ITGA8/JAG1/KANK2/LAMB2/NOTCH3/OSR1/PDGFRA/PDGFRB/PECAM1/PGF/SPRY1/SULF1/TMED10/WWTR1/ZBTB16	27	Mac_MT1E
GO:0018149	peptide cross-linking	7/965	34/18866	0.00143164262661189	0.0128002649784179	0.00963204075355244	ANXA1/BGN/COL3A1/CSTA/DCN/FN1/TGM2	7	Mac_MT1E
GO:0035633	maintenance of blood-brain barrier	7/965	34/18866	0.00143164262661189	0.0128002649784179	0.00963204075355244	ACTB/ACTG1/ANGPT1/ESAM/ITGB1/PECAM1/VCL	7	Mac_MT1E
GO:0042311	vasodilation	7/965	34/18866	0.00143164262661189	0.0128002649784179	0.00963204075355244	AGT/GPX1/GUCY1A1/ITGA1/PRKG1/SOD1/SOD2	7	Mac_MT1E
[truncated: 40,145 more rows]

## Sheet: Mac_GO_CC
Supplementary Data Table S5:GO and KEGG enrichment in Mac cluster
[truncated: 4,185 more rows]

[truncated: 1 more sheets: Mac_GO_MF]
