# Supplementary material for: Decoding immune cell dynamics in ischemic stroke: insights from single-cell RNA sequencing analysis
Source: Front Aging Neurosci. 2025 Apr 15;17:1549518. doi: 10.3389/fnagi.2025.1549518 (PMC12037566; doi:10.3389/fnagi.2025.1549518)
Supplement: Supplementary file 7 [file Table_6.XLSX]

## Sheet: Naive T_KEGG_Pathway
Supplementary Data Table S6:GO and KEGG enrichment in Naive T cluster
ID	Description	GeneRatio	BgRatio	pvalue	p.adjust	qvalue	geneID	Count	Group
hsa05310	Asthma	12/307	31/5894	1.86218455734713e-08	3.48228512223913e-06	3.13631083342675e-06	FCER1A/FCER1G/HLA-DMA/HLA-DMB/HLA-DOA/HLA-DPA1/HLA-DPB1/HLA-DQA1/HLA-DQB1/HLA-DRA/HLA-DRB1/HLA-DRB5	12	Naive.T_CD4
hsa04612	Antigen processing and presentation	18/307	78/5894	5.96286683053816e-08	5.57528048655318e-06	5.02136154150582e-06	CD4/CD74/CIITA/CTSB/CTSS/HLA-DMA/HLA-DMB/HLA-DOA/HLA-DPA1/HLA-DPB1/HLA-DQA1/HLA-DQB1/HLA-DRA/HLA-DRB1/HLA-DRB5/LGMN/PDIA3/TAPBP	18	Naive.T_CD4
hsa04141	Protein processing in endoplasmic reticulum	27/307	168/5894	1.12042808620742e-07	6.98400173735958e-06	6.29012258923464e-06	BAG1/BCAP31/DERL3/DNAJB12/EDEM1/EIF2AK4/ERP29/HERPUD1/HSP90B1/HYOU1/LMAN2/MAN1A1/NGLY1/P4HB/PDIA3/PDIA4/RPN1/RRBP1/SEC23B/SEC61B/SEC61G/SSR1/SSR4/TRAM1/UBE2E2/UBE2J1/XBP1	27	Naive.T_CD4
hsa04145	Phagosome	24/307	156/5894	1.32979613922779e-06	6.21679695088994e-05	5.59914163885387e-05	ATP6V0B/ATP6V1B2/CD36/CTSS/CYBA/CYBB/HLA-DMA/HLA-DMB/HLA-DOA/HLA-DPA1/HLA-DPB1/HLA-DQA1/HLA-DQB1/HLA-DRA/HLA-DRB1/HLA-DRB5/RAB5B/RAC1/RILP/SEC61B/SEC61G/STX7/TUBB/TUBB6	24	Naive.T_CD4
hsa05330	Allograft rejection	11/307	39/5894	2.89112197612169e-06	0.000105157800200559	9.47100930598898e-05	GZMB/HLA-DMA/HLA-DMB/HLA-DOA/HLA-DPA1/HLA-DPB1/HLA-DQA1/HLA-DQB1/HLA-DRA/HLA-DRB1/HLA-DRB5	11	Naive.T_CD4
hsa04142	Lysosome	20/307	121/5894	3.37404706525857e-06	0.000105157800200559	9.47100930598898e-05	ABCA2/AP1S2/ATP6V0B/CD164/CD68/CLTC/CTSB/CTSC/CTSS/CTSZ/GGA2/IGF2R/LAPTM4A/LGMN/NAGA/NPC1/NPC2/PSAP/SCARB2/TPP1	20	Naive.T_CD4
hsa05332	Graft-versus-host disease	11/307	43/5894	8.2245155704292e-06	0.000219712058810037	0.000197883081393785	GZMB/HLA-DMA/HLA-DMB/HLA-DOA/HLA-DPA1/HLA-DPB1/HLA-DQA1/HLA-DQB1/HLA-DRA/HLA-DRB1/HLA-DRB5	11	Naive.T_CD4
hsa04940	Type I diabetes mellitus	11/307	45/5894	1.32151606450701e-05	0.000308904380078515	0.000278213908317266	GZMB/HLA-DMA/HLA-DMB/HLA-DOA/HLA-DPA1/HLA-DPB1/HLA-DQA1/HLA-DQB1/HLA-DRA/HLA-DRB1/HLA-DRB5	11	Naive.T_CD4
hsa05140	Leishmaniasis	14/307	73/5894	1.8238024706419e-05	0.000378945624455594	0.000341296368775092	CYBA/HLA-DMA/HLA-DMB/HLA-DOA/HLA-DPA1/HLA-DPB1/HLA-DQA1/HLA-DQB1/HLA-DRA/HLA-DRB1/HLA-DRB5/JUN/NFKBIA/PRKCB	14	Naive.T_CD4
hsa04672	Intestinal immune network for IgA production	11/307	49/5894	3.14527102299087e-05	0.000588165681299293	0.000529729856503726	HLA-DMA/HLA-DMB/HLA-DOA/HLA-DPA1/HLA-DPB1/HLA-DQA1/HLA-DQB1/HLA-DRA/HLA-DRB1/HLA-DRB5/TNFSF13B	11	Naive.T_CD4
hsa05323	Rheumatoid arthritis	15/307	92/5894	6.81515998714606e-05	0.00115857719781483	0.00104346947171614	ATP6V0B/ATP6V1B2/HLA-DMA/HLA-DMB/HLA-DOA/HLA-DPA1/HLA-DPB1/HLA-DQA1/HLA-DQB1/HLA-DRA/HLA-DRB1/HLA-DRB5/JUN/TNFSF13B/VEGFB	15	Naive.T_CD4
hsa05320	Autoimmune thyroid disease	11/307	54/5894	8.17881417503513e-05	0.00127453187560964	0.00114790374386458	GZMB/HLA-DMA/HLA-DMB/HLA-DOA/HLA-DPA1/HLA-DPB1/HLA-DQA1/HLA-DQB1/HLA-DRA/HLA-DRB1/HLA-DRB5	11	Naive.T_CD4
hsa04380	Osteoclast differentiation	18/307	128/5894	9.81004304128923e-05	0.00141113696055468	0.00127093675028848	BLNK/BTK/CSF1R/CYBA/CYBB/IFNAR2/JUN/JUNB/LILRA4/LILRB1/LILRB4/MAP2K6/NFKBIA/RAC1/SIRPB1/STAT2/SYK/TYROBP	18	Naive.T_CD4
hsa05416	Viral myocarditis	12/307	72/5894	0.000294341388031534	0.00393155996870692	0.00354094902895078	BID/HLA-DMA/HLA-DMB/HLA-DOA/HLA-DPA1/HLA-DPB1/HLA-DQA1/HLA-DQB1/HLA-DRA/HLA-DRB1/HLA-DRB5/RAC1	12	Naive.T_CD4
hsa05150	Staphylococcus aureus infection	10/307	56/5894	0.000531791563865355	0.00662966816285476	0.00597099299778644	HLA-DMA/HLA-DMB/HLA-DOA/HLA-DPA1/HLA-DPB1/HLA-DQA1/HLA-DQB1/HLA-DRA/HLA-DRB1/HLA-DRB5	10	Naive.T_CD4
hsa03060	Protein export	6/307	23/5894	0.000903061949341435	0.010554536532928	0.00950591525622563	SEC61B/SEC61G/SPCS1/SPCS3/SRP14/SRPRA	6	Naive.T_CD4
hsa05340	Primary immunodeficiency	7/307	35/5894	0.00184791722355745	0.0193580168874032	0.0174347464226542	ADA/BLNK/BTK/CD3D/CD4/CIITA/IL7R	7	Naive.T_CD4
hsa04640	Hematopoietic cell lineage	12/307	88/5894	0.00186333852392116	0.0193580168874032	0.0174347464226542	CD2/CD36/CD3D/CD4/CSF1R/CSF2RA/FLT3/HLA-DRA/HLA-DRB1/HLA-DRB5/IL3RA/IL7R	12	Naive.T_CD4
hsa04662	B cell receptor signaling pathway	10/307	75/5894	0.00515879078807421	0.0507733619668356	0.0457288934122921	BLNK/BTK/CARD11/JUN/LYN/NFKBIA/PIK3AP1/PRKCB/RAC1/SYK	10	Naive.T_CD4
hsa04666	Fc gamma R-mediated phagocytosis	11/307	95/5894	0.00996088874893428	0.0931343098025355	0.0838811684120782	ARPC3/ARPC4/GSN/HCK/LIMK2/LYN/PRKCB/PRKCD/RAC1/SPHK2/SYK	11	Naive.T_CD4
hsa04514	Cell adhesion molecules (CAMs)	14/307	136/5894	0.0108395190512313	0.0965233363133451	0.086933486125163	CD2/CD4/HLA-DMA/HLA-DMB/HLA-DOA/HLA-DPA1/HLA-DPB1/HLA-DQA1/HLA-DQB1/HLA-DRA/HLA-DRB1/HLA-DRB5/MPZL1/PECAM1	14	Naive.T_CD4
hsa05145	Toxoplasmosis	13/307	133/5894	0.0205442054419142	0.163221275729944	0.147004807862601	CIITA/HLA-DMA/HLA-DMB/HLA-DOA/HLA-DPA1/HLA-DPB1/HLA-DQA1/HLA-DQB1/HLA-DRA/HLA-DRB1/HLA-DRB5/MAP2K6/NFKBIA	13	Naive.T_CD4
hsa04664	Fc epsilon RI signaling pathway	9/307	79/5894	0.0208289735094751	0.163221275729944	0.147004807862601	BTK/FCER1A/FCER1G/LYN/MAP2K6/PRKCB/PRKCD/RAC1/SYK	9	Naive.T_CD4
hsa05110	Vibrio cholerae infection	7/307	54/5894	0.0209481851204207	0.163221275729944	0.147004807862601	ATP6V0B/ATP6V1B2/KDELR1/PDIA4/PRKCB/SEC61B/SEC61G	7	Naive.T_CD4
hsa05100	Bacterial invasion of epithelial cells	8/307	71/5894	0.0302556073412945	0.226311942912883	0.203827249457142	ARPC3/ARPC4/CD2AP/CLTC/GAB1/MAD2L2/RAC1/RHOA	8	Naive.T_CD4
hsa04722	Neurotrophin signaling pathway	12/307	127/5894	0.0321419588521958	0.231174857898485	0.208207020904912	CALM1/CALM2/GAB1/JUN/MAPKAPK2/NFKBIA/PRKCD/RAC1/RHOA/RPS6KA2/RPS6KA4/SH2B3	12	Naive.T_CD4
hsa00480	Glutathione metabolism	6/307	50/5894	0.0439296788206488	0.304253701461531	0.274025286990402	GGCT/GPX1/GSTP1/MGST2/ODC1/PGD	6	Naive.T_CD4
hsa05014	Amyotrophic lateral sclerosis (ALS)	6/307	54/5894	0.0601962972518142	0.402025270931759	0.362082990988356	BID/CAT/CCS/GPX1/MAP2K6/RAC1	6	Naive.T_CD4
hsa03320	PPAR signaling pathway	7/307	70/5894	0.070586255835942	0.441655496498188	0.397775848239292	ACAA1/ACADM/ACSL3/CD36/CPT1A/DBI/PPARA	7	Naive.T_CD4
hsa00071	Fatty acid degradation	5/307	43/5894	0.0708538229676238	0.441655496498188	0.397775848239292	ACAA1/ACADM/ACSL3/ALDH2/CPT1A	5	Naive.T_CD4
hsa00280	Valine, leucine and isoleucine degradation	5/307	44/5894	0.0767002831678568	0.449051332881521	0.404436888607056	ACAA1/ACADM/ALDH2/BCAT2/IVD	5	Naive.T_CD4
hsa04912	GnRH signaling pathway	9/307	101/5894	0.0791406505769702	0.449051332881521	0.404436888607056	ADCY7/CALM1/CALM2/ITPR2/JUN/MAP2K6/MAP3K2/PRKCB/PRKCD	9	Naive.T_CD4
hsa04270	Vascular smooth muscle contraction	10/307	116/5894	0.0792443528614449	0.449051332881521	0.404436888607056	ADCY7/CALM1/CALM2/ITPR2/MYL6/MYL6B/PPP1R14A/PRKCB/PRKCD/RHOA	10	Naive.T_CD4
hsa03420	Nucleotide excision repair	5/307	45/5894	0.0827993904003325	0.455396647201829	0.410151779072854	CETN2/DDB1/ERCC1/POLD2/RPA1	5	Naive.T_CD4
hsa04330	Notch signaling pathway	5/307	47/5894	0.0957419496785269	0.511535559710986	0.460713141310204	CTBP1/NOTCH3/NOTCH4/PSENEN/PTCRA	5	Naive.T_CD4
hsa05131	Shigellosis	6/307	62/5894	0.102140871541395	0.524386616996562	0.47228741187419	ARPC3/ARPC4/FBXW11/MAD2L2/NFKBIA/RAC1	6	Naive.T_CD4
hsa00532	Glycosaminoglycan biosynthesis - chondroitin sulfate / dermatan sulfate	3/307	22/5894	0.103755640796111	0.524386616996562	0.47228741187419	CHPF/CHPF2/CHST15	3	Naive.T_CD4
hsa03030	DNA replication	4/307	36/5894	0.115303929059517	0.567416703529731	0.511042344862127	MCM5/POLD2/RNASEH2C/RPA1	4	Naive.T_CD4
hsa04150	mTOR signaling pathway	5/307	52/5894	0.132222824937817	0.63399149393261	0.571002752767901	DDIT4/EIF4EBP1/RPS6KA2/ULK1/VEGFB	5	Naive.T_CD4
hsa04320	Dorso-ventral axis formation	3/307	25/5894	0.138584674973925	0.645222800133508	0.581118198825563	ETV6/NOTCH3/NOTCH4	3	Naive.T_CD4
hsa05120	Epithelial cell signaling in Helicobacter pylori infection	6/307	68/5894	0.141465961526598	0.645222800133508	0.581118198825563	ATP6V0B/ATP6V1B2/JUN/LYN/NFKBIA/RAC1	6	Naive.T_CD4
hsa00603	Glycosphingolipid biosynthesis - globo series	2/307	14/5894	0.163186430697971	0.726568155726682	0.654381676984347	NAGA/ST3GAL2	2	Naive.T_CD4
hsa05322	Systemic lupus erythematosus	10/307	138/5894	0.181437362162229	0.750619150080171	0.676043141079805	HLA-DMA/HLA-DMB/HLA-DOA/HLA-DPA1/HLA-DPB1/HLA-DQA1/HLA-DQB1/HLA-DRA/HLA-DRB1/HLA-DRB5	10	Naive.T_CD4
hsa00604	Glycosphingolipid biosynthesis - ganglio series	2/307	15/5894	0.182146244970028	0.750619150080171	0.676043141079805	ST3GAL2/ST6GALNAC4	2	Naive.T_CD4
hsa05130	Pathogenic Escherichia coli infection	5/307	58/5894	0.182880038279676	0.750619150080171	0.676043141079805	ARPC3/ARPC4/RHOA/TUBB/TUBB6	5	Naive.T_CD4
hsa04062	Chemokine signaling pathway	13/307	189/5894	0.185224254898433	0.750619150080171	0.676043141079805	ADCY7/CXCR3/GNB1/GNG5/GNG7/HCK/LYN/NFKBIA/PRKCB/PRKCD/RAC1/RHOA/STAT2	13	Naive.T_CD4
hsa04744	Phototransduction	3/307	29/5894	0.190036574459653	0.750619150080171	0.676043141079805	CALM1/CALM2/GNB1	3	Naive.T_CD4
hsa00730	Thiamine metabolism	1/307	4/5894	0.192672295207744	0.750619150080171	0.676043141079805	NTPCR	1	Naive.T_CD4
hsa03010	Ribosome	7/307	92/5894	0.202074701631346	0.77118304500126	0.694563958346196	RPL23/RPL31/RPL36/RPS11/RPS15/RPS29/RPS4Y1	7	Naive.T_CD4
hsa04070	Phosphatidylinositol signaling system	6/307	78/5894	0.21962022783249	0.821379652093513	0.739773399014703	CALM1/CALM2/INPP4A/ITPK1/ITPR2/PRKCB	6	Naive.T_CD4
hsa04360	Axon guidance	9/307	130/5894	0.235567490189068	0.863747464026581	0.777931856145528	DPYSL2/EPHB1/FES/LIMK2/NRP1/RAC1/RHOA/SEMA7A/SRGAP2	9	Naive.T_CD4
hsa04114	Oocyte meiosis	8/307	114/5894	0.24204578826049	0.8704338923983	0.783953970074461	ADCY7/ANAPC11/CALM1/CALM2/FBXW11/ITPR2/MAD2L2/RPS6KA2	8	Naive.T_CD4
hsa05010	Alzheimer's disease	11/307	168/5894	0.258742686300304	0.899199122440831	0.809861298004689	APP/BID/CALM1/CALM2/COX8A/CYC1/ITPR2/NDUFA7/NDUFC2/PSENEN/UQCRQ	11	Naive.T_CD4
hsa03410	Base excision repair	3/307	34/5894	0.259661778672753	0.899199122440831	0.809861298004689	APEX1/POLB/POLD2	3	Naive.T_CD4
hsa04920	Adipocytokine signaling pathway	5/307	68/5894	0.279503762711633	0.935064282619768	0.842163159128415	ACSL3/CD36/CPT1A/NFKBIA/PPARA	5	Naive.T_CD4
hsa04620	Toll-like receptor signaling pathway	7/307	102/5894	0.280915325920229	0.935064282619768	0.842163159128415	IFNAR2/IRF7/JUN/MAP2K6/NFKBIA/RAC1/TLR7	7	Naive.T_CD4
hsa04130	SNARE interactions in vesicular transport	3/307	36/5894	0.288437353825234	0.935064282619768	0.842163159128415	SNAP29/STX7/VAMP8	3	Naive.T_CD4
hsa01040	Biosynthesis of unsaturated fatty acids	2/307	21/5894	0.299588208075887	0.935064282619768	0.842163159128415	ACAA1/FADS1	2	Naive.T_CD4
hsa04720	Long-term potentiation	5/307	70/5894	0.300020625439498	0.935064282619768	0.842163159128415	CALM1/CALM2/ITPR2/PRKCB/RPS6KA2	5	Naive.T_CD4
hsa05211	Renal cell carcinoma	5/307	70/5894	0.300020625439498	0.935064282619768	0.842163159128415	EGLN3/GAB1/JUN/RAC1/VEGFB	5	Naive.T_CD4
hsa04970	Salivary secretion	6/307	89/5894	0.318094561775796	0.953408340897798	0.858684686426388	ADCY7/CALM1/CALM2/CST3/ITPR2/PRKCB	6	Naive.T_CD4
hsa00410	beta-Alanine metabolism	2/307	22/5894	0.319171464803864	0.953408340897798	0.858684686426388	ACADM/ALDH2	2	Naive.T_CD4
hsa04010	MAPK signaling pathway	16/307	268/5894	0.321201740516371	0.953408340897798	0.858684686426388	DUSP22/DUSP3/DUSP5/FLNB/JUN/MAP2K6/MAP3K2/MAP4K4/MAPKAPK2/MAPKAPK3/MEF2C/PRKCB/RAC1/RPS6KA2/RPS6KA4/STMN1	16	Naive.T_CD4
hsa04540	Gap junction	6/307	90/5894	0.327426678547817	0.956699826381903	0.861649154073203	ADCY7/ITPR2/MAP3K2/PRKCB/TUBB/TUBB6	6	Naive.T_CD4
hsa03430	Mismatch repair	2/307	23/5894	0.338621638221718	0.967050138950642	0.870971135559261	POLD2/RPA1	2	Naive.T_CD4
hsa04971	Gastric acid secretion	5/307	74/5894	0.34167874323562	0.967050138950642	0.870971135559261	ADCY7/CALM1/CALM2/ITPR2/PRKCB	5	Naive.T_CD4
hsa00600	Sphingolipid metabolism	3/307	40/5894	0.346483204864668	0.967050138950642	0.870971135559261	SMPD3/SPHK2/UGCG	3	Naive.T_CD4
hsa00760	Nicotinate and nicotinamide metabolism	2/307	24/5894	0.357899539621563	0.977232736117021	0.88014206461426	NADK/NADSYN1	2	Naive.T_CD4
hsa04370	VEGF signaling pathway	5/307	76/5894	0.362684970048129	0.977232736117021	0.88014206461426	MAPKAPK2/MAPKAPK3/PRKCB/RAC1/SPHK2	5	Naive.T_CD4
hsa05012	Parkinson's disease	8/307	130/5894	0.365809045605302	0.977232736117021	0.88014206461426	COX8A/CYC1/NDUFA7/NDUFC2/PARK7/SLC25A5/UBE2J1/UQCRQ	8	Naive.T_CD4
hsa00380	Tryptophan metabolism	3/307	42/5894	0.375411815235746	0.98876069646598	0.890524691441355	ALDH2/CAT/KYNU	3	Naive.T_CD4
hsa00601	Glycosphingolipid biosynthesis - lacto and neolacto series	2/307	26/5894	0.395803505835157	0.999999988874666	0.900647330255821	FUT7/ST3GAL4	2	Naive.T_CD4
hsa04650	Natural killer cell mediated cytotoxicity	8/307	136/5894	0.414126709022756	0.999999988874666	0.900647330255821	BID/FCER1G/GZMB/IFNAR2/PRKCB/RAC1/SYK/TYROBP	8	Naive.T_CD4
hsa03050	Proteasome	3/307	45/5894	0.418273972970038	0.999999988874666	0.900647330255821	POMP/PSMA2/PSMB4	3	Naive.T_CD4
hsa04916	Melanogenesis	6/307	101/5894	0.431208768220473	0.999999988874666	0.900647330255821	ADCY7/ASIP/CALM1/CALM2/CREB3L2/PRKCB	6	Naive.T_CD4
hsa00514	Other types of O-glycan biosynthesis	3/307	46/5894	0.432357134945951	0.999999988874666	0.900647330255821	COLGALT1/FUT7/OGT	3	Naive.T_CD4
hsa03440	Homologous recombination	2/307	28/5894	0.432652042057842	0.999999988874666	0.900647330255821	POLD2/RPA1	2	Naive.T_CD4
hsa00290	Valine, leucine and isoleucine biosynthesis	1/307	11/5894	0.445079232436198	0.999999988874666	0.900647330255821	BCAT2	1	Naive.T_CD4
hsa00790	Folate biosynthesis	1/307	11/5894	0.445079232436198	0.999999988874666	0.900647330255821	QDPR	1	Naive.T_CD4
hsa00520	Amino sugar and nucleotide sugar metabolism	3/307	48/5894	0.460135397356797	0.999999988874666	0.900647330255821	GALK1/GMPPB/NAGK	3	Naive.T_CD4
hsa00020	Citrate cycle (TCA cycle)	2/307	30/5894	0.468268956172379	0.999999988874666	0.900647330255821	CS/IDH3A	2	Naive.T_CD4
hsa00512	Mucin type O-Glycan biosynthesis	2/307	30/5894	0.468268956172379	0.999999988874666	0.900647330255821	GALNT2/ST3GAL2	2	Naive.T_CD4
hsa00510	N-Glycan biosynthesis	3/307	49/5894	0.47380668535429	0.999999988874666	0.900647330255821	MAN1A1/MGAT1/RPN1	3	Naive.T_CD4
hsa04012	ErbB signaling pathway	5/307	87/5894	0.477250285732332	0.999999988874666	0.900647330255821	AREG/EIF4EBP1/GAB1/JUN/PRKCB	5	Naive.T_CD4
hsa04660	T cell receptor signaling pathway	6/307	108/5894	0.496192209267314	0.999999988874666	0.900647330255821	CARD11/CD3D/CD4/JUN/NFKBIA/RHOA	6	Naive.T_CD4
hsa00640	Propanoate metabolism	2/307	32/5894	0.50252443781378	0.999999988874666	0.900647330255821	ACADM/ALDH2	2	Naive.T_CD4
hsa03018	RNA degradation	4/307	71/5894	0.510206108684706	0.999999988874666	0.900647330255821	BTG1/DCPS/EXOSC5/PNPT1	4	Naive.T_CD4
hsa03450	Non-homologous end-joining	1/307	14/5894	0.527512273572781	0.999999988874666	0.900647330255821	POLM	1	Naive.T_CD4
hsa04520	Adherens junction	4/307	73/5894	0.532372219586221	0.999999988874666	0.900647330255821	BAIAP2/INSR/RAC1/RHOA	4	Naive.T_CD4
hsa04310	Wnt signaling pathway	8/307	151/5894	0.532887430301169	0.999999988874666	0.900647330255821	CTBP1/DAAM1/FBXW11/JUN/PRKCB/RAC1/RHOA/SENP2	8	Naive.T_CD4
hsa00190	Oxidative phosphorylation	7/307	132/5894	0.536583895909619	0.999999988874666	0.900647330255821	ATP6V0B/ATP6V1B2/COX8A/CYC1/NDUFA7/NDUFC2/UQCRQ	7	Naive.T_CD4
hsa05200	Pathways in cancer	17/307	327/5894	0.540818975969439	0.999999988874666	0.900647330255821	BID/CSF1R/CSF2RA/CTBP1/DAPK1/EGLN3/FLT3/GSTP1/HSP90B1/JUN/NCOA4/NFKBIA/PRKCB/RAC1/RHOA/TRAF4/VEGFB	17	Naive.T_CD4
hsa00533	Glycosaminoglycan biosynthesis - keratan sulfate	1/307	15/5894	0.552181275615835	0.999999988874666	0.900647330255821	ST3GAL2	1	Naive.T_CD4
hsa05160	Hepatitis C	7/307	135/5894	0.56084392577277	0.999999988874666	0.900647330255821	EIF2AK4/IFNAR2/IRF7/NFKBIA/OAS1/PPARA/STAT2	7	Naive.T_CD4
hsa04810	Regulation of actin cytoskeleton	11/307	214/5894	0.563568849382297	0.999999988874666	0.900647330255821	ABI2/ARPC3/ARPC4/BAIAP2/BRK1/CYFIP2/GSN/ITGAE/LIMK2/RAC1/RHOA	11	Naive.T_CD4
hsa04623	Cytosolic DNA-sensing pathway	3/307	56/5894	0.564557880192514	0.999999988874666	0.900647330255821	IRF7/NFKBIA/PYCARD	3	Naive.T_CD4
hsa00051	Fructose and mannose metabolism	2/307	36/5894	0.566619525806561	0.999999988874666	0.900647330255821	GMPPB/PFKFB2	2	Naive.T_CD4
hsa04260	Cardiac muscle contraction	4/307	77/5894	0.575156497617154	0.999999988874666	0.900647330255821	COX8A/CYC1/TPM2/UQCRQ	4	Naive.T_CD4
hsa00770	Pantothenate and CoA biosynthesis	1/307	16/5894	0.575566264284986	0.999999988874666	0.900647330255821	BCAT2	1	Naive.T_CD4
hsa04670	Leukocyte transendothelial migration	6/307	117/5894	0.575661195424648	0.999999988874666	0.900647330255821	CYBA/CYBB/PECAM1/PRKCB/RAC1/RHOA	6	Naive.T_CD4
hsa04020	Calcium signaling pathway	9/307	177/5894	0.579430885893534	0.999999988874666	0.900647330255821	ADCY7/CALM1/CALM2/CYSLTR1/GNA15/ITPR2/PRKCB/SLC25A5/SPHK2	9	Naive.T_CD4
hsa00240	Pyrimidine metabolism	5/307	99/5894	0.593438839170348	0.999999988874666	0.900647330255821	DCK/PNPT1/POLD2/POLR1A/UCK2	5	Naive.T_CD4
hsa00450	Selenocompound metabolism	1/307	17/5894	0.597733864976464	0.999999988874666	0.900647330255821	SEPHS1	1	Naive.T_CD4
hsa00590	Arachidonic acid metabolism	3/307	59/5894	0.600424920959093	0.999999988874666	0.900647330255821	AKR1C3/GPX1/PTGDS	3	Naive.T_CD4
hsa04621	NOD-like receptor signaling pathway	3/307	59/5894	0.600424920959093	0.999999988874666	0.900647330255821	HSP90B1/NFKBIA/PYCARD	3	Naive.T_CD4
hsa04972	Pancreatic secretion	5/307	101/5894	0.61139293859409	0.999999988874666	0.900647330255821	ADCY7/ITPR2/PRKCB/RAC1/RHOA	5	Naive.T_CD4
hsa00630	Glyoxylate and dicarboxylate metabolism	1/307	18/5894	0.618747256749856	0.999999988874666	0.900647330255821	CS	1	Naive.T_CD4
hsa05016	Huntington's disease	9/307	183/5894	0.620076865127824	0.999999988874666	0.900647330255821	CLTC/COX8A/CREB3L2/CYC1/GPX1/NDUFA7/NDUFC2/SLC25A5/UQCRQ	9	Naive.T_CD4
hsa00620	Pyruvate metabolism	2/307	40/5894	0.62456472538386	0.999999988874666	0.900647330255821	ALDH2/GLO1	2	Naive.T_CD4
hsa05210	Colorectal cancer	3/307	62/5894	0.634304906221914	0.999999988874666	0.900647330255821	JUN/RAC1/RHOA	3	Naive.T_CD4
hsa00100	Steroid biosynthesis	1/307	19/5894	0.638666350040835	0.999999988874666	0.900647330255821	TM7SF2	1	Naive.T_CD4
hsa04960	Aldosterone-regulated sodium reabsorption	2/307	42/5894	0.651215848725655	0.999999988874666	0.900647330255821	INSR/PRKCB	2	Naive.T_CD4
hsa05219	Bladder cancer	2/307	42/5894	0.651215848725655	0.999999988874666	0.900647330255821	DAPK1/VEGFB	2	Naive.T_CD4
hsa05214	Glioma	3/307	65/5894	0.666142575303922	0.999999988874666	0.900647330255821	CALM1/CALM2/PRKCB	3	Naive.T_CD4
hsa04914	Progesterone-mediated oocyte maturation	4/307	87/5894	0.671723530743757	0.999999988874666	0.900647330255821	ADCY7/ANAPC11/MAD2L2/RPS6KA2	4	Naive.T_CD4
hsa00310	Lysine degradation	2/307	44/5894	0.676344196582139	0.999999988874666	0.900647330255821	ALDH2/COLGALT1	2	Naive.T_CD4
hsa02010	ABC transporters	2/307	44/5894	0.676344196582139	0.999999988874666	0.900647330255821	ABCA2/ABCB7	2	Naive.T_CD4
hsa04962	Vasopressin-regulated water reabsorption	2/307	44/5894	0.676344196582139	0.999999988874666	0.900647330255821	CREB3L2/RAB5B	2	Naive.T_CD4
hsa03013	RNA transport	7/307	152/5894	0.685921641628518	0.999999988874666	0.900647330255821	EIF3B/EIF4A3/EIF4EBP1/MAGOHB/PAIP1/RPP25/SENP2	7	Naive.T_CD4
hsa04210	Apoptosis	4/307	89/5894	0.689113935611315	0.999999988874666	0.900647330255821	BID/CSF2RB/IL3RA/NFKBIA	4	Naive.T_CD4
hsa05215	Prostate cancer	4/307	89/5894	0.689113935611315	0.999999988874666	0.900647330255821	CREB3L2/GSTP1/HSP90B1/NFKBIA	4	Naive.T_CD4
hsa04610	Complement and coagulation cascades	3/307	69/5894	0.705390705527487	0.999999988874666	0.900647330255821	PROC/SERPINF2/THBD	3	Naive.T_CD4
hsa04710	Circadian rhythm	1/307	23/5894	0.708492746452072	0.999999988874666	0.900647330255821	FBXW11	1	Naive.T_CD4
hsa04730	Long-term depression	3/307	70/5894	0.714634420496362	0.999999988874666	0.900647330255821	ITPR2/LYN/PRKCB	3	Naive.T_CD4
hsa04930	Type II diabetes mellitus	2/307	48/5894	0.722175887957916	0.999999988874666	0.900647330255821	INSR/PRKCD	2	Naive.T_CD4
hsa00980	Metabolism of xenobiotics by cytochrome P450	3/307	71/5894	0.723653316605699	0.999999988874666	0.900647330255821	AKR1C3/GSTP1/MGST2	3	Naive.T_CD4
hsa04060	Cytokine-cytokine receptor interaction	12/307	265/5894	0.735265125803923	0.999999988874666	0.900647330255821	CSF1R/CSF2RA/CSF2RB/CXCR3/FLT3/IFNAR2/IL3RA/IL7R/RELT/TNFRSF21/TNFSF13B/VEGFB	12	Naive.T_CD4
hsa00563	Glycosylphosphatidylinositol(GPI)-anchor biosynthesis	1/307	25/5894	0.73818449318861	0.999999988874666	0.900647330255821	GPAA1	1	Naive.T_CD4
hsa04950	Maturity onset diabetes of the young	1/307	25/5894	0.73818449318861	0.999999988874666	0.900647330255821	HHEX	1	Naive.T_CD4
hsa04120	Ubiquitin mediated proteolysis	6/307	139/5894	0.739176004949894	0.999999988874666	0.900647330255821	ANAPC11/DDB1/FBXW11/UBE2E2/UBE2F/UBE2J1	6	Naive.T_CD4
hsa00561	Glycerolipid metabolism	2/307	50/5894	0.742970888719501	0.999999988874666	0.900647330255821	ALDH2/MGLL	2	Naive.T_CD4
hsa00230	Purine metabolism	7/307	162/5894	0.747902419233505	0.999999988874666	0.900647330255821	ADA/ADCY7/DCK/NTPCR/PNPT1/POLD2/POLR1A	7	Naive.T_CD4
hsa00053	Ascorbate and aldarate metabolism	1/307	26/5894	0.751879732682748	0.999999988874666	0.900647330255821	ALDH2	1	Naive.T_CD4
hsa00534	Glycosaminoglycan biosynthesis - heparan sulfate / heparin	1/307	26/5894	0.751879732682748	0.999999988874666	0.900647330255821	HS3ST3B1	1	Naive.T_CD4
hsa05144	Malaria	2/307	51/5894	0.752861088282219	0.999999988874666	0.900647330255821	CD36/PECAM1	2	Naive.T_CD4
hsa00030	Pentose phosphate pathway	1/307	27/5894	0.764860803246211	0.999999988874666	0.900647330255821	PGD	1	Naive.T_CD4
hsa00052	Galactose metabolism	1/307	27/5894	0.764860803246211	0.999999988874666	0.900647330255821	GALK1	1	Naive.T_CD4
hsa04966	Collecting duct acid secretion	1/307	27/5894	0.764860803246211	0.999999988874666	0.900647330255821	ATP6V1B2	1	Naive.T_CD4
hsa00330	Arginine and proline metabolism	2/307	54/5894	0.780588285729609	0.999999988874666	0.900647330255821	ALDH2/ODC1	2	Naive.T_CD4
hsa04146	Peroxisome	3/307	79/5894	0.78796617461161	0.999999988874666	0.900647330255821	ACAA1/ACSL3/CAT	3	Naive.T_CD4
hsa00340	Histidine metabolism	1/307	29/5894	0.788827019769163	0.999999988874666	0.900647330255821	ALDH2	1	Naive.T_CD4
hsa03020	RNA polymerase	1/307	29/5894	0.788827019769163	0.999999988874666	0.900647330255821	POLR1A	1	Naive.T_CD4
hsa05216	Thyroid cancer	1/307	29/5894	0.788827019769163	0.999999988874666	0.900647330255821	NCOA4	1	Naive.T_CD4
hsa05142	Chagas disease (American trypanosomiasis)	4/307	104/5894	0.798781197906652	0.999999988874666	0.900647330255821	CD3D/GNA15/JUN/NFKBIA	4	Naive.T_CD4
hsa00140	Steroid hormone biosynthesis	2/307	57/5894	0.8055570030159	0.999999988874666	0.900647330255821	AKR1C3/COMT	2	Naive.T_CD4
hsa00562	Inositol phosphate metabolism	2/307	57/5894	0.8055570030159	0.999999988874666	0.900647330255821	INPP4A/ITPK1	2	Naive.T_CD4
hsa05221	Acute myeloid leukemia	2/307	58/5894	0.813302393768431	0.999999988874666	0.900647330255821	EIF4EBP1/FLT3	2	Naive.T_CD4
hsa00040	Pentose and glucuronate interconversions	1/307	32/5894	0.820287761800609	0.999999988874666	0.900647330255821	ALDH2	1	Naive.T_CD4
hsa04630	Jak-STAT signaling pathway	6/307	155/5894	0.826276457740625	0.999999988874666	0.900647330255821	CSF2RA/CSF2RB/IFNAR2/IL3RA/IL7R/STAT2	6	Naive.T_CD4
hsa04510	Focal adhesion	8/307	200/5894	0.826832009821839	0.999999988874666	0.900647330255821	FLNB/JUN/PARVB/PRKCB/RAC1/RHOA/VEGFB/ZYX	8	Naive.T_CD4
hsa04140	Regulation of autophagy	1/307	34/5894	0.838619871743859	0.999999988874666	0.900647330255821	ULK1	1	Naive.T_CD4
hsa05143	African trypanosomiasis	1/307	35/5894	0.847074427951135	0.999999988874666	0.900647330255821	PRKCB	1	Naive.T_CD4
hsa04910	Insulin signaling pathway	5/307	138/5894	0.853687378270426	0.999999988874666	0.900647330255821	CALM1/CALM2/EIF4EBP1/FLOT2/INSR	5	Naive.T_CD4
hsa00270	Cysteine and methionine metabolism	1/307	36/5894	0.855087425155265	0.999999988874666	0.900647330255821	AHCY	1	Naive.T_CD4
hsa00565	Ether lipid metabolism	1/307	36/5894	0.855087425155265	0.999999988874666	0.900647330255821	ENPP2	1	Naive.T_CD4
hsa00010	Glycolysis / Gluconeogenesis	2/307	65/5894	0.860215163276364	0.999999988874666	0.900647330255821	ADPGK/ALDH2	2	Naive.T_CD4
hsa03022	Basal transcription factors	1/307	37/5894	0.862681853369218	0.999999988874666	0.900647330255821	GTF2I	1	Naive.T_CD4
hsa05212	Pancreatic cancer	2/307	70/5894	0.886850980957946	0.999999988874666	0.900647330255821	RAC1/VEGFB	2	Naive.T_CD4
hsa00350	Tyrosine metabolism	1/307	41/5894	0.8892931866915	0.999999988874666	0.900647330255821	COMT	1	Naive.T_CD4
hsa04622	RIG-I-like receptor signaling pathway	2/307	71/5894	0.89158134804062	0.999999988874666	0.900647330255821	IRF7/NFKBIA	2	Naive.T_CD4
hsa00982	Drug metabolism - cytochrome P450	2/307	73/5894	0.900497112926613	0.999999988874666	0.900647330255821	GSTP1/MGST2	2	Naive.T_CD4
hsa05220	Chronic myeloid leukemia	2/307	73/5894	0.900497112926613	0.999999988874666	0.900647330255821	CTBP1/NFKBIA	2	Naive.T_CD4
hsa00860	Porphyrin and chlorophyll metabolism	1/307	43/5894	0.900603080737041	0.999999988874666	0.900647330255821	FTH1	1	Naive.T_CD4
hsa04973	Carbohydrate digestion and absorption	1/307	44/5894	0.905818403624364	0.999999988874666	0.900647330255821	PRKCB	1	Naive.T_CD4
hsa04110	Cell cycle	4/307	128/5894	0.907643620930934	0.999999988874666	0.900647330255821	ANAPC11/CDKN2D/MAD2L2/MCM5	4	Naive.T_CD4
hsa04144	Endocytosis	7/307	203/5894	0.911888397858245	0.999999988874666	0.900647330255821	CLTC/CSF1R/DAB2/PSD4/RAB5B/RHOA/RUFY1	7	Naive.T_CD4
hsa04975	Fat digestion and absorption	1/307	46/5894	0.915444870300522	0.999999988874666	0.900647330255821	CD36	1	Naive.T_CD4
hsa05146	Amoebiasis	3/307	106/5894	0.920425249609382	0.999999988874666	0.900647330255821	GNA15/PRKCB/RAB5B	3	Naive.T_CD4
hsa03008	Ribosome biogenesis in eukaryotes	2/307	81/5894	0.929758097733228	0.999999988874666	0.900647330255821	NHP2/RPP25	2	Naive.T_CD4
hsa03015	mRNA surveillance pathway	2/307	83/5894	0.935689017075966	0.999999988874666	0.900647330255821	EIF4A3/MAGOHB	2	Naive.T_CD4
hsa00983	Drug metabolism - other enzymes	1/307	52/5894	0.938826557822101	0.999999988874666	0.900647330255821	UCK2	1	Naive.T_CD4
hsa04742	Taste transduction	1/307	52/5894	0.938826557822101	0.999999988874666	0.900647330255821	GNB1	1	Naive.T_CD4
hsa05222	Small cell lung cancer	2/307	85/5894	0.94114437630753	0.999999988874666	0.900647330255821	NFKBIA/TRAF4	2	Naive.T_CD4
hsa05223	Non-small cell lung cancer	1/307	54/5894	0.945087534968689	0.999999988874666	0.900647330255821	PRKCB	1	Naive.T_CD4
hsa04340	Hedgehog signaling pathway	1/307	56/5894	0.950709586782754	0.999999988874666	0.900647330255821	FBXW11	1	Naive.T_CD4
hsa05414	Dilated cardiomyopathy	2/307	90/5894	0.952926913384624	0.999999988874666	0.900647330255821	ADCY7/TPM2	2	Naive.T_CD4
hsa00970	Aminoacyl-tRNA biosynthesis	1/307	63/5894	0.966236096021377	0.999999988874666	0.900647330255821	CARS2	1	Naive.T_CD4
hsa03040	Spliceosome	3/307	128/5894	0.96673771467434	0.999999988874666	0.900647330255821	EIF4A3/MAGOHB/TXNL4A	3	Naive.T_CD4
hsa04530	Tight junction	3/307	133/5894	0.972915009883904	0.999999988874666	0.900647330255821	PRKCB/PRKCD/RHOA	3	Naive.T_CD4
hsa04115	p53 signaling pathway	1/307	69/5894	0.975596377520736	0.999999988874666	0.900647330255821	BID	1	Naive.T_CD4
hsa04976	Bile secretion	1/307	71/5894	0.97810113118328	0.999999988874666	0.900647330255821	ADCY7	1	Naive.T_CD4
hsa04974	Protein digestion and absorption	1/307	81/5894	0.987264694943599	0.999999988874666	0.900647330255821	SLC3A2	1	Naive.T_CD4
hsa05410	Hypertrophic cardiomyopathy (HCM)	1/307	83/5894	0.988574454237501	0.999999988874666	0.900647330255821	TPM2	1	Naive.T_CD4
hsa04350	TGF-beta signaling pathway	1/307	85/5894	0.989749905146539	0.999999988874666	0.900647330255821	RHOA	1	Naive.T_CD4
hsa04512	ECM-receptor interaction	1/307	85/5894	0.989749905146539	0.999999988874666	0.900647330255821	CD36	1	Naive.T_CD4
hsa04080	Neuroactive ligand-receptor interaction	3/307	272/5894	0.999953163718336	0.999999988874666	0.900647330255821	CYSLTR1/P2RY14/VIPR2	3	Naive.T_CD4
hsa04740	Olfactory transduction	2/307	388/5894	0.999999988874666	0.999999988874666	0.900647330255821	CALM1/CALM2	2	Naive.T_CD4
hsa03010	Ribosome	37/141	92/5894	1.75202242291113e-37	1.78706287136935e-35	1.4016179383289e-35	FAU/RPL10A/RPL11/RPL12/RPL13A/RPL15/RPL18/RPL18A/RPL19/RPL22/RPL27A/RPL29/RPL30/RPL36AL/RPL37/RPL37A/RPL39/RPL4/RPL5/RPL7A/RPL8/RPL9/RPLP2/RPS10/RPS11/RPS13/RPS17/RPS2/RPS20/RPS21/RPS23/RPS3A/RPS5/RPS7/RPS8/RPSA/UBA52	37	Naive.T_RPS10
hsa05310	Asthma	13/141	31/5894	6.87559504934027e-14	3.50655347516354e-12	2.75023801973611e-12	CD40/CD40LG/HLA-DMA/HLA-DMB/HLA-DOB/HLA-DPA1/HLA-DPB1/HLA-DQA1/HLA-DQA2/HLA-DQB1/HLA-DRA/HLA-DRB1/HLA-DRB5	13	Naive.T_RPS10
hsa04672	Intestinal immune network for IgA production	15/141	49/5894	1.78697231421511e-13	6.07570586833138e-12	4.76525950457363e-12	CD40/CD40LG/HLA-DMA/HLA-DMB/HLA-DOB/HLA-DPA1/HLA-DPB1/HLA-DQA1/HLA-DQA2/HLA-DQB1/HLA-DRA/HLA-DRB1/HLA-DRB5/TNFRSF13B/TNFRSF13C	15	Naive.T_RPS10
hsa05340	Primary immunodeficiency	13/141	35/5894	4.53515478982981e-13	1.1564644714066e-11	9.07030957965962e-12	BLNK/BTK/CD19/CD3D/CD3E/CD40/CD40LG/CD79A/IL7R/LCK/PTPRC/TNFRSF13B/TNFRSF13C	13	Naive.T_RPS10
hsa05330	Allograft rejection	13/141	39/5894	2.29922781036774e-12	4.6904247331502e-11	3.67876449658839e-11	CD40/CD40LG/HLA-DMA/HLA-DMB/HLA-DOB/HLA-DPA1/HLA-DPB1/HLA-DQA1/HLA-DQA2/HLA-DQB1/HLA-DRA/HLA-DRB1/HLA-DRB5	13	Naive.T_RPS10
hsa05140	Leishmaniasis	16/141	73/5894	8.05533607363359e-12	1.36940713251771e-10	1.07404480981781e-10	CYBA/FOS/HLA-DMA/HLA-DMB/HLA-DOB/HLA-DPA1/HLA-DPB1/HLA-DQA1/HLA-DQA2/HLA-DQB1/HLA-DRA/HLA-DRB1/HLA-DRB5/MARCKSL1/PRKCB/PTPN6	16	Naive.T_RPS10
hsa05416	Viral myocarditis	15/141	72/5894	8.20341580495346e-11	1.19535487443608e-09	9.37533234851824e-10	CD40/CD40LG/CD55/FYN/HLA-DMA/HLA-DMB/HLA-DOB/HLA-DPA1/HLA-DPB1/HLA-DQA1/HLA-DQA2/HLA-DQB1/HLA-DRA/HLA-DRB1/HLA-DRB5	15	Naive.T_RPS10
hsa04640	Hematopoietic cell lineage	16/141	88/5894	1.63076718734934e-10	2.07922816387041e-09	1.63076718734934e-09	CD19/CD2/CD22/CD24/CD37/CD3D/CD3E/CD3G/CD55/CD7/FCER2/HLA-DRA/HLA-DRB1/HLA-DRB5/IL7R/MS4A1	16	Naive.T_RPS10
hsa05320	Autoimmune thyroid disease	13/141	54/5894	2.30826894590453e-10	2.6160381386918e-09	2.0517946185818e-09	CD40/CD40LG/HLA-DMA/HLA-DMB/HLA-DOB/HLA-DPA1/HLA-DPB1/HLA-DQA1/HLA-DQA2/HLA-DQB1/HLA-DRA/HLA-DRB1/HLA-DRB5	13	Naive.T_RPS10
hsa04514	Cell adhesion molecules (CAMs)	18/141	136/5894	2.46350134168689e-09	2.51277136852063e-08	1.97080107334951e-08	CD2/CD22/CD40/CD40LG/CD6/CD99/HLA-DMA/HLA-DMB/HLA-DOB/HLA-DPA1/HLA-DPB1/HLA-DQA1/HLA-DQA2/HLA-DQB1/HLA-DRA/HLA-DRB1/HLA-DRB5/PTPRC	18	Naive.T_RPS10
hsa04612	Antigen processing and presentation	14/141	78/5894	2.90656873167815e-09	2.52340812457589e-08	1.97914362711834e-08	B2M/CD74/CTSS/HLA-DMA/HLA-DMB/HLA-DOB/HLA-DPA1/HLA-DPB1/HLA-DQA1/HLA-DQA2/HLA-DQB1/HLA-DRA/HLA-DRB1/HLA-DRB5	14	Naive.T_RPS10
hsa05332	Graft-versus-host disease	11/141	43/5894	2.96871544067751e-09	2.52340812457589e-08	1.97914362711834e-08	HLA-DMA/HLA-DMB/HLA-DOB/HLA-DPA1/HLA-DPB1/HLA-DQA1/HLA-DQA2/HLA-DQB1/HLA-DRA/HLA-DRB1/HLA-DRB5	11	Naive.T_RPS10
hsa05150	Staphylococcus aureus infection	12/141	56/5894	4.98186307485641e-09	3.66383252775953e-08	2.87359413941924e-08	FCGR2B/HLA-DMA/HLA-DMB/HLA-DOB/HLA-DPA1/HLA-DPB1/HLA-DQA1/HLA-DQA2/HLA-DQB1/HLA-DRA/HLA-DRB1/HLA-DRB5	12	Naive.T_RPS10
hsa04940	Type I diabetes mellitus	11/141	45/5894	5.02878974398367e-09	3.66383252775953e-08	2.87359413941924e-08	HLA-DMA/HLA-DMB/HLA-DOB/HLA-DPA1/HLA-DPB1/HLA-DQA1/HLA-DQA2/HLA-DQB1/HLA-DRA/HLA-DRB1/HLA-DRB5	11	Naive.T_RPS10
hsa04662	B cell receptor signaling pathway	13/141	75/5894	1.71583008533952e-08	1.16676445803087e-07	9.15109378847743e-08	BLNK/BTK/CD19/CD22/CD79A/CD79B/DAPP1/FCGR2B/FOS/INPP5D/LYN/PRKCB/PTPN6	13	Naive.T_RPS10
hsa05323	Rheumatoid arthritis	14/141	92/5894	2.68663217174655e-08	1.71272800948843e-07	1.34331608587328e-07	CCL5/FOS/HLA-DMA/HLA-DMB/HLA-DOB/HLA-DPA1/HLA-DPB1/HLA-DQA1/HLA-DQA2/HLA-DQB1/HLA-DRA/HLA-DRB1/HLA-DRB5/LTB	14	Naive.T_RPS10
hsa04660	T cell receptor signaling pathway	13/141	108/5894	1.41979535926672e-06	8.51877215560034e-06	6.68138992596105e-06	CD247/CD3D/CD3E/CD3G/CD40LG/FOS/FYN/ITK/LAT/LCK/MAP3K8/PTPN6/PTPRC	13	Naive.T_RPS10
hsa05145	Toxoplasmosis	14/141	133/5894	2.81892667569891e-06	1.59739178289605e-05	1.25285630031063e-05	ALOX5/CD40/CD40LG/HLA-DMA/HLA-DMB/HLA-DOB/HLA-DPA1/HLA-DPB1/HLA-DQA1/HLA-DQA2/HLA-DQB1/HLA-DRA/HLA-DRB1/HLA-DRB5	14	Naive.T_RPS10
hsa04145	Phagosome	15/141	156/5894	3.84007569872552e-06	2.0615143224737e-05	1.61687397841074e-05	CTSS/CYBA/FCGR2B/HLA-DMA/HLA-DMB/HLA-DOB/HLA-DPA1/HLA-DPB1/HLA-DQA1/HLA-DQA2/HLA-DQB1/HLA-DRA/HLA-DRB1/HLA-DRB5/STX7	15	Naive.T_RPS10
hsa05322	Systemic lupus erythematosus	14/141	138/5894	4.38040378387791e-06	2.23400592977773e-05	1.75216151355116e-05	CD40/CD40LG/FCGR2B/HLA-DMA/HLA-DMB/HLA-DOB/HLA-DPA1/HLA-DPB1/HLA-DQA1/HLA-DQA2/HLA-DQB1/HLA-DRA/HLA-DRB1/HLA-DRB5	14	Naive.T_RPS10
hsa04666	Fc gamma R-mediated phagocytosis	8/141	95/5894	0.00185076348850207	0.00898942265843864	0.00705052757524599	ARPC3/FCGR2B/INPP5D/LAT/LYN/MARCKSL1/PRKCB/PTPRC	8	Naive.T_RPS10
hsa04664	Fc epsilon RI signaling pathway	6/141	79/5894	0.0111971761581323	0.0499896429073675	0.0392075630646019	BTK/FYN/INPP5D/LAT/LYN/PRKCB	6	Naive.T_RPS10
hsa04380	Osteoclast differentiation	8/141	128/5894	0.0112721743810731	0.0499896429073675	0.0392075630646019	BLNK/BTK/CYBA/FCGR2B/FOS/FYN/LCK/SOCS3	8	Naive.T_RPS10
hsa04670	Leukocyte transendothelial migration	7/141	117/5894	0.021569742060497	0.0916714037571123	0.0718991402016567	CD99/CYBA/EZR/ITK/MYL12A/MYL12B/PRKCB	7	Naive.T_RPS10
hsa05142	Chagas disease (American trypanosomiasis)	6/141	104/5894	0.0377848119714194	0.154162032843391	0.120911398308542	CCL5/CD247/CD3D/CD3E/CD3G/FOS	6	Naive.T_RPS10
hsa04650	Natural killer cell mediated cytotoxicity	7/141	136/5894	0.0438431894462069	0.172000204750504	0.134902121372944	CD247/FYN/HCST/LAT/LCK/PRKCB/PTPN6	7	Naive.T_RPS10
hsa05144	Malaria	3/141	51/5894	0.122020182573534	0.460965134166684	0.36154128169936	CD40/CD40LG/KLRB1	3	Naive.T_RPS10
hsa05130	Pathogenic Escherichia coli infection	3/141	58/5894	0.160920827320108	0.586211585237538	0.459773792343167	ARPC3/EZR/FYN	3	Naive.T_RPS10
hsa00640	Propanoate metabolism	2/141	32/5894	0.177578720853045	0.62458722506933	0.48987233338771	LDHA/LDHB	2	Naive.T_RPS10
hsa00010	Glycolysis / Gluconeogenesis	3/141	65/5894	0.202999807924417	0.657217361435448	0.515464597204273	GAPDH/LDHA/LDHB	3	Naive.T_RPS10
hsa00270	Cysteine and methionine metabolism	2/141	36/5894	0.212539792760573	0.657217361435448	0.515464597204273	LDHA/LDHB	2	Naive.T_RPS10
hsa05020	Prion diseases	2/141	36/5894	0.212539792760573	0.657217361435448	0.515464597204273	CCL5/FYN	2	Naive.T_RPS10
hsa04530	Tight junction	5/141	133/5894	0.212629146346763	0.657217361435448	0.515464597204273	MYL12A/MYL12B/PRKCB/PRKCH/YBX3	5	Naive.T_RPS10
hsa04620	Toll-like receptor signaling pathway	4/141	102/5894	0.227155562123389	0.681466686370166	0.534483675584444	CCL5/CD40/FOS/MAP3K8	4	Naive.T_RPS10
hsa00620	Pyruvate metabolism	2/141	40/5894	0.248094377739939	0.723017900842107	0.567072863405574	LDHA/LDHB	2	Naive.T_RPS10
hsa04971	Gastric acid secretion	3/141	74/5894	0.260234309754203	0.737330544303576	0.578298466120452	CALM1/EZR/PRKCB	3	Naive.T_RPS10
hsa04070	Phosphatidylinositol signaling system	3/141	78/5894	0.286354840611734	0.789410641686401	0.619145601322667	CALM1/INPP5D/PRKCB	3	Naive.T_RPS10
hsa04270	Vascular smooth muscle contraction	4/141	116/5894	0.301325362287143	0.808820709297069	0.634369183762407	CALM1/MYL6/PRKCB/PRKCH	4	Naive.T_RPS10
hsa04142	Lysosome	4/141	121/5894	0.328566331852982	0.859327329461646	0.673982219185605	CTSH/CTSS/CTSW/LAPTM5	4	Naive.T_RPS10
hsa04623	Cytosolic DNA-sensing pathway	2/141	56/5894	0.389137476424367	0.939749105654913	0.737058122082285	AIM2/CCL5	2	Naive.T_RPS10
hsa04810	Regulation of actin cytoskeleton	6/141	214/5894	0.405531907122986	0.939749105654913	0.737058122082285	ARPC3/EZR/MYL12A/MYL12B/PFN1/TMSB4X	6	Naive.T_RPS10
hsa00590	Arachidonic acid metabolism	2/141	59/5894	0.414498641123637	0.939749105654913	0.737058122082285	ALOX5/LTA4H	2	Naive.T_RPS10
hsa04621	NOD-like receptor signaling pathway	2/141	59/5894	0.414498641123637	0.939749105654913	0.737058122082285	CCL5/TNFAIP3	2	Naive.T_RPS10
hsa04710	Circadian rhythm	1/141	23/5894	0.427626525409162	0.939749105654913	0.737058122082285	RORA	1	Naive.T_RPS10
hsa05131	Shigellosis	2/141	62/5894	0.439332207781346	0.939749105654913	0.737058122082285	ARPC3/PFN1	2	Naive.T_RPS10
hsa04060	Cytokine-cytokine receptor interaction	7/141	265/5894	0.449866863230889	0.939749105654913	0.737058122082285	CCL5/CD40/CD40LG/IL7R/LTB/TNFRSF13B/TNFRSF13C	7	Naive.T_RPS10
hsa04320	Dorso-ventral axis formation	1/141	25/5894	0.454791319621605	0.939749105654913	0.737058122082285	ETS1	1	Naive.T_RPS10
hsa04950	Maturity onset diabetes of the young	1/141	25/5894	0.454791319621605	0.939749105654913	0.737058122082285	HHEX	1	Naive.T_RPS10
hsa05214	Glioma	2/141	65/5894	0.463587414162539	0.939749105654913	0.737058122082285	CALM1/PRKCB	2	Naive.T_RPS10
hsa04062	Chemokine signaling pathway	5/141	189/5894	0.474694626294659	0.939749105654913	0.737058122082285	CCL5/GNG7/ITK/LYN/PRKCB	5	Naive.T_RPS10
hsa05120	Epithelial cell signaling in Helicobacter pylori infection	2/141	68/5894	0.487223092242638	0.939749105654913	0.737058122082285	CCL5/LYN	2	Naive.T_RPS10
hsa04720	Long-term potentiation	2/141	70/5894	0.502619583347927	0.939749105654913	0.737058122082285	CALM1/PRKCB	2	Naive.T_RPS10
hsa04730	Long-term depression	2/141	70/5894	0.502619583347927	0.939749105654913	0.737058122082285	LYN/PRKCB	2	Naive.T_RPS10
hsa04744	Phototransduction	1/141	29/5894	0.505339277744612	0.939749105654913	0.737058122082285	CALM1	1	Naive.T_RPS10
hsa03018	RNA degradation	2/141	71/5894	0.510206589028441	0.939749105654913	0.737058122082285	CNOT6L/TOB1	2	Naive.T_RPS10
hsa04114	Oocyte meiosis	3/141	114/5894	0.516844579647324	0.939749105654913	0.737058122082285	CALM1/PPP2R5C/STAG3	3	Naive.T_RPS10
hsa04520	Adherens junction	2/141	73/5894	0.525153911983628	0.939749105654913	0.737058122082285	FYN/PTPN6	2	Naive.T_RPS10
hsa03410	Base excision repair	1/141	34/5894	0.562027118552865	0.98839251883435	0.775209818693608	MBD4	1	Naive.T_RPS10
hsa05143	African trypanosomiasis	1/141	35/5894	0.57256537389144	0.989858781981811	0.776359829005342	PRKCB	1	Naive.T_RPS10
hsa04130	SNARE interactions in vesicular transport	1/141	36/5894	0.582851819066607	0.990848092413232	0.777135758755477	STX7	1	Naive.T_RPS10
hsa04020	Calcium signaling pathway	4/141	177/5894	0.617086037706992	0.994331298016532	0.779867684718849	CALM1/P2RX5/PRKCB/SLC25A6	4	Naive.T_RPS10
hsa04970	Salivary secretion	2/141	89/5894	0.633428644200865	0.994331298016532	0.779867684718849	CALM1/PRKCB	2	Naive.T_RPS10
hsa04960	Aldosterone-regulated sodium reabsorption	1/141	42/5894	0.639607404959395	0.994331298016532	0.779867684718849	PRKCB	1	Naive.T_RPS10
hsa04910	Insulin signaling pathway	3/141	138/5894	0.647073307778442	0.994331298016532	0.779867684718849	CALM1/INPP5D/SOCS3	3	Naive.T_RPS10
hsa00860	Porphyrin and chlorophyll metabolism	1/141	43/5894	0.6482908218939	0.994331298016532	0.779867684718849	FTL	1	Naive.T_RPS10
hsa04962	Vasopressin-regulated water reabsorption	1/141	44/5894	0.656766466076597	0.994331298016532	0.779867684718849	AQP3	1	Naive.T_RPS10
hsa04973	Carbohydrate digestion and absorption	1/141	44/5894	0.656766466076597	0.994331298016532	0.779867684718849	PRKCB	1	Naive.T_RPS10
hsa04930	Type II diabetes mellitus	1/141	48/5894	0.68868832087675	0.994331298016532	0.779867684718849	SOCS3	1	Naive.T_RPS10
hsa04912	GnRH signaling pathway	2/141	101/5894	0.701375525319772	0.994331298016532	0.779867684718849	CALM1/PRKCB	2	Naive.T_RPS10
hsa04916	Melanogenesis	2/141	101/5894	0.701375525319772	0.994331298016532	0.779867684718849	CALM1/PRKCB	2	Naive.T_RPS10
hsa03013	RNA transport	3/141	152/5894	0.710765287068156	0.994331298016532	0.779867684718849	EEF1A1/EIF1AY/EIF3F	3	Naive.T_RPS10
hsa04510	Focal adhesion	4/141	200/5894	0.71138723050116	0.994331298016532	0.779867684718849	FYN/MYL12A/MYL12B/PRKCB	4	Naive.T_RPS10
hsa04630	Jak-STAT signaling pathway	3/141	155/5894	0.723213671171642	0.994331298016532	0.779867684718849	IL7R/PTPN6/SOCS3	3	Naive.T_RPS10
hsa05110	Vibrio cholerae infection	1/141	54/5894	0.731125954423921	0.994331298016532	0.779867684718849	PRKCB	1	Naive.T_RPS10
hsa05223	Non-small cell lung cancer	1/141	54/5894	0.731125954423921	0.994331298016532	0.779867684718849	PRKCB	1	Naive.T_RPS10
hsa05210	Colorectal cancer	1/141	62/5894	0.778902516744591	0.999940025254657	0.784266686474241	FOS	1	Naive.T_RPS10
hsa04920	Adipocytokine signaling pathway	1/141	68/5894	0.809110285615532	0.999940025254657	0.784266686474241	SOCS3	1	Naive.T_RPS10
hsa04610	Complement and coagulation cascades	1/141	69/5894	0.813730170567165	0.999940025254657	0.784266686474241	CD55	1	Naive.T_RPS10
hsa05211	Renal cell carcinoma	1/141	70/5894	0.818239019657299	0.999940025254657	0.784266686474241	ETS1	1	Naive.T_RPS10
hsa05100	Bacterial invasion of epithelial cells	1/141	71/5894	0.822639482951997	0.999940025254657	0.784266686474241	ARPC3	1	Naive.T_RPS10
hsa04370	VEGF signaling pathway	1/141	76/5894	0.843104450309535	0.999940025254657	0.784266686474241	PRKCB	1	Naive.T_RPS10
hsa03015	mRNA surveillance pathway	1/141	83/5894	0.867874116974133	0.999940025254657	0.784266686474241	PPP2R5C	1	Naive.T_RPS10
hsa04350	TGF-beta signaling pathway	1/141	85/5894	0.874208756345433	0.999940025254657	0.784266686474241	ID2	1	Naive.T_RPS10
hsa04012	ErbB signaling pathway	1/141	87/5894	0.880241739031218	0.999940025254657	0.784266686474241	PRKCB	1	Naive.T_RPS10
hsa04310	Wnt signaling pathway	2/141	151/5894	0.881820013420387	0.999940025254657	0.784266686474241	PPP2R5C/PRKCB	2	Naive.T_RPS10
hsa04540	Gap junction	1/141	90/5894	0.888756632179274	0.999940025254657	0.784266686474241	PRKCB	1	Naive.T_RPS10
hsa04010	MAPK signaling pathway	4/141	268/5894	0.890451388814868	0.999940025254657	0.784266686474241	FOS/MAP3K8/MEF2C/PRKCB	4	Naive.T_RPS10
hsa04972	Pancreatic secretion	1/141	101/5894	0.915144055726987	0.999940025254657	0.784266686474241	PRKCB	1	Naive.T_RPS10
hsa04141	Protein processing in endoplasmic reticulum	2/141	168/5894	0.915490830367332	0.999940025254657	0.784266686474241	HERPUD1/SSR4	2	Naive.T_RPS10
hsa05010	Alzheimer's disease	2/141	168/5894	0.915490830367332	0.999940025254657	0.784266686474241	CALM1/GAPDH	2	Naive.T_RPS10
hsa05146	Amoebiasis	1/141	106/5894	0.92498352001605	0.999940025254657	0.784266686474241	PRKCB	1	Naive.T_RPS10
hsa05016	Huntington's disease	2/141	183/5894	0.937549555100276	0.999940025254657	0.784266686474241	IFT57/SLC25A6	2	Naive.T_RPS10
hsa04722	Neurotrophin signaling pathway	1/141	127/5894	0.955348415824098	0.999940025254657	0.784266686474241	CALM1	1	Naive.T_RPS10
hsa04360	Axon guidance	1/141	130/5894	0.958544654674914	0.999940025254657	0.784266686474241	FYN	1	Naive.T_RPS10
hsa05012	Parkinson's disease	1/141	130/5894	0.958544654674914	0.999940025254657	0.784266686474241	SLC25A6	1	Naive.T_RPS10
hsa04080	Neuroactive ligand-receptor interaction	3/141	272/5894	0.962079449865623	0.999940025254657	0.784266686474241	GZMA/P2RX5/PTGER2	3	Naive.T_RPS10
hsa05160	Hepatitis C	1/141	135/5894	0.963374615675263	0.999940025254657	0.784266686474241	SOCS3	1	Naive.T_RPS10
hsa04120	Ubiquitin mediated proteolysis	1/141	139/5894	0.966832750689154	0.999940025254657	0.784266686474241	SOCS3	1	Naive.T_RPS10
hsa00230	Purine metabolism	1/141	162/5894	0.981273719938441	0.999940025254657	0.784266686474241	GUK1	1	Naive.T_RPS10
hsa05200	Pathways in cancer	3/141	327/5894	0.986920197760047	0.999940025254657	0.784266686474241	ETS1/FOS/PRKCB	3	Naive.T_RPS10
hsa04144	Endocytosis	1/141	203/5894	0.993279634350661	0.999940025254657	0.784266686474241	SMAP2	1	Naive.T_RPS10
hsa04740	Olfactory transduction	1/141	388/5894	0.999940025254657	0.999940025254657	0.784266686474241	CALM1	1	Naive.T_RPS10
hsa03010	Ribosome	81/227	92/5894	1.53863656279532e-108	1.92329570349415e-106	1.76538300362831e-106	FAU/RPL10/RPL10A/RPL11/RPL12/RPL13/RPL13A/RPL14/RPL15/RPL17/RPL18/RPL18A/RPL19/RPL21/RPL22/RPL23/RPL23A/RPL24/RPL26/RPL27/RPL27A/RPL28/RPL29/RPL3/RPL30/RPL31/RPL32/RPL34/RPL35/RPL35A/RPL36/RPL36A/RPL36AL/RPL37/RPL37A/RPL38/RPL39/RPL4/RPL41/RPL5/RPL6/RPL7/RPL7A/RPL8/RPL9/RPLP0/RPLP1/RPLP2/RPS10/RPS11/RPS12/RPS13/RPS14/RPS15/RPS15A/RPS16/RPS17/RPS18/RPS19/RPS2/RPS20/RPS21/RPS23/RPS24/RPS25/RPS26/RP…	81	Naive.T_IGLC3
hsa04141	Protein processing in endoplasmic reticulum	25/227	168/5894	3.85844395458449e-09	2.41152747161531e-07	2.21352837394584e-07	DERL3/DNAJB1/DNAJB11/ERLEC1/HERPUD1/HSP90AA1/HSP90AB1/HSP90B1/HSPA5/HSPA8/LMAN1/LMAN2/P4HB/PDIA4/PDIA6/RPN2/SEC61A1/SEC61B/SIL1/SKP1/SSR3/SSR4/UBE2D3/UBE2J1/XBP1	25	Naive.T_IGLC3
hsa03060	Protein export	8/227	23/5894	1.27247380687523e-06	5.30197419531345e-05	4.86665420875087e-05	HSPA5/SEC11C/SEC61A1/SEC61B/SPCS2/SPCS3/SRP14/SRPRB	8	Naive.T_IGLC3
hsa05131	Shigellosis	10/227	62/5894	0.00010883097554829	0.00340096798588406	0.00312173061441148	ACTB/ACTG1/ARPC1B/ARPC2/ARPC3/ARPC5/CD44/CDC42/NFKBIA/PFN1	10	Naive.T_IGLC3
hsa05340	Primary immunodeficiency	7/227	35/5894	0.00030619320090346	0.00679159634675539	0.00623397054144284	CD3D/CD3E/CD79A/IGLL1/IL7R/LCK/PTPRC	7	Naive.T_IGLC3
hsa05130	Pathogenic Escherichia coli infection	9/227	58/5894	0.000325996624644259	0.00679159634675539	0.00623397054144284	ACTB/ACTG1/ARPC1B/ARPC2/ARPC3/ARPC5/CDC42/LY96/YWHAZ	9	Naive.T_IGLC3
hsa04612	Antigen processing and presentation	10/227	78/5894	0.000742634801946973	0.0132613357490531	0.0121725102875519	B2M/HLA-A/HLA-B/HLA-DOB/HLA-E/HSP90AA1/HSP90AB1/HSPA5/HSPA8/PSME1	10	Naive.T_IGLC3
hsa04666	Fc gamma R-mediated phagocytosis	10/227	95/5894	0.00337073660499674	0.052667759453074	0.0483434592032427	ARF6/ARPC1B/ARPC2/ARPC3/ARPC5/CDC42/CFL1/FCGR2B/PTPRC/RAC2	10	Naive.T_IGLC3
hsa04640	Hematopoietic cell lineage	9/227	88/5894	0.00643741871860053	0.0894085933138962	0.0820676772312816	CD2/CD37/CD38/CD3D/CD3E/CD3G/CD44/CD59/IL7R	9	Naive.T_IGLC3
hsa04670	Leukocyte transendothelial migration	10/227	117/5894	0.0142855344582555	0.178569180728193	0.163907711152615	ACTB/ACTG1/CD99/CDC42/CXCR4/CYBA/MYL12A/MYL12B/PECAM1/RAC2	10	Naive.T_IGLC3
hsa05110	Vibrio cholerae infection	6/227	54/5894	0.0168422191528133	0.191388854009242	0.175674821785325	ACTB/ACTG1/KDELR2/PDIA4/SEC61A1/SEC61B	6	Naive.T_IGLC3
hsa05100	Bacterial invasion of epithelial cells	7/227	71/5894	0.0187863685549817	0.193763303285412	0.17785431627882	ACTB/ACTG1/ARPC1B/ARPC2/ARPC3/ARPC5/CDC42	7	Naive.T_IGLC3
hsa05416	Viral myocarditis	7/227	72/5894	0.0201513835416828	0.193763303285412	0.17785431627882	ACTB/ACTG1/HLA-A/HLA-B/HLA-DOB/HLA-E/RAC2	7	Naive.T_IGLC3
hsa04621	NOD-like receptor signaling pathway	6/227	59/5894	0.0250905579581962	0.224022838912466	0.205629384770179	CCL5/HSP90AA1/HSP90AB1/HSP90B1/NFKBIA/TNFAIP3	6	Naive.T_IGLC3
hsa04514	Cell adhesion molecules (CAMs)	10/227	136/5894	0.0363071129382868	0.293906708345046	0.269775420712505	CADM1/CD2/CD99/HLA-A/HLA-B/HLA-DOB/HLA-E/PECAM1/PTPRC/SDC1	10	Naive.T_IGLC3
hsa04145	Phagosome	11/227	156/5894	0.0376200586681659	0.293906708345046	0.269775420712505	ACTB/ACTG1/CORO1A/CYBA/FCGR2B/HLA-A/HLA-B/HLA-DOB/HLA-E/SEC61A1/SEC61B	11	Naive.T_IGLC3
hsa03040	Spliceosome	9/227	128/5894	0.0577874086554905	0.424907416584489	0.390020281328078	DDX5/HNRNPA1/HNRNPK/HSPA8/SNRPD2/SRSF3/SRSF5/SRSF7/TRA2B	9	Naive.T_IGLC3
hsa05330	Allograft rejection	4/227	39/5894	0.0615510761572143	0.427438028869544	0.392343117025518	HLA-A/HLA-B/HLA-DOB/HLA-E	4	Naive.T_IGLC3
hsa03013	RNA transport	10/227	152/5894	0.0677290594899435	0.428071777280171	0.392924831356115	EEF1A1/EIF1/EIF3E/EIF3F/EIF3H/EIF4A2/PABPC1/RAN/SRRM1/SUMO2	10	Naive.T_IGLC3
hsa04810	Regulation of actin cytoskeleton	13/227	214/5894	0.0684914843648273	0.428071777280171	0.392924831356115	ACTB/ACTG1/ARPC1B/ARPC2/ARPC3/ARPC5/CDC42/CFL1/MYL12A/MYL12B/PFN1/RAC2/TMSB4X	13	Naive.T_IGLC3
hsa05332	Graft-versus-host disease	4/227	43/5894	0.082160501748598	0.489050605646417	0.44889697697229	HLA-A/HLA-B/HLA-DOB/HLA-E	4	Naive.T_IGLC3
hsa04940	Type I diabetes mellitus	4/227	45/5894	0.0935876982495505	0.53174828550881	0.48808895259335	HLA-A/HLA-B/HLA-DOB/HLA-E	4	Naive.T_IGLC3
hsa04660	T cell receptor signaling pathway	7/227	108/5894	0.121904544176288	0.662524696610263	0.608127932046473	CD3D/CD3E/CD3G/CDC42/LCK/NFKBIA/PTPRC	7	Naive.T_IGLC3
hsa05215	Prostate cancer	6/227	89/5894	0.12742380489945	0.663665650517971	0.609175207633338	CREB3L2/GSTP1/HSP90AA1/HSP90AB1/HSP90B1/NFKBIA	6	Naive.T_IGLC3
hsa05320	Autoimmune thyroid disease	4/227	54/5894	0.153268110507031	0.766340552535157	0.703419959800692	HLA-A/HLA-B/HLA-DOB/HLA-E	4	Naive.T_IGLC3
hsa04260	Cardiac muscle contraction	5/227	77/5894	0.174372226328733	0.838328011195833	0.769496869223964	COX4I1/COX6C/COX7C/TPM3/UQCRB	5	Naive.T_IGLC3
hsa04722	Neurotrophin signaling pathway	7/227	127/5894	0.217117463405444	0.999997503133399	0.917892444981394	ARHGDIB/CALM1/CALM2/CDC42/NFKBIA/YWHAB/YWHAZ	7	Naive.T_IGLC3
hsa05012	Parkinson's disease	7/227	130/5894	0.234187595140152	0.999997503133399	0.917892444981394	COX4I1/COX6C/COX7C/SLC25A6/UBB/UBE2J1/UQCRB	7	Naive.T_IGLC3
hsa04962	Vasopressin-regulated water reabsorption	3/227	44/5894	0.239368929361297	0.999997503133399	0.917892444981394	ARHGDIB/CREB3L2/VAMP2	3	Naive.T_IGLC3
hsa00010	Glycolysis / Gluconeogenesis	4/227	65/5894	0.240362957219283	0.999997503133399	0.917892444981394	ENO1/GAPDH/LDHA/LDHB	4	Naive.T_IGLC3
hsa04650	Natural killer cell mediated cytotoxicity	7/227	136/5894	0.269576409751106	0.999997503133399	0.917892444981394	CD48/HCST/HLA-A/HLA-B/HLA-E/LCK/RAC2	7	Naive.T_IGLC3
hsa00510	N-Glycan biosynthesis	3/227	49/5894	0.292002072862446	0.999997503133399	0.917892444981394	ALG5/RPN2/ST6GAL1	3	Naive.T_IGLC3
hsa04672	Intestinal immune network for IgA production	3/227	49/5894	0.292002072862446	0.999997503133399	0.917892444981394	CXCR4/HLA-DOB/TNFRSF17	3	Naive.T_IGLC3
hsa04744	Phototransduction	2/227	29/5894	0.308030006086606	0.999997503133399	0.917892444981394	CALM1/CALM2	2	Naive.T_IGLC3
hsa04520	Adherens junction	4/227	73/5894	0.309435301770572	0.999997503133399	0.917892444981394	ACTB/ACTG1/CDC42/RAC2	4	Naive.T_IGLC3
hsa05144	Malaria	3/227	51/5894	0.31331643320184	0.999997503133399	0.917892444981394	KLRB1/PECAM1/SDC1	3	Naive.T_IGLC3
hsa04662	B cell receptor signaling pathway	4/227	75/5894	0.327065310531285	0.999997503133399	0.917892444981394	CD79A/FCGR2B/NFKBIA/RAC2	4	Naive.T_IGLC3
hsa00640	Propanoate metabolism	2/227	32/5894	0.350875468696861	0.999997503133399	0.917892444981394	LDHA/LDHB	2	Naive.T_IGLC3
hsa04623	Cytosolic DNA-sensing pathway	3/227	56/5894	0.366630939274528	0.999997503133399	0.917892444981394	CCL5/NFKBIA/ZBP1	3	Naive.T_IGLC3
hsa05142	Chagas disease (American trypanosomiasis)	5/227	104/5894	0.372155931717635	0.999997503133399	0.917892444981394	CCL5/CD3D/CD3E/CD3G/NFKBIA	5	Naive.T_IGLC3
hsa00270	Cysteine and methionine metabolism	2/227	36/5894	0.406492636459812	0.999997503133399	0.917892444981394	LDHA/LDHB	2	Naive.T_IGLC3
hsa05020	Prion diseases	2/227	36/5894	0.406492636459812	0.999997503133399	0.917892444981394	CCL5/HSPA5	2	Naive.T_IGLC3
hsa04114	Oocyte meiosis	5/227	114/5894	0.449141081198181	0.999997503133399	0.917892444981394	CALM1/CALM2/SKP1/YWHAB/YWHAZ	5	Naive.T_IGLC3
hsa04970	Salivary secretion	4/227	89/5894	0.450173268845239	0.999997503133399	0.917892444981394	CALM1/CALM2/CD38/VAMP2	4	Naive.T_IGLC3
hsa00620	Pyruvate metabolism	2/227	40/5894	0.459731010794642	0.999997503133399	0.917892444981394	LDHA/LDHB	2	Naive.T_IGLC3
hsa05010	Alzheimer's disease	7/227	168/5894	0.471250690543406	0.999997503133399	0.917892444981394	CALM1/CALM2/COX4I1/COX6C/COX7C/GAPDH/UQCRB	7	Naive.T_IGLC3
hsa05120	Epithelial cell signaling in Helicobacter pylori infection	3/227	68/5894	0.490209788900504	0.999997503133399	0.917892444981394	CCL5/CDC42/NFKBIA	3	Naive.T_IGLC3
hsa04510	Focal adhesion	8/227	200/5894	0.508514107907174	0.999997503133399	0.917892444981394	ACTB/ACTG1/CCND3/CDC42/MYL12A/MYL12B/RAC2/SPP1	8	Naive.T_IGLC3
hsa03018	RNA degradation	3/227	71/5894	0.519331478156407	0.999997503133399	0.917892444981394	BTG1/ENO1/PABPC1	3	Naive.T_IGLC3
hsa04144	Endocytosis	8/227	203/5894	0.525684377352487	0.999997503133399	0.917892444981394	ACAP1/ARF6/CDC42/CXCR4/HLA-A/HLA-B/HLA-E/HSPA8	8	Naive.T_IGLC3
hsa00531	Glycosaminoglycan degradation	1/227	19/5894	0.52639884771291	0.999997503133399	0.917892444981394	IDS	1	Naive.T_IGLC3
hsa05140	Leishmaniasis	3/227	73/5894	0.538242127253743	0.999997503133399	0.917892444981394	CYBA/HLA-DOB/NFKBIA	3	Naive.T_IGLC3
hsa04971	Gastric acid secretion	3/227	74/5894	0.547537987571747	0.999997503133399	0.917892444981394	ACTB/CALM1/CALM2	3	Naive.T_IGLC3
hsa04380	Osteoclast differentiation	5/227	128/5894	0.552127351348034	0.999997503133399	0.917892444981394	CYBA/FCGR2B/JUNB/LCK/NFKBIA	5	Naive.T_IGLC3
hsa04620	Toll-like receptor signaling pathway	4/227	102/5894	0.557624785078551	0.999997503133399	0.917892444981394	CCL5/LY96/NFKBIA/SPP1	4	Naive.T_IGLC3
hsa00532	Glycosaminoglycan biosynthesis - chondroitin sulfate / dermatan sulfate	1/227	22/5894	0.579211089386539	0.999997503133399	0.917892444981394	CHPF	1	Naive.T_IGLC3
hsa00480	Glutathione metabolism	2/227	50/5894	0.579693048087064	0.999997503133399	0.917892444981394	GSTK1/GSTP1	2	Naive.T_IGLC3
hsa04530	Tight junction	5/227	133/5894	0.586638981054731	0.999997503133399	0.917892444981394	ACTB/ACTG1/CDC42/MYL12A/MYL12B	5	Naive.T_IGLC3
hsa04710	Circadian rhythm	1/227	23/5894	0.595477963144927	0.999997503133399	0.917892444981394	SKP1	1	Naive.T_IGLC3
hsa00760	Nicotinate and nicotinamide metabolism	1/227	24/5894	0.611118655082604	0.999997503133399	0.917892444981394	CD38	1	Naive.T_IGLC3
hsa05410	Hypertrophic cardiomyopathy (HCM)	3/227	83/5894	0.626057077599948	0.999997503133399	0.917892444981394	ACTB/ACTG1/TPM3	3	Naive.T_IGLC3
hsa04320	Dorso-ventral axis formation	1/227	25/5894	0.626157167058115	0.999997503133399	0.917892444981394	ETS1	1	Naive.T_IGLC3
hsa05150	Staphylococcus aureus infection	2/227	56/5894	0.641787699276414	0.999997503133399	0.917892444981394	FCGR2B/HLA-DOB	2	Naive.T_IGLC3
hsa04350	TGF-beta signaling pathway	3/227	85/5894	0.642188642974298	0.999997503133399	0.917892444981394	ID2/ID3/SKP1	3	Naive.T_IGLC3
hsa04512	ECM-receptor interaction	3/227	85/5894	0.642188642974298	0.999997503133399	0.917892444981394	CD44/SDC1/SPP1	3	Naive.T_IGLC3
hsa05414	Dilated cardiomyopathy	3/227	90/5894	0.680357648633593	0.999997503133399	0.917892444981394	ACTB/ACTG1/TPM3	3	Naive.T_IGLC3
hsa05216	Thyroid cancer	1/227	29/5894	0.680738111955684	0.999997503133399	0.917892444981394	TPM3	1	Naive.T_IGLC3
hsa04142	Lysosome	4/227	121/5894	0.691933937387216	0.999997503133399	0.917892444981394	CTSH/IDS/LAPTM5/NPC2	4	Naive.T_IGLC3
hsa05323	Rheumatoid arthritis	3/227	92/5894	0.694759341062537	0.999997503133399	0.917892444981394	CCL5/HLA-DOB/LTB	3	Naive.T_IGLC3
hsa05310	Asthma	1/227	31/5894	0.704975416509279	0.999997503133399	0.917892444981394	HLA-DOB	1	Naive.T_IGLC3
hsa05016	Huntington's disease	6/227	183/5894	0.714500364545065	0.999997503133399	0.917892444981394	COX4I1/COX6C/COX7C/CREB3L2/SLC25A6/UQCRB	6	Naive.T_IGLC3
hsa05214	Glioma	2/227	65/5894	0.721112202753078	0.999997503133399	0.917892444981394	CALM1/CALM2	2	Naive.T_IGLC3
hsa04110	Cell cycle	4/227	128/5894	0.733471709404841	0.999997503133399	0.917892444981394	CCND3/SKP1/YWHAB/YWHAZ	4	Naive.T_IGLC3
hsa03410	Base excision repair	1/227	34/5894	0.737938921679729	0.999997503133399	0.917892444981394	HMGB1	1	Naive.T_IGLC3
hsa04360	Axon guidance	4/227	130/5894	0.744540781287475	0.999997503133399	0.917892444981394	CDC42/CFL1/CXCR4/RAC2	4	Naive.T_IGLC3
hsa04912	GnRH signaling pathway	3/227	101/5894	0.753540386385167	0.999997503133399	0.917892444981394	CALM1/CALM2/CDC42	3	Naive.T_IGLC3
hsa04916	Melanogenesis	3/227	101/5894	0.753540386385167	0.999997503133399	0.917892444981394	CALM1/CALM2/CREB3L2	3	Naive.T_IGLC3
hsa00190	Oxidative phosphorylation	4/227	132/5894	0.755258937939919	0.999997503133399	0.917892444981394	COX4I1/COX6C/COX7C/UQCRB	4	Naive.T_IGLC3
hsa04130	SNARE interactions in vesicular transport	1/227	36/5894	0.757850371525765	0.999997503133399	0.917892444981394	VAMP2	1	Naive.T_IGLC3
hsa04720	Long-term potentiation	2/227	70/5894	0.758457718005846	0.999997503133399	0.917892444981394	CALM1/CALM2	2	Naive.T_IGLC3
hsa05211	Renal cell carcinoma	2/227	70/5894	0.758457718005846	0.999997503133399	0.917892444981394	CDC42/ETS1	2	Naive.T_IGLC3
hsa05212	Pancreatic cancer	2/227	70/5894	0.758457718005846	0.999997503133399	0.917892444981394	CDC42/RAC2	2	Naive.T_IGLC3
hsa05145	Toxoplasmosis	4/227	133/5894	0.760487463734808	0.999997503133399	0.917892444981394	HLA-DOB/HSPA8/LY96/NFKBIA	4	Naive.T_IGLC3
hsa00980	Metabolism of xenobiotics by cytochrome P450	2/227	71/5894	0.765388913363801	0.999997503133399	0.917892444981394	GSTK1/GSTP1	2	Naive.T_IGLC3
hsa00982	Drug metabolism - cytochrome P450	2/227	73/5894	0.778736362414178	0.999997503133399	0.917892444981394	GSTK1/GSTP1	2	Naive.T_IGLC3
hsa05412	Arrhythmogenic right ventricular cardiomyopathy (ARVC)	2/227	74/5894	0.785158539493134	0.999997503133399	0.917892444981394	ACTB/ACTG1	2	Naive.T_IGLC3
hsa04370	VEGF signaling pathway	2/227	76/5894	0.797514792414234	0.999997503133399	0.917892444981394	CDC42/RAC2	2	Naive.T_IGLC3
hsa04070	Phosphatidylinositol signaling system	2/227	78/5894	0.809240409241715	0.999997503133399	0.917892444981394	CALM1/CALM2	2	Naive.T_IGLC3
hsa00860	Porphyrin and chlorophyll metabolism	1/227	43/5894	0.816399390779102	0.999997503133399	0.917892444981394	FTH1	1	Naive.T_IGLC3
hsa05200	Pathways in cancer	10/227	327/5894	0.818478600360406	0.999997503133399	0.917892444981394	CDC42/ETS1/GSTP1/HSP90AA1/HSP90AB1/HSP90B1/NFKBIA/RAC2/STK4/TPM3	10	Naive.T_IGLC3
hsa03050	Proteasome	1/227	45/5894	0.830370434652836	0.999997503133399	0.917892444981394	PSME1	1	Naive.T_IGLC3
hsa04270	Vascular smooth muscle contraction	3/227	116/5894	0.831021204436983	0.999997503133399	0.917892444981394	CALM1/CALM2/MYL6	3	Naive.T_IGLC3
hsa03015	mRNA surveillance pathway	2/227	83/5894	0.835954537639601	0.999997503133399	0.917892444981394	PABPC1/SRRM1	2	Naive.T_IGLC3
hsa00514	Other types of O-glycan biosynthesis	1/227	46/5894	0.836953767074414	0.999997503133399	0.917892444981394	ST6GAL1	1	Naive.T_IGLC3
hsa00520	Amino sugar and nucleotide sugar metabolism	1/227	48/5894	0.849366969935711	0.999997503133399	0.917892444981394	NANS	1	Naive.T_IGLC3
hsa04914	Progesterone-mediated oocyte maturation	2/227	87/5894	0.854849641094216	0.999997503133399	0.917892444981394	HSP90AA1/HSP90AB1	2	Naive.T_IGLC3
hsa04062	Chemokine signaling pathway	5/227	189/5894	0.860370314545113	0.999997503133399	0.917892444981394	CCL5/CDC42/CXCR4/NFKBIA/RAC2	5	Naive.T_IGLC3
hsa04150	mTOR signaling pathway	1/227	52/5894	0.871440823419424	0.999997503133399	0.917892444981394	RPS6	1	Naive.T_IGLC3
hsa05223	Non-small cell lung cancer	1/227	54/5894	0.881238276343219	0.999997503133399	0.917892444981394	STK4	1	Naive.T_IGLC3
hsa05221	Acute myeloid leukemia	1/227	58/5894	0.898658525164602	0.999997503133399	0.917892444981394	PIM2	1	Naive.T_IGLC3
hsa04910	Insulin signaling pathway	3/227	138/5894	0.906596458703027	0.999997503133399	0.917892444981394	CALM1/CALM2/RPS6	3	Naive.T_IGLC3
hsa04120	Ubiquitin mediated proteolysis	3/227	139/5894	0.90916703578536	0.999997503133399	0.917892444981394	SKP1/UBE2D3/UBE2J1	3	Naive.T_IGLC3
hsa05210	Colorectal cancer	1/227	62/5894	0.91353312368657	0.999997503133399	0.917892444981394	RAC2	1	Naive.T_IGLC3
hsa04020	Calcium signaling pathway	4/227	177/5894	0.91570725138838	0.999997503133399	0.917892444981394	CALM1/CALM2/CD38/SLC25A6	4	Naive.T_IGLC3
hsa00830	Retinol metabolism	1/227	64/5894	0.920133811870048	0.999997503133399	0.917892444981394	DHRS9	1	Naive.T_IGLC3
hsa04920	Adipocytokine signaling pathway	1/227	68/5894	0.931867690248607	0.999997503133399	0.917892444981394	NFKBIA	1	Naive.T_IGLC3
hsa04115	p53 signaling pathway	1/227	69/5894	0.9345223477003	0.999997503133399	0.917892444981394	CCND3	1	Naive.T_IGLC3
hsa04610	Complement and coagulation cascades	1/227	69/5894	0.9345223477003	0.999997503133399	0.917892444981394	CD59	1	Naive.T_IGLC3
hsa04310	Wnt signaling pathway	3/227	151/5894	0.93538900549876	0.999997503133399	0.917892444981394	CCND3/RAC2/SKP1	3	Naive.T_IGLC3
hsa04622	RIG-I-like receptor signaling pathway	1/227	71/5894	0.939526653223597	0.999997503133399	0.917892444981394	NFKBIA	1	Naive.T_IGLC3
hsa05220	Chronic myeloid leukemia	1/227	73/5894	0.944150047266414	0.999997503133399	0.917892444981394	NFKBIA	1	Naive.T_IGLC3
hsa04060	Cytokine-cytokine receptor interaction	6/227	265/5894	0.94761406667352	0.999997503133399	0.917892444981394	CCL5/CD27/CXCR4/IL7R/LTB/TNFRSF17	6	Naive.T_IGLC3
hsa04146	Peroxisome	1/227	79/5894	0.956012777091054	0.999997503133399	0.917892444981394	GSTK1	1	Naive.T_IGLC3
hsa04664	Fc epsilon RI signaling pathway	1/227	79/5894	0.956012777091054	0.999997503133399	0.917892444981394	RAC2	1	Naive.T_IGLC3
hsa03008	Ribosome biogenesis in eukaryotes	1/227	81/5894	0.959380285519962	0.999997503133399	0.917892444981394	RAN	1	Naive.T_IGLC3
hsa05222	Small cell lung cancer	1/227	85/5894	0.965364530725385	0.999997503133399	0.917892444981394	NFKBIA	1	Naive.T_IGLC3
hsa05160	Hepatitis C	2/227	135/5894	0.969402804209901	0.999997503133399	0.917892444981394	EIF3E/NFKBIA	2	Naive.T_IGLC3
hsa04210	Apoptosis	1/227	89/5894	0.970470462187449	0.999997503133399	0.917892444981394	NFKBIA	1	Naive.T_IGLC3
hsa05322	Systemic lupus erythematosus	2/227	138/5894	0.972357532862623	0.999997503133399	0.917892444981394	FCGR2B/HLA-DOB	2	Naive.T_IGLC3
hsa04010	MAPK signaling pathway	5/227	268/5894	0.980246087987628	0.999997503133399	0.917892444981394	CDC42/DUSP1/HSPA8/RAC2/STK4	5	Naive.T_IGLC3
hsa04972	Pancreatic secretion	1/227	101/5894	0.981711804089432	0.999997503133399	0.917892444981394	CD38	1	Naive.T_IGLC3
hsa04630	Jak-STAT signaling pathway	2/227	155/5894	0.984565400156497	0.999997503133399	0.917892444981394	CCND3/IL7R	2	Naive.T_IGLC3
hsa00230	Purine metabolism	1/227	162/5894	0.998424001891365	0.999997503133399	0.917892444981394	APRT	1	Naive.T_IGLC3
hsa04080	Neuroactive ligand-receptor interaction	1/227	272/5894	0.999982290582401	0.999997503133399	0.917892444981394	TSPO	1	Naive.T_IGLC3
hsa04740	Olfactory transduction	2/227	388/5894	0.999997503133399	0.999997503133399	0.917892444981394	CALM1/CALM2	2	Naive.T_IGLC3
hsa03010	Ribosome	80/201	92/5894	2.20979538115624e-111	2.65175445738749e-109	2.58197144535098e-109	FAU/RPL10/RPL10A/RPL11/RPL12/RPL13/RPL13A/RPL14/RPL15/RPL17/RPL18/RPL18A/RPL19/RPL21/RPL22/RPL23/RPL23A/RPL24/RPL26/RPL27/RPL27A/RPL28/RPL29/RPL3/RPL30/RPL31/RPL32/RPL34/RPL35/RPL35A/RPL36/RPL36A/RPL37/RPL37A/RPL38/RPL39/RPL4/RPL41/RPL5/RPL6/RPL7/RPL7A/RPL8/RPL9/RPLP0/RPLP1/RPLP2/RPS10/RPS11/RPS12/RPS13/RPS14/RPS15/RPS15A/RPS16/RPS17/RPS18/RPS19/RPS2/RPS20/RPS21/RPS23/RPS24/RPS25/RPS26/RPS27/RPS2…	80	Naive.T_IGHA1
hsa04141	Protein processing in endoplasmic reticulum	27/201	168/5894	8.16153330087914e-12	4.89691998052748e-10	4.76805366525044e-10	CKAP4/DERL1/DERL3/DNAJB11/DNAJC1/ERLEC1/HERPUD1/HSP90AA1/HSP90AB1/HSP90B1/LMAN1/PDIA4/PDIA6/RPN1/RPN2/RRBP1/SEC61A1/SEC61B/SEC62/SEL1L/SIL1/SKP1/SSR3/SSR4/SYVN1/UBE2J1/XBP1	27	Naive.T_IGHA1
hsa03060	Protein export	9/201	23/5894	2.81924011457786e-08	1.12769604583114e-06	1.09801983409875e-06	SEC11C/SEC61A1/SEC61B/SEC62/SPCS1/SPCS2/SPCS3/SRP14/SRPRB	9	Naive.T_IGHA1
hsa05340	Primary immunodeficiency	5/201	35/5894	0.00619022190197992	0.185706657059397	0.180819639768361	CD3D/CD3E/CD79A/IL7R/PTPRC	5	Naive.T_IGHA1
hsa05110	Vibrio cholerae infection	6/201	54/5894	0.00964563446429547	0.197756528686915	0.192552409510944	ACTB/ACTG1/KDELR2/PDIA4/SEC61A1/SEC61B	6	Naive.T_IGHA1
hsa04640	Hematopoietic cell lineage	8/201	88/5894	0.00988782643434575	0.197756528686915	0.192552409510944	CD2/CD37/CD38/CD3D/CD3E/CD3G/CD59/IL7R	8	Naive.T_IGHA1
hsa05131	Shigellosis	6/201	62/5894	0.0183587903763468	0.314722120737373	0.306439959665337	ACTB/ACTG1/ARPC1B/ARPC2/NFKBIA/PFN1	6	Naive.T_IGHA1
hsa05215	Prostate cancer	7/201	89/5894	0.0315284182256048	0.472926273384073	0.460480845137123	CREB3L2/GSTP1/HSP90AA1/HSP90AB1/HSP90B1/IGF1/NFKBIA	7	Naive.T_IGHA1
hsa05130	Pathogenic Escherichia coli infection	5/201	58/5894	0.046729392919693	0.623058572262574	0.606662294045138	ACTB/ACTG1/ARPC1B/ARPC2/LY96	5	Naive.T_IGHA1
hsa04145	Phagosome	9/201	156/5894	0.0845777452340203	0.923765393357444	0.899455777742774	ACTB/ACTG1/CORO1A/CYBA/FCGR2B/HLA-A/HLA-E/SEC61A1/SEC61B	9	Naive.T_IGHA1
hsa00510	N-Glycan biosynthesis	4/201	49/5894	0.084678494391099	0.923765393357444	0.899455777742774	ALG5/RPN1/RPN2/ST6GAL1	4	Naive.T_IGHA1
hsa04670	Leukocyte transendothelial migration	7/201	117/5894	0.103888741319408	0.999986049070926	0.973670626726955	ACTB/ACTG1/CXCR4/CYBA/MYL12A/MYL12B/PECAM1	7	Naive.T_IGHA1
hsa04621	NOD-like receptor signaling pathway	4/201	59/5894	0.1409632063741	0.999986049070926	0.973670626726955	HSP90AA1/HSP90AB1/HSP90B1/NFKBIA	4	Naive.T_IGHA1
hsa04660	T cell receptor signaling pathway	6/201	108/5894	0.162428906142746	0.999986049070926	0.973670626726955	CD3D/CD3E/CD3G/NFKBIA/PDK1/PTPRC	6	Naive.T_IGHA1
hsa04514	Cell adhesion molecules (CAMs)	7/201	136/5894	0.181613165048769	0.999986049070926	0.973670626726955	CADM1/CD2/HLA-A/HLA-E/PECAM1/PTPRC/SDC1	7	Naive.T_IGHA1
hsa04710	Circadian rhythm	2/201	23/5894	0.184021299617212	0.999986049070926	0.973670626726955	BHLHE41/SKP1	2	Naive.T_IGHA1
hsa04810	Regulation of actin cytoskeleton	10/201	214/5894	0.194111982815454	0.999986049070926	0.973670626726955	ACTB/ACTG1/ARPC1B/ARPC2/CFL1/FGF23/MYL12A/MYL12B/PFN1/TMSB4X	10	Naive.T_IGHA1
hsa05100	Bacterial invasion of epithelial cells	4/201	71/5894	0.222789056137742	0.999986049070926	0.973670626726955	ACTB/ACTG1/ARPC1B/ARPC2	4	Naive.T_IGHA1
hsa04666	Fc gamma R-mediated phagocytosis	5/201	95/5894	0.222905109238781	0.999986049070926	0.973670626726955	ARPC1B/ARPC2/CFL1/FCGR2B/PTPRC	5	Naive.T_IGHA1
hsa05416	Viral myocarditis	4/201	72/5894	0.23011903629293	0.999986049070926	0.973670626726955	ACTB/ACTG1/HLA-A/HLA-E	4	Naive.T_IGHA1
hsa05144	Malaria	3/201	51/5894	0.251574786089815	0.999986049070926	0.973670626726955	HBD/PECAM1/SDC1	3	Naive.T_IGHA1
hsa04744	Phototransduction	2/201	29/5894	0.260033436834148	0.999986049070926	0.973670626726955	CALM1/CALM2	2	Naive.T_IGHA1
hsa03040	Spliceosome	6/201	128/5894	0.271069905860105	0.999986049070926	0.973670626726955	DDX5/HNRNPA1/HNRNPK/SNRPD2/SRSF3/SRSF5	6	Naive.T_IGHA1
hsa04612	Antigen processing and presentation	4/201	78/5894	0.275217842941194	0.999986049070926	0.973670626726955	HLA-A/HLA-E/HSP90AA1/HSP90AB1	4	Naive.T_IGHA1
hsa00010	Glycolysis / Gluconeogenesis	3/201	65/5894	0.383015224695639	0.999986049070926	0.973670626726955	AKR1A1/GAPDH/LDHB	3	Naive.T_IGHA1
hsa05214	Glioma	3/201	65/5894	0.383015224695639	0.999986049070926	0.973670626726955	CALM1/CALM2/IGF1	3	Naive.T_IGHA1
hsa05330	Allograft rejection	2/201	39/5894	0.386120945216137	0.999986049070926	0.973670626726955	HLA-A/HLA-E	2	Naive.T_IGHA1
hsa03013	RNA transport	6/201	152/5894	0.417101167178303	0.999986049070926	0.973670626726955	EEF1A1/EIF1/EIF3E/EIF4A2/PABPC1/SUMO2	6	Naive.T_IGHA1
hsa05332	Graft-versus-host disease	2/201	43/5894	0.434147836573635	0.999986049070926	0.973670626726955	HLA-A/HLA-E	2	Naive.T_IGHA1
hsa04722	Neurotrophin signaling pathway	5/201	127/5894	0.437280314029855	0.999986049070926	0.973670626726955	ARHGDIB/CALM1/CALM2/NFKBIA/PDK1	5	Naive.T_IGHA1
hsa04380	Osteoclast differentiation	5/201	128/5894	0.444036834687162	0.999986049070926	0.973670626726955	CYBA/FCGR2B/IFNAR2/JUNB/NFKBIA	5	Naive.T_IGHA1
hsa04962	Vasopressin-regulated water reabsorption	2/201	44/5894	0.445843197082506	0.999986049070926	0.973670626726955	ARHGDIB/CREB3L2	2	Naive.T_IGHA1
hsa04940	Type I diabetes mellitus	2/201	45/5894	0.457403448397821	0.999986049070926	0.973670626726955	HLA-A/HLA-E	2	Naive.T_IGHA1
hsa04971	Gastric acid secretion	3/201	74/5894	0.46534133450837	0.999986049070926	0.973670626726955	ACTB/CALM1/CALM2	3	Naive.T_IGHA1
hsa04662	B cell receptor signaling pathway	3/201	75/5894	0.474211708731711	0.999986049070926	0.973670626726955	CD79A/FCGR2B/NFKBIA	3	Naive.T_IGHA1
hsa05142	Chagas disease (American trypanosomiasis)	4/201	104/5894	0.476425815604979	0.999986049070926	0.973670626726955	CD3D/CD3E/CD3G/NFKBIA	4	Naive.T_IGHA1
hsa04260	Cardiac muscle contraction	3/201	77/5894	0.491748544775321	0.999986049070926	0.973670626726955	COX4I1/COX7C/UQCRB	3	Naive.T_IGHA1
hsa04650	Natural killer cell mediated cytotoxicity	5/201	136/5894	0.497265769828934	0.999986049070926	0.973670626726955	CD48/HCST/HLA-A/HLA-E/IFNAR2	5	Naive.T_IGHA1
hsa04672	Intestinal immune network for IgA production	2/201	49/5894	0.502211820506109	0.999986049070926	0.973670626726955	CXCR4/TNFRSF17	2	Naive.T_IGHA1
hsa00480	Glutathione metabolism	2/201	50/5894	0.513039082495071	0.999986049070926	0.973670626726955	GSTK1/GSTP1	2	Naive.T_IGHA1
hsa05010	Alzheimer's disease	6/201	168/5894	0.513735417419949	0.999986049070926	0.973670626726955	CALM1/CALM2/COX4I1/COX7C/GAPDH/UQCRB	6	Naive.T_IGHA1
hsa04150	mTOR signaling pathway	2/201	52/5894	0.534225811863095	0.999986049070926	0.973670626726955	IGF1/RPS6	2	Naive.T_IGHA1
hsa00532	Glycosaminoglycan biosynthesis - chondroitin sulfate / dermatan sulfate	1/201	22/5894	0.534541778837407	0.999986049070926	0.973670626726955	CHPF	1	Naive.T_IGHA1
hsa05410	Hypertrophic cardiomyopathy (HCM)	3/201	83/5894	0.542552763403047	0.999986049070926	0.973670626726955	ACTB/ACTG1/IGF1	3	Naive.T_IGHA1
hsa04114	Oocyte meiosis	4/201	114/5894	0.549083491264291	0.999986049070926	0.973670626726955	CALM1/CALM2/IGF1/SKP1	4	Naive.T_IGHA1
hsa05014	Amyotrophic lateral sclerosis (ALS)	2/201	54/5894	0.554776752176469	0.999986049070926	0.973670626726955	DERL1/SOD1	2	Naive.T_IGHA1
hsa05320	Autoimmune thyroid disease	2/201	54/5894	0.554776752176469	0.999986049070926	0.973670626726955	HLA-A/HLA-E	2	Naive.T_IGHA1
hsa00760	Nicotinate and nicotinamide metabolism	1/201	24/5894	0.565864515951725	0.999986049070926	0.973670626726955	CD38	1	Naive.T_IGHA1
hsa04623	Cytosolic DNA-sensing pathway	2/201	56/5894	0.574681562974251	0.999986049070926	0.973670626726955	NFKBIA/ZBP1	2	Naive.T_IGHA1
hsa04914	Progesterone-mediated oocyte maturation	3/201	87/5894	0.574759565719768	0.999986049070926	0.973670626726955	HSP90AA1/HSP90AB1/IGF1	3	Naive.T_IGHA1
hsa04970	Salivary secretion	3/201	89/5894	0.59032792000553	0.999986049070926	0.973670626726955	CALM1/CALM2/CD38	3	Naive.T_IGHA1
hsa05414	Dilated cardiomyopathy	3/201	90/5894	0.597974406962402	0.999986049070926	0.973670626726955	ACTB/ACTG1/IGF1	3	Naive.T_IGHA1
hsa05012	Parkinson's disease	4/201	130/5894	0.65335516452813	0.999986049070926	0.973670626726955	COX4I1/COX7C/UBE2J1/UQCRB	4	Naive.T_IGHA1
hsa04530	Tight junction	4/201	133/5894	0.671022835031298	0.999986049070926	0.973670626726955	ACTB/ACTG1/MYL12A/MYL12B	4	Naive.T_IGHA1
hsa00640	Propanoate metabolism	1/201	32/5894	0.671527802315421	0.999986049070926	0.973670626726955	LDHB	1	Naive.T_IGHA1
hsa04916	Melanogenesis	3/201	101/5894	0.675822350990636	0.999986049070926	0.973670626726955	CALM1/CALM2/CREB3L2	3	Naive.T_IGHA1
hsa04620	Toll-like receptor signaling pathway	3/201	102/5894	0.68232131693847	0.999986049070926	0.973670626726955	IFNAR2/LY96/NFKBIA	3	Naive.T_IGHA1
hsa05160	Hepatitis C	4/201	135/5894	0.682455211545412	0.999986049070926	0.973670626726955	EIF3E/IFNAR2/NFKBIA/PDK1	4	Naive.T_IGHA1
hsa03410	Base excision repair	1/201	34/5894	0.693669198807312	0.999986049070926	0.973670626726955	HMGB1	1	Naive.T_IGHA1
hsa04720	Long-term potentiation	2/201	70/5894	0.695821252848729	0.999986049070926	0.973670626726955	CALM1/CALM2	2	Naive.T_IGHA1
hsa00980	Metabolism of xenobiotics by cytochrome P450	2/201	71/5894	0.703283981659315	0.999986049070926	0.973670626726955	GSTK1/GSTP1	2	Naive.T_IGHA1
hsa03018	RNA degradation	2/201	71/5894	0.703283981659315	0.999986049070926	0.973670626726955	BTG1/PABPC1	2	Naive.T_IGHA1
hsa05218	Melanoma	2/201	71/5894	0.703283981659315	0.999986049070926	0.973670626726955	FGF23/IGF1	2	Naive.T_IGHA1
hsa05143	African trypanosomiasis	1/201	35/5894	0.704176449837983	0.999986049070926	0.973670626726955	HBD	1	Naive.T_IGHA1
hsa04120	Ubiquitin mediated proteolysis	4/201	139/5894	0.704483701789589	0.999986049070926	0.973670626726955	FBXW7/SKP1/SYVN1/UBE2J1	4	Naive.T_IGHA1
hsa00270	Cysteine and methionine metabolism	1/201	36/5894	0.714325030411897	0.999986049070926	0.973670626726955	LDHB	1	Naive.T_IGHA1
hsa05020	Prion diseases	1/201	36/5894	0.714325030411897	0.999986049070926	0.973670626726955	SOD1	1	Naive.T_IGHA1
hsa00982	Drug metabolism - cytochrome P450	2/201	73/5894	0.717754862591302	0.999986049070926	0.973670626726955	GSTK1/GSTP1	2	Naive.T_IGHA1
hsa04520	Adherens junction	2/201	73/5894	0.717754862591302	0.999986049070926	0.973670626726955	ACTB/ACTG1	2	Naive.T_IGHA1
hsa05140	Leishmaniasis	2/201	73/5894	0.717754862591302	0.999986049070926	0.973670626726955	CYBA/NFKBIA	2	Naive.T_IGHA1
hsa05412	Arrhythmogenic right ventricular cardiomyopathy (ARVC)	2/201	74/5894	0.724766349482494	0.999986049070926	0.973670626726955	ACTB/ACTG1	2	Naive.T_IGHA1
hsa04070	Phosphatidylinositol signaling system	2/201	78/5894	0.75136089600796	0.999986049070926	0.973670626726955	CALM1/CALM2	2	Naive.T_IGHA1
hsa00620	Pyruvate metabolism	1/201	40/5894	0.751570237639163	0.999986049070926	0.973670626726955	LDHB	1	Naive.T_IGHA1
hsa05016	Huntington's disease	5/201	183/5894	0.754982313285527	0.999986049070926	0.973670626726955	COX4I1/COX7C/CREB3L2/SOD1/UQCRB	5	Naive.T_IGHA1
hsa04146	Peroxisome	2/201	79/5894	0.757656080178745	0.999986049070926	0.973670626726955	GSTK1/SOD1	2	Naive.T_IGHA1
hsa04270	Vascular smooth muscle contraction	3/201	116/5894	0.763312302033233	0.999986049070926	0.973670626726955	CALM1/CALM2/MYL6	3	Naive.T_IGHA1
hsa04960	Aldosterone-regulated sodium reabsorption	1/201	42/5894	0.768338683337688	0.999986049070926	0.973670626726955	IGF1	1	Naive.T_IGHA1
hsa00860	Porphyrin and chlorophyll metabolism	1/201	43/5894	0.776295608260642	0.999986049070926	0.973670626726955	FTH1	1	Naive.T_IGHA1
hsa02010	ABC transporters	1/201	44/5894	0.783980548055482	0.999986049070926	0.973670626726955	ABCB9	1	Naive.T_IGHA1
hsa04142	Lysosome	3/201	121/5894	0.787885886261283	0.999986049070926	0.973670626726955	ABCB9/CTSH/LAPTM5	3	Naive.T_IGHA1
hsa04350	TGF-beta signaling pathway	2/201	85/5894	0.792610743487042	0.999986049070926	0.973670626726955	ID3/SKP1	2	Naive.T_IGHA1
hsa00514	Other types of O-glycan biosynthesis	1/201	46/5894	0.798571167632503	0.999986049070926	0.973670626726955	ST6GAL1	1	Naive.T_IGHA1
hsa00520	Amino sugar and nucleotide sugar metabolism	1/201	48/5894	0.812180863732975	0.999986049070926	0.973670626726955	NANS	1	Naive.T_IGHA1
hsa04510	Focal adhesion	5/201	200/5894	0.819522626706616	0.999986049070926	0.973670626726955	ACTB/ACTG1/IGF1/MYL12A/MYL12B	5	Naive.T_IGHA1
hsa00561	Glycerolipid metabolism	1/201	50/5894	0.824875276003707	0.999986049070926	0.973670626726955	AKR1A1	1	Naive.T_IGHA1
hsa04144	Endocytosis	5/201	203/5894	0.829372707055304	0.999986049070926	0.973670626726955	ACAP1/ARFGAP3/CXCR4/HLA-A/HLA-E	5	Naive.T_IGHA1
hsa00190	Oxidative phosphorylation	3/201	132/5894	0.834577470097945	0.999986049070926	0.973670626726955	COX4I1/COX7C/UQCRB	3	Naive.T_IGHA1
hsa05145	Toxoplasmosis	3/201	133/5894	0.838351807830253	0.999986049070926	0.973670626726955	LY96/NFKBIA/PDK1	3	Naive.T_IGHA1
hsa04910	Insulin signaling pathway	3/201	138/5894	0.856132744890864	0.999986049070926	0.973670626726955	CALM1/CALM2/RPS6	3	Naive.T_IGHA1
hsa05150	Staphylococcus aureus infection	1/201	56/5894	0.858059349594461	0.999986049070926	0.973670626726955	FCGR2B	1	Naive.T_IGHA1
hsa04912	GnRH signaling pathway	2/201	101/5894	0.865010842125329	0.999986049070926	0.973670626726955	CALM1/CALM2	2	Naive.T_IGHA1
hsa05221	Acute myeloid leukemia	1/201	58/5894	0.867665821344252	0.999986049070926	0.973670626726955	PIM2	1	Naive.T_IGHA1
hsa00830	Retinol metabolism	1/201	64/5894	0.89277303658522	0.999986049070926	0.973670626726955	DHRS9	1	Naive.T_IGHA1
hsa04920	Adipocytokine signaling pathway	1/201	68/5894	0.906816543391564	0.999986049070926	0.973670626726955	NFKBIA	1	Naive.T_IGHA1
hsa05120	Epithelial cell signaling in Helicobacter pylori infection	1/201	68/5894	0.906816543391564	0.999986049070926	0.973670626726955	NFKBIA	1	Naive.T_IGHA1
hsa04115	p53 signaling pathway	1/201	69/5894	0.910031420627798	0.999986049070926	0.973670626726955	IGF1	1	Naive.T_IGHA1
hsa04610	Complement and coagulation cascades	1/201	69/5894	0.910031420627798	0.999986049070926	0.973670626726955	CD59	1	Naive.T_IGHA1
hsa04730	Long-term depression	1/201	70/5894	0.913135915813001	0.999986049070926	0.973670626726955	IGF1	1	Naive.T_IGHA1
hsa04622	RIG-I-like receptor signaling pathway	1/201	71/5894	0.916133800586626	0.999986049070926	0.973670626726955	NFKBIA	1	Naive.T_IGHA1
hsa05220	Chronic myeloid leukemia	1/201	73/5894	0.921824188559461	0.999986049070926	0.973670626726955	NFKBIA	1	Naive.T_IGHA1
hsa05200	Pathways in cancer	7/201	327/5894	0.936158003666214	0.999986049070926	0.973670626726955	FGF23/GSTP1/HSP90AA1/HSP90AB1/HSP90B1/IGF1/NFKBIA	7	Naive.T_IGHA1
hsa04664	Fc epsilon RI signaling pathway	1/201	79/5894	0.93669111799589	0.999986049070926	0.973670626726955	PDK1	1	Naive.T_IGHA1
hsa04360	Axon guidance	2/201	130/5894	0.940504766133398	0.999986049070926	0.973670626726955	CFL1/CXCR4	2	Naive.T_IGHA1
hsa03015	mRNA surveillance pathway	1/201	83/5894	0.945002955594776	0.999986049070926	0.973670626726955	PABPC1	1	Naive.T_IGHA1
hsa04020	Calcium signaling pathway	3/201	177/5894	0.945191014507774	0.999986049070926	0.973670626726955	CALM1/CALM2/CD38	3	Naive.T_IGHA1
hsa04512	ECM-receptor interaction	1/201	85/5894	0.948742119512594	0.999986049070926	0.973670626726955	SDC1	1	Naive.T_IGHA1
hsa05222	Small cell lung cancer	1/201	85/5894	0.948742119512594	0.999986049070926	0.973670626726955	NFKBIA	1	Naive.T_IGHA1
hsa04060	Cytokine-cytokine receptor interaction	5/201	265/5894	0.952743384380708	0.999986049070926	0.973670626726955	CXCR4/IFNAR2/IL7R/LTB/TNFRSF17	5	Naive.T_IGHA1
hsa04210	Apoptosis	1/201	89/5894	0.955478368177926	0.999986049070926	0.973670626726955	NFKBIA	1	Naive.T_IGHA1
hsa05323	Rheumatoid arthritis	1/201	92/5894	0.959945554026134	0.999986049070926	0.973670626726955	LTB	1	Naive.T_IGHA1
hsa00240	Pyrimidine metabolism	1/201	99/5894	0.968709736999698	0.999986049070926	0.973670626726955	NME1	1	Naive.T_IGHA1
hsa04972	Pancreatic secretion	1/201	101/5894	0.970842884066076	0.999986049070926	0.973670626726955	CD38	1	Naive.T_IGHA1
hsa04630	Jak-STAT signaling pathway	2/201	155/5894	0.971564291400606	0.999986049070926	0.973670626726955	IFNAR2/IL7R	2	Naive.T_IGHA1
hsa00230	Purine metabolism	2/201	162/5894	0.976973171107698	0.999986049070926	0.973670626726955	APRT/NME1	2	Naive.T_IGHA1
hsa04110	Cell cycle	1/201	128/5894	0.988787204450694	0.999986049070926	0.973670626726955	SKP1	1	Naive.T_IGHA1
hsa04062	Chemokine signaling pathway	2/201	189/5894	0.989944720728415	0.999986049070926	0.973670626726955	CXCR4/NFKBIA	2	Naive.T_IGHA1
hsa05322	Systemic lupus erythematosus	1/201	138/5894	0.992138658685864	0.999986049070926	0.973670626726955	FCGR2B	1	Naive.T_IGHA1
hsa04310	Wnt signaling pathway	1/201	151/5894	0.995049990803408	0.999986049070926	0.973670626726955	SKP1	1	Naive.T_IGHA1
hsa04010	MAPK signaling pathway	2/201	268/5894	0.999198310222346	0.999986049070926	0.973670626726955	FGF23/MEF2C	2	Naive.T_IGHA1
hsa04740	Olfactory transduction	2/201	388/5894	0.999986049070926	0.999986049070926	0.973670626726955	CALM1/CALM2	2	Naive.T_IGHA1
hsa05332	Graft-versus-host disease	45473	43/5894	5.47470919140479e-08	3.44906679058502e-06	2.18988367656192e-06	HLA-B/HLA-DPA1/HLA-DQA1/HLA-DRA/KLRD1/PRF1	6	Naive.T_TMSB4X
hsa05330	Allograft rejection	45442	39/5894	1.22905980604825e-06	2.66100768050353e-05	1.68952868603399e-05	HLA-B/HLA-DPA1/HLA-DQA1/HLA-DRA/PRF1	5	Naive.T_TMSB4X
hsa05416	Viral myocarditis	45473	72/5894	1.26714651452549e-06	2.66100768050353e-05	1.68952868603399e-05	ACTB/HLA-B/HLA-DPA1/HLA-DQA1/HLA-DRA/PRF1	6	Naive.T_TMSB4X
hsa04612	Antigen processing and presentation	45473	78/5894	2.03964250478334e-06	3.21243694503376e-05	2.03964250478334e-05	B2M/HLA-B/HLA-DPA1/HLA-DQA1/HLA-DRA/KLRD1	6	Naive.T_TMSB4X
hsa04940	Type I diabetes mellitus	45442	45/5894	2.55311533176562e-06	3.21692531802467e-05	2.04249226541249e-05	HLA-B/HLA-DPA1/HLA-DQA1/HLA-DRA/PRF1	5	Naive.T_TMSB4X
hsa05320	Autoimmune thyroid disease	45442	54/5894	6.40087454268e-06	6.720918269814e-05	4.26724969512e-05	HLA-B/HLA-DPA1/HLA-DQA1/HLA-DRA/PRF1	5	Naive.T_TMSB4X
hsa04514	Cell adhesion molecules (CAMs)	45473	136/5894	5.08643597971438e-05	0.000457779238174294	0.000290653484555107	CD2/HLA-B/HLA-DPA1/HLA-DQA1/HLA-DRA/SELL	6	Naive.T_TMSB4X
hsa04060	Cytokine-cytokine receptor interaction	45503	265/5894	0.000286497505278603	0.00219461021542866	0.00139340331138327	CCL4/CCL5/CCR7/IL2RG/IL7R/XCL1/XCL2	7	Naive.T_TMSB4X
hsa04062	Chemokine signaling pathway	45473	189/5894	0.000313515745061237	0.00219461021542866	0.00139340331138327	CCL4/CCL5/CCR7/NFKBIA/XCL1/XCL2	6	Naive.T_TMSB4X
hsa05140	Leishmaniasis	45412	73/5894	0.000465232460493135	0.00278309587713529	0.00176704500135574	HLA-DPA1/HLA-DQA1/HLA-DRA/NFKBIA	4	Naive.T_TMSB4X
hsa05310	Asthma	45381	31/5894	0.000485937375372828	0.00278309587713529	0.00176704500135574	HLA-DPA1/HLA-DQA1/HLA-DRA	3	Naive.T_TMSB4X
hsa04650	Natural killer cell mediated cytotoxicity	45442	136/5894	0.000544231778348278	0.00285721683632846	0.00181410592782759	HCST/HLA-B/KLRD1/PRF1/TYROBP	5	Naive.T_TMSB4X
hsa05340	Primary immunodeficiency	45381	35/5894	0.00069790438916918	0.00338215203981987	0.00214739812052055	CD79A/IL2RG/IL7R	3	Naive.T_TMSB4X
hsa04145	Phagosome	45442	156/5894	0.00101614258281293	0.00457264162265819	0.00290326452232266	ACTB/HLA-B/HLA-DPA1/HLA-DQA1/HLA-DRA	5	Naive.T_TMSB4X
hsa05323	Rheumatoid arthritis	45412	92/5894	0.00111675865998238	0.00469038637192601	0.00297802309328636	CCL5/HLA-DPA1/HLA-DQA1/HLA-DRA	4	Naive.T_TMSB4X
hsa04672	Intestinal immune network for IgA production	45381	49/5894	0.00187246964679638	0.00737284923426075	0.00468117411699095	HLA-DPA1/HLA-DQA1/HLA-DRA	3	Naive.T_TMSB4X
hsa04623	Cytosolic DNA-sensing pathway	45381	56/5894	0.00275047796438445	0.00962667287534557	0.00611217325418766	CCL4/CCL5/NFKBIA	3	Naive.T_TMSB4X
hsa05150	Staphylococcus aureus infection	45381	56/5894	0.00275047796438445	0.00962667287534557	0.00611217325418766	HLA-DPA1/HLA-DQA1/HLA-DRA	3	Naive.T_TMSB4X
hsa04621	NOD-like receptor signaling pathway	45381	59/5894	0.00319269220124262	0.010586295193594	0.00672145726577394	CCL5/NFKBIA/TNFAIP3	3	Naive.T_TMSB4X
hsa05145	Toxoplasmosis	45412	133/5894	0.00430782551872633	0.0135696503839879	0.00861565103745266	HLA-DPA1/HLA-DQA1/HLA-DRA/NFKBIA	4	Naive.T_TMSB4X
hsa04640	Hematopoietic cell lineage	45381	88/5894	0.00976008624849196	0.0292802587454759	0.018590640473318	CD2/HLA-DRA/IL7R	3	Naive.T_TMSB4X
hsa04620	Toll-like receptor signaling pathway	45381	102/5894	0.0145594839471195	0.0416930676667514	0.0264717889947628	CCL4/CCL5/NFKBIA	3	Naive.T_TMSB4X
hsa05322	Systemic lupus erythematosus	45381	138/5894	0.0321537215934006	0.0880732374080105	0.0559195158146098	HLA-DPA1/HLA-DQA1/HLA-DRA	3	Naive.T_TMSB4X
hsa05131	Shigellosis	2/30	62/5894	0.0392157610409144	0.1029413727324	0.0653596017348574	ACTB/NFKBIA	2	Naive.T_TMSB4X
hsa05120	Epithelial cell signaling in Helicobacter pylori infection	2/30	68/5894	0.046366196385103	0.11684281489046	0.0741859142161648	CCL5/NFKBIA	2	Naive.T_TMSB4X
hsa04662	B cell receptor signaling pathway	2/30	75/5894	0.0552655709608504	0.133912729635907	0.0850239553243852	CD79A/NFKBIA	2	Naive.T_TMSB4X
hsa05142	Chagas disease (American trypanosomiasis)	2/30	104/5894	0.097516466893959	0.227538422752571	0.144468839842902	CCL5/NFKBIA	2	Naive.T_TMSB4X
hsa04710	Circadian rhythm	45321	23/5894	0.110937123228746	0.249608527264679	0.158481604612494	RORA	1	Naive.T_TMSB4X
hsa04380	Osteoclast differentiation	2/30	128/5894	0.137486532701847	0.298677640007462	0.189636596830134	NFKBIA/TYROBP	2	Naive.T_TMSB4X
hsa00190	Oxidative phosphorylation	2/30	132/5894	0.14447407957285	0.303395567102986	0.192632106097134	ATP5F1E/ATP5MG	2	Naive.T_TMSB4X
hsa05020	Prion diseases	45321	36/5894	0.16827561284939	0.341979471274566	0.217129823031471	CCL5	1	Naive.T_TMSB4X
hsa04630	Jak-STAT signaling pathway	2/30	155/5894	0.185974851156399	0.366137988214161	0.232468563945499	IL2RG/IL7R	2	Naive.T_TMSB4X
hsa05144	Malaria	45321	51/5894	0.229997855053835	0.439086814193684	0.278785278853133	KLRB1	1	Naive.T_TMSB4X
hsa05110	Vibrio cholerae infection	45321	54/5894	0.241799452329057	0.448040161668548	0.284469943916538	ACTB	1	Naive.T_TMSB4X
hsa05130	Pathogenic Escherichia coli infection	45321	58/5894	0.257263220786871	0.463073797416367	0.294015109470709	ACTB	1	Naive.T_TMSB4X
hsa04144	Endocytosis	2/30	203/5894	0.276650285232886	0.463159997247788	0.294069839522405	HLA-B/IL2RG	2	Naive.T_TMSB4X
hsa04920	Adipocytokine signaling pathway	45321	68/5894	0.294601	0.463159997247788	0.294069839522405	NFKBIA	1	Naive.T_TMSB4X
hsa04622	RIG-I-like receptor signaling pathway	45321	71/5894	0.305443432122275	0.463159997247788	0.294069839522405	NFKBIA	1	Naive.T_TMSB4X
hsa05100	Bacterial invasion of epithelial cells	45321	71/5894	0.305443432122275	0.463159997247788	0.294069839522405	ACTB	1	Naive.T_TMSB4X
hsa04520	Adherens junction	45321	73/5894	0.312582295985048	0.463159997247788	0.294069839522405	ACTB	1	Naive.T_TMSB4X
hsa05220	Chronic myeloid leukemia	45321	73/5894	0.312582295985048	0.463159997247788	0.294069839522405	NFKBIA	1	Naive.T_TMSB4X
hsa04971	Gastric acid secretion	45321	74/5894	0.316125077486586	0.463159997247788	0.294069839522405	ACTB	1	Naive.T_TMSB4X
hsa05412	Arrhythmogenic right ventricular cardiomyopathy (ARVC)	45321	74/5894	0.316125077486586	0.463159997247788	0.294069839522405	ACTB	1	Naive.T_TMSB4X
hsa05410	Hypertrophic cardiomyopathy (HCM)	45321	83/5894	0.347225835280853	0.476312917882516	0.302420900242867	ACTB	1	Naive.T_TMSB4X
hsa04350	TGF-beta signaling pathway	45321	85/5894	0.353949067476478	0.476312917882516	0.302420900242867	ID2	1	Naive.T_TMSB4X
hsa05222	Small cell lung cancer	45321	85/5894	0.353949067476478	0.476312917882516	0.302420900242867	NFKBIA	1	Naive.T_TMSB4X
hsa04210	Apoptosis	45321	89/5894	0.367195294240617	0.476312917882516	0.302420900242867	NFKBIA	1	Naive.T_TMSB4X
hsa05215	Prostate cancer	45321	89/5894	0.367195294240617	0.476312917882516	0.302420900242867	NFKBIA	1	Naive.T_TMSB4X
hsa05414	Dilated cardiomyopathy	45321	90/5894	0.370465602797513	0.476312917882516	0.302420900242867	ACTB	1	Naive.T_TMSB4X
hsa04660	T cell receptor signaling pathway	45321	108/5894	0.42661196600344	0.537531077164335	0.341289572802752	NFKBIA	1	Naive.T_TMSB4X
hsa04670	Leukocyte transendothelial migration	45321	117/5894	0.452838247697019	0.55938842362573	0.355167253095701	ACTB	1	Naive.T_TMSB4X
hsa04142	Lysosome	45321	121/5894	0.464118586110584	0.562297517787823	0.357014297008142	CTSW	1	Naive.T_TMSB4X
hsa04722	Neurotrophin signaling pathway	45321	127/5894	0.480618652405926	0.564588519979162	0.358468901574071	NFKBIA	1	Naive.T_TMSB4X
hsa05012	Parkinson's disease	45321	130/5894	0.488683435156794	0.564588519979162	0.358468901574071	ATP5F1E	1	Naive.T_TMSB4X
hsa04530	Tight junction	45321	133/5894	0.496627102093838	0.564588519979162	0.358468901574071	ACTB	1	Naive.T_TMSB4X
hsa05160	Hepatitis C	45321	135/5894	0.5018564622037	0.564588519979162	0.358468901574071	NFKBIA	1	Naive.T_TMSB4X
hsa05010	Alzheimer's disease	45321	168/5894	0.580924038535998	0.642073937329261	0.407665991955086	ATP5F1E	1	Naive.T_TMSB4X
hsa05016	Huntington's disease	45321	183/5894	0.612715345872332	0.665535634309602	0.42256230749816	ATP5F1E	1	Naive.T_TMSB4X
hsa04510	Focal adhesion	45321	200/5894	0.645929076686069	0.689720878495294	0.43791801809225	ACTB	1	Naive.T_TMSB4X
hsa04810	Regulation of actin cytoskeleton	45321	214/5894	0.67119804681851	0.704757949159436	0.447465364545673	ACTB	1	Naive.T_TMSB4X
hsa04010	MAPK signaling pathway	45321	268/5894	0.753307585420668	0.770763201389342	0.489373461199582	DUSP2	1	Naive.T_TMSB4X
hsa04080	Neuroactive ligand-receptor interaction	45321	272/5894	0.758528864859353	0.770763201389342	0.489373461199582	GZMA	1	Naive.T_TMSB4X
hsa05200	Pathways in cancer	45321	327/5894	0.820343281166255	0.820343281166255	0.520852876930956	NFKBIA	1	Naive.T_TMSB4X
hsa03010	Ribosome	26/94	92/5894	1.16220391695833e-26	1.1854479952975e-24	1.03986666254167e-24	RPL13/RPL13A/RPL21/RPL23A/RPL27A/RPL30/RPL31/RPL32/RPL34/RPL37A/RPL38/RPL39/RPL41/RPL9/RPLP2/RPS12/RPS14/RPS15A/RPS21/RPS23/RPS25/RPS27/RPS27A/RPS29/RPS3/RPS5	26	Naive.T_IFI6
hsa04940	Type I diabetes mellitus	8/94	45/5894	4.11542580966724e-07	2.09886716293029e-05	1.84111154643008e-05	FAS/HLA-A/HLA-B/HLA-DPA1/HLA-DQB1/HLA-DRB1/ICA1/LTA	8	Naive.T_IFI6
hsa05320	Autoimmune thyroid disease	7/94	54/5894	2.01461877177093e-05	0.000684970382402115	0.000600851212633434	CTLA4/FAS/HLA-A/HLA-B/HLA-DPA1/HLA-DQB1/HLA-DRB1	7	Naive.T_IFI6
hsa05330	Allograft rejection	6/94	39/5894	2.99150495907359e-05	0.000762833764563766	0.000669152425055935	FAS/HLA-A/HLA-B/HLA-DPA1/HLA-DQB1/HLA-DRB1	6	Naive.T_IFI6
hsa05332	Graft-versus-host disease	6/94	43/5894	5.31016608115615e-05	0.00108327388055586	0.000950240246101627	FAS/HLA-A/HLA-B/HLA-DPA1/HLA-DQB1/HLA-DRB1	6	Naive.T_IFI6
hsa05416	Viral myocarditis	6/94	72/5894	0.000938937805969203	0.0159619427014765	0.0140017041241022	ACTB/HLA-A/HLA-B/HLA-DPA1/HLA-DQB1/HLA-DRB1	6	Naive.T_IFI6
hsa04612	Antigen processing and presentation	6/94	78/5894	0.00142982947344972	0.020834658041696	0.0182760158260491	B2M/HLA-A/HLA-B/HLA-DPA1/HLA-DQB1/HLA-DRB1	6	Naive.T_IFI6
hsa04514	Cell adhesion molecules (CAMs)	7/94	136/5894	0.00575752186894808	0.073408403829088	0.0643933366921825	CTLA4/HLA-A/HLA-B/HLA-DPA1/HLA-DQB1/HLA-DRB1/ICOS	7	Naive.T_IFI6
hsa04672	Intestinal immune network for IgA production	4/94	49/5894	0.00743152624813737	0.0842239641455568	0.07388067030312	HLA-DPA1/HLA-DQB1/HLA-DRB1/ICOS	4	Naive.T_IFI6
hsa05014	Amyotrophic lateral sclerosis (ALS)	4/94	54/5894	0.010443459825235	0.106523290217397	0.0934414826468398	CASP1/GPX1/SOD1/TNFRSF1B	4	Naive.T_IFI6
hsa05310	Asthma	3/94	31/5894	0.0127849738514825	0.118551575713747	0.103992610275216	HLA-DPA1/HLA-DQB1/HLA-DRB1	3	Naive.T_IFI6
hsa05323	Rheumatoid arthritis	5/94	92/5894	0.0153294746535966	0.130300534555571	0.114298714522431	CTLA4/HLA-DPA1/HLA-DQB1/HLA-DRB1/LTB	5	Naive.T_IFI6
hsa00010	Glycolysis / Gluconeogenesis	4/94	65/5894	0.0195903844949965	0.153709170653049	0.134832605836008	ENO1/GAPDH/PKM/TPI1	4	Naive.T_IFI6
hsa04115	p53 signaling pathway	4/94	69/5894	0.0238453909678331	0.168094830000499	0.147451605263595	CCND2/FAS/GADD45A/PMAIP1	4	Naive.T_IFI6
hsa04060	Cytokine-cytokine receptor interaction	9/94	265/5894	0.0247198279412498	0.168094830000499	0.147451605263595	FAS/IL1R2/IL2RA/LTA/LTB/TNFRSF18/TNFRSF1B/TNFRSF4/TNFRSF9	9	Naive.T_IFI6
hsa03050	Proteasome	3/94	45/5894	0.0344187339196289	0.219419428737634	0.192473183103188	POMP/PSMB8/PSMD14	3	Naive.T_IFI6
hsa04145	Phagosome	6/94	156/5894	0.0377126276882812	0.226275766129687	0.198487514148848	ACTB/HLA-A/HLA-B/HLA-DPA1/HLA-DQB1/HLA-DRB1	6	Naive.T_IFI6
hsa04640	Hematopoietic cell lineage	4/94	88/5894	0.0513078335566708	0.290744390154468	0.255038938731989	CD3D/HLA-DRB1/IL1R2/IL2RA	4	Naive.T_IFI6
hsa05150	Staphylococcus aureus infection	3/94	56/5894	0.0594006646104753	0.318887778435183	0.279726121434371	HLA-DPA1/HLA-DQB1/HLA-DRB1	3	Naive.T_IFI6
hsa05131	Shigellosis	3/94	62/5894	0.0757822434040274	0.38648944136054	0.33902582575486	ACTB/ARPC1B/PFN1	3	Naive.T_IFI6
hsa05340	Primary immunodeficiency	2/94	35/5894	0.106748825671572	0.496251452383214	0.435308291564223	CD3D/ICOS	2	Naive.T_IFI6
hsa05140	Leishmaniasis	3/94	73/5894	0.110291750652219	0.496251452383214	0.435308291564223	HLA-DPA1/HLA-DQB1/HLA-DRB1	3	Naive.T_IFI6
hsa05020	Prion diseases	2/94	36/5894	0.111899837302097	0.496251452383214	0.435308291564223	PRNP/SOD1	2	Naive.T_IFI6
hsa04260	Cardiac muscle contraction	3/94	77/5894	0.124114680053063	0.512761244662761	0.44979056549365	COX5A/COX7A2/TPM4	3	Naive.T_IFI6
hsa04810	Regulation of actin cytoskeleton	6/94	214/5894	0.125676775652638	0.512761244662761	0.44979056549365	ACTB/ARPC1B/CFL1/PFN1/PPP1CA/TMSB4X	6	Naive.T_IFI6
hsa05410	Hypertrophic cardiomyopathy (HCM)	3/94	83/5894	0.14595008978848	0.57257342917019	0.502257394008938	ACTB/LMNA/TPM4	3	Naive.T_IFI6
hsa05414	Dilated cardiomyopathy	3/94	90/5894	0.172877058053608	0.653091108202519	0.572886937019753	ACTB/LMNA/TPM4	3	Naive.T_IFI6
hsa05130	Pathogenic Escherichia coli infection	2/94	58/5894	0.23627986102965	0.804390845327425	0.70560600467318	ACTB/ARPC1B	2	Naive.T_IFI6
hsa04614	Renin-angiotensin system	1/94	17/5894	0.239426939642168	0.804390845327425	0.70560600467318	CTSA	1	Naive.T_IFI6
hsa04660	T cell receptor signaling pathway	3/94	108/5894	0.247373179881653	0.804390845327425	0.70560600467318	CD3D/CTLA4/ICOS	3	Naive.T_IFI6
hsa00670	One carbon pool by folate	1/94	18/5894	0.251591967321875	0.804390845327425	0.70560600467318	MTHFD2	1	Naive.T_IFI6
hsa05010	Alzheimer's disease	4/94	168/5894	0.27968046595262	0.804390845327425	0.70560600467318	COX5A/COX7A2/FAS/GAPDH	4	Naive.T_IFI6
hsa01040	Biosynthesis of unsaturated fatty acids	1/94	21/5894	0.286943841677927	0.804390845327425	0.70560600467318	HACD1	1	Naive.T_IFI6
hsa04710	Circadian rhythm	1/94	23/5894	0.309588654911854	0.804390845327425	0.70560600467318	RBX1	1	Naive.T_IFI6
hsa03018	RNA degradation	2/94	71/5894	0.31343177318115	0.804390845327425	0.70560600467318	BTG3/ENO1	2	Naive.T_IFI6
hsa04622	RIG-I-like receptor signaling pathway	2/94	71/5894	0.31343177318115	0.804390845327425	0.70560600467318	TANK/TRAF3	2	Naive.T_IFI6
hsa05100	Bacterial invasion of epithelial cells	2/94	71/5894	0.31343177318115	0.804390845327425	0.70560600467318	ACTB/ARPC1B	2	Naive.T_IFI6
hsa00760	Nicotinate and nicotinamide metabolism	1/94	24/5894	0.320642762634267	0.804390845327425	0.70560600467318	NAMPT	1	Naive.T_IFI6
hsa05412	Arrhythmogenic right ventricular cardiomyopathy (ARVC)	2/94	74/5894	0.331095990666196	0.804390845327425	0.70560600467318	ACTB/LMNA	2	Naive.T_IFI6
hsa05016	Huntington's disease	4/94	183/5894	0.334009441841294	0.804390845327425	0.70560600467318	COX5A/COX7A2/GPX1/SOD1	4	Naive.T_IFI6
hsa04110	Cell cycle	3/94	128/5894	0.334678149353953	0.804390845327425	0.70560600467318	CCND2/GADD45A/RBX1	3	Naive.T_IFI6
hsa00190	Oxidative phosphorylation	3/94	132/5894	0.352259915473752	0.804390845327425	0.70560600467318	COX17/COX5A/COX7A2	3	Naive.T_IFI6
hsa00052	Galactose metabolism	1/94	27/5894	0.352765225152325	0.804390845327425	0.70560600467318	UGP2	1	Naive.T_IFI6
hsa05145	Toxoplasmosis	3/94	133/5894	0.356649530396526	0.804390845327425	0.70560600467318	HLA-DPA1/HLA-DQB1/HLA-DRB1	3	Naive.T_IFI6
hsa04146	Peroxisome	2/94	79/5894	0.360249888233978	0.804390845327425	0.70560600467318	PRDX1/SOD1	2	Naive.T_IFI6
hsa04650	Natural killer cell mediated cytotoxicity	3/94	136/5894	0.369796072215446	0.804390845327425	0.70560600467318	FAS/HLA-A/HLA-B	3	Naive.T_IFI6
hsa03008	Ribosome biogenesis in eukaryotes	2/94	81/5894	0.371788068585309	0.804390845327425	0.70560600467318	SNU13/TCOF1	2	Naive.T_IFI6
hsa05322	Systemic lupus erythematosus	3/94	138/5894	0.378536868389376	0.804390845327425	0.70560600467318	HLA-DPA1/HLA-DQB1/HLA-DRB1	3	Naive.T_IFI6
hsa00040	Pentose and glucuronate interconversions	1/94	32/5894	0.402996152039262	0.828447021197882	0.726707913331476	UGP2	1	Naive.T_IFI6
hsa04144	Endocytosis	4/94	203/5894	0.407102163592867	0.828447021197882	0.726707913331476	HLA-A/HLA-B/IL2RA/RAB11FIP1	4	Naive.T_IFI6
hsa05143	African trypanosomiasis	1/94	35/5894	0.431262558394687	0.828447021197882	0.726707913331476	FAS	1	Naive.T_IFI6
hsa00051	Fructose and mannose metabolism	1/94	36/5894	0.44038720756876	0.828447021197882	0.726707913331476	TPI1	1	Naive.T_IFI6
hsa04666	Fc gamma R-mediated phagocytosis	2/94	95/5894	0.449956165142916	0.828447021197882	0.726707913331476	ARPC1B/CFL1	2	Naive.T_IFI6
hsa00240	Pyrimidine metabolism	2/94	99/5894	0.471305211984421	0.828447021197882	0.726707913331476	ENTPD1/TYMP	2	Naive.T_IFI6
hsa00620	Pyruvate metabolism	1/94	40/5894	0.47545977799778	0.828447021197882	0.726707913331476	PKM	1	Naive.T_IFI6
hsa05219	Bladder cancer	1/94	42/5894	0.492171447303775	0.828447021197882	0.726707913331476	TYMP	1	Naive.T_IFI6
hsa05142	Chagas disease (American trypanosomiasis)	2/94	104/5894	0.497294811931583	0.828447021197882	0.726707913331476	CD3D/FAS	2	Naive.T_IFI6
hsa04962	Vasopressin-regulated water reabsorption	1/94	44/5894	0.508356173799387	0.828447021197882	0.726707913331476	ARHGDIB	1	Naive.T_IFI6
hsa03420	Nucleotide excision repair	1/94	45/5894	0.516256091690474	0.828447021197882	0.726707913331476	RBX1	1	Naive.T_IFI6
hsa00520	Amino sugar and nucleotide sugar metabolism	1/94	48/5894	0.539210059465848	0.828447021197882	0.726707913331476	UGP2	1	Naive.T_IFI6
hsa04930	Type II diabetes mellitus	1/94	48/5894	0.539210059465848	0.828447021197882	0.726707913331476	PKM	1	Naive.T_IFI6
hsa04114	Oocyte meiosis	2/94	114/5894	0.546806656126851	0.828447021197882	0.726707913331476	PPP1CA/RBX1	2	Naive.T_IFI6
hsa00480	Glutathione metabolism	1/94	50/5894	0.553910595593003	0.828447021197882	0.726707913331476	GPX1	1	Naive.T_IFI6
hsa04270	Vascular smooth muscle contraction	2/94	116/5894	0.556299420783874	0.828447021197882	0.726707913331476	MYL6/PPP1CA	2	Naive.T_IFI6
hsa04670	Leukocyte transendothelial migration	2/94	117/5894	0.560993614874409	0.828447021197882	0.726707913331476	ACTB/RHOH	2	Naive.T_IFI6
hsa00983	Drug metabolism - other enzymes	1/94	52/5894	0.568146973366079	0.828447021197882	0.726707913331476	TYMP	1	Naive.T_IFI6
hsa04142	Lysosome	2/94	121/5894	0.57942020748339	0.828447021197882	0.726707913331476	CTSA/CTSC	2	Naive.T_IFI6
hsa00330	Arginine and proline metabolism	1/94	54/5894	0.581933695583702	0.828447021197882	0.726707913331476	SAT1	1	Naive.T_IFI6
hsa00500	Starch and sucrose metabolism	1/94	54/5894	0.581933695583702	0.828447021197882	0.726707913331476	UGP2	1	Naive.T_IFI6
hsa05110	Vibrio cholerae infection	1/94	54/5894	0.581933695583702	0.828447021197882	0.726707913331476	ACTB	1	Naive.T_IFI6
hsa04623	Cytosolic DNA-sensing pathway	1/94	56/5894	0.595284816672129	0.828447021197882	0.726707913331476	CASP1	1	Naive.T_IFI6
hsa00562	Inositol phosphate metabolism	1/94	57/5894	0.601801299582856	0.828447021197882	0.726707913331476	TPI1	1	Naive.T_IFI6
hsa00590	Arachidonic acid metabolism	1/94	59/5894	0.614524423859901	0.828447021197882	0.726707913331476	GPX1	1	Naive.T_IFI6
hsa04621	NOD-like receptor signaling pathway	1/94	59/5894	0.614524423859901	0.828447021197882	0.726707913331476	CASP1	1	Naive.T_IFI6
hsa05012	Parkinson's disease	2/94	130/5894	0.61881712878831	0.828447021197882	0.726707913331476	COX5A/COX7A2	2	Naive.T_IFI6
hsa04510	Focal adhesion	3/94	200/5894	0.624223066805445	0.828447021197882	0.726707913331476	ACTB/CCND2/PPP1CA	3	Naive.T_IFI6
hsa04010	MAPK signaling pathway	4/94	268/5894	0.625396280708205	0.828447021197882	0.726707913331476	DUSP4/FAS/GADD45A/IL1R2	4	Naive.T_IFI6
hsa04920	Adipocytokine signaling pathway	1/94	68/5894	0.666977842786145	0.849667850760792	0.745322676105958	TNFRSF1B	1	Naive.T_IFI6
hsa03320	PPAR signaling pathway	1/94	70/5894	0.67763839463133	0.849667850760792	0.745322676105958	UBC	1	Naive.T_IFI6
hsa04720	Long-term potentiation	1/94	70/5894	0.67763839463133	0.849667850760792	0.745322676105958	PPP1CA	1	Naive.T_IFI6
hsa05211	Renal cell carcinoma	1/94	70/5894	0.67763839463133	0.849667850760792	0.745322676105958	RBX1	1	Naive.T_IFI6
hsa04520	Adherens junction	1/94	73/5894	0.69299927159725	0.849667850760792	0.745322676105958	ACTB	1	Naive.T_IFI6
hsa04971	Gastric acid secretion	1/94	74/5894	0.697956850788087	0.849667850760792	0.745322676105958	ACTB	1	Naive.T_IFI6
hsa04310	Wnt signaling pathway	2/94	151/5894	0.699726465332417	0.849667850760792	0.745322676105958	CCND2/RBX1	2	Naive.T_IFI6
hsa04630	Jak-STAT signaling pathway	2/94	155/5894	0.713440954793302	0.856129145751962	0.750990478729791	CCND2/IL2RA	2	Naive.T_IFI6
hsa00230	Purine metabolism	2/94	162/5894	0.736193643540598	0.866452732788006	0.760046256831584	ENTPD1/PKM	2	Naive.T_IFI6
hsa04350	TGF-beta signaling pathway	1/94	85/5894	0.747527847895535	0.866452732788006	0.760046256831584	RBX1	1	Naive.T_IFI6
hsa05222	Small cell lung cancer	1/94	85/5894	0.747527847895535	0.866452732788006	0.760046256831584	TRAF3	1	Naive.T_IFI6
hsa04210	Apoptosis	1/94	89/5894	0.763481272404386	0.875001008823004	0.767544744581583	FAS	1	Naive.T_IFI6
hsa04620	Toll-like receptor signaling pathway	1/94	102/5894	0.808751289768614	0.916584795071095	0.804021750062364	TRAF3	1	Naive.T_IFI6
hsa05146	Amoebiasis	1/94	106/5894	0.82087068836971	0.91885659209471	0.806014554469044	IL1R2	1	Naive.T_IFI6
hsa04722	Neurotrophin signaling pathway	1/94	127/5894	0.873067259501367	0.91885659209471	0.806014554469044	ARHGDIB	1	Naive.T_IFI6
hsa03040	Spliceosome	1/94	128/5894	0.875136216950105	0.91885659209471	0.806014554469044	SNU13	1	Naive.T_IFI6
hsa04380	Osteoclast differentiation	1/94	128/5894	0.875136216950105	0.91885659209471	0.806014554469044	SIRPG	1	Naive.T_IFI6
hsa04360	Axon guidance	1/94	130/5894	0.879174553538567	0.91885659209471	0.806014554469044	CFL1	1	Naive.T_IFI6
hsa04530	Tight junction	1/94	133/5894	0.884990975351508	0.91885659209471	0.806014554469044	ACTB	1	Naive.T_IFI6
hsa05160	Hepatitis C	1/94	135/5894	0.888713791959527	0.91885659209471	0.806014554469044	TRAF3	1	Naive.T_IFI6
hsa04910	Insulin signaling pathway	1/94	138/5894	0.894075579544965	0.91885659209471	0.806014554469044	PPP1CA	1	Naive.T_IFI6
hsa04120	Ubiquitin mediated proteolysis	1/94	139/5894	0.895805408510005	0.91885659209471	0.806014554469044	RBX1	1	Naive.T_IFI6
hsa05200	Pathways in cancer	3/94	327/5894	0.900839796171284	0.91885659209471	0.806014554469044	FAS/RBX1/TRAF3	3	Naive.T_IFI6
hsa03013	RNA transport	1/94	152/5894	0.91590521894427	0.924973587448669	0.811380339867254	EIF3J	1	Naive.T_IFI6
hsa04141	Protein processing in endoplasmic reticulum	1/94	168/5894	0.935446214841384	0.935446214841384	0.820566855124021	RBX1	1	Naive.T_IFI6
hsa03010	Ribosome	73/137	92/5894	6.61303697083119e-111	6.81142807995613e-109	5.91692781600686e-109	FAU/RPL10/RPL10A/RPL11/RPL13/RPL13A/RPL14/RPL18/RPL18A/RPL19/RPL21/RPL22/RPL23/RPL23A/RPL24/RPL26/RPL27/RPL27A/RPL28/RPL29/RPL3/RPL30/RPL31/RPL32/RPL34/RPL35/RPL35A/RPL36/RPL36A/RPL37/RPL37A/RPL38/RPL4/RPL5/RPL6/RPL7/RPL7A/RPL8/RPL9/RPLP0/RPLP1/RPLP2/RPS10/RPS11/RPS12/RPS13/RPS14/RPS15/RPS15A/RPS16/RPS17/RPS18/RPS2/RPS20/RPS21/RPS23/RPS24/RPS25/RPS26/RPS27/RPS27A/RPS28/RPS29/RPS3/RPS3A/RPS4X/RPS4…	73	Naive.T_CD48
hsa04612	Antigen processing and presentation	13/137	78/5894	1.98138155526986e-08	1.02041150096398e-06	8.86407537883884e-07	B2M/CD74/HLA-B/HLA-DPA1/HLA-DPB1/HLA-DQA1/HLA-DQB1/HLA-DRA/HLA-DRB1/HLA-DRB5/HSP90AA1/HSPA1A/HSPA1B	13	Naive.T_CD48
hsa05330	Allograft rejection	8/137	39/5894	2.32658614751347e-06	7.9879457731296e-05	6.93894114170686e-05	HLA-B/HLA-DPA1/HLA-DPB1/HLA-DQA1/HLA-DQB1/HLA-DRA/HLA-DRB1/HLA-DRB5	8	Naive.T_CD48
hsa05332	Graft-versus-host disease	8/137	43/5894	5.0701218803129e-06	0.000101521110774345	8.81890078264623e-05	HLA-B/HLA-DPA1/HLA-DPB1/HLA-DQA1/HLA-DQB1/HLA-DRA/HLA-DRB1/HLA-DRB5	8	Naive.T_CD48
hsa05310	Asthma	7/137	31/5894	5.18793738271212e-06	0.000101521110774345	8.81890078264623e-05	HLA-DPA1/HLA-DPB1/HLA-DQA1/HLA-DQB1/HLA-DRA/HLA-DRB1/HLA-DRB5	7	Naive.T_CD48
hsa05140	Leishmaniasis	10/137	73/5894	5.91385111306865e-06	0.000101521110774345	8.81890078264623e-05	CYBA/HLA-DPA1/HLA-DPB1/HLA-DQA1/HLA-DQB1/HLA-DRA/HLA-DRB1/HLA-DRB5/JUN/NFKBIA	10	Naive.T_CD48
hsa04940	Type I diabetes mellitus	8/137	45/5894	7.24703482971648e-06	0.000106634941065828	9.2631272259534e-05	HLA-B/HLA-DPA1/HLA-DPB1/HLA-DQA1/HLA-DQB1/HLA-DRA/HLA-DRB1/HLA-DRB5	8	Naive.T_CD48
hsa04672	Intestinal immune network for IgA production	8/137	49/5894	1.4019646715557e-05	0.000180502951462796	0.000156798680371361	CXCR4/HLA-DPA1/HLA-DPB1/HLA-DQA1/HLA-DQB1/HLA-DRA/HLA-DRB1/HLA-DRB5	8	Naive.T_CD48
hsa05320	Autoimmune thyroid disease	8/137	54/5894	2.93295788969649e-05	0.000335660736265265	0.000291580608917195	HLA-B/HLA-DPA1/HLA-DPB1/HLA-DQA1/HLA-DQB1/HLA-DRA/HLA-DRB1/HLA-DRB5	8	Naive.T_CD48
hsa05416	Viral myocarditis	9/137	72/5894	3.74159380705828e-05	0.000385384162127002	0.000334774182736793	ACTB/HLA-B/HLA-DPA1/HLA-DPB1/HLA-DQA1/HLA-DQB1/HLA-DRA/HLA-DRB1/HLA-DRB5	9	Naive.T_CD48
hsa05323	Rheumatoid arthritis	9/137	92/5894	0.000257752617433832	0.00241350178142588	0.00209655239061012	CCL5/HLA-DPA1/HLA-DPB1/HLA-DQA1/HLA-DQB1/HLA-DRA/HLA-DRB1/HLA-DRB5/JUN	9	Naive.T_CD48
hsa05150	Staphylococcus aureus infection	7/137	56/5894	0.000281862046311147	0.00241931589750401	0.00210160297688136	HLA-DPA1/HLA-DPB1/HLA-DQA1/HLA-DQB1/HLA-DRA/HLA-DRB1/HLA-DRB5	7	Naive.T_CD48
hsa05145	Toxoplasmosis	10/137	133/5894	0.000982578810088478	0.0077850474953164	0.00676268816660086	HLA-DPA1/HLA-DPB1/HLA-DQA1/HLA-DQB1/HLA-DRA/HLA-DRB1/HLA-DRB5/HSPA1A/HSPA1B/NFKBIA	10	Naive.T_CD48
hsa04145	Phagosome	10/137	156/5894	0.00324589703114816	0.0238805281577329	0.0207444547103454	ACTB/CYBA/HLA-B/HLA-DPA1/HLA-DPB1/HLA-DQA1/HLA-DQB1/HLA-DRA/HLA-DRB1/HLA-DRB5	10	Naive.T_CD48
hsa04514	Cell adhesion molecules (CAMs)	9/137	136/5894	0.00419609916197429	0.0288132142455568	0.0250293634223028	HLA-B/HLA-DPA1/HLA-DPB1/HLA-DQA1/HLA-DQB1/HLA-DRA/HLA-DRB1/HLA-DRB5/SELL	9	Naive.T_CD48
hsa04640	Hematopoietic cell lineage	6/137	88/5894	0.0161297657826422	0.103835367225759	0.0901993481266176	CD3E/CD7/HLA-DRA/HLA-DRB1/HLA-DRB5/IL7R	6	Naive.T_CD48
hsa05322	Systemic lupus erythematosus	7/137	138/5894	0.0411109678780545	0.249084099496448	0.216373515147655	HLA-DPA1/HLA-DPB1/HLA-DQA1/HLA-DQB1/HLA-DRA/HLA-DRB1/HLA-DRB5	7	Naive.T_CD48
hsa05340	Primary immunodeficiency	3/137	35/5894	0.0468137937285982	0.267878930780312	0.232700144264962	CD3E/CD79A/IL7R	3	Naive.T_CD48
hsa04141	Protein processing in endoplasmic reticulum	7/137	168/5894	0.0955368867601192	0.517910491383804	0.449896696654301	DNAJA1/DNAJB1/HERPUD1/HSP90AA1/HSPA1A/HSPA1B/PPP1R15A	7	Naive.T_CD48
hsa04623	Cytosolic DNA-sensing pathway	3/137	56/5894	0.140553941304302	0.695671721928104	0.604313708368818	CCL4/CCL5/NFKBIA	3	Naive.T_CD48
hsa03013	RNA transport	6/137	152/5894	0.141835982140681	0.695671721928104	0.604313708368818	EEF1A1/EIF1/EIF3E/EIF3H/EIF4B/PABPC1	6	Naive.T_CD48
hsa04621	NOD-like receptor signaling pathway	3/137	59/5894	0.157054566798129	0.735300926373059	0.638738668796219	CCL5/HSP90AA1/NFKBIA	3	Naive.T_CD48
hsa05131	Shigellosis	3/137	62/5894	0.174122242349274	0.758014034423545	0.658469013040382	ACTB/NFKBIA/PFN1	3	Naive.T_CD48
hsa04380	Osteoclast differentiation	5/137	128/5894	0.176624629380243	0.758014034423545	0.658469013040382	CYBA/JUN/JUNB/NFKBIA/SOCS3	5	Naive.T_CD48
hsa05020	Prion diseases	2/137	36/5894	0.203556138794737	0.781545812686769	0.67891051689704	CCL5/HSPA1A	2	Naive.T_CD48
hsa04920	Adipocytokine signaling pathway	3/137	68/5894	0.209676878175427	0.781545812686769	0.67891051689704	NFKBIA/SOCS3/TRADD	3	Naive.T_CD48
hsa05120	Epithelial cell signaling in Helicobacter pylori infection	3/137	68/5894	0.209676878175427	0.781545812686769	0.67891051689704	CCL5/JUN/NFKBIA	3	Naive.T_CD48
hsa04620	Toll-like receptor signaling pathway	4/137	102/5894	0.212459055876015	0.781545812686769	0.67891051689704	CCL4/CCL5/JUN/NFKBIA	4	Naive.T_CD48
hsa05142	Chagas disease (American trypanosomiasis)	4/137	104/5894	0.22230665301764	0.789571905545413	0.685882595517221	CCL5/CD3E/JUN/NFKBIA	4	Naive.T_CD48
hsa05412	Arrhythmogenic right ventricular cardiomyopathy (ARVC)	3/137	74/5894	0.246670867442299	0.84041344058196	0.730047444552546	ACTB/LEF1/LMNA	3	Naive.T_CD48
hsa04662	B cell receptor signaling pathway	3/137	75/5894	0.252939967553794	0.84041344058196	0.730047444552546	CD79A/JUN/NFKBIA	3	Naive.T_CD48
hsa04670	Leukocyte transendothelial migration	4/137	117/5894	0.288786553998496	0.929531720682659	0.80746240427211	ACTB/CXCR4/CYBA/TXK	4	Naive.T_CD48
hsa04144	Endocytosis	6/137	203/5894	0.333230175987417	0.992328244238864	0.862012271438972	ARF6/CXCR4/HLA-B/HSPA1A/HSPA1B/LDLRAP1	6	Naive.T_CD48
hsa04150	mTOR signaling pathway	2/137	52/5894	0.341686012085592	0.992328244238864	0.862012271438972	EIF4B/RPS6	2	Naive.T_CD48
hsa05215	Prostate cancer	3/137	89/5894	0.34221306606838	0.992328244238864	0.862012271438972	HSP90AA1/LEF1/NFKBIA	3	Naive.T_CD48
hsa05160	Hepatitis C	4/137	135/5894	0.384287286207224	0.992328244238864	0.862012271438972	EIF3E/NFKBIA/SOCS3/TRADD	4	Naive.T_CD48
hsa04910	Insulin signaling pathway	4/137	138/5894	0.400209511606895	0.992328244238864	0.862012271438972	CALM2/PDE3B/RPS6/SOCS3	4	Naive.T_CD48
hsa05210	Colorectal cancer	2/137	62/5894	0.424810237496496	0.992328244238864	0.862012271438972	JUN/LEF1	2	Naive.T_CD48
hsa04062	Chemokine signaling pathway	5/137	189/5894	0.449543596610212	0.992328244238864	0.862012271438972	CCL4/CCL5/CCR7/CXCR4/NFKBIA	5	Naive.T_CD48
hsa04660	T cell receptor signaling pathway	3/137	108/5894	0.461540122346266	0.992328244238864	0.862012271438972	CD3E/JUN/NFKBIA	3	Naive.T_CD48
hsa04115	p53 signaling pathway	2/137	69/5894	0.479714305593666	0.992328244238864	0.862012271438972	CCND3/GADD45B	2	Naive.T_CD48
hsa04622	RIG-I-like receptor signaling pathway	2/137	71/5894	0.494812933891424	0.992328244238864	0.862012271438972	NFKBIA/TRADD	2	Naive.T_CD48
hsa03020	RNA polymerase	1/137	29/5894	0.495242709527208	0.992328244238864	0.862012271438972	POLR2J3	1	Naive.T_CD48
hsa04744	Phototransduction	1/137	29/5894	0.495242709527208	0.992328244238864	0.862012271438972	CALM2	1	Naive.T_CD48
hsa05216	Thyroid cancer	1/137	29/5894	0.495242709527208	0.992328244238864	0.862012271438972	LEF1	1	Naive.T_CD48
hsa04520	Adherens junction	2/137	73/5894	0.509634201848763	0.992328244238864	0.862012271438972	ACTB/LEF1	2	Naive.T_CD48
hsa04971	Gastric acid secretion	2/137	74/5894	0.51693873891561	0.992328244238864	0.862012271438972	ACTB/CALM2	2	Naive.T_CD48
hsa00640	Propanoate metabolism	1/137	32/5894	0.529800390366021	0.992328244238864	0.862012271438972	LDHB	1	Naive.T_CD48
hsa04722	Neurotrophin signaling pathway	3/137	127/5894	0.570847912725037	0.992328244238864	0.862012271438972	CALM2/JUN/NFKBIA	3	Naive.T_CD48
hsa00270	Cysteine and methionine metabolism	1/137	36/5894	0.5722496927148	0.992328244238864	0.862012271438972	LDHB	1	Naive.T_CD48
hsa03040	Spliceosome	3/137	128/5894	0.576219935114105	0.992328244238864	0.862012271438972	HNRNPA1/HSPA1A/HSPA1B	3	Naive.T_CD48
hsa05410	Hypertrophic cardiomyopathy (HCM)	2/137	83/5894	0.579390830011495	0.992328244238864	0.862012271438972	ACTB/LMNA	2	Naive.T_CD48
hsa04010	MAPK signaling pathway	6/137	268/5894	0.597043137326727	0.992328244238864	0.862012271438972	DUSP1/DUSP2/GADD45B/HSPA1A/HSPA1B/JUN	6	Naive.T_CD48
hsa04914	Progesterone-mediated oocyte maturation	2/137	87/5894	0.605205309582241	0.992328244238864	0.862012271438972	HSP90AA1/PDE3B	2	Naive.T_CD48
hsa00620	Pyruvate metabolism	1/137	40/5894	0.610892147319833	0.992328244238864	0.862012271438972	LDHB	1	Naive.T_CD48
hsa04210	Apoptosis	2/137	89/5894	0.61766029789261	0.992328244238864	0.862012271438972	NFKBIA/TRADD	2	Naive.T_CD48
hsa05414	Dilated cardiomyopathy	2/137	90/5894	0.623774877034585	0.992328244238864	0.862012271438972	ACTB/LMNA	2	Naive.T_CD48
hsa04666	Fc gamma R-mediated phagocytosis	2/137	95/5894	0.653224711389817	0.992328244238864	0.862012271438972	ARF6/CFL1	2	Naive.T_CD48
hsa04930	Type II diabetes mellitus	1/137	48/5894	0.678082959199759	0.992328244238864	0.862012271438972	SOCS3	1	Naive.T_CD48
hsa04912	GnRH signaling pathway	2/137	101/5894	0.686128087118037	0.992328244238864	0.862012271438972	CALM2/JUN	2	Naive.T_CD48
hsa04916	Melanogenesis	2/137	101/5894	0.686128087118037	0.992328244238864	0.862012271438972	CALM2/LEF1	2	Naive.T_CD48
hsa04310	Wnt signaling pathway	3/137	151/5894	0.687822880642614	0.992328244238864	0.862012271438972	CCND3/JUN/LEF1	3	Naive.T_CD48
hsa05144	Malaria	1/137	51/5894	0.700192624210141	0.992328244238864	0.862012271438972	KLRB1	1	Naive.T_CD48
hsa04630	Jak-STAT signaling pathway	3/137	155/5894	0.704834429198246	0.992328244238864	0.862012271438972	CCND3/IL7R/SOCS3	3	Naive.T_CD48
hsa05213	Endometrial cancer	1/137	52/5894	0.707222165624348	0.992328244238864	0.862012271438972	LEF1	1	Naive.T_CD48
hsa05110	Vibrio cholerae infection	1/137	54/5894	0.720794093889618	0.992328244238864	0.862012271438972	ACTB	1	Naive.T_CD48
hsa05217	Basal cell carcinoma	1/137	55/5894	0.727343958467893	0.992328244238864	0.862012271438972	LEF1	1	Naive.T_CD48
hsa04810	Regulation of actin cytoskeleton	4/137	214/5894	0.739772979238195	0.992328244238864	0.862012271438972	ACTB/CFL1/PFN1/TMSB4X	4	Naive.T_CD48
hsa04060	Cytokine-cytokine receptor interaction	5/137	265/5894	0.745228232153072	0.992328244238864	0.862012271438972	CCL4/CCL5/CCR7/CXCR4/IL7R	5	Naive.T_CD48
hsa05130	Pathogenic Escherichia coli infection	1/137	58/5894	0.746092239071402	0.992328244238864	0.862012271438972	ACTB	1	Naive.T_CD48
hsa05221	Acute myeloid leukemia	1/137	58/5894	0.746092239071402	0.992328244238864	0.862012271438972	LEF1	1	Naive.T_CD48
hsa04270	Vascular smooth muscle contraction	2/137	116/5894	0.757324244520294	0.992328244238864	0.862012271438972	CALM2/MYL6	2	Naive.T_CD48
hsa00010	Glycolysis / Gluconeogenesis	1/137	65/5894	0.785008150211159	0.992328244238864	0.862012271438972	LDHB	1	Naive.T_CD48
hsa05214	Glioma	1/137	65/5894	0.785008150211159	0.992328244238864	0.862012271438972	CALM2	1	Naive.T_CD48
hsa04110	Cell cycle	2/137	128/5894	0.803890096912458	0.992328244238864	0.862012271438972	CCND3/GADD45B	2	Naive.T_CD48
hsa03320	PPAR signaling pathway	1/137	70/5894	0.809120963214198	0.992328244238864	0.862012271438972	UBC	1	Naive.T_CD48
hsa04720	Long-term potentiation	1/137	70/5894	0.809120963214198	0.992328244238864	0.862012271438972	CALM2	1	Naive.T_CD48
hsa05211	Renal cell carcinoma	1/137	70/5894	0.809120963214198	0.992328244238864	0.862012271438972	JUN	1	Naive.T_CD48
hsa04360	Axon guidance	2/137	130/5894	0.81083764298258	0.992328244238864	0.862012271438972	CFL1/CXCR4	2	Naive.T_CD48
hsa05012	Parkinson's disease	2/137	130/5894	0.81083764298258	0.992328244238864	0.862012271438972	NDUFB9/UBB	2	Naive.T_CD48
hsa03018	RNA degradation	1/137	71/5894	0.813611077918809	0.992328244238864	0.862012271438972	PABPC1	1	Naive.T_CD48
hsa05100	Bacterial invasion of epithelial cells	1/137	71/5894	0.813611077918809	0.992328244238864	0.862012271438972	ACTB	1	Naive.T_CD48
hsa05220	Chronic myeloid leukemia	1/137	73/5894	0.822279130276056	0.992328244238864	0.862012271438972	NFKBIA	1	Naive.T_CD48
hsa04650	Natural killer cell mediated cytotoxicity	2/137	136/5894	0.83039021199562	0.992328244238864	0.862012271438972	CD48/HLA-B	2	Naive.T_CD48
hsa04070	Phosphatidylinositol signaling system	1/137	78/5894	0.842237860354472	0.992328244238864	0.862012271438972	CALM2	1	Naive.T_CD48
hsa04510	Focal adhesion	3/137	200/5894	0.850343814301121	0.992328244238864	0.862012271438972	ACTB/CCND3/JUN	3	Naive.T_CD48
hsa03015	mRNA surveillance pathway	1/137	83/5894	0.859969667975785	0.992328244238864	0.862012271438972	PABPC1	1	Naive.T_CD48
hsa05222	Small cell lung cancer	1/137	85/5894	0.866495093865978	0.992328244238864	0.862012271438972	NFKBIA	1	Naive.T_CD48
hsa04012	ErbB signaling pathway	1/137	87/5894	0.872718550917617	0.992328244238864	0.862012271438972	JUN	1	Naive.T_CD48
hsa04970	Salivary secretion	1/137	89/5894	0.878653914945314	0.992328244238864	0.862012271438972	CALM2	1	Naive.T_CD48
hsa00230	Purine metabolism	2/137	162/5894	0.89575385101307	0.992328244238864	0.862012271438972	PDE3B/POLR2J3	2	Naive.T_CD48
hsa00240	Pyrimidine metabolism	1/137	99/5894	0.904452246489192	0.992328244238864	0.862012271438972	POLR2J3	1	Naive.T_CD48
hsa05010	Alzheimer's disease	2/137	168/5894	0.907096919599952	0.992328244238864	0.862012271438972	CALM2/NDUFB9	2	Naive.T_CD48
hsa05016	Huntington's disease	2/137	183/5894	0.93063192304315	0.992328244238864	0.862012271438972	NDUFB9/POLR2J3	2	Naive.T_CD48
hsa04114	Oocyte meiosis	1/137	114/5894	0.933292884101472	0.992328244238864	0.862012271438972	CALM2	1	Naive.T_CD48
hsa04142	Lysosome	1/137	121/5894	0.943609063078221	0.992328244238864	0.862012271438972	CD63	1	Naive.T_CD48
hsa05200	Pathways in cancer	4/137	327/5894	0.951188458492473	0.992328244238864	0.862012271438972	HSP90AA1/JUN/LEF1/NFKBIA	4	Naive.T_CD48
hsa00190	Oxidative phosphorylation	1/137	132/5894	0.956711522957401	0.992328244238864	0.862012271438972	NDUFB9	1	Naive.T_CD48
hsa04530	Tight junction	1/137	133/5894	0.957740769981844	0.992328244238864	0.862012271438972	ACTB	1	Naive.T_CD48
hsa04120	Ubiquitin mediated proteolysis	1/137	139/5894	0.963425479843557	0.992328244238864	0.862012271438972	SOCS3	1	Naive.T_CD48
hsa04020	Calcium signaling pathway	1/137	177/5894	0.985403031061995	0.999920711091729	0.868607669318313	CALM2	1	Naive.T_CD48
hsa04080	Neuroactive ligand-receptor interaction	1/137	272/5894	0.998570738922814	0.999920711091729	0.868607669318313	GZMA	1	Naive.T_CD48
hsa04740	Olfactory transduction	1/137	388/5894	0.999920711091729	0.999920711091729	0.868607669318313	CALM2	1	Naive.T_CD48
hsa03010	Ribosome	38/84	92/5894	2.44400526772304e-49	2.2484848463052e-47	2.08383607037438e-47	RPL11/RPL13/RPL13A/RPL17/RPL18/RPL19/RPL22/RPL26/RPL27/RPL29/RPL30/RPL32/RPL35A/RPL36A/RPL37/RPL37A/RPL38/RPL4/RPL5/RPL7A/RPL9/RPLP0/RPLP2/RPS10/RPS11/RPS12/RPS13/RPS15A/RPS16/RPS17/RPS20/RPS21/RPS23/RPS26/RPS3A/RPS6/RPS8/RPSA	38	Naive.T_HLA-B
hsa05142	Chagas disease (American trypanosomiasis)	6/84	104/5894	0.00348951148586405	0.160517528349746	0.148763384397362	CCL5/CD3D/FOS/IFNG/JUN/NFKBIA	6	Naive.T_HLA-B
hsa04621	NOD-like receptor signaling pathway	4/84	59/5894	0.00963925798194738	0.249546029080077	0.231272635646296	CCL5/HSP90AA1/NFKBIA/TNFAIP3	4	Naive.T_HLA-B
hsa05131	Shigellosis	4/84	62/5894	0.0114413192378985	0.249546029080077	0.231272635646296	ACTB/CD44/NFKBIA/PFN1	4	Naive.T_HLA-B
hsa04620	Toll-like receptor signaling pathway	5/84	102/5894	0.0147648913684663	0.249546029080077	0.231272635646296	CCL4/CCL5/FOS/JUN/NFKBIA	5	Naive.T_HLA-B
hsa04660	T cell receptor signaling pathway	5/84	108/5894	0.0184993811511018	0.249546029080077	0.231272635646296	CD3D/FOS/IFNG/JUN/NFKBIA	5	Naive.T_HLA-B
hsa05140	Leishmaniasis	4/84	73/5894	0.0198501312451758	0.249546029080077	0.231272635646296	FOS/IFNG/JUN/NFKBIA	4	Naive.T_HLA-B
hsa04662	B cell receptor signaling pathway	4/84	75/5894	0.0216996547026154	0.249546029080077	0.231272635646296	CD79A/FOS/JUN/NFKBIA	4	Naive.T_HLA-B
hsa04380	Osteoclast differentiation	5/84	128/5894	0.0352767360439474	0.360606635115907	0.334200657258449	FOS/IFNG/JUN/JUNB/NFKBIA	5	Naive.T_HLA-B
hsa05323	Rheumatoid arthritis	4/84	92/5894	0.0416576131432535	0.377101351961829	0.349487522985219	CCL5/FOS/IFNG/JUN	4	Naive.T_HLA-B
hsa04623	Cytosolic DNA-sensing pathway	3/84	56/5894	0.0450882051258708	0.377101351961829	0.349487522985219	CCL4/CCL5/NFKBIA	3	Naive.T_HLA-B
hsa05120	Epithelial cell signaling in Helicobacter pylori infection	3/84	68/5894	0.0723086038668605	0.541422056362963	0.501775589993135	CCL5/JUN/NFKBIA	3	Naive.T_HLA-B
hsa04810	Regulation of actin cytoskeleton	6/84	214/5894	0.0837956108573077	0.541422056362963	0.501775589993135	ACTB/CFL1/MYL12A/MYL12B/PFN1/TMSB4X	6	Naive.T_HLA-B
hsa04670	Leukocyte transendothelial migration	4/84	117/5894	0.0850161001626199	0.541422056362963	0.501775589993135	ACTB/CXCR4/MYL12A/MYL12B	4	Naive.T_HLA-B
hsa05340	Primary immunodeficiency	2/84	35/5894	0.0882753352765701	0.541422056362963	0.501775589993135	CD3D/CD79A	2	Naive.T_HLA-B
hsa04612	Antigen processing and presentation	3/84	78/5894	0.099408845075041	0.571600859181486	0.529744503360416	B2M/HSP90AA1/IFNG	3	Naive.T_HLA-B
hsa04722	Neurotrophin signaling pathway	4/84	127/5894	0.106799337199298	0.577972883666787	0.535649926510409	ARHGDIB/CALM2/JUN/NFKBIA	4	Naive.T_HLA-B
hsa04640	Hematopoietic cell lineage	3/84	88/5894	0.129960984783449	0.664245033337626	0.615604664763704	CD2/CD3D/CD44	3	Naive.T_HLA-B
hsa05144	Malaria	2/84	51/5894	0.164042640729851	0.794311734060331	0.736147030422046	IFNG/KLRB1	2	Naive.T_HLA-B
hsa04141	Protein processing in endoplasmic reticulum	4/84	168/5894	0.21726250220777	0.881558091732727	0.8170046387912	DNAJA1/DNAJB1/HSP90AA1/PPP1R15A	4	Naive.T_HLA-B
hsa05210	Colorectal cancer	2/84	62/5894	0.220954769431886	0.881558091732727	0.8170046387912	FOS/JUN	2	Naive.T_HLA-B
hsa05211	Renal cell carcinoma	2/84	70/5894	0.263313467950863	0.881558091732727	0.8170046387912	ELOB/JUN	2	Naive.T_HLA-B
hsa05012	Parkinson's disease	3/84	130/5894	0.282744112382263	0.881558091732727	0.8170046387912	ATP5F1E/ATP5MC2/UBB	3	Naive.T_HLA-B
hsa04062	Chemokine signaling pathway	4/84	189/5894	0.282815005372356	0.881558091732727	0.8170046387912	CCL4/CCL5/CXCR4/NFKBIA	4	Naive.T_HLA-B
hsa04971	Gastric acid secretion	2/84	74/5894	0.28455805291323	0.881558091732727	0.8170046387912	ACTB/CALM2	2	Naive.T_HLA-B
hsa05412	Arrhythmogenic right ventricular cardiomyopathy (ARVC)	2/84	74/5894	0.28455805291323	0.881558091732727	0.8170046387912	ACTB/LMNA	2	Naive.T_HLA-B
hsa00190	Oxidative phosphorylation	3/84	132/5894	0.290557420110401	0.881558091732727	0.8170046387912	ATP5F1E/ATP5MC2/ATP5MG	3	Naive.T_HLA-B
hsa04530	Tight junction	3/84	133/5894	0.294470818513063	0.881558091732727	0.8170046387912	ACTB/MYL12A/MYL12B	3	Naive.T_HLA-B
hsa04510	Focal adhesion	4/84	200/5894	0.318375801576571	0.881558091732727	0.8170046387912	ACTB/JUN/MYL12A/MYL12B	4	Naive.T_HLA-B
hsa05410	Hypertrophic cardiomyopathy (HCM)	2/84	83/5894	0.332088247672496	0.881558091732727	0.8170046387912	ACTB/LMNA	2	Naive.T_HLA-B
hsa04744	Phototransduction	1/84	29/5894	0.34115978728656	0.881558091732727	0.8170046387912	CALM2	1	Naive.T_HLA-B
hsa04350	TGF-beta signaling pathway	2/84	85/5894	0.342550959468573	0.881558091732727	0.8170046387912	ID2/IFNG	2	Naive.T_HLA-B
hsa05215	Prostate cancer	2/84	89/5894	0.363321716311234	0.881558091732727	0.8170046387912	HSP90AA1/NFKBIA	2	Naive.T_HLA-B
hsa05414	Dilated cardiomyopathy	2/84	90/5894	0.368478240672455	0.881558091732727	0.8170046387912	ACTB/LMNA	2	Naive.T_HLA-B
hsa04140	Regulation of autophagy	1/84	34/5894	0.387023114355289	0.881558091732727	0.8170046387912	IFNG	1	Naive.T_HLA-B
hsa04666	Fc gamma R-mediated phagocytosis	2/84	95/5894	0.394013222465546	0.881558091732727	0.8170046387912	ARF6/CFL1	2	Naive.T_HLA-B
hsa05143	African trypanosomiasis	1/84	35/5894	0.395809813739957	0.881558091732727	0.8170046387912	IFNG	1	Naive.T_HLA-B
hsa05020	Prion diseases	1/84	36/5894	0.404472038632575	0.881558091732727	0.8170046387912	CCL5	1	Naive.T_HLA-B
hsa04912	GnRH signaling pathway	2/84	101/5894	0.424039702412238	0.881558091732727	0.8170046387912	CALM2/JUN	2	Naive.T_HLA-B
hsa05330	Allograft rejection	1/84	39/5894	0.42972917008367	0.881558091732727	0.8170046387912	IFNG	1	Naive.T_HLA-B
hsa05010	Alzheimer's disease	3/84	168/5894	0.430982573072511	0.881558091732727	0.8170046387912	ATP5F1E/ATP5MC2/CALM2	3	Naive.T_HLA-B
hsa00860	Porphyrin and chlorophyll metabolism	1/84	43/5894	0.461765692630436	0.881558091732727	0.8170046387912	FTH1	1	Naive.T_HLA-B
hsa05332	Graft-versus-host disease	1/84	43/5894	0.461765692630436	0.881558091732727	0.8170046387912	IFNG	1	Naive.T_HLA-B
hsa04962	Vasopressin-regulated water reabsorption	1/84	44/5894	0.469492864365019	0.881558091732727	0.8170046387912	ARHGDIB	1	Naive.T_HLA-B
hsa03050	Proteasome	1/84	45/5894	0.477110402722855	0.881558091732727	0.8170046387912	IFNG	1	Naive.T_HLA-B
hsa04940	Type I diabetes mellitus	1/84	45/5894	0.477110402722855	0.881558091732727	0.8170046387912	IFNG	1	Naive.T_HLA-B
hsa04270	Vascular smooth muscle contraction	2/84	116/5894	0.495593128166706	0.881558091732727	0.8170046387912	CALM2/MYL6	2	Naive.T_HLA-B
hsa05200	Pathways in cancer	5/84	327/5894	0.502371574226213	0.881558091732727	0.8170046387912	ELOB/FOS/HSP90AA1/JUN/NFKBIA	5	Naive.T_HLA-B
hsa04672	Intestinal immune network for IgA production	1/84	49/5894	0.506514644879067	0.881558091732727	0.8170046387912	CXCR4	1	Naive.T_HLA-B
hsa04060	Cytokine-cytokine receptor interaction	4/84	265/5894	0.526524544652808	0.881558091732727	0.8170046387912	CCL4/CCL5/CXCR4/IFNG	4	Naive.T_HLA-B
hsa04150	mTOR signaling pathway	1/84	52/5894	0.527489898996326	0.881558091732727	0.8170046387912	RPS6	1	Naive.T_HLA-B
hsa04010	MAPK signaling pathway	4/84	268/5894	0.535542170697594	0.881558091732727	0.8170046387912	DUSP1/DUSP2/FOS/JUN	4	Naive.T_HLA-B
hsa05110	Vibrio cholerae infection	1/84	54/5894	0.540981459105319	0.881558091732727	0.8170046387912	ACTB	1	Naive.T_HLA-B
hsa04360	Axon guidance	2/84	130/5894	0.557184405034899	0.881558091732727	0.8170046387912	CFL1/CXCR4	2	Naive.T_HLA-B
hsa05130	Pathogenic Escherichia coli infection	1/84	58/5894	0.566832896981929	0.881558091732727	0.8170046387912	ACTB	1	Naive.T_HLA-B
hsa05145	Toxoplasmosis	2/84	133/5894	0.569683785307576	0.881558091732727	0.8170046387912	IFNG/NFKBIA	2	Naive.T_HLA-B
hsa04514	Cell adhesion molecules (CAMs)	2/84	136/5894	0.58193120745328	0.881558091732727	0.8170046387912	CD2/SELL	2	Naive.T_HLA-B
hsa04650	Natural killer cell mediated cytotoxicity	2/84	136/5894	0.58193120745328	0.881558091732727	0.8170046387912	HCST/IFNG	2	Naive.T_HLA-B
hsa04910	Insulin signaling pathway	2/84	138/5894	0.589955559658912	0.881558091732727	0.8170046387912	CALM2/RPS6	2	Naive.T_HLA-B
hsa05214	Glioma	1/84	65/5894	0.608656804543001	0.881558091732727	0.8170046387912	CALM2	1	Naive.T_HLA-B
hsa04920	Adipocytokine signaling pathway	1/84	68/5894	0.625335581204258	0.881558091732727	0.8170046387912	NFKBIA	1	Naive.T_HLA-B
hsa03320	PPAR signaling pathway	1/84	70/5894	0.6360625264182	0.881558091732727	0.8170046387912	UBC	1	Naive.T_HLA-B
hsa04720	Long-term potentiation	1/84	70/5894	0.6360625264182	0.881558091732727	0.8170046387912	CALM2	1	Naive.T_HLA-B
hsa04622	RIG-I-like receptor signaling pathway	1/84	71/5894	0.64131162459486	0.881558091732727	0.8170046387912	NFKBIA	1	Naive.T_HLA-B
hsa05100	Bacterial invasion of epithelial cells	1/84	71/5894	0.64131162459486	0.881558091732727	0.8170046387912	ACTB	1	Naive.T_HLA-B
hsa05416	Viral myocarditis	1/84	72/5894	0.646485903065414	0.881558091732727	0.8170046387912	ACTB	1	Naive.T_HLA-B
hsa04520	Adherens junction	1/84	73/5894	0.651586415628537	0.881558091732727	0.8170046387912	ACTB	1	Naive.T_HLA-B
hsa05220	Chronic myeloid leukemia	1/84	73/5894	0.651586415628537	0.881558091732727	0.8170046387912	NFKBIA	1	Naive.T_HLA-B
hsa04070	Phosphatidylinositol signaling system	1/84	78/5894	0.676018357535107	0.888067152788225	0.823037063796868	CALM2	1	Naive.T_HLA-B
hsa04512	ECM-receptor interaction	1/84	85/5894	0.707402984137809	0.888067152788225	0.823037063796868	CD44	1	Naive.T_HLA-B
hsa05222	Small cell lung cancer	1/84	85/5894	0.707402984137809	0.888067152788225	0.823037063796868	NFKBIA	1	Naive.T_HLA-B
hsa04012	ErbB signaling pathway	1/84	87/5894	0.715804612875622	0.888067152788225	0.823037063796868	JUN	1	Naive.T_HLA-B
hsa04914	Progesterone-mediated oocyte maturation	1/84	87/5894	0.715804612875622	0.888067152788225	0.823037063796868	HSP90AA1	1	Naive.T_HLA-B
hsa04210	Apoptosis	1/84	89/5894	0.723967787599097	0.888067152788225	0.823037063796868	NFKBIA	1	Naive.T_HLA-B
hsa04970	Salivary secretion	1/84	89/5894	0.723967787599097	0.888067152788225	0.823037063796868	CALM2	1	Naive.T_HLA-B
hsa05016	Huntington's disease	2/84	183/5894	0.74122340300318	0.897270435214376	0.831566421651768	ATP5F1E/ATP5MC2	2	Naive.T_HLA-B
hsa04916	Melanogenesis	1/84	101/5894	0.768301162517534	0.91797022015082	0.850750432862888	CALM2	1	Naive.T_HLA-B
hsa05146	Amoebiasis	1/84	106/5894	0.784624950168341	0.922034849314937	0.854517423278145	IFNG	1	Naive.T_HLA-B
hsa04144	Endocytosis	2/84	203/5894	0.791747316259566	0.922034849314937	0.854517423278145	ARF6/CXCR4	2	Naive.T_HLA-B
hsa04114	Oocyte meiosis	1/84	114/5894	0.808410201951489	0.926856148837395	0.858985675695983	CALM2	1	Naive.T_HLA-B
hsa04142	Lysosome	1/84	121/5894	0.827080453405232	0.926856148837395	0.858985675695983	CD63	1	Naive.T_HLA-B
hsa03040	Spliceosome	1/84	128/5894	0.843950860539639	0.926856148837395	0.858985675695983	SRSF7	1	Naive.T_HLA-B
hsa05160	Hepatitis C	1/84	135/5894	0.859193041916103	0.926856148837395	0.858985675695983	NFKBIA	1	Naive.T_HLA-B
hsa05322	Systemic lupus erythematosus	1/84	138/5894	0.865266023165074	0.926856148837395	0.858985675695983	IFNG	1	Naive.T_HLA-B
hsa04120	Ubiquitin mediated proteolysis	1/84	139/5894	0.867232259102206	0.926856148837395	0.858985675695983	ELOB	1	Naive.T_HLA-B
hsa04310	Wnt signaling pathway	1/84	151/5894	0.88872681364814	0.926856148837395	0.858985675695983	JUN	1	Naive.T_HLA-B
hsa03013	RNA transport	1/84	152/5894	0.890354351111758	0.926856148837395	0.858985675695983	EEF1A1	1	Naive.T_HLA-B
hsa04630	Jak-STAT signaling pathway	1/84	155/5894	0.895097147575875	0.926856148837395	0.858985675695983	IFNG	1	Naive.T_HLA-B
hsa04145	Phagosome	1/84	156/5894	0.89663257876661	0.926856148837395	0.858985675695983	ACTB	1	Naive.T_HLA-B
hsa04020	Calcium signaling pathway	1/84	177/5894	0.924203798715706	0.944741660909388	0.875561493520143	CALM2	1	Naive.T_HLA-B
hsa04080	Neuroactive ligand-receptor interaction	1/84	272/5894	0.981641774371415	0.992429046617254	0.919756896750545	GZMA	1	Naive.T_HLA-B
hsa04740	Olfactory transduction	1/84	388/5894	0.996855796656376	0.996855796656376	0.923859491180394	CALM2	1	Naive.T_HLA-B
hsa05310	Asthma	45463	31/5894	4.6690241186111e-10	1.44739747676944e-08	6.88066712216372e-09	HLA-DPA1/HLA-DPB1/HLA-DQA1/HLA-DQB1/HLA-DRA/HLA-DRB1	6	Naive.T_NBEAL1
hsa05330	Allograft rejection	45463	39/5894	2.03535363015793e-09	2.92344523320081e-08	1.38975325177628e-08	HLA-DPA1/HLA-DPB1/HLA-DQA1/HLA-DQB1/HLA-DRA/HLA-DRB1	6	Naive.T_NBEAL1
hsa04612	Antigen processing and presentation	45493	78/5894	3.65215100692468e-09	2.92344523320081e-08	1.38975325177628e-08	CD74/HLA-DPA1/HLA-DPB1/HLA-DQA1/HLA-DQB1/HLA-DRA/HLA-DRB1	7	Naive.T_NBEAL1
hsa05332	Graft-versus-host disease	45463	43/5894	3.77218739767846e-09	2.92344523320081e-08	1.38975325177628e-08	HLA-DPA1/HLA-DPB1/HLA-DQA1/HLA-DQB1/HLA-DRA/HLA-DRB1	6	Naive.T_NBEAL1
hsa04940	Type I diabetes mellitus	45463	45/5894	5.0191615128672e-09	3.11188013797767e-08	1.47933181431876e-08	HLA-DPA1/HLA-DPB1/HLA-DQA1/HLA-DQB1/HLA-DRA/HLA-DRB1	6	Naive.T_NBEAL1
hsa04672	Intestinal immune network for IgA production	45463	49/5894	8.54679539684173e-09	4.41584428836823e-08	2.09921290448744e-08	HLA-DPA1/HLA-DPB1/HLA-DQA1/HLA-DQB1/HLA-DRA/HLA-DRB1	6	Naive.T_NBEAL1
hsa05320	Autoimmune thyroid disease	45463	54/5894	1.56243923650158e-08	6.73791943119318e-08	3.20308563791866e-08	HLA-DPA1/HLA-DPB1/HLA-DQA1/HLA-DQB1/HLA-DRA/HLA-DRB1	6	Naive.T_NBEAL1
hsa04145	Phagosome	45524	156/5894	1.93688750049492e-08	6.73791943119318e-08	3.20308563791866e-08	CORO1A/HLA-DPA1/HLA-DPB1/HLA-DQA1/HLA-DQB1/HLA-DRA/HLA-DRB1/SEC61B	8	Naive.T_NBEAL1
hsa05150	Staphylococcus aureus infection	45463	56/5894	1.95617015744318e-08	6.73791943119318e-08	3.20308563791866e-08	HLA-DPA1/HLA-DPB1/HLA-DQA1/HLA-DQB1/HLA-DRA/HLA-DRB1	6	Naive.T_NBEAL1
hsa05416	Viral myocarditis	45463	72/5894	9.10902380373319e-08	2.79123686774586e-07	1.32690377414065e-07	HLA-DPA1/HLA-DPB1/HLA-DQA1/HLA-DQB1/HLA-DRA/HLA-DRB1	6	Naive.T_NBEAL1
hsa05140	Leishmaniasis	45463	73/5894	9.90438888554984e-08	2.79123686774586e-07	1.32690377414065e-07	HLA-DPA1/HLA-DPB1/HLA-DQA1/HLA-DQB1/HLA-DRA/HLA-DRB1	6	Naive.T_NBEAL1
hsa05323	Rheumatoid arthritis	45463	92/5894	3.9898062703079e-07	1.03069995316287e-06	4.89976208634303e-07	HLA-DPA1/HLA-DPB1/HLA-DQA1/HLA-DQB1/HLA-DRA/HLA-DRB1	6	Naive.T_NBEAL1
hsa05145	Toxoplasmosis	45463	133/5894	3.52528336775046e-06	8.40644495386648e-06	3.99627264360376e-06	HLA-DPA1/HLA-DPB1/HLA-DQA1/HLA-DQB1/HLA-DRA/HLA-DRB1	6	Naive.T_NBEAL1
hsa04514	Cell adhesion molecules (CAMs)	45463	136/5894	4.01545219766903e-06	8.89135843769571e-06	4.22679178702003e-06	HLA-DPA1/HLA-DPB1/HLA-DQA1/HLA-DQB1/HLA-DRA/HLA-DRB1	6	Naive.T_NBEAL1
hsa05322	Systemic lupus erythematosus	45463	138/5894	4.37212339888248e-06	9.0357216910238e-06	4.29541947960384e-06	HLA-DPA1/HLA-DPB1/HLA-DQA1/HLA-DQB1/HLA-DRA/HLA-DRB1	6	Naive.T_NBEAL1
hsa04640	Hematopoietic cell lineage	45371	88/5894	0.0030510940909934	0.00591149480129971	0.00281021824170445	CD37/HLA-DRA/HLA-DRB1	3	Naive.T_NBEAL1
hsa04662	B cell receptor signaling pathway	45342	75/5894	0.0261803461698137	0.0477406312508368	0.0226950369273927	CD79A/CD79B	2	Naive.T_NBEAL1
hsa00190	Oxidative phosphorylation	45342	132/5894	0.07273971443265	0.122916421753488	0.0584322548233898	ATP5F1E/ATP5MG	2	Naive.T_NBEAL1
hsa03060	Protein export	45311	23/5894	0.075335871397299	0.122916421753488	0.0584322548233898	SEC61B	1	Naive.T_NBEAL1
hsa04141	Protein processing in endoplasmic reticulum	45342	168/5894	0.109839523905934	0.166025723250679	0.078925640934109	HERPUD1/SEC61B	2	Naive.T_NBEAL1
hsa05340	Primary immunodeficiency	45311	35/5894	0.112469038331105	0.166025723250679	0.078925640934109	CD79A	1	Naive.T_NBEAL1
hsa05144	Malaria	45311	51/5894	0.159780750344358	0.225145602757959	0.107030167694785	KLRB1	1	Naive.T_NBEAL1
hsa05110	Vibrio cholerae infection	45311	54/5894	0.168380675750954	0.226947867316503	0.107886931831275	SEC61B	1	Naive.T_NBEAL1
hsa03010	Ribosome	45311	92/5894	0.270325159223186	0.349169997329948	0.165989132856342	RPL17	1	Naive.T_NBEAL1
hsa04142	Lysosome	45311	121/5894	0.340014446573114	0.413552841008965	0.196595578068778	LAPTM5	1	Naive.T_NBEAL1
hsa04380	Osteoclast differentiation	45311	128/5894	0.3558624030593	0.413552841008965	0.196595578068778	TYROBP	1	Naive.T_NBEAL1
hsa05012	Parkinson's disease	45311	130/5894	0.36032356253643	0.413552841008965	0.196595578068778	ATP5F1E	1	Naive.T_NBEAL1
hsa04650	Natural killer cell mediated cytotoxicity	45311	136/5894	0.373531598330678	0.413552841008965	0.196595578068778	TYROBP	1	Naive.T_NBEAL1
hsa03013	RNA transport	45311	152/5894	0.407498164259299	0.435601485932354	0.207077107064616	EEF1A1	1	Naive.T_NBEAL1
hsa05010	Alzheimer's disease	45311	168/5894	0.439710396264604	0.454367409473424	0.215998089393139	ATP5F1E	1	Naive.T_NBEAL1
hsa05016	Huntington's disease	45311	183/5894	0.468392673735502	0.468392673735502	0.222665447616198	ATP5F1E	1	Naive.T_NBEAL1

## Sheet: Naive T_GO_BP
Supplementary Data Table S6:GO and KEGG enrichment in Naive T cluster
ID	Description	GeneRatio	BgRatio	pvalue	p.adjust	qvalue	geneID	Count	Group
GO:0002283	neutrophil activation involved in immune response	58/703	490/18866	5.81956996890793e-15	3.71172172616947e-11	3.12664053908485e-11	A1BG/ACAA1/BRI3/BST2/CAT/CD300A/CD36/CD68/CLEC4C/CPPED1/CST3/CTSB/CTSC/CTSS/CTSZ/CYBA/CYBB/DBNL/DNASE1/DNASE1L3/DSN1/FCER1G/FTH1/GCA/GLIPR1/GRN/GSN/GSTP1/HVCN1/IGF2R/LAIR1/METTL7A/MLEC/NAPRT/NDUFC2/NPC2/PECAM1/PLAC8/PPIA/PRKCD/PSAP/PSMA2/PYCARD/RAB4B/RAB5B/RAC1/RHOA/RNASET2/SIRPB1/SLC15A4/SLC44A2/SNAP29/SRP14/STK11IP/SYK/TUBB/TYROBP/VAMP8	58	Naive.T_CD4
GO:0043312	neutrophil degranulation	56/703	487/18866	6.02966386578785e-14	1.92285980679975e-10	1.61975812478848e-10	A1BG/ACAA1/BRI3/BST2/CAT/CD300A/CD36/CD68/CLEC4C/CPPED1/CST3/CTSB/CTSC/CTSS/CTSZ/CYBA/CYBB/DBNL/DSN1/FCER1G/FTH1/GCA/GLIPR1/GRN/GSN/GSTP1/HVCN1/IGF2R/LAIR1/METTL7A/MLEC/NAPRT/NDUFC2/NPC2/PECAM1/PLAC8/PPIA/PRKCD/PSAP/PSMA2/PYCARD/RAB4B/RAB5B/RAC1/RHOA/RNASET2/SIRPB1/SLC15A4/SLC44A2/SNAP29/SRP14/STK11IP/SYK/TUBB/TYROBP/VAMP8	56	Naive.T_CD4
GO:0019882	antigen processing and presentation	30/703	232/18866	2.99330206148394e-09	5.90760305839861e-06	4.97638362299128e-06	AP1S2/BCAP31/CD36/CD68/CD74/CLTC/CTSS/CYBA/CYBB/FCER1G/HLA-DMA/HLA-DMB/HLA-DOA/HLA-DPA1/HLA-DPB1/HLA-DQA1/HLA-DQB1/HLA-DRA/HLA-DRB1/HLA-DRB5/LGMN/PDIA3/PSAP/PSMA2/PSMB4/PYCARD/RAB5B/RILP/TAPBP/VAMP8	30	Naive.T_CD4
GO:0048002	antigen processing and presentation of peptide antigen	27/703	194/18866	3.70498780708599e-09	5.90760305839861e-06	4.97638362299128e-06	AP1S2/BCAP31/CD36/CD74/CLTC/CTSS/CYBA/CYBB/FCER1G/HLA-DMA/HLA-DMB/HLA-DOA/HLA-DPA1/HLA-DPB1/HLA-DQA1/HLA-DQB1/HLA-DRA/HLA-DRB1/HLA-DRB5/LGMN/PDIA3/PSMA2/PSMB4/PYCARD/RILP/TAPBP/VAMP8	27	Naive.T_CD4
GO:0002478	antigen processing and presentation of exogenous peptide antigen	25/703	177/18866	1.03415757674433e-08	1.31917140489506e-05	1.11122953088485e-05	AP1S2/CD36/CD74/CLTC/CTSS/CYBA/CYBB/FCER1G/HLA-DMA/HLA-DMB/HLA-DOA/HLA-DPA1/HLA-DPB1/HLA-DQA1/HLA-DQB1/HLA-DRA/HLA-DRB1/HLA-DRB5/LGMN/PDIA3/PSMA2/PSMB4/RILP/TAPBP/VAMP8	25	Naive.T_CD4
GO:0019884	antigen processing and presentation of exogenous antigen	25/703	185/18866	2.55583607141047e-08	2.71685374390933e-05	2.28859426464544e-05	AP1S2/CD36/CD74/CLTC/CTSS/CYBA/CYBB/FCER1G/HLA-DMA/HLA-DMB/HLA-DOA/HLA-DPA1/HLA-DPB1/HLA-DQA1/HLA-DQB1/HLA-DRA/HLA-DRB1/HLA-DRB5/LGMN/PDIA3/PSMA2/PSMB4/RILP/TAPBP/VAMP8	25	Naive.T_CD4
GO:0002495	antigen processing and presentation of peptide antigen via MHC class II	18/703	103/18866	4.37173990512314e-08	3.2564384125049e-05	2.7431238397493e-05	AP1S2/CD74/CLTC/CTSS/FCER1G/HLA-DMA/HLA-DMB/HLA-DOA/HLA-DPA1/HLA-DPB1/HLA-DQA1/HLA-DQB1/HLA-DRA/HLA-DRB1/HLA-DRB5/LGMN/PYCARD/RILP	18	Naive.T_CD4
GO:0043254	regulation of protein-containing complex assembly	42/703	449/18866	4.51135359616023e-08	3.2564384125049e-05	2.7431238397493e-05	ABI2/ANKRD53/ARHGAP18/ARPC3/ARPC4/BAIAP2/BID/BMF/BRK1/CAPG/CD36/CYFIP2/DBNL/DDB1/EIF4EBP1/ERCC1/CYRIB/FCHSD2/FES/GSN/HCFC1/HCK/LDLRAD4/MKKS/MTPN/NCLN/NIN/PARK7/PLEK/PMEPA1/PRKCD/PYCARD/RAC1/RHOA/RPA1/SIRT2/SNX9/STMN1/SYK/TCL1A/TWF2/ULK1	42	Naive.T_CD4
GO:0002224	toll-like receptor signaling pathway	22/703	152/18866	5.0441956726719e-08	3.2564384125049e-05	2.7431238397493e-05	BTK/CD300A/CD36/CNPY3/CTSB/CTSS/CYBA/HSP90B1/IRF4/IRF7/LGMN/LILRA4/LYN/MAPKAPK2/MAPKAPK3/NFKBIA/NFKBIL1/PIK3AP1/PTPRS/TLR10/TLR7/UNC93B1	22	Naive.T_CD4
GO:0002504	antigen processing and presentation of peptide or polysaccharide antigen via MHC class II	18/703	104/18866	5.10573598699419e-08	3.2564384125049e-05	2.7431238397493e-05	AP1S2/CD74/CLTC/CTSS/FCER1G/HLA-DMA/HLA-DMB/HLA-DOA/HLA-DPA1/HLA-DPB1/HLA-DQA1/HLA-DQB1/HLA-DRA/HLA-DRB1/HLA-DRB5/LGMN/PYCARD/RILP	18	Naive.T_CD4
GO:1902903	regulation of supramolecular fiber organization	37/703	373/18866	6.52031527206024e-08	3.78059734592729e-05	3.18465924866942e-05	ABI2/AKAP13/ANKRD53/APP/ARHGAP18/ARPC3/ARPC4/BAIAP2/BRK1/CAPG/CCDC88A/COLGALT1/CYFIP2/DBNL/DSTN/CYRIB/FCHSD2/FES/GPX1/GSN/HCK/MAP1A/MEF2C/MKKS/MTPN/NIN/NRP1/PARK7/PLEK/PRKCD/PYCARD/RAC1/RHOA/SERPINF2/SNX9/STMN1/TWF2	37	Naive.T_CD4
GO:0019886	antigen processing and presentation of exogenous peptide antigen via MHC class II	17/703	99/18866	1.34929162706146e-07	6.91179677074372e-05	5.82228560642273e-05	AP1S2/CD74/CLTC/CTSS/FCER1G/HLA-DMA/HLA-DMB/HLA-DOA/HLA-DPA1/HLA-DPB1/HLA-DQA1/HLA-DQB1/HLA-DRA/HLA-DRB1/HLA-DRB5/LGMN/RILP	17	Naive.T_CD4
GO:0007015	actin filament organization	40/703	434/18866	1.40880147412462e-07	6.91179677074372e-05	5.82228560642273e-05	ABI2/AIF1/ARHGAP18/ARPC3/ARPC4/BAIAP2/BRK1/CAPG/CCDC88A/CD2AP/CORO1C/CYFIP2/DBNL/DSTN/ELMO2/CYRIB/FCHSD2/GSN/HCK/HSP90B1/MAD2L2/MICAL1/MKKS/MSRB1/MTPN/NRP1/PACSIN1/PHACTR1/PLEK/PRKCD/PYCARD/RAC1/RHOA/SERPINF2/SHTN1/SNX9/STMN1/TPM2/TWF2/ZYX	40	Naive.T_CD4
GO:0050867	positive regulation of cell activation	39/703	421/18866	1.77040415193338e-07	8.06545548645077e-05	6.79409232441199e-05	ADA/AIF1/BTK/CARD11/CD2/CD4/CD74/CTSC/CYRIB/FCER1G/FLOT2/GAS6/GPR183/HLA-DMB/HLA-DPA1/HLA-DPB1/IGHM/IGKC/IL7R/LILRB1/LILRB4/LYN/MAD2L2/MEF2C/PLEK/PYCARD/RAC1/RHOA/SIRPB1/SNX4/SOX4/SPHK2/SYK/TMIGD2/TNFSF13B/TRBC2/TYROBP/VAMP8/XBP1	39	Naive.T_CD4
GO:0002696	positive regulation of leukocyte activation	38/703	406/18866	1.95996801211147e-07	8.33378398749796e-05	7.02012402373118e-05	ADA/AIF1/BTK/CARD11/CD2/CD4/CD74/CTSC/CYRIB/FCER1G/FLOT2/GAS6/GPR183/HLA-DMB/HLA-DPA1/HLA-DPB1/IGHM/IGKC/IL7R/LILRB1/LILRB4/LYN/MAD2L2/MEF2C/PYCARD/RAC1/RHOA/SIRPB1/SNX4/SOX4/SPHK2/SYK/TMIGD2/TNFSF13B/TRBC2/TYROBP/VAMP8/XBP1	38	Naive.T_CD4
GO:0008154	actin polymerization or depolymerization	26/703	221/18866	2.29718430898735e-07	9.15715095170082e-05	7.71370310070489e-05	ABI2/AIF1/ARHGAP18/ARPC3/ARPC4/BAIAP2/BRK1/CAPG/CYFIP2/DBNL/DSTN/CYRIB/FCHSD2/GSN/HCK/MICAL1/MKKS/MSRB1/MTPN/PLEK/PRKCD/PYCARD/RAC1/RHOA/SNX9/TWF2	26	Naive.T_CD4
GO:0002429	immune response-activating cell surface receptor signaling pathway	42/703	481/18866	3.01470985764823e-07	0.000103961060838652	8.75736090377247e-05	ADA/ARPC3/ARPC4/BAG6/BAIAP2/BLNK/BRK1/BTK/CARD11/CD300A/CD3D/CD4/CLEC4C/CYFIP2/DUSP22/DUSP3/ELMO2/FBXW11/FCER1G/HCK/HLA-DPA1/HLA-DPB1/HLA-DQA1/HLA-DQB1/HLA-DRA/HLA-DRB1/HLA-DRB5/IGHM/IGKC/LILRB4/LYN/MEF2C/PRKCB/PRKCD/PSMA2/PSMB4/RAC1/SYK/THEMIS2/TNFRSF21/TRAC/TRBC2	42	Naive.T_CD4
GO:0002757	immune response-activating signal transduction	42/703	481/18866	3.01470985764823e-07	0.000103961060838652	8.75736090377247e-05	ADA/ARPC3/ARPC4/BAG6/BAIAP2/BLNK/BRK1/BTK/CARD11/CD300A/CD3D/CD4/CLEC4C/CYFIP2/DUSP22/DUSP3/ELMO2/FBXW11/FCER1G/HCK/HLA-DPA1/HLA-DPB1/HLA-DQA1/HLA-DQB1/HLA-DRA/HLA-DRB1/HLA-DRB5/IGHM/IGKC/LILRB4/LYN/MEF2C/PRKCB/PRKCD/PSMA2/PSMB4/RAC1/SYK/THEMIS2/TNFRSF21/TRAC/TRBC2	42	Naive.T_CD4
GO:0002576	platelet degranulation	19/703	129/18866	3.0969898964164e-07	0.000103961060838652	8.75736090377247e-05	A1BG/APP/CALM1/CD36/CHID1/CYRIB/FCER1G/FERMT3/GAS6/LHFPL2/LYN/MANF/PECAM1/PLEK/PSAP/SERPINF2/SYK/TAGLN2/VEGFB	19	Naive.T_CD4
GO:0032535	regulation of cellular component size	36/703	383/18866	3.7097589937631e-07	0.000118304214311105	9.96558416008783e-05	ABI2/ARHGAP18/ARPC3/ARPC4/ATP13A2/BAIAP2/BRK1/CAPG/CYFIP2/DBNL/DPYSL2/DSTN/CYRIB/FCHSD2/GSN/HCK/IL7R/KDM1A/MKKS/MTPN/NRP1/PLEK/PLXNA4/PRKCD/PTPRS/PYCARD/RAC1/RAP1GAP2/RHOA/RILP/SCT/SEMA7A/SHTN1/SLC12A9/SNX9/TWF2	36	Naive.T_CD4
GO:0002221	pattern recognition receptor signaling pathway	24/703	201/18866	5.07346642418463e-07	0.000150415337867688	0.000126705267197551	BTK/CD300A/CD36/CNPY3/CTSB/CTSS/CYBA/HSP90B1/IRF4/IRF7/LGMN/LILRA4/LYN/MAP2K6/MAPKAPK2/MAPKAPK3/NFKBIA/NFKBIL1/PHB/PIK3AP1/PTPRS/TLR10/TLR7/UNC93B1	24	Naive.T_CD4
GO:0022407	regulation of cell-cell adhesion	39/703	439/18866	5.18836223438246e-07	0.000150415337867688	0.000126705267197551	ADA/ADAM19/AIF1/CARD11/CD300A/CD4/CD74/DUSP22/DUSP3/CYRIB/FERMT3/FLOT2/FUT7/HLA-DMB/HLA-DPA1/HLA-DPB1/HLA-DRB1/IL7R/KLF4/LILRB1/LILRB4/LYN/MAD2L2/NOTCH4/PPARA/PRKCD/PYCARD/RAC1/RHOA/SERPINF2/SH2B3/SIRPB1/SOX4/SPINT2/SYK/TMIGD2/TNFRSF21/TNFSF13B/XBP1	39	Naive.T_CD4
GO:0032956	regulation of actin cytoskeleton organization	34/703	360/18866	7.00927046698173e-07	0.000194370117558302	0.000163731425462127	ABI2/AKAP13/ARHGAP18/ARPC3/ARPC4/BAIAP2/BRK1/BST2/CAPG/CCDC88A/CD2AP/CSF1R/CYFIP2/DBNL/DSTN/CYRIB/FCHSD2/FES/GPM6B/GSN/HCK/MEF2C/MKKS/MTPN/NRP1/PLEK/PRKCD/PYCARD/RAC1/RHOA/SERPINF2/SNX9/STMN1/TWF2	34	Naive.T_CD4
GO:0042110	T cell activation	41/703	483/18866	8.71568047516561e-07	0.000230719062984269	0.000194350662222394	ADA/AIF1/CARD11/CD2/CD300A/CD3D/CD4/CD74/DUSP22/DUSP3/EIF2AK4/CYRIB/FCER1G/FLOT2/FUT7/GPR183/GSN/HLA-DMB/HLA-DOA/HLA-DPA1/HLA-DPB1/HLA-DRB1/IL7R/IRF4/JAML/KDELR1/LILRB1/LILRB4/LYN/PSAP/PYCARD/RAC1/RHOA/RUNX2/SIRPB1/SOX4/SYK/TMIGD2/TNFRSF21/TNFSF13B/XBP1	41	Naive.T_CD4
GO:0030041	actin filament polymerization	23/703	193/18866	9.0435506030209e-07	0.000230719062984269	0.000194350662222394	ABI2/AIF1/ARHGAP18/ARPC3/ARPC4/BAIAP2/BRK1/CAPG/CYFIP2/DBNL/CYRIB/FCHSD2/GSN/HCK/MKKS/MSRB1/MTPN/PRKCD/PYCARD/RAC1/RHOA/SNX9/TWF2	23	Naive.T_CD4
GO:0050863	regulation of T cell activation	32/703	332/18866	9.54181973310847e-07	0.000234068177914484	0.000197171853918161	ADA/AIF1/CARD11/CD2/CD300A/CD4/CD74/DUSP22/DUSP3/CYRIB/FLOT2/GSN/HLA-DMB/HLA-DOA/HLA-DPA1/HLA-DPB1/HLA-DRB1/IL7R/IRF4/LILRB1/LILRB4/LYN/PYCARD/RAC1/RHOA/SIRPB1/SOX4/SYK/TMIGD2/TNFRSF21/TNFSF13B/XBP1	32	Naive.T_CD4
GO:0070663	regulation of leukocyte proliferation	26/703	240/18866	1.1413988078365e-06	0.000269623762828934	0.000227122788116862	ADA/AIF1/BST2/BTK/CARD11/CD300A/CD4/CD74/CSF1R/GPR183/GSTP1/HHEX/HLA-DMB/HLA-DPA1/HLA-DPB1/HLA-DRB1/LILRB1/LYN/MEF2C/MZB1/PYCARD/SYK/TMIGD2/TNFRSF21/TNFSF13B/TYROBP	26	Naive.T_CD4
GO:0002886	regulation of myeloid leukocyte mediated immunity	12/703	58/18866	1.20580817268061e-06	0.000274665875905604	0.00023137010952488	BTK/CD300A/DNASE1/DNASE1L3/FCER1G/FES/LYN/SNX4/SPHK2/SYK/TYROBP/VAMP8	12	Naive.T_CD4
GO:0060333	interferon-gamma-mediated signaling pathway	15/703	91/18866	1.26104642797192e-06	0.000277343245434653	0.000233625443497956	CIITA/HCK/HLA-DPA1/HLA-DPB1/HLA-DQA1/HLA-DQB1/HLA-DRA/HLA-DRB1/HLA-DRB5/IRF4/IRF7/IRF8/OAS1/PRKCD/TRIM26	15	Naive.T_CD4
GO:0002396	MHC protein complex assembly	5/703	7/18866	1.39778137086609e-06	0.000297168319446131	0.000250325477785984	HLA-DMA/HLA-DMB/HLA-DRA/HLA-DRB1/TAPBP	5	Naive.T_CD4
GO:0032271	regulation of protein polymerization	25/703	231/18866	1.86194846730491e-06	0.000358701258882551	0.00030215893867679	ABI2/ANKRD53/ARHGAP18/ARPC3/ARPC4/BAIAP2/BRK1/CAPG/CYFIP2/DBNL/CYRIB/FCHSD2/FES/GSN/HCK/MKKS/MTPN/NIN/PRKCD/PYCARD/RAC1/RHOA/SNX9/STMN1/TWF2	25	Naive.T_CD4
GO:0002399	MHC class II protein complex assembly	4/703	4/18866	1.91217353433784e-06	0.000358701258882551	0.00030215893867679	HLA-DMA/HLA-DMB/HLA-DRA/HLA-DRB1	4	Naive.T_CD4
GO:0002503	peptide antigen assembly with MHC class II protein complex	4/703	4/18866	1.91217353433784e-06	0.000358701258882551	0.00030215893867679	HLA-DMA/HLA-DMB/HLA-DRA/HLA-DRB1	4	Naive.T_CD4
GO:0038156	interleukin-3-mediated signaling pathway	4/703	4/18866	1.91217353433784e-06	0.000358701258882551	0.00030215893867679	CSF2RB/FCER1G/IL3RA/SYK	4	Naive.T_CD4
GO:0042113	B cell activation	31/703	328/18866	2.13085053766648e-06	0.000388301849406766	0.000327093568248112	ADA/BLNK/BST2/BTK/CARD11/CD300A/CD74/ERCC1/FLT3/GAPT/GPR183/HHEX/IGHM/IGKC/IL7R/IRF2BP2/LYN/MAD2L2/MEF2C/MZB1/PHB/POLM/PRKCB/PRKCD/SKAP2/SYK/TNFRSF21/TNFSF13B/TRBC2/TYROBP/XBP1	31	Naive.T_CD4
GO:1903037	regulation of leukocyte cell-cell adhesion	31/703	329/18866	2.27120225027634e-06	0.000401886525015124	0.000338536882321994	ADA/AIF1/CARD11/CD300A/CD4/CD74/DUSP22/DUSP3/CYRIB/FLOT2/FUT7/HLA-DMB/HLA-DPA1/HLA-DPB1/HLA-DRB1/IL7R/KLF4/LILRB1/LILRB4/LYN/PPARA/PYCARD/RAC1/RHOA/SIRPB1/SOX4/SYK/TMIGD2/TNFRSF21/TNFSF13B/XBP1	31	Naive.T_CD4
GO:0070661	leukocyte proliferation	30/703	313/18866	2.33142073150825e-06	0.000401886525015124	0.000338536882321994	ADA/AIF1/BST2/BTK/CARD11/CD300A/CD4/CD74/CSF1R/FLT3/GAPT/GPR183/GSTP1/HHEX/HLA-DMB/HLA-DPA1/HLA-DPB1/HLA-DRB1/IL7R/LILRB1/LYN/MEF2C/MZB1/PRKCD/PYCARD/SYK/TMIGD2/TNFRSF21/TNFSF13B/TYROBP	30	Naive.T_CD4
GO:0007159	leukocyte cell-cell adhesion	33/703	364/18866	2.51231128365539e-06	0.000406316425409863	0.000342268494544065	ADA/AIF1/CARD11/CD300A/CD4/CD74/DUSP22/DUSP3/CYRIB/FERMT3/FLOT2/FUT7/HLA-DMB/HLA-DPA1/HLA-DPB1/HLA-DRB1/IL7R/KLF4/LILRB1/LILRB4/LYN/PECAM1/PPARA/PYCARD/RAC1/RHOA/SIRPB1/SOX4/SYK/TMIGD2/TNFRSF21/TNFSF13B/XBP1	33	Naive.T_CD4
GO:0008064	regulation of actin polymerization or depolymerization	22/703	190/18866	2.52204920306756e-06	0.000406316425409863	0.000342268494544065	ABI2/ARHGAP18/ARPC3/ARPC4/BAIAP2/BRK1/CAPG/CYFIP2/DBNL/DSTN/CYRIB/FCHSD2/GSN/HCK/MKKS/MTPN/PLEK/PRKCD/PYCARD/RHOA/SNX9/TWF2	22	Naive.T_CD4
GO:0030888	regulation of B cell proliferation	12/703	62/18866	2.54823722427007e-06	0.000406316425409863	0.000342268494544065	ADA/BTK/CARD11/CD300A/CD74/GPR183/LYN/MEF2C/MZB1/TNFRSF21/TNFSF13B/TYROBP	12	Naive.T_CD4
GO:0030832	regulation of actin filament length	22/703	191/18866	2.75246738116559e-06	0.000428176511148149	0.000360682760294459	ABI2/ARHGAP18/ARPC3/ARPC4/BAIAP2/BRK1/CAPG/CYFIP2/DBNL/DSTN/CYRIB/FCHSD2/GSN/HCK/MKKS/MTPN/PLEK/PRKCD/PYCARD/RHOA/SNX9/TWF2	22	Naive.T_CD4
GO:0042100	B cell proliferation	15/703	97/18866	2.89331817662579e-06	0.00043937103167903	0.000370112681040051	ADA/BTK/CARD11/CD300A/CD74/GAPT/GPR183/IL7R/LYN/MEF2C/MZB1/PRKCD/TNFRSF21/TNFSF13B/TYROBP	15	Naive.T_CD4
GO:0001776	leukocyte homeostasis	14/703	86/18866	3.31056591627191e-06	0.000480444044516878	0.000404711327295167	ADA/BAP1/CD74/FCER1G/FLT3/GAPT/GPR183/LYN/MEF2C/SH2B3/SLC39A3/SLC7A11/TNFSF13B/TSC22D3	14	Naive.T_CD4
GO:1902905	positive regulation of supramolecular fiber organization	23/703	208/18866	3.31444621491731e-06	0.000480444044516878	0.000404711327295167	ABI2/ANKRD53/APP/ARPC3/ARPC4/BAIAP2/BRK1/CCDC88A/COLGALT1/DSTN/FCHSD2/FES/GPX1/GSN/HCK/NIN/NRP1/PLEK/PYCARD/RAC1/RHOA/SERPINF2/SNX9	23	Naive.T_CD4
GO:0051251	positive regulation of lymphocyte activation	32/703	357/18866	4.51802429752709e-06	0.000640354643769507	0.000539415111452124	ADA/AIF1/BTK/CARD11/CD4/CD74/CYRIB/FLOT2/GAS6/GPR183/HLA-DMB/HLA-DPA1/HLA-DPB1/IGHM/IGKC/IL7R/LILRB1/LILRB4/LYN/MAD2L2/MEF2C/PYCARD/RAC1/RHOA/SIRPB1/SOX4/SYK/TMIGD2/TNFSF13B/TRBC2/TYROBP/XBP1	32	Naive.T_CD4
GO:0050851	antigen receptor-mediated signaling pathway	30/703	325/18866	4.99279326882894e-06	0.000692261640621544	0.000583139973549266	ADA/BLNK/BTK/CARD11/CD300A/CD3D/CD4/DUSP22/DUSP3/FBXW11/HLA-DPA1/HLA-DPB1/HLA-DQA1/HLA-DQB1/HLA-DRA/HLA-DRB1/HLA-DRB5/IGHM/IGKC/LILRB4/LYN/MEF2C/PRKCB/PSMA2/PSMB4/SYK/THEMIS2/TNFRSF21/TRAC/TRBC2	30	Naive.T_CD4
GO:0050870	positive regulation of T cell activation	23/703	214/18866	5.36156183366999e-06	0.000727575348407387	0.000612887157873497	ADA/AIF1/CARD11/CD4/CD74/CYRIB/FLOT2/HLA-DMB/HLA-DPA1/HLA-DPB1/IL7R/LILRB1/LILRB4/LYN/PYCARD/RAC1/RHOA/SIRPB1/SOX4/SYK/TMIGD2/TNFSF13B/XBP1	23	Naive.T_CD4
GO:0110053	regulation of actin filament organization	27/703	278/18866	5.79552891281496e-06	0.000770080904290288	0.000648692534451921	ABI2/ARHGAP18/ARPC3/ARPC4/BAIAP2/BRK1/CAPG/CCDC88A/CYFIP2/DBNL/DSTN/CYRIB/FCHSD2/GSN/HCK/MKKS/MTPN/NRP1/PLEK/PRKCD/PYCARD/RAC1/RHOA/SERPINF2/SNX9/STMN1/TWF2	27	Naive.T_CD4
GO:0034341	response to interferon-gamma	22/703	202/18866	6.8977423004777e-06	0.000897832661070343	0.000756306696060971	AIF1/BST2/CIITA/DAPK1/FLNB/GSN/HCK/HLA-DPA1/HLA-DPB1/HLA-DQA1/HLA-DQB1/HLA-DRA/HLA-DRB1/HLA-DRB5/IRF4/IRF7/IRF8/KYNU/OAS1/PRKCD/TRIM26/ZYX	22	Naive.T_CD4
GO:0043303	mast cell degranulation	10/703	47/18866	7.18707400393461e-06	0.000916783159941899	0.000772270015075416	BTK/CD300A/FCER1G/FES/LYN/MILR1/SNX4/SPHK2/SYK/VAMP8	10	Naive.T_CD4
GO:0030833	regulation of actin filament polymerization	20/703	174/18866	7.98919563216597e-06	0.000997264045039912	0.000840064644234904	ABI2/ARHGAP18/ARPC3/ARPC4/BAIAP2/BRK1/CAPG/CYFIP2/DBNL/CYRIB/FCHSD2/GSN/HCK/MKKS/MTPN/PRKCD/PYCARD/RHOA/SNX9/TWF2	20	Naive.T_CD4
GO:1903039	positive regulation of leukocyte cell-cell adhesion	24/703	235/18866	8.13071971496949e-06	0.000997264045039912	0.000840064644234904	ADA/AIF1/CARD11/CD4/CD74/CYRIB/FLOT2/FUT7/HLA-DMB/HLA-DPA1/HLA-DPB1/IL7R/LILRB1/LILRB4/LYN/PYCARD/RAC1/RHOA/SIRPB1/SOX4/SYK/TMIGD2/TNFSF13B/XBP1	24	Naive.T_CD4
GO:0051258	protein polymerization	28/703	300/18866	8.33852093483073e-06	0.00100345446268586	0.000845279262192176	ABI2/AIF1/ANKRD53/ARHGAP18/ARPC3/ARPC4/BAIAP2/BRK1/CAPG/CYFIP2/DBNL/CYRIB/FCHSD2/FES/GSN/HCK/MKKS/MSRB1/MTPN/NIN/PRKCD/PYCARD/RAC1/RHOA/SNX9/STMN1/TUBG1/TWF2	28	Naive.T_CD4
GO:0002279	mast cell activation involved in immune response	10/703	48/18866	8.77809201747683e-06	0.00103679020161976	0.000873360266222257	BTK/CD300A/FCER1G/FES/LYN/MILR1/SNX4/SPHK2/SYK/VAMP8	10	Naive.T_CD4
GO:0032970	regulation of actin filament-based process	34/703	405/18866	9.47779728656184e-06	0.00109907983806712	0.000925831145466252	ABI2/AKAP13/ARHGAP18/ARPC3/ARPC4/BAIAP2/BRK1/BST2/CAPG/CCDC88A/CD2AP/CSF1R/CYFIP2/DBNL/DSTN/CYRIB/FCHSD2/FES/GPM6B/GSN/HCK/MEF2C/MKKS/MTPN/NRP1/PLEK/PRKCD/PYCARD/RAC1/RHOA/SERPINF2/SNX9/STMN1/TWF2	34	Naive.T_CD4
GO:0050727	regulation of inflammatory response	35/703	425/18866	1.06514182054674e-05	0.00119326285956813	0.00100516803407036	ADA/ADCY7/BAP1/BTK/CHID1/CTSC/DNASE1/DNASE1L3/FCER1G/FUT7/GPX1/GRN/GSTP1/HCK/HLA-DRB1/KLF4/LYN/MGLL/MGST2/NFKBIA/PARK7/PIK3AP1/PLD4/PPARA/PRKCD/PROC/PSMB4/PYCARD/SEMA7A/SERPINF1/SNX4/TLR10/TLR7/VAMP8/ZYX	35	Naive.T_CD4
GO:0002448	mast cell mediated immunity	10/703	49/18866	1.06641553771376e-05	0.00119326285956813	0.00100516803407036	BTK/CD300A/FCER1G/FES/LYN/MILR1/SNX4/SPHK2/SYK/VAMP8	10	Naive.T_CD4
GO:0071887	leukocyte apoptotic process	15/703	108/18866	1.12079119177813e-05	0.00123248383123464	0.00103820657764711	ADA/BTK/CD74/FCER1G/GAS6/IL7R/IRF7/KDELR1/LILRB1/LYN/MEF2C/PTCRA/SLC7A11/TNFRSF21/TSC22D3	15	Naive.T_CD4
GO:0002440	production of molecular mediator of immune response	28/703	306/18866	1.2074458426205e-05	0.00130526942105653	0.0010995189260901	BST2/BTK/CARD11/CD36/CD74/ERCC1/FCER1G/GALNT2/GAPT/GAS6/HLA-DQB1/HLA-DRB1/IGKC/IL7R/KDELR1/LILRB1/MAD2L2/MZB1/PHB/POLB/POLM/SAMHD1/SEMA7A/SLC7A5/SPHK2/TMIGD2/TNFSF13B/XBP1	28	Naive.T_CD4
GO:0031334	positive regulation of protein-containing complex assembly	25/703	257/18866	1.24047419450614e-05	0.00131862406876002	0.00111076847171216	ABI2/ANKRD53/ARPC3/ARPC4/BAIAP2/BID/BMF/BRK1/CD36/DDB1/ERCC1/FCHSD2/FES/GSN/HCK/NIN/PARK7/PLEK/PYCARD/RAC1/RHOA/RPA1/SNX9/SYK/TCL1A	25	Naive.T_CD4
GO:0045576	mast cell activation	11/703	61/18866	1.35919561459671e-05	0.0014211392835898	0.00119712414441788	BTK/CD300A/FCER1G/FES/LYN/MILR1/NDRG1/SNX4/SPHK2/SYK/VAMP8	11	Naive.T_CD4
GO:0034599	cellular response to oxidative stress	28/703	310/18866	1.53533564279155e-05	0.00157092938010334	0.00132330272747561	AIF1/AKR1C3/APEX1/ATP13A2/BTK/CAT/CCS/CD36/CST3/CYBA/CYBB/DAPK1/GPX1/GSTP1/JUN/KLF4/NET1/P4HB/PARK7/PNPT1/PRKCD/PRKRA/PSAP/SIRT2/SLC7A11/SMPD3/TMEM161A/TXN	28	Naive.T_CD4
GO:0071346	cellular response to interferon-gamma	20/703	182/18866	1.56500999929879e-05	0.00157092938010334	0.00132330272747561	AIF1/CIITA/DAPK1/FLNB/GSN/HCK/HLA-DPA1/HLA-DPB1/HLA-DQA1/HLA-DQB1/HLA-DRA/HLA-DRB1/HLA-DRB5/IRF4/IRF7/IRF8/OAS1/PRKCD/TRIM26/ZYX	20	Naive.T_CD4
GO:0048010	vascular endothelial growth factor receptor signaling pathway	14/703	98/18866	1.57634807661671e-05	0.00157092938010334	0.00132330272747561	BAIAP2/BRK1/CYBA/CYBB/CYFIP2/ELMO2/HHEX/MAPKAPK2/MAPKAPK3/NRP1/PRKCB/RAC1/RHOA/VEGFB	14	Naive.T_CD4
GO:2000106	regulation of leukocyte apoptotic process	13/703	86/18866	1.6963274257539e-05	0.00164059664848332	0.00138198829757866	ADA/BTK/CD74/FCER1G/GAS6/IL7R/IRF7/LILRB1/LYN/MEF2C/PTCRA/SLC7A11/TSC22D3	13	Naive.T_CD4
GO:0043304	regulation of mast cell degranulation	8/703	32/18866	1.69770114142206e-05	0.00164059664848332	0.00138198829757866	CD300A/FCER1G/FES/LYN/SNX4/SPHK2/SYK/VAMP8	8	Naive.T_CD4
GO:0022409	positive regulation of cell-cell adhesion	26/703	279/18866	1.78574938085661e-05	0.00168972570187689	0.00142337310530931	ADA/ADAM19/AIF1/CARD11/CD4/CD74/CYRIB/FLOT2/FUT7/HLA-DMB/HLA-DPA1/HLA-DPB1/IL7R/LILRB1/LILRB4/LYN/PYCARD/RAC1/RHOA/SERPINF2/SIRPB1/SOX4/SYK/TMIGD2/TNFSF13B/XBP1	26	Naive.T_CD4
GO:0006909	phagocytosis	32/703	382/18866	1.80152630491735e-05	0.00168972570187689	0.00142337310530931	AIF1/ARPC3/ARPC4/BAIAP2/BRK1/CD300A/CD302/CD36/CORO1C/CYBA/CYFIP2/ELMO2/FCER1G/GAS6/GSN/HCK/IGHM/IGKC/IRF8/LMAN2/LYN/PECAM1/PLD4/PRKCD/PYCARD/RAC1/RUBCN/SIRPB1/SNX3/SYK/TRBC2/TYROBP	32	Naive.T_CD4
GO:0009743	response to carbohydrate	23/703	233/18866	2.16528676116356e-05	0.00197520359227602	0.00166385092422584	CAT/CCDC186/CST3/CYBA/ERCC1/GAS6/GSTP1/HLA-DRB1/HMGN3/LYN/MAP2K6/NADK/PFKFB2/PRKCB/RAC1/RHOA/SERPINF1/SLC29A1/SMARCB1/SOX4/TXNIP/XBP1/ZNF236	23	Naive.T_CD4
GO:0033006	regulation of mast cell activation involved in immune response	8/703	33/18866	2.1682652882435e-05	0.00197520359227602	0.00166385092422584	CD300A/FCER1G/FES/LYN/SNX4/SPHK2/SYK/VAMP8	8	Naive.T_CD4
GO:0006979	response to oxidative stress	36/703	458/18866	2.19879985969893e-05	0.00197520359227602	0.00166385092422584	ADA/AIF1/AKR1C3/APEX1/APP/AREG/ATP13A2/BTK/CAT/CCS/CD36/CST3/CYBA/CYBB/DAPK1/ERCC1/GPX1/GSTP1/JUN/KCNA5/KLF4/NAPRT/NET1/NUDT1/P4HB/PARK7/PNPT1/PRKCD/PRKRA/PSAP/SIRT2/SLC7A11/SMPD3/TMEM161A/TXN/TXNIP	36	Naive.T_CD4
GO:0046651	lymphocyte proliferation	26/703	283/18866	2.2873099058378e-05	0.00202617535825465	0.0017067879765199	ADA/AIF1/BTK/CARD11/CD300A/CD4/CD74/FLT3/GAPT/GPR183/HLA-DMB/HLA-DPA1/HLA-DPB1/HLA-DRB1/IL7R/LILRB1/LYN/MEF2C/MZB1/PRKCD/PYCARD/SYK/TMIGD2/TNFRSF21/TNFSF13B/TYROBP	26	Naive.T_CD4
GO:0050670	regulation of lymphocyte proliferation	22/703	219/18866	2.48022488296053e-05	0.00216696908267428	0.00182538829165545	ADA/AIF1/BTK/CARD11/CD300A/CD4/CD74/GPR183/HLA-DMB/HLA-DPA1/HLA-DPB1/HLA-DRB1/LILRB1/LYN/MEF2C/MZB1/PYCARD/SYK/TMIGD2/TNFRSF21/TNFSF13B/TYROBP	22	Naive.T_CD4
GO:0002501	peptide antigen assembly with MHC protein complex	4/703	6/18866	2.70081264785362e-05	0.00230252666358895	0.00193957784010134	HLA-DMA/HLA-DMB/HLA-DRA/HLA-DRB1	4	Naive.T_CD4
GO:0045657	positive regulation of monocyte differentiation	5/703	11/18866	2.71402151575037e-05	0.00230252666358895	0.00193957784010134	CD4/CD74/FES/HLA-DRB1/JUN	5	Naive.T_CD4
GO:0032943	mononuclear cell proliferation	26/703	286/18866	2.7436818192656e-05	0.00230252666358895	0.00193957784010134	ADA/AIF1/BTK/CARD11/CD300A/CD4/CD74/FLT3/GAPT/GPR183/HLA-DMB/HLA-DPA1/HLA-DPB1/HLA-DRB1/IL7R/LILRB1/LYN/MEF2C/MZB1/PRKCD/PYCARD/SYK/TMIGD2/TNFRSF21/TNFSF13B/TYROBP	26	Naive.T_CD4
GO:0032944	regulation of mononuclear cell proliferation	22/703	221/18866	2.85428502067451e-05	0.00236423764439767	0.00199156127758342	ADA/AIF1/BTK/CARD11/CD300A/CD4/CD74/GPR183/HLA-DMB/HLA-DPA1/HLA-DPB1/HLA-DRB1/LILRB1/LYN/MEF2C/MZB1/PYCARD/SYK/TMIGD2/TNFRSF21/TNFSF13B/TYROBP	22	Naive.T_CD4
GO:0033003	regulation of mast cell activation	9/703	44/18866	2.89334952759499e-05	0.00236586965217959	0.00199293603088324	CD300A/FCER1G/FES/LYN/MILR1/SNX4/SPHK2/SYK/VAMP8	9	Naive.T_CD4
GO:0050852	T cell receptor signaling pathway	21/703	206/18866	3.0296575375454e-05	0.00244596908537526	0.00206040933665979	ADA/CARD11/CD300A/CD3D/CD4/DUSP22/DUSP3/FBXW11/HLA-DPA1/HLA-DPB1/HLA-DQA1/HLA-DQB1/HLA-DRA/HLA-DRB1/HLA-DRB5/LILRB4/PSMA2/PSMB4/THEMIS2/TNFRSF21/TRAC	21	Naive.T_CD4
GO:0002699	positive regulation of immune effector process	22/703	223/18866	3.27826153237518e-05	0.00261359400668611	0.00220161142911091	BTK/CD300A/CD36/CD74/CYRIB/FCER1G/FES/HLA-DMB/LILRB1/LYN/MAD2L2/MZB1/PHB/SEMA7A/SLC7A5/SNX4/SPHK2/STX7/SYK/TYROBP/VAMP8/XBP1	22	Naive.T_CD4
GO:0002532	production of molecular mediator involved in inflammatory response	13/703	93/18866	3.98356307511589e-05	0.00313480965153538	0.00264066750201129	ADCY7/BAP1/BTK/CD36/CHID1/FCER1G/GRN/LYN/PLD4/PYCARD/SNX4/SYK/VAMP8	13	Naive.T_CD4
GO:0002573	myeloid leukocyte differentiation	21/703	210/18866	4.03032912238792e-05	0.00313480965153538	0.00264066750201129	APP/CBFA2T3/CD4/CD74/CSF1R/FCER1G/FES/GLO1/GPR183/HLA-DRB1/IRF4/IRF7/JUN/JUNB/LILRB1/LILRB4/LRRK1/LYN/MEF2C/RASSF2/TYROBP	21	Naive.T_CD4
GO:0034976	response to endoplasmic reticulum stress	26/703	294/18866	4.39018912867415e-05	0.003373569429239	0.00284179141569472	BAG6/BCAP31/CREB3L2/DERL3/DNAJB12/EDEM1/EIF2AK4/ERP29/GRINA/HERPUD1/HSP90B1/HYOU1/JUN/MANF/MYDGF/P4HB/PARK7/PDIA3/PDIA4/SCAMP5/SEC61B/SRPRA/SSR1/TPP1/UBE2J1/XBP1	26	Naive.T_CD4
GO:0070665	positive regulation of leukocyte proliferation	17/703	150/18866	4.50965776109968e-05	0.00338400189450372	0.00285057940445726	ADA/AIF1/BST2/CARD11/CD4/CD74/CSF1R/GPR183/HLA-DMB/HLA-DPA1/HLA-DPB1/LYN/MEF2C/PYCARD/SYK/TMIGD2/TNFSF13B	17	Naive.T_CD4
GO:0001821	histamine secretion	5/703	12/18866	4.50988022942641e-05	0.00338400189450372	0.00285057940445726	ADA/BTK/LYN/SNX4/VAMP8	5	Naive.T_CD4
GO:0046061	dATP catabolic process	3/703	3/18866	5.15276133974496e-05	0.00382143160754574	0.00321905677822011	ADA/NUDT1/SAMHD1	3	Naive.T_CD4
GO:0045730	respiratory burst	8/703	37/18866	5.28498934916868e-05	0.0038701610216057	0.00326010494203355	CD52/CYBA/CYBB/GRN/HCK/INSR/JCHAIN/RAC1	8	Naive.T_CD4
GO:0070972	protein localization to endoplasmic reticulum	17/703	152/18866	5.33982706022737e-05	0.0038701610216057	0.00326010494203355	BCAP31/GPAA1/KDELR1/RPL23/RPL31/RPL36/RPS11/RPS15/RPS29/RPS4Y1/SEC61B/SEC61G/SPCS1/SPCS3/SRP14/SRPRA/TRAM1	17	Naive.T_CD4
GO:0030224	monocyte differentiation	8/703	38/18866	6.47763157789317e-05	0.00459048157820029	0.00386688088579728	CD4/CD74/CSF1R/FES/HLA-DRB1/IRF7/JUN/MEF2C	8	Naive.T_CD4
GO:1903131	mononuclear cell differentiation	8/703	38/18866	6.47763157789317e-05	0.00459048157820029	0.00386688088579728	CD4/CD74/CSF1R/FES/HLA-DRB1/IRF7/JUN/MEF2C	8	Naive.T_CD4
GO:2000107	negative regulation of leukocyte apoptotic process	9/703	49/18866	7.10016050959433e-05	0.00497635425606512	0.00419192819444412	ADA/CD74/FCER1G/GAS6/IL7R/IRF7/LILRB1/PTCRA/TSC22D3	9	Naive.T_CD4
GO:0030970	retrograde protein transport, ER to cytosol	7/703	29/18866	7.3756627773642e-05	0.00505827711763751	0.00426093750035845	BCAP31/DERL3/EDEM1/HERPUD1/HSP90B1/SEC61B/UBE2J1	7	Naive.T_CD4
GO:1903513	endoplasmic reticulum to cytosol transport	7/703	29/18866	7.3756627773642e-05	0.00505827711763751	0.00426093750035845	BCAP31/DERL3/EDEM1/HERPUD1/HSP90B1/SEC61B/UBE2J1	7	Naive.T_CD4
GO:0062197	cellular response to chemical stress	29/703	360/18866	8.85295993551852e-05	0.00600682749667416	0.00505996724645986	AIF1/AKR1C3/APEX1/ATP13A2/BTK/CAT/CCS/CD36/CST3/CYBA/CYBB/DAPK1/GPX1/GSTP1/JUN/KLF4/LETM1/NET1/P4HB/PARK7/PNPT1/PRKCD/PRKRA/PSAP/SIRT2/SLC7A11/SMPD3/TMEM161A/TXN	29	Naive.T_CD4
GO:0038093	Fc receptor signaling pathway	22/703	241/18866	0.000104907686840028	0.00704317080700738	0.00593295106516903	ARPC3/ARPC4/BAIAP2/BRK1/BTK/CALM1/CARD11/CYFIP2/ELMO2/FBXW11/FCER1A/FCER1G/HCK/IGKC/JUN/LILRA4/LYN/PRKCD/PSMA2/PSMB4/RAC1/SYK	22	Naive.T_CD4
GO:0042542	response to hydrogen peroxide	16/703	146/18866	0.000111965360336387	0.00743139512312483	0.00625997932175226	ADA/APEX1/AREG/CAT/CST3/GPX1/JUN/KCNA5/KLF4/NET1/PARK7/PRKCD/PSAP/SMPD3/TXN/TXNIP	16	Naive.T_CD4
GO:0045655	regulation of monocyte differentiation	6/703	22/18866	0.000117209683923551	0.00743139512312483	0.00625997932175226	CD4/CD74/FES/HLA-DRB1/IRF7/JUN	6	Naive.T_CD4
GO:0002349	histamine production involved in inflammatory response	4/703	8/18866	0.000118697842505	0.00743139512312483	0.00625997932175226	BTK/LYN/SNX4/VAMP8	4	Naive.T_CD4
GO:0002441	histamine secretion involved in inflammatory response	4/703	8/18866	0.000118697842505	0.00743139512312483	0.00625997932175226	BTK/LYN/SNX4/VAMP8	4	Naive.T_CD4
GO:0002553	histamine secretion by mast cell	4/703	8/18866	0.000118697842505	0.00743139512312483	0.00625997932175226	BTK/LYN/SNX4/VAMP8	4	Naive.T_CD4
GO:0071447	cellular response to hydroperoxide	4/703	8/18866	0.000118697842505	0.00743139512312483	0.00625997932175226	AIF1/CD36/DAPK1/PRKCD	4	Naive.T_CD4
GO:0002437	inflammatory response to antigenic stimulus	10/703	64/18866	0.000118846394255054	0.00743139512312483	0.00625997932175226	AHCY/BTK/CD68/CYSLTR1/FCER1G/FUT7/GPX1/HLA-DRB1/PARK7/PSMB4	10	Naive.T_CD4
GO:0002703	regulation of leukocyte mediated immunity	20/703	211/18866	0.00012821453243706	0.00793934260081133	0.00668785869758562	BST2/BTK/CD300A/DNASE1/DNASE1L3/DUSP22/CYRIB/FCER1G/FES/FUT7/IL7R/LILRB1/LYN/MAD2L2/SNX4/SPHK2/STX7/SYK/TYROBP/VAMP8	20	Naive.T_CD4
GO:0042177	negative regulation of protein catabolic process	15/703	133/18866	0.000131637466754254	0.00807292079767914	0.00680038087362056	ATP13A2/BAG6/CST3/DERL3/MAD2L2/MAP1A/OGT/PARK7/PHB/RILP/RPL23/SIRT2/SNX3/UBE2J1/USP7	15	Naive.T_CD4
GO:0031532	actin cytoskeleton reorganization	13/703	105/18866	0.000142375342513573	0.00861844384506185	0.00725991275687737	BAIAP2/CD2AP/CSF1R/FES/GAB1/GSN/HCK/NRP1/PARVB/PHACTR1/PLEK/RAP2A/RHOA	13	Naive.T_CD4
GO:0046718	viral entry into host cell	15/703	134/18866	0.000143235347691527	0.00861844384506185	0.00725991275687737	CD4/CD74/CTSB/GAS6/GSN/HLA-DRB1/NPC1/P4HB/PHB/PPIA/SCARB2/SIVA1/SNX3/TRIM26/VAMP8	15	Naive.T_CD4
GO:0045047	protein targeting to ER	14/703	120/18866	0.000152320133498855	0.0090794187986514	0.00764822391911616	RPL23/RPL31/RPL36/RPS11/RPS15/RPS29/RPS4Y1/SEC61B/SEC61G/SPCS1/SPCS3/SRP14/SRPRA/TRAM1	14	Naive.T_CD4
GO:1905897	regulation of response to endoplasmic reticulum stress	12/703	92/18866	0.000154437474215067	0.00911451767820392	0.00767779013872569	BAG6/BCAP31/DERL3/EDEM1/ERP29/GRINA/HERPUD1/HYOU1/MANF/PARK7/UBE2J1/XBP1	12	Naive.T_CD4
GO:0051608	histamine transport	5/703	15/18866	0.00015576707853939	0.00911451767820392	0.00767779013872569	ADA/BTK/LYN/SNX4/VAMP8	5	Naive.T_CD4
GO:2001242	regulation of intrinsic apoptotic signaling pathway	17/703	166/18866	0.000159775104918261	0.00926405108335154	0.00780375249284981	BCAP31/BID/BMF/CD74/CDKN2D/ERP29/GPX1/GRINA/HERPUD1/HYOU1/KDM1A/P4HB/PARK7/PRKRA/PYCARD/TMEM161A/XBP1	17	Naive.T_CD4
GO:0002861	regulation of inflammatory response to antigenic stimulus	7/703	33/18866	0.000177329233528187	0.0101892419048899	0.00858310486418081	BTK/FCER1G/FUT7/GPX1/HLA-DRB1/PARK7/PSMB4	7	Naive.T_CD4
GO:0032273	positive regulation of protein polymerization	15/703	137/18866	0.000183515154635735	0.0104266148579388	0.0087830605593107	ABI2/ANKRD53/ARPC3/ARPC4/BAIAP2/BRK1/FCHSD2/FES/GSN/HCK/NIN/PYCARD/RAC1/RHOA/SNX9	15	Naive.T_CD4
GO:0002819	regulation of adaptive immune response	17/703	168/18866	0.000184729927711991	0.0104266148579388	0.0087830605593107	ADA/ADCY7/BTK/CD4/DUSP22/EIF2AK4/CYRIB/FCER1G/FUT7/IL7R/IRF7/LILRB1/MAD2L2/MEF2C/PYCARD/STX7/TNFSF13B	17	Naive.T_CD4
GO:0007249	I-kappaB kinase/NF-kappaB signaling	24/703	286/18866	0.000190744141296852	0.0106716327472923	0.00898945611430408	AKAP13/BST2/BTK/CARD11/CD36/CD4/CD74/CXXC5/GSTP1/HLA-DRB1/MTDH/NFKBIA/NFKBIL1/NKIRAS2/PRKCB/PYCARD/RHOA/S100A4/SLC20A1/SLC44A2/SPHK2/TLR7/TRAF4/ZDHHC17	24	Naive.T_CD4
GO:0001666	response to hypoxia	28/703	359/18866	0.000200204336535013	0.0110454003373319	0.00930430646824479	ADA/AHCY/CAT/CBFA2T3/CHCHD2/CST3/CYBA/CYBB/DDIT4/EGLN3/EIF4EBP1/GNB1/HIGD1A/HSP90B1/HYOU1/ITPR2/KCNA5/NDRG1/NPEPPS/P4HB/PPARA/PSMA2/PSMB4/RHOA/SIRT2/SLC29A1/UCP2/VEGFB	28	Naive.T_CD4
GO:0000302	response to reactive oxygen species	21/703	235/18866	0.000200888435109831	0.0110454003373319	0.00930430646824479	ADA/AKR1C3/APEX1/AREG/BTK/CAT/CCS/CD36/CST3/GPX1/GSTP1/JUN/KCNA5/KLF4/NET1/PARK7/PRKCD/PSAP/SMPD3/TXN/TXNIP	21	Naive.T_CD4
GO:0060907	positive regulation of macrophage cytokine production	4/703	9/18866	0.000207353341716169	0.0112975579983303	0.00951671634788631	CD36/CD74/LILRB1/SEMA7A	4	Naive.T_CD4
GO:0031667	response to nutrient levels	34/703	473/18866	0.000209525321129957	0.0112975579983303	0.00951671634788631	ACSL3/ADA/AHCY/AKR1C3/CAT/CD4/CD68/CDKN2D/COMT/CST3/CYBA/CYBB/EIF2AK4/EIF4EBP1/ERCC1/FADS1/FES/GAS6/GSN/GSTP1/HIGD1A/JUN/KYNU/MKKS/NUCB2/OGT/PPARA/RRAGC/SCT/SIRT2/SLC39A4/ULK1/USF2/XBP1	34	Naive.T_CD4
GO:0090150	establishment of protein localization to membrane	27/703	342/18866	0.000212741616301266	0.0112975579983303	0.00951671634788631	ACSL3/BAG6/BID/BMF/GGA2/TAMALIN/GZMB/NACA/NPC1/RPL23/RPL31/RPL36/RPS11/RPS15/RPS29/RPS4Y1/SEC61B/SEC61G/SRP14/SRPRA/SSR1/TIMM13/TRAM1/YIF1B/ZDHHC21/ZDHHC24/ZDHHC4	27	Naive.T_CD4
GO:0072599	establishment of protein localization to endoplasmic reticulum	14/703	124/18866	0.00021592278426226	0.0112975579983303	0.00951671634788631	RPL23/RPL31/RPL36/RPS11/RPS15/RPS29/RPS4Y1/SEC61B/SEC61G/SPCS1/SPCS3/SRP14/SRPRA/TRAM1	14	Naive.T_CD4
GO:0002888	positive regulation of myeloid leukocyte mediated immunity	7/703	34/18866	0.000216190755624358	0.0112975579983303	0.00951671634788631	BTK/FCER1G/SNX4/SPHK2/SYK/TYROBP/VAMP8	7	Naive.T_CD4
GO:0010934	macrophage cytokine production	5/703	16/18866	0.000219645216649884	0.0112975579983303	0.00951671634788631	CD36/CD74/GAS6/LILRB1/SEMA7A	5	Naive.T_CD4
GO:0033008	positive regulation of mast cell activation involved in immune response	5/703	16/18866	0.000219645216649884	0.0112975579983303	0.00951671634788631	FCER1G/SNX4/SPHK2/SYK/VAMP8	5	Naive.T_CD4
GO:0043306	positive regulation of mast cell degranulation	5/703	16/18866	0.000219645216649884	0.0112975579983303	0.00951671634788631	FCER1G/SNX4/SPHK2/SYK/VAMP8	5	Naive.T_CD4
GO:0007584	response to nutrient	17/703	171/18866	0.000228526295243936	0.0116603256885266	0.00982230072357938	ACSL3/ADA/AHCY/AKR1C3/CAT/CD4/CDKN2D/CYBB/ERCC1/FES/GAS6/GSN/GSTP1/KYNU/OGT/USF2/XBP1	17	Naive.T_CD4
GO:0030889	negative regulation of B cell proliferation	5/703	17/18866	0.000301662260892621	0.0152698563489931	0.0128628586432409	BTK/CD300A/LYN/TNFRSF21/TYROBP	5	Naive.T_CD4
GO:0043300	regulation of leukocyte degranulation	8/703	47/18866	0.000309977239160619	0.0155312513616026	0.0130830497845587	CD300A/FCER1G/FES/LYN/SNX4/SPHK2/SYK/VAMP8	8	Naive.T_CD4
GO:0045454	cell redox homeostasis	9/703	59/18866	0.000311696483895443	0.0155312513616026	0.0130830497845587	APEX1/CYBA/CYBB/GPX1/HVCN1/P4HB/PDIA3/PDIA4/TXN	9	Naive.T_CD4
GO:0010543	regulation of platelet activation	7/703	36/18866	0.000314455910787278	0.0155472852635756	0.0130965562518014	FCER1G/LYN/PLEK/PRKCD/SH2B3/SYK/THBD	7	Naive.T_CD4
GO:0031647	regulation of protein stability	24/703	296/18866	0.000317889233081338	0.015596134835329	0.0131377056327704	BAG1/BAG6/FBXW11/FLOT2/GRN/GSN/HCFC1/NCLN/PARK7/PHB/PPIB/PRKCD/PRKRA/PYCARD/RASSF2/RNF149/RPL23/SENP2/SERF2/SOX4/TSPAN1/TYROBP/USP7/XBP1	24	Naive.T_CD4
GO:0034154	toll-like receptor 7 signaling pathway	4/703	10/18866	0.00033540710594243	0.0160844099376002	0.0135490136029297	LILRA4/PIK3AP1/TLR7/UNC93B1	4	Naive.T_CD4
GO:0046598	positive regulation of viral entry into host cell	4/703	10/18866	0.00033540710594243	0.0160844099376002	0.0135490136029297	CD4/CD74/HLA-DRB1/P4HB	4	Naive.T_CD4
GO:0075294	positive regulation by symbiont of entry into host	4/703	10/18866	0.00033540710594243	0.0160844099376002	0.0135490136029297	CD4/CD74/HLA-DRB1/P4HB	4	Naive.T_CD4
GO:0071322	cellular response to carbohydrate stimulus	15/703	145/18866	0.000342123558267233	0.016176815063211	0.0136268528465661	CCDC186/CYBA/GAS6/HLA-DRB1/HMGN3/MAP2K6/NADK/PRKCB/RAC1/SERPINF1/SLC29A1/SMARCB1/SOX4/XBP1/ZNF236	15	Naive.T_CD4
GO:0036293	response to decreased oxygen levels	28/703	371/18866	0.000342406715825255	0.016176815063211	0.0136268528465661	ADA/AHCY/CAT/CBFA2T3/CHCHD2/CST3/CYBA/CYBB/DDIT4/EGLN3/EIF4EBP1/GNB1/HIGD1A/HSP90B1/HYOU1/ITPR2/KCNA5/NDRG1/NPEPPS/P4HB/PPARA/PSMA2/PSMB4/RHOA/SIRT2/SLC29A1/UCP2/VEGFB	28	Naive.T_CD4
GO:0090322	regulation of superoxide metabolic process	7/703	37/18866	0.000375497314822916	0.0176097196613276	0.0148338877310848	CD36/CYBA/GSTP1/PARK7/PRKCD/SYK/TYROBP	7	Naive.T_CD4
GO:0050864	regulation of B cell activation	18/703	195/18866	0.000378787233486271	0.0176343428844923	0.0148546295790544	ADA/BTK/CARD11/CD300A/CD74/GPR183/IGHM/IGKC/LYN/MAD2L2/MEF2C/MZB1/SYK/TNFRSF21/TNFSF13B/TRBC2/TYROBP/XBP1	18	Naive.T_CD4
GO:0051701	interaction with host	19/703	212/18866	0.000382882484167329	0.0176958295943422	0.0149064240975595	CD4/CD74/CTSB/DDB1/EIF2AK4/GAS6/GSN/HLA-DRB1/INSR/NPC1/P4HB/PHB/PPIA/SCARB2/SIVA1/SNX3/TRIM26/ULK1/VAMP8	19	Naive.T_CD4
GO:1903828	negative regulation of cellular protein localization	13/703	116/18866	0.000386132223219148	0.0177176353934657	0.0149247926339306	CD36/CLTC/DAB2/DERL3/GPM6B/LEPROT/LILRB4/MAP1A/PARK7/POLR1A/TAX1BP3/TXN/UBE2J1	13	Naive.T_CD4
GO:0002697	regulation of immune effector process	33/703	470/18866	0.000393405233204813	0.0179224184098593	0.0150972955659952	BST2/BTK/CD300A/CD36/CD74/DNASE1/DNASE1L3/DUSP22/EIF2AK4/CYRIB/FCER1G/FES/FUT7/GRN/HLA-DMB/IGKC/IL7R/IRF4/LILRB1/LYN/MAD2L2/MZB1/PHB/PYCARD/SEMA7A/SLC7A5/SNX4/SPHK2/STX7/SYK/TYROBP/VAMP8/XBP1	33	Naive.T_CD4
GO:0044409	entry into host	15/703	147/18866	0.000396555370734519	0.0179378025145018	0.0151102546638969	CD4/CD74/CTSB/GAS6/GSN/HLA-DRB1/NPC1/P4HB/PHB/PPIA/SCARB2/SIVA1/SNX3/TRIM26/VAMP8	15	Naive.T_CD4
GO:0051495	positive regulation of cytoskeleton organization	20/703	230/18866	0.000402939841894533	0.0180610516063565	0.015214075918675	ABI2/ANKRD53/ARPC3/ARPC4/BAIAP2/BRK1/CCDC88A/DSTN/FCHSD2/FES/GSN/HCK/NIN/NRP1/PLEK/PYCARD/RAC1/RHOA/SERPINF2/SNX9	20	Naive.T_CD4
GO:0033194	response to hydroperoxide	5/703	18/18866	0.000404943615507836	0.0180610516063565	0.015214075918675	AIF1/CD36/DAPK1/GPX1/PRKCD	5	Naive.T_CD4
GO:0032755	positive regulation of interleukin-6 production	11/703	88/18866	0.000418817446297194	0.0185501227255799	0.0156260544291	AIF1/APP/CD36/CD74/CYBA/FCER1G/PYCARD/SYK/TLR7/TYROBP/XBP1	11	Naive.T_CD4
GO:0070482	response to oxygen levels	29/703	396/18866	0.000443392666157265	0.0193568261226828	0.0163055966282406	ADA/AHCY/CAT/CBFA2T3/CHCHD2/CST3/CYBA/CYBB/DDIT4/EGLN3/EIF4EBP1/GNB1/HIGD1A/HSP90B1/HYOU1/ITPR2/KCNA5/NDRG1/NPEPPS/P4HB/POLB/PPARA/PSMA2/PSMB4/RHOA/SIRT2/SLC29A1/UCP2/VEGFB	29	Naive.T_CD4
GO:0046596	regulation of viral entry into host cell	7/703	38/18866	0.000445660121058653	0.0193568261226828	0.0163055966282406	CD4/CD74/GSN/HLA-DRB1/P4HB/SNX3/TRIM26	7	Naive.T_CD4
GO:0008361	regulation of cell size	17/703	181/18866	0.000446135691444711	0.0193568261226828	0.0163055966282406	DBNL/DPYSL2/IL7R/KDM1A/MTPN/NRP1/PLEK/PLXNA4/PTPRS/RAC1/RAP1GAP2/RHOA/SCT/SEMA7A/SHTN1/SLC12A9/TWF2	17	Naive.T_CD4
GO:0032418	lysosome localization	10/703	75/18866	0.00045042462367495	0.0194108665526948	0.0163511186289968	BTK/CD300A/FCER1G/FES/LYN/MILR1/SNX4/SPHK2/SYK/VAMP8	10	Naive.T_CD4
GO:0006470	protein dephosphorylation	25/703	323/18866	0.000482846085475285	0.0201701643395068	0.0169907277960163	CALM1/CALM2/CD300A/CPPED1/DUSP22/DUSP3/DUSP5/FAM122A/FBXW11/HSP90B1/LRRK1/PALD1/PHACTR1/PPM1J/PPM1K/PPM1M/PPP1R14A/PPP1R14B/PPP6R1/PRKCD/PTP4A3/PTPN18/PTPRE/PTPRS/RCAN1	25	Naive.T_CD4
GO:0009895	negative regulation of catabolic process	25/703	323/18866	0.000482846085475285	0.0201701643395068	0.0169907277960163	ATP13A2/BAG6/BMF/CBFA2T3/CST3/DDIT4/DERL3/FEZ2/MAD2L2/MAP1A/MAPKAPK2/NPC1/NSUN2/OGT/PAIP1/PARK7/PHB/PPARA/RILP/RPL23/RUBCN/SIRT2/SNX3/UBE2J1/USP7	25	Naive.T_CD4
GO:0009217	purine deoxyribonucleoside triphosphate catabolic process	3/703	5/18866	0.00048701870622202	0.0201701643395068	0.0169907277960163	ADA/NUDT1/SAMHD1	3	Naive.T_CD4
GO:0046060	dATP metabolic process	3/703	5/18866	0.00048701870622202	0.0201701643395068	0.0169907277960163	ADA/NUDT1/SAMHD1	3	Naive.T_CD4
GO:0098713	leucine import across plasma membrane	3/703	5/18866	0.00048701870622202	0.0201701643395068	0.0169907277960163	SLC3A2/SLC43A2/SLC7A5	3	Naive.T_CD4
GO:1903801	L-leucine import across plasma membrane	3/703	5/18866	0.00048701870622202	0.0201701643395068	0.0169907277960163	SLC3A2/SLC43A2/SLC7A5	3	Naive.T_CD4
GO:0019042	viral latency	4/703	11/18866	0.000511559614962388	0.0203758673665636	0.0171640057168459	HCFC1/HMGA1/IRF7/PPIA	4	Naive.T_CD4
GO:0043455	regulation of secondary metabolic process	4/703	11/18866	0.000511559614962388	0.0203758673665636	0.0171640057168459	ASIP/MFSD12/SLC7A11/ZEB2	4	Naive.T_CD4
GO:0044803	multi-organism membrane organization	4/703	11/18866	0.000511559614962388	0.0203758673665636	0.0171640057168459	CD4/FCHSD2/GAS6/PPIA	4	Naive.T_CD4
GO:0048021	regulation of melanin biosynthetic process	4/703	11/18866	0.000511559614962388	0.0203758673665636	0.0171640057168459	ASIP/MFSD12/SLC7A11/ZEB2	4	Naive.T_CD4
GO:1900376	regulation of secondary metabolite biosynthetic process	4/703	11/18866	0.000511559614962388	0.0203758673665636	0.0171640057168459	ASIP/MFSD12/SLC7A11/ZEB2	4	Naive.T_CD4
GO:0050792	regulation of viral process	19/703	217/18866	0.000511660575505954	0.0203758673665636	0.0171640057168459	BST2/CD4/CD74/CSF1R/DDB1/EIF2AK4/GSN/HLA-DRB1/IGF2R/JUN/OAS1/P4HB/PARP10/PHB/PPIA/PPIB/SMARCB1/SNX3/TRIM26	19	Naive.T_CD4
GO:0032613	interleukin-10 production	9/703	63/18866	0.000514348486361986	0.0203758673665636	0.0171640057168459	FCER1G/HLA-DRB1/IRF4/LILRB1/PRKCD/PYCARD/SYK/TNFRSF21/TYROBP	9	Naive.T_CD4
GO:0032930	positive regulation of superoxide anion generation	5/703	19/18866	0.000532816290716993	0.020848480381552	0.0175621204250535	CYBA/GSTP1/PRKCD/SYK/TYROBP	5	Naive.T_CD4
GO:0061081	positive regulation of myeloid leukocyte cytokine production involved in immune response	5/703	19/18866	0.000532816290716993	0.020848480381552	0.0175621204250535	CD36/CD74/FCER1G/LILRB1/SEMA7A	5	Naive.T_CD4
GO:0050671	positive regulation of lymphocyte proliferation	14/703	136/18866	0.000560491773151129	0.0217976617631579	0.0183616817083656	ADA/AIF1/CARD11/CD4/CD74/GPR183/HLA-DMB/HLA-DPA1/HLA-DPB1/MEF2C/PYCARD/SYK/TMIGD2/TNFSF13B	14	Naive.T_CD4
GO:1902105	regulation of leukocyte differentiation	23/703	290/18866	0.000571997420044656	0.0221103002729989	0.0186250388000506	ADA/BTK/CARD11/CD2/CD4/CD74/FES/GAS6/HLA-DOA/HLA-DRB1/IL7R/IRF4/IRF7/JUN/LILRB1/LILRB4/LYN/RASSF2/RHOA/SOX4/SYK/TYROBP/XBP1	23	Naive.T_CD4
GO:2000379	positive regulation of reactive oxygen species metabolic process	12/703	106/18866	0.000583691517341508	0.0224264126361695	0.0188913221592331	AIF1/AKR1C3/CD36/CYBA/DDAH2/GSTP1/INSR/KLF4/PARK7/PRKCD/SYK/TYROBP	12	Naive.T_CD4
GO:0046777	protein autophosphorylation	20/703	237/18866	0.00059113882609801	0.0225463717690011	0.0189923720534372	ATP13A2/BTK/CALM1/CALM2/CSF1R/DAPK1/EIF2AK4/EPHB1/FES/FLT3/HCK/INSR/JUN/LYN/MAPKAPK2/MAPKAPK3/RAP2A/RASSF2/SYK/ULK1	20	Naive.T_CD4
GO:0052126	movement in host environment	16/703	169/18866	0.000595324475756765	0.0225463717690011	0.0189923720534372	CD4/CD74/CTSB/DDB1/GAS6/GSN/HLA-DRB1/NPC1/P4HB/PHB/PPIA/SCARB2/SIVA1/SNX3/TRIM26/VAMP8	16	Naive.T_CD4
GO:0001782	B cell homeostasis	6/703	29/18866	0.000597418756500656	0.0225463717690011	0.0189923720534372	ADA/CD74/GAPT/LYN/MEF2C/TNFSF13B	6	Naive.T_CD4
GO:0032946	positive regulation of mononuclear cell proliferation	14/703	137/18866	0.000603399680949627	0.0226381362652748	0.019069671650569	ADA/AIF1/CARD11/CD4/CD74/GPR183/HLA-DMB/HLA-DPA1/HLA-DPB1/MEF2C/PYCARD/SYK/TMIGD2/TNFSF13B	14	Naive.T_CD4
GO:0050821	protein stabilization	17/703	187/18866	0.000648384952116775	0.0241836211964959	0.0203715407547185	BAG1/BAG6/FLOT2/GRN/HCFC1/NCLN/PARK7/PHB/PPIB/PRKCD/PRKRA/RASSF2/RPL23/SOX4/TSPAN1/TYROBP/USP7	17	Naive.T_CD4
GO:0030098	lymphocyte differentiation	27/703	368/18866	0.000669425348138165	0.0248232259908443	0.0209103242160171	ADA/BLNK/BTK/CARD11/CD2/CD3D/CD4/CD74/FCER1G/FLT3/FUT7/GAS6/GPR183/HHEX/HLA-DOA/IL7R/IRF2BP2/IRF4/KDELR1/LILRB4/POLM/PSAP/RHOA/RUNX2/SOX4/SYK/XBP1	27	Naive.T_CD4
GO:1902236	negative regulation of endoplasmic reticulum stress-induced intrinsic apoptotic signaling pathway	5/703	20/18866	0.00068878969927025	0.0253936456759864	0.0213908282633122	GRINA/HERPUD1/HYOU1/PARK7/XBP1	5	Naive.T_CD4
GO:2000008	regulation of protein localization to cell surface	7/703	41/18866	0.00072068524413019	0.0261888014033105	0.0220606430596123	ABCA2/FCER1G/GPM6B/LEPROT/MAP1A/TAX1BP3/TYROBP	7	Naive.T_CD4
GO:0061082	myeloid leukocyte cytokine production	6/703	30/18866	0.000723490198544348	0.0261888014033105	0.0220606430596123	CD36/CD74/FCER1G/GAS6/LILRB1/SEMA7A	6	Naive.T_CD4
GO:0002460	adaptive immune response based on somatic recombination of immune receptors built from immunoglobulin superfamily domains	27/703	370/18866	0.000726599472939387	0.0261888014033105	0.0220606430596123	ADA/BTK/CD4/CD74/CTSC/DUSP22/ERCC1/CYRIB/FCER1G/FUT7/GAPT/HLA-DQB1/HLA-DRB1/IGHM/IGKC/IL7R/IRF4/IRF7/KDELR1/LILRB1/MAD2L2/MEF2C/PHB/PRKCD/STX7/TNFSF13B/TRBC2	27	Naive.T_CD4
GO:0006888	endoplasmic reticulum to Golgi vesicle-mediated transport	18/703	206/18866	0.000727999572833332	0.0261888014033105	0.0220606430596123	AREG/BCAP31/COPE/CREB3L2/CTSC/CTSZ/ERGIC3/GAS6/HYOU1/KDELR1/LMAN2/PPP6R1/PROC/SEC23B/TMED10/TMED2/TMED9/YIF1B	18	Naive.T_CD4
GO:0045785	positive regulation of cell adhesion	30/703	428/18866	0.000730888468138801	0.0261888014033105	0.0220606430596123	ADA/ADAM19/AIF1/CARD11/CD36/CD4/CD74/CYRIB/FLOT2/FUT7/HLA-DMB/HLA-DPA1/HLA-DPB1/IL7R/LILRB1/LILRB4/LYN/MAP4K4/NRP1/P4HB/PYCARD/RAC1/RHOA/SERPINF2/SIRPB1/SOX4/SYK/TMIGD2/TNFSF13B/XBP1	30	Naive.T_CD4
GO:0009151	purine deoxyribonucleotide metabolic process	4/703	12/18866	0.00074479002129645	0.0265378254515573	0.0223546502128614	ADA/DCK/NUDT1/SAMHD1	4	Naive.T_CD4
GO:0006613	cotranslational protein targeting to membrane	12/703	109/18866	0.00075115626742002	0.0266159704089161	0.0224204771281391	RPL23/RPL31/RPL36/RPS11/RPS15/RPS29/RPS4Y1/SEC61B/SRP14/SRPRA/SSR1/TRAM1	12	Naive.T_CD4
GO:0034284	response to monosaccharide	18/703	207/18866	0.000770355999330038	0.0271454727277734	0.0228665136410615	CAT/CCDC186/CYBA/GAS6/GSTP1/HLA-DRB1/HMGN3/NADK/PFKFB2/RAC1/RHOA/SERPINF1/SLC29A1/SMARCB1/SOX4/TXNIP/XBP1/ZNF236	18	Naive.T_CD4
GO:1903900	regulation of viral life cycle	15/703	157/18866	0.000793980932708255	0.0278242329055673	0.0234382803964311	BST2/CD4/CD74/DDB1/EIF2AK4/GSN/HLA-DRB1/OAS1/P4HB/PARP10/PHB/PPIA/PPIB/SNX3/TRIM26	15	Naive.T_CD4
GO:0006749	glutathione metabolic process	8/703	54/18866	0.000815814333084514	0.0284331356088144	0.0239512013578566	CNDP2/GGCT/GLO1/GPX1/GSTP1/MGST2/PARK7/SLC7A11	8	Naive.T_CD4
GO:0031333	negative regulation of protein-containing complex assembly	14/703	142/18866	0.00086212635410364	0.029804387512688	0.0251063019037084	CAPG/EIF4EBP1/CYRIB/GSN/LDLRAD4/MKKS/MTPN/PARK7/PMEPA1/PRKCD/SIRT2/STMN1/TWF2/ULK1	14	Naive.T_CD4
GO:0016311	dephosphorylation	33/703	492/18866	0.00086745255033353	0.029804387512688	0.0251063019037084	APEX1/CALM1/CALM2/CD300A/CPPED1/DUSP22/DUSP3/DUSP5/FAM122A/FBXW11/G6PC3/HSP90B1/INPP4A/LRRK1/MEF2C/NTPCR/PALD1/PFKFB2/PHACTR1/PLEK/POLB/PPM1J/PPM1K/PPM1M/PPP1R14A/PPP1R14B/PPP6R1/PRKCD/PTP4A3/PTPN18/PTPRE/PTPRS/RCAN1	33	Naive.T_CD4
GO:1904292	regulation of ERAD pathway	6/703	31/18866	0.000869177810812163	0.029804387512688	0.0251063019037084	BAG6/BCAP31/DERL3/EDEM1/HERPUD1/UBE2J1	6	Naive.T_CD4
GO:0031346	positive regulation of cell projection organization	28/703	394/18866	0.000879083010590727	0.0299828419334099	0.0252566264343094	BAIAP2/BRK1/CCDC88A/CORO1C/CREB3L2/CUX1/DBNL/ENPP2/FES/FUZ/GRN/KDM1A/LTK/LYN/NIN/NRP1/PACSIN1/PLXNA4/RAC1/RGS2/RHOA/SCARB2/SEMA7A/SERPINF1/SHTN1/SNX3/TWF2/ZEB2	28	Naive.T_CD4
GO:1902107	positive regulation of leukocyte differentiation	15/703	159/18866	0.000904760772138214	0.0303525265622512	0.0255680374269661	ADA/BTK/CD4/CD74/FES/GAS6/HLA-DRB1/IL7R/JUN/LILRB4/RHOA/SOX4/SYK/TYROBP/XBP1	15	Naive.T_CD4
GO:0002377	immunoglobulin production	18/703	210/18866	0.000910335926641298	0.0303525265622512	0.0255680374269661	BTK/CARD11/ERCC1/GALNT2/GAPT/HLA-DQB1/HLA-DRB1/IGKC/IL7R/MAD2L2/MZB1/PHB/POLB/POLM/SAMHD1/TMIGD2/TNFSF13B/XBP1	18	Naive.T_CD4
GO:0006612	protein targeting to membrane	18/703	210/18866	0.000910335926641298	0.0303525265622512	0.0255680374269661	NACA/RPL23/RPL31/RPL36/RPS11/RPS15/RPS29/RPS4Y1/SEC61B/SEC61G/SRP14/SRPRA/SSR1/TRAM1/YIF1B/ZDHHC21/ZDHHC24/ZDHHC4	18	Naive.T_CD4
GO:0030193	regulation of blood coagulation	10/703	82/18866	0.000920813093115234	0.0303525265622512	0.0255680374269661	CD36/FCER1G/LYN/PLEK/PRKCD/PROC/SERPINF2/SH2B3/SYK/THBD	10	Naive.T_CD4
GO:0009100	glycoprotein metabolic process	29/703	415/18866	0.000932994199769605	0.0303525265622512	0.0255680374269661	ABCA2/CHPF/CHPF2/CHST15/CST3/DERL3/EDEM1/FUT7/GALNT2/HS3ST3B1/ITM2C/MAN1A1/MGAT1/MPDU1/NGLY1/NPC1/OGT/OSTC/PARK7/RPN1/SLC35C2/ST3GAL2/ST3GAL4/ST6GALNAC4/SULF2/TMEM258/UBE2J1/VEGFB/XXYLT1	29	Naive.T_CD4
GO:0009146	purine nucleoside triphosphate catabolic process	3/703	6/18866	0.000947029285965504	0.0303525265622512	0.0255680374269661	ADA/NUDT1/SAMHD1	3	Naive.T_CD4
GO:0009155	purine deoxyribonucleotide catabolic process	3/703	6/18866	0.000947029285965504	0.0303525265622512	0.0255680374269661	ADA/NUDT1/SAMHD1	3	Naive.T_CD4
GO:0035964	COPI-coated vesicle budding	3/703	6/18866	0.000947029285965504	0.0303525265622512	0.0255680374269661	TMED10/TMED2/TMED9	3	Naive.T_CD4
GO:0036015	response to interleukin-3	3/703	6/18866	0.000947029285965504	0.0303525265622512	0.0255680374269661	CSF2RB/IL3RA/SH2B3	3	Naive.T_CD4
GO:0036016	cellular response to interleukin-3	3/703	6/18866	0.000947029285965504	0.0303525265622512	0.0255680374269661	CSF2RB/IL3RA/SH2B3	3	Naive.T_CD4
GO:0048200	Golgi transport vesicle coating	3/703	6/18866	0.000947029285965504	0.0303525265622512	0.0255680374269661	TMED10/TMED2/TMED9	3	Naive.T_CD4
GO:0048205	COPI coating of Golgi vesicle	3/703	6/18866	0.000947029285965504	0.0303525265622512	0.0255680374269661	TMED10/TMED2/TMED9	3	Naive.T_CD4
GO:0050764	regulation of phagocytosis	11/703	97/18866	0.000962633296091066	0.0306983758123441	0.0258593702276253	CD300A/CD36/CYBA/FCER1G/GAS6/HCK/LMAN2/PYCARD/SIRPB1/SNX3/SYK	11	Naive.T_CD4
GO:0042176	regulation of protein catabolic process	28/703	397/18866	0.000986465674340996	0.0313018809499844	0.0263677444453336	ABCA2/ATP13A2/BAG6/BCAP31/CBFA2T3/CST3/CTSC/DAB2/DDB1/DERL3/EDEM1/FAM122A/GPX1/HERPUD1/MAD2L2/MAP1A/OAZ1/ODC1/OGT/PARK7/PHB/RILP/RPL23/SIRT2/SNX3/SNX9/UBE2J1/USP7	28	Naive.T_CD4
GO:1900046	regulation of hemostasis	10/703	83/18866	0.00101272451223508	0.0318987965728671	0.0268705678579185	CD36/FCER1G/LYN/PLEK/PRKCD/PROC/SERPINF2/SH2B3/SYK/THBD	10	Naive.T_CD4
GO:0006643	membrane lipid metabolic process	18/703	212/18866	0.00101527997872249	0.0318987965728671	0.0268705678579185	ABCA2/CERS6/CLN8/ENPP2/FUT7/GPAA1/MGST2/NAGA/PRKCD/PSAP/SERINC2/SMPD3/SPHK2/ST3GAL2/ST3GAL4/ST6GALNAC4/TEX2/UGCG	18	Naive.T_CD4
GO:0061572	actin filament bundle organization	15/703	161/18866	0.0010283459981882	0.0321509351786489	0.0270829616860299	AIF1/BAIAP2/CCDC88A/HSP90B1/MICAL1/MKKS/NRP1/PHACTR1/PLEK/RAC1/RHOA/SERPINF2/SHTN1/STMN1/ZYX	15	Naive.T_CD4
GO:1902235	regulation of endoplasmic reticulum stress-induced intrinsic apoptotic signaling pathway	6/703	32/18866	0.00103645423818903	0.0322463664935104	0.0271633500986742	ERP29/GRINA/HERPUD1/HYOU1/PARK7/XBP1	6	Naive.T_CD4
GO:2001243	negative regulation of intrinsic apoptotic signaling pathway	11/703	98/18866	0.00104865843362768	0.0324676868430939	0.0273497835729978	BID/CD74/CDKN2D/GPX1/GRINA/HERPUD1/HYOU1/KDM1A/PARK7/TMEM161A/XBP1	11	Naive.T_CD4
GO:0043903	regulation of symbiotic process	19/703	231/18866	0.00108918046194436	0.0335593864071553	0.0282693978020037	BST2/CD4/CD74/CSF1R/DDB1/EIF2AK4/GSN/HLA-DRB1/IGF2R/JUN/OAS1/P4HB/PARP10/PHB/PPIA/PPIB/SMARCB1/SNX3/TRIM26	19	Naive.T_CD4
GO:0032928	regulation of superoxide anion generation	5/703	22/18866	0.00109986658203144	0.0335643495703182	0.0282735786184258	CYBA/GSTP1/PRKCD/SYK/TYROBP	5	Naive.T_CD4
GO:0033005	positive regulation of mast cell activation	5/703	22/18866	0.00109986658203144	0.0335643495703182	0.0282735786184258	FCER1G/SNX4/SPHK2/SYK/VAMP8	5	Naive.T_CD4
GO:0071496	cellular response to external stimulus	24/703	326/18866	0.00124303405650088	0.0377527200588696	0.0318017334555413	AIF1/AKR1C3/CD68/COMT/CYBA/EIF2AK4/FADS1/FES/GAS6/GSTP1/HIGD1A/JUN/LYN/MAP3K2/MTPN/NUDT1/PPARA/RAC1/RRAGC/SLC39A4/TLR7/ULK1/USF2/XBP1	24	Naive.T_CD4
GO:0052372	modulation by symbiont of entry into host	7/703	45/18866	0.00127897590578113	0.0386602290382561	0.0325661911853673	CD4/CD74/GSN/HLA-DRB1/P4HB/SNX3/TRIM26	7	Naive.T_CD4
GO:0032640	tumor necrosis factor production	12/703	116/18866	0.00130261967392125	0.0387887215171802	0.0326744293085917	APP/CD2/CD36/CYBA/FCER1G/GAS6/GSTP1/LILRA4/MAPKAPK2/NFKBIL1/PYCARD/SPHK2	12	Naive.T_CD4
GO:0006605	protein targeting	30/703	444/18866	0.00130523459759425	0.0387887215171802	0.0326744293085917	ACAA1/BAP1/BID/CAT/LEPROT/NACA/NCOA4/NPEPPS/RPL23/RPL31/RPL36/RPS11/RPS15/RPS29/RPS4Y1/SCARB2/SEC61B/SEC61G/SPCS1/SPCS3/SRP14/SRPRA/SSR1/TIMM13/TIMM8B/TRAM1/YIF1B/ZDHHC21/ZDHHC24/ZDHHC4	30	Naive.T_CD4
GO:0030217	T cell differentiation	20/703	253/18866	0.00132534281009253	0.0387887215171802	0.0326744293085917	ADA/CARD11/CD2/CD3D/CD4/CD74/FCER1G/FUT7/GPR183/HLA-DOA/IL7R/IRF4/KDELR1/LILRB4/PSAP/RHOA/RUNX2/SOX4/SYK/XBP1	20	Naive.T_CD4
GO:0010038	response to metal ion	26/703	366/18866	0.00132990786268185	0.0387887215171802	0.0326744293085917	ADCY7/AKR1C3/ALOX5AP/APP/ATP13A2/CALM1/CALM2/CAT/CYBB/ERCC1/GSN/HVCN1/JUN/JUNB/LGMN/MEF2C/NDRG1/NPC1/NUDT1/PARK7/QDPR/RASA4/SERPINF1/SLC30A5/SMPD3/TXNIP	26	Naive.T_CD4
GO:0010976	positive regulation of neuron projection development	22/703	290/18866	0.00133238194691759	0.0387887215171802	0.0326744293085917	BAIAP2/CREB3L2/CUX1/DBNL/FES/GRN/KDM1A/LTK/LYN/NIN/NRP1/PACSIN1/PLXNA4/RGS2/RHOA/SCARB2/SEMA7A/SERPINF1/SHTN1/SNX3/TWF2/ZEB2	22	Naive.T_CD4
GO:0097193	intrinsic apoptotic signaling pathway	22/703	290/18866	0.00133238194691759	0.0387887215171802	0.0326744293085917	BAG6/BCAP31/BID/BMF/CD74/CDKN2D/DDIT4/ERP29/GPX1/GRINA/HERPUD1/HYOU1/KDM1A/P4HB/PARK7/POLB/PRKCD/PRKRA/PYCARD/TMEM109/TMEM161A/XBP1	22	Naive.T_CD4
GO:0030838	positive regulation of actin filament polymerization	11/703	101/18866	0.00134556246311867	0.0387887215171802	0.0326744293085917	ABI2/ARPC3/ARPC4/BAIAP2/BRK1/FCHSD2/GSN/HCK/PYCARD/RHOA/SNX9	11	Naive.T_CD4
GO:0001802	type III hypersensitivity	2/703	2/18866	0.00138661469205348	0.0387887215171802	0.0326744293085917	BTK/FCER1G	2	Naive.T_CD4
GO:0001803	regulation of type III hypersensitivity	2/703	2/18866	0.00138661469205348	0.0387887215171802	0.0326744293085917	BTK/FCER1G	2	Naive.T_CD4
GO:0001805	positive regulation of type III hypersensitivity	2/703	2/18866	0.00138661469205348	0.0387887215171802	0.0326744293085917	BTK/FCER1G	2	Naive.T_CD4
GO:0001812	positive regulation of type I hypersensitivity	2/703	2/18866	0.00138661469205348	0.0387887215171802	0.0326744293085917	BTK/FCER1G	2	Naive.T_CD4
GO:0002522	leukocyte migration involved in immune response	2/703	2/18866	0.00138661469205348	0.0387887215171802	0.0326744293085917	FUT7/HCK	2	Naive.T_CD4
GO:0006286	base-excision repair, base-free sugar-phosphate removal	2/703	2/18866	0.00138661469205348	0.0387887215171802	0.0326744293085917	APEX1/POLB	2	Naive.T_CD4
GO:0015823	phenylalanine transport	2/703	2/18866	0.00138661469205348	0.0387887215171802	0.0326744293085917	SLC3A2/SLC7A5	2	Naive.T_CD4
GO:0035026	leading edge cell differentiation	2/703	2/18866	0.00138661469205348	0.0387887215171802	0.0326744293085917	DAB2/JUN	2	Naive.T_CD4
GO:0098502	DNA dephosphorylation	2/703	2/18866	0.00138661469205348	0.0387887215171802	0.0326744293085917	APEX1/POLB	2	Naive.T_CD4
GO:1905123	regulation of glucosylceramidase activity	2/703	2/18866	0.00138661469205348	0.0387887215171802	0.0326744293085917	ATP13A2/SCARB2	2	Naive.T_CD4
GO:0010935	regulation of macrophage cytokine production	4/703	14/18866	0.0014190798679271	0.0393517017288653	0.0331486665716243	CD36/CD74/LILRB1/SEMA7A	4	Naive.T_CD4
GO:1904152	regulation of retrograde protein transport, ER to cytosol	4/703	14/18866	0.0014190798679271	0.0393517017288653	0.0331486665716243	BCAP31/DERL3/EDEM1/UBE2J1	4	Naive.T_CD4
GO:0055094	response to lipoprotein particle	6/703	34/18866	0.00144405236666295	0.0398176638705117	0.033541178788119	CD36/CD68/FCER1G/NPC1/SMPD3/SYK	6	Naive.T_CD4
GO:0043434	response to peptide hormone	30/703	447/18866	0.00144836908403241	0.0398176638705117	0.033541178788119	ADCY7/APEX1/AREG/ATP6V0B/ATP6V1B2/BAIAP2/CAT/CYBA/CYBB/CYC1/EIF4EBP1/FUT7/GAB1/GSTP1/HHEX/INSR/LEPROT/LYN/MZB1/OGT/PNPT1/PPARA/PRKCB/PRKCD/PTPRE/QDPR/RBBP4/STAT2/TBC1D4/XBP1	30	Naive.T_CD4
GO:0046328	regulation of JNK cascade	16/703	184/18866	0.00147740664512729	0.040441629109965	0.0340667879680581	APP/DBNL/DUSP22/DUSP3/EPHB1/FGD2/GSTP1/MAP3K2/MAP4K4/PYCARD/RAP2A/RASSF2/SERPINF2/SYK/TRAF4/ZEB2	16	Naive.T_CD4
GO:0071333	cellular response to glucose stimulus	13/703	134/18866	0.00150857124517488	0.0411182367595101	0.0346367414996517	CCDC186/CYBA/GAS6/HLA-DRB1/HMGN3/NADK/RAC1/SERPINF1/SLC29A1/SMARCB1/SOX4/XBP1/ZNF236	13	Naive.T_CD4
GO:0070227	lymphocyte apoptotic process	9/703	73/18866	0.00151727073429019	0.0411793733757567	0.0346882411100431	ADA/BTK/CD74/IL7R/KDELR1/LYN/PTCRA/TNFRSF21/TSC22D3	9	Naive.T_CD4
GO:0050818	regulation of coagulation	10/703	88/18866	0.00159185909340147	0.0428818159840372	0.0361223265472638	CD36/FCER1G/LYN/PLEK/PRKCD/PROC/SERPINF2/SH2B3/SYK/THBD	10	Naive.T_CD4
GO:0090305	nucleic acid phosphodiester bond hydrolysis	23/703	313/18866	0.00159344471436451	0.0428818159840372	0.0361223265472638	APEX1/DCPS/DDB1/DNASE1/DNASE1L3/ENPP2/ERCC1/EXOSC5/MGME1/N4BP2/NHP2/PLD4/PNPT1/POLD2/RNASE6/RNASET2/RPA1/RPP25/RPPH1/SAMHD1/SND1/TATDN3/TSEN34	23	Naive.T_CD4
GO:0019064	fusion of virus membrane with host plasma membrane	3/703	7/18866	0.00161143481047306	0.0430030595029171	0.0362244583688813	CD4/GAS6/PPIA	3	Naive.T_CD4
GO:0036089	cleavage furrow formation	3/703	7/18866	0.00161143481047306	0.0430030595029171	0.0362244583688813	RHOA/SNX18/SNX9	3	Naive.T_CD4
GO:0071706	tumor necrosis factor superfamily cytokine production	12/703	119/18866	0.00162465983630427	0.0431753351497858	0.036369578089899	APP/CD2/CD36/CYBA/FCER1G/GAS6/GSTP1/LILRA4/MAPKAPK2/NFKBIL1/PYCARD/SPHK2	12	Naive.T_CD4
GO:0032653	regulation of interleukin-10 production	8/703	60/18866	0.00164987423571441	0.0436634766613548	0.0367807735273481	FCER1G/HLA-DRB1/IRF4/LILRB1/PYCARD/SYK/TNFRSF21/TYROBP	8	Naive.T_CD4
GO:0032469	endoplasmic reticulum calcium ion homeostasis	5/703	24/18866	0.00166911584867201	0.0436911585134154	0.0368040918704878	APP/BCAP31/GRINA/HERPUD1/PACS2	5	Naive.T_CD4
GO:0006801	superoxide metabolic process	9/703	74/18866	0.00167147110023101	0.0436911585134154	0.0368040918704878	CCS/CD36/CYBA/CYBB/GSTP1/PARK7/PRKCD/SYK/TYROBP	9	Naive.T_CD4
GO:0034121	regulation of toll-like receptor signaling pathway	9/703	74/18866	0.00167147110023101	0.0436911585134154	0.0368040918704878	CD300A/CD36/CYBA/IRF4/IRF7/LILRA4/LYN/NFKBIL1/PTPRS	9	Naive.T_CD4
GO:0002367	cytokine production involved in immune response	11/703	104/18866	0.00170818742837828	0.0442878838138075	0.037306754961244	BST2/BTK/CD36/CD74/FCER1G/GAS6/KDELR1/LILRB1/SEMA7A/SLC7A5/SPHK2	11	Naive.T_CD4
GO:0032649	regulation of interferon-gamma production	11/703	104/18866	0.00170818742837828	0.0442878838138075	0.037306754961244	CD2/CYRIB/GAS6/HLA-DPA1/HLA-DPB1/HLA-DRB1/IRF8/LILRB1/PYCARD/SLC7A5/TLR7	11	Naive.T_CD4
GO:0071331	cellular response to hexose stimulus	13/703	136/18866	0.00172522382107273	0.044548492027538	0.0375262833273182	CCDC186/CYBA/GAS6/HLA-DRB1/HMGN3/NADK/RAC1/SERPINF1/SLC29A1/SMARCB1/SOX4/XBP1/ZNF236	13	Naive.T_CD4
GO:0032102	negative regulation of response to external stimulus	29/703	433/18866	0.00177878134845603	0.0457462396792442	0.0385352292127317	ADA/ADCY7/AIF1/CHID1/DUSP3/FAM3A/GPX1/GRN/GSTP1/HLA-DRB1/KLF4/LILRB1/MKKS/NFKBIL1/NRP1/NUCB2/PPARA/PRKCD/PROC/PSMB4/PTPRS/PYCARD/SAMHD1/SEMA7A/SERPINF1/SERPINF2/SH2B3/SIRT2/THBD	29	Naive.T_CD4
GO:0018108	peptidyl-tyrosine phosphorylation	26/703	374/18866	0.00180175374018915	0.0459663414197055	0.038720636168107	ABI2/APP/AREG/BTK/CD300A/CD36/CD4/CD74/CSF1R/DUSP22/ENPP2/EPHB1/FES/FLT3/GAS6/HCK/INSR/LRRK1/LTK/LYN/MAP2K6/NRP1/PECAM1/PRKCD/SH2B3/SYK	26	Naive.T_CD4
GO:0048193	Golgi vesicle transport	26/703	374/18866	0.00180175374018915	0.0459663414197055	0.038720636168107	ACSL3/AREG/ARF3/BCAP31/COPE/CREB3L2/CTSC/CTSZ/CUX1/ERGIC3/EXOC6/GAS6/GGA2/HYOU1/KDELR1/LMAN2/PPP6R1/PROC/SEC23B/SNX3/TAPBP/TMED10/TMED2/TMED9/VAMP8/YIF1B	26	Naive.T_CD4
GO:0071326	cellular response to monosaccharide stimulus	13/703	137/18866	0.00184283441640821	0.0467070061586105	0.039344549427068	CCDC186/CYBA/GAS6/HLA-DRB1/HMGN3/NADK/RAC1/SERPINF1/SLC29A1/SMARCB1/SOX4/XBP1/ZNF236	13	Naive.T_CD4
GO:0006614	SRP-dependent cotranslational protein targeting to membrane	11/703	105/18866	0.00184543204013325	0.0467070061586105	0.039344549427068	RPL23/RPL31/RPL36/RPS11/RPS15/RPS29/RPS4Y1/SEC61B/SRP14/SRPRA/TRAM1	11	Naive.T_CD4
GO:0002864	regulation of acute inflammatory response to antigenic stimulus	4/703	15/18866	0.00187846633679536	0.0473551711307541	0.0398905437195902	BTK/FCER1G/FUT7/PARK7	4	Naive.T_CD4
GO:0002755	MyD88-dependent toll-like receptor signaling pathway	6/703	36/18866	0.00196353717045881	0.048919687785884	0.0412084445642343	BTK/CD300A/CD36/IRF7/TLR10/TLR7	6	Naive.T_CD4
GO:0042554	superoxide anion generation	6/703	36/18866	0.00196353717045881	0.048919687785884	0.0412084445642343	CYBA/CYBB/GSTP1/PRKCD/SYK/TYROBP	6	Naive.T_CD4
GO:0071402	cellular response to lipoprotein particle stimulus	6/703	36/18866	0.00196353717045881	0.048919687785884	0.0412084445642343	CD36/CD68/FCER1G/NPC1/SMPD3/SYK	6	Naive.T_CD4
GO:0018212	peptidyl-tyrosine modification	26/703	377/18866	0.00201247376843424	0.049821657531209	0.0419682362131819	ABI2/APP/AREG/BTK/CD300A/CD36/CD4/CD74/CSF1R/DUSP22/ENPP2/EPHB1/FES/FLT3/GAS6/HCK/INSR/LRRK1/LTK/LYN/MAP2K6/NRP1/PECAM1/PRKCD/SH2B3/SYK	26	Naive.T_CD4
GO:0034162	toll-like receptor 9 signaling pathway	5/703	25/18866	0.00202317486682081	0.049821657531209	0.0419682362131819	LILRA4/PIK3AP1/PTPRS/TLR7/UNC93B1	5	Naive.T_CD4
GO:0043302	positive regulation of leukocyte degranulation	5/703	25/18866	0.00202317486682081	0.049821657531209	0.0419682362131819	FCER1G/SNX4/SPHK2/SYK/VAMP8	5	Naive.T_CD4
GO:0002260	lymphocyte homeostasis	8/703	62/18866	0.00204294578089162	0.0501150315020259	0.04221536544806	ADA/CD74/GAPT/LYN/MEF2C/SLC39A3/TNFSF13B/TSC22D3	8	Naive.T_CD4
GO:0002673	regulation of acute inflammatory response	7/703	49/18866	0.00212926264414309	0.0516366431343902	0.0434971244174758	BTK/DNASE1/DNASE1L3/FCER1G/FUT7/GSTP1/PARK7	7	Naive.T_CD4
GO:0032527	protein exit from endoplasmic reticulum	7/703	49/18866	0.00212926264414309	0.0516366431343902	0.0434971244174758	BCAP31/DERL3/EDEM1/HERPUD1/HSP90B1/SEC61B/UBE2J1	7	Naive.T_CD4
GO:0045058	T cell selection	7/703	49/18866	0.00212926264414309	0.0516366431343902	0.0434971244174758	CARD11/CD3D/CD4/CD74/IRF4/RHOA/SYK	7	Naive.T_CD4
GO:0048524	positive regulation of viral process	11/703	107/18866	0.00214689253200027	0.051866971852643	0.0436911462652688	CD4/CD74/CSF1R/DDB1/HLA-DRB1/IGF2R/JUN/P4HB/PPIA/PPIB/SMARCB1	11	Naive.T_CD4
GO:0071216	cellular response to biotic stimulus	19/703	246/18866	0.00225262647370661	0.0537100438550219	0.0452436935908026	BTK/CD36/CD68/CYRIB/GSTP1/HCK/IRF8/LILRB1/LYN/MEF2C/MTDH/NFKBIA/NFKBIL1/PYCARD/RHOA/SIRT2/SYK/TXNIP/XBP1	19	Naive.T_CD4
GO:0051017	actin filament bundle assembly	14/703	157/18866	0.00225644434337362	0.0537100438550219	0.0452436935908026	AIF1/BAIAP2/CCDC88A/HSP90B1/MICAL1/MKKS/NRP1/PHACTR1/PLEK/RAC1/RHOA/SERPINF2/STMN1/ZYX	14	Naive.T_CD4
GO:0019058	viral life cycle	24/703	341/18866	0.00226053651715893	0.0537100438550219	0.0452436935908026	BST2/CD4/CD74/CTBP1/CTSB/DDB1/EIF2AK4/GAS6/GSN/HLA-DRB1/NPC1/OAS1/P4HB/PARP10/PHB/PPIA/PPIB/SCARB2/SIVA1/SMARCB1/SNX3/SPCS1/TRIM26/VAMP8	24	Naive.T_CD4
GO:0051893	regulation of focal adhesion assembly	8/703	63/18866	0.00226528720555047	0.0537100438550219	0.0452436935908026	CORO1C/DUSP22/DUSP3/GPM6B/MAP4K4/NRP1/RAC1/RHOA	8	Naive.T_CD4
GO:0090109	regulation of cell-substrate junction assembly	8/703	63/18866	0.00226528720555047	0.0537100438550219	0.0452436935908026	CORO1C/DUSP22/DUSP3/GPM6B/MAP4K4/NRP1/RAC1/RHOA	8	Naive.T_CD4
GO:0070085	glycosylation	20/703	265/18866	0.00229451115613265	0.0542014524215335	0.0456576410951308	ABCA2/DERL3/FUOM/FUT7/GALNT2/MAN1A1/MGAT1/MPDU1/NPC1/OGT/OSTC/RPN1/SLC35C2/ST3GAL2/ST3GAL4/ST6GALNAC4/TMEM258/UBE2J1/VEGFB/XXYLT1	20	Naive.T_CD4
GO:0001909	leukocyte mediated cytotoxicity	11/703	108/18866	0.00231195161037702	0.0544119091180244	0.0458349233612907	CTSC/DNASE1/DNASE1L3/CYRIB/GZMB/IL7R/LILRB1/SLAMF7/STX7/TUBB/TYROBP	11	Naive.T_CD4
GO:0009101	glycoprotein biosynthetic process	24/703	342/18866	0.00234827080083776	0.0550155852397914	0.046343441610783	ABCA2/CHPF/CHPF2/CHST15/DERL3/FUT7/GALNT2/HS3ST3B1/ITM2C/MAN1A1/MGAT1/MPDU1/NPC1/OGT/OSTC/RPN1/SLC35C2/ST3GAL2/ST3GAL4/ST6GALNAC4/TMEM258/UBE2J1/VEGFB/XXYLT1	24	Naive.T_CD4
GO:0001774	microglial cell activation	7/703	50/18866	0.00239779080132206	0.0550155852397914	0.046343441610783	AIF1/APP/CTSC/GRN/JUN/TLR7/TYROBP	7	Naive.T_CD4
GO:0002269	leukocyte activation involved in inflammatory response	7/703	50/18866	0.00239779080132206	0.0550155852397914	0.046343441610783	AIF1/APP/CTSC/GRN/JUN/TLR7/TYROBP	7	Naive.T_CD4
GO:0045806	negative regulation of endocytosis	7/703	50/18866	0.00239779080132206	0.0550155852397914	0.046343441610783	ABCA2/CD300A/LILRB1/PACSIN1/RAC1/RUBCN/SCAMP5	7	Naive.T_CD4
GO:0030433	ubiquitin-dependent ERAD pathway	9/703	78/18866	0.00241834302830275	0.0550155852397914	0.046343441610783	BAG6/BCAP31/DERL3/DNAJB12/EDEM1/HERPUD1/HSP90B1/SEC61B/UBE2J1	9	Naive.T_CD4
GO:0001783	B cell apoptotic process	5/703	26/18866	0.00242905848728591	0.0550155852397914	0.046343441610783	ADA/BTK/CD74/LYN/TNFRSF21	5	Naive.T_CD4
GO:0048012	hepatocyte growth factor receptor signaling pathway	4/703	16/18866	0.00243140671017718	0.0550155852397914	0.046343441610783	NRP1/RAC1/SIRT2/STMN1	4	Naive.T_CD4
GO:0051014	actin filament severing	4/703	16/18866	0.00243140671017718	0.0550155852397914	0.046343441610783	CAPG/DSTN/GSN/SRGAP2	4	Naive.T_CD4
GO:0051127	positive regulation of actin nucleation	4/703	16/18866	0.00243140671017718	0.0550155852397914	0.046343441610783	ABI2/BRK1/FCHSD2/GSN	4	Naive.T_CD4
GO:1904294	positive regulation of ERAD pathway	4/703	16/18866	0.00243140671017718	0.0550155852397914	0.046343441610783	BAG6/BCAP31/EDEM1/HERPUD1	4	Naive.T_CD4
GO:0003014	renal system process	12/703	125/18866	0.00246605500490524	0.0550155852397914	0.046343441610783	ADCY7/AKR1C3/COMT/CYBA/GAS6/GSN/JCHAIN/LGMN/PSAP/RHOA/SERPINF2/SULF2	12	Naive.T_CD4
GO:0032507	maintenance of protein location in cell	8/703	64/18866	0.00250617580483983	0.0550155852397914	0.046343441610783	CCDC88A/CD4/GPAA1/GSN/KDELR1/PARK7/TWF2/TXN	8	Naive.T_CD4
GO:0046686	response to cadmium ion	8/703	64/18866	0.00250617580483983	0.0550155852397914	0.046343441610783	AKR1C3/CAT/CYBB/ERCC1/GSN/JUN/NPC1/NUDT1	8	Naive.T_CD4
GO:0002866	positive regulation of acute inflammatory response to antigenic stimulus	3/703	8/18866	0.0025070769912539	0.0550155852397914	0.046343441610783	BTK/FCER1G/PARK7	3	Naive.T_CD4
GO:0006678	glucosylceramide metabolic process	3/703	8/18866	0.0025070769912539	0.0550155852397914	0.046343441610783	PRKCD/PSAP/UGCG	3	Naive.T_CD4
GO:0015820	leucine transport	3/703	8/18866	0.0025070769912539	0.0550155852397914	0.046343441610783	SLC3A2/SLC43A2/SLC7A5	3	Naive.T_CD4
GO:0039663	membrane fusion involved in viral entry into host cell	3/703	8/18866	0.0025070769912539	0.0550155852397914	0.046343441610783	CD4/GAS6/PPIA	3	Naive.T_CD4
GO:0044800	multi-organism membrane fusion	3/703	8/18866	0.0025070769912539	0.0550155852397914	0.046343441610783	CD4/GAS6/PPIA	3	Naive.T_CD4
GO:0046477	glycosylceramide catabolic process	3/703	8/18866	0.0025070769912539	0.0550155852397914	0.046343441610783	NAGA/PRKCD/PSAP	3	Naive.T_CD4
GO:0042326	negative regulation of phosphorylation	31/703	484/18866	0.00251011842345238	0.0550155852397914	0.046343441610783	CALM1/CALM2/CBFA2T3/CD300A/CDKN2D/CORO1C/DDIT4/DUSP22/DUSP3/DUSP5/GSTP1/HHEX/JUN/KLF4/LDLRAD4/LRRK1/LYN/MICAL1/PARK7/PHB/PMEPA1/PPARA/PRKCD/PYCARD/RASSF2/RGS2/RHOA/RNF149/RUBCN/SH2B3/SIRT2	31	Naive.T_CD4
GO:0038094	Fc-gamma receptor signaling pathway	13/703	142/18866	0.00253456254523157	0.0553610955941334	0.046634488936056	ARPC3/ARPC4/BAIAP2/BRK1/CYFIP2/ELMO2/FCER1G/HCK/IGKC/LYN/PRKCD/RAC1/SYK	13	Naive.T_CD4
GO:0002685	regulation of leukocyte migration	17/703	212/18866	0.00254435159742557	0.0553852371617075	0.046654825052129	ADA/AIF1/APP/CD300A/CD74/CSF1R/CXCR3/FUT7/GAS6/LGMN/LYN/PLVAP/PYCARD/RAC1/RHOA/SMPD3/VEGFB	17	Naive.T_CD4
GO:0046466	membrane lipid catabolic process	6/703	38/18866	0.00261313214855701	0.0566889688554306	0.0477530486438775	ENPP2/MGST2/NAGA/PRKCD/PSAP/SMPD3	6	Naive.T_CD4
GO:0007254	JNK cascade	17/703	213/18866	0.00267209793086026	0.0576939979594161	0.0485996543356043	APP/DBNL/DUSP22/DUSP3/EPHB1/FGD2/GSTP1/MAP3K2/MAP4K4/PYCARD/RAP2A/RASSF2/SERPINF2/SH2D3C/SYK/TRAF4/ZEB2	17	Naive.T_CD4
GO:0045912	negative regulation of carbohydrate metabolic process	7/703	51/18866	0.00269164915978408	0.0576939979594161	0.0485996543356043	CBFA2T3/CLTC/DDIT4/FAM3A/PLEK/PPARA/SMPD3	7	Naive.T_CD4
GO:1903573	negative regulation of response to endoplasmic reticulum stress	7/703	51/18866	0.00269164915978408	0.0576939979594161	0.0485996543356043	DERL3/GRINA/HERPUD1/HYOU1/PARK7/UBE2J1/XBP1	7	Naive.T_CD4
GO:0010324	membrane invagination	13/703	143/18866	0.00269564305297993	0.0576939979594161	0.0485996543356043	AIF1/CD300A/CD36/FCER1G/GSN/IGHM/IGKC/RAC1/RHOA/SNX18/SNX3/SNX9/TRBC2	13	Naive.T_CD4
GO:0007265	Ras protein signal transduction	24/703	346/18866	0.00272873861683502	0.0580777854614971	0.0489229451561257	ABI2/AIF1/AKAP13/BRK1/CYTH4/DBNL/GNB1/JUN/LYN/MAP4K4/NET1/NRP1/OGT/PARK7/PECAM1/PSD4/RAB4B/RAC1/RAP2A/RASA4/RHOA/SHTN1/STMN1/TAX1BP3	24	Naive.T_CD4
GO:0072593	reactive oxygen species metabolic process	21/703	288/18866	0.00273178671032442	0.0580777854614971	0.0489229451561257	AIF1/AKR1C3/CAT/CCS/CD36/CYBA/CYBB/DDAH2/DDIT4/GPX1/GSTP1/INSR/KLF4/PARK7/PRKCD/RAC1/RHOA/SIRT2/SPHK2/SYK/TYROBP	21	Naive.T_CD4
GO:0032729	positive regulation of interferon-gamma production	8/703	65/18866	0.00276664946806461	0.0586235558382595	0.0493826853820661	CD2/CYRIB/HLA-DPA1/HLA-DPB1/IRF8/PYCARD/SLC7A5/TLR7	8	Naive.T_CD4
GO:0001819	positive regulation of cytokine production	29/703	447/18866	0.00283232046085045	0.0598163572824641	0.0503874647339864	AIF1/APP/CARD11/CD2/CD36/CD4/CD74/CYBA/CYRIB/FCER1G/HLA-DPA1/HLA-DPB1/IRF4/IRF7/IRF8/LILRB1/PARK7/PHB/PYCARD/SCAMP5/SEMA7A/SERPINF2/SLC7A5/SULF2/SYK/TLR7/TMIGD2/TYROBP/XBP1	29	Naive.T_CD4
GO:0042590	antigen processing and presentation of exogenous peptide antigen via MHC class I	9/703	80/18866	0.00287996010997197	0.0604223209914513	0.0508979099767899	CD36/CYBA/CYBB/FCER1G/PDIA3/PSMA2/PSMB4/TAPBP/VAMP8	9	Naive.T_CD4
GO:0048678	response to axon injury	9/703	80/18866	0.00287996010997197	0.0604223209914513	0.0508979099767899	AIF1/CST3/GRN/JUN/KLF4/LYN/NREP/PTPRS/TYROBP	9	Naive.T_CD4
GO:0006486	protein glycosylation	19/703	252/18866	0.00294818483512758	0.0612492601903704	0.0515944981947237	ABCA2/DERL3/FUT7/GALNT2/MAN1A1/MGAT1/MPDU1/NPC1/OGT/OSTC/RPN1/SLC35C2/ST3GAL2/ST3GAL4/ST6GALNAC4/TMEM258/UBE2J1/VEGFB/XXYLT1	19	Naive.T_CD4
GO:0043122	regulation of I-kappaB kinase/NF-kappaB signaling	19/703	252/18866	0.00294818483512758	0.0612492601903704	0.0515944981947237	AKAP13/BST2/CARD11/CD36/CD4/CD74/CXXC5/GSTP1/HLA-DRB1/MTDH/PRKCB/PYCARD/RHOA/S100A4/SLC20A1/SLC44A2/SPHK2/TRAF4/ZDHHC17	19	Naive.T_CD4
GO:0043413	macromolecule glycosylation	19/703	252/18866	0.00294818483512758	0.0612492601903704	0.0515944981947237	ABCA2/DERL3/FUT7/GALNT2/MAN1A1/MGAT1/MPDU1/NPC1/OGT/OSTC/RPN1/SLC35C2/ST3GAL2/ST3GAL4/ST6GALNAC4/TMEM258/UBE2J1/VEGFB/XXYLT1	19	Naive.T_CD4
GO:0009749	response to glucose	16/703	197/18866	0.00295822923845704	0.0612583963729837	0.0516021942347393	CCDC186/CYBA/GAS6/HLA-DRB1/HMGN3/NADK/PFKFB2/RAC1/RHOA/SERPINF1/SLC29A1/SMARCB1/SOX4/TXNIP/XBP1/ZNF236	16	Naive.T_CD4
GO:0016601	Rac protein signal transduction	6/703	39/18866	0.00299262917745569	0.0615709319155238	0.0518654645899281	ABI2/AIF1/BRK1/DBNL/OGT/RAC1	6	Naive.T_CD4
GO:2000249	regulation of actin cytoskeleton reorganization	6/703	39/18866	0.00299262917745569	0.0615709319155238	0.0518654645899281	BAIAP2/CD2AP/CSF1R/FES/HCK/NRP1	6	Naive.T_CD4
GO:0002431	Fc receptor mediated stimulatory signaling pathway	13/703	145/18866	0.00304294176291738	0.0621042699242365	0.0523147321703394	ARPC3/ARPC4/BAIAP2/BRK1/CYFIP2/ELMO2/FCER1G/HCK/IGKC/LYN/PRKCD/RAC1/SYK	13	Naive.T_CD4
GO:0034394	protein localization to cell surface	8/703	66/18866	0.00304776882297109	0.0621042699242365	0.0523147321703394	ABCA2/FCER1G/GGA2/GPM6B/LEPROT/MAP1A/TAX1BP3/TYROBP	8	Naive.T_CD4
GO:0150116	regulation of cell-substrate junction organization	8/703	66/18866	0.00304776882297109	0.0621042699242365	0.0523147321703394	CORO1C/DUSP22/DUSP3/GPM6B/MAP4K4/NRP1/RAC1/RHOA	8	Naive.T_CD4
GO:0031668	cellular response to extracellular stimulus	19/703	253/18866	0.00307995405938255	0.0621042699242365	0.0523147321703394	AIF1/AKR1C3/CD68/COMT/EIF2AK4/FADS1/FES/GAS6/GSTP1/HIGD1A/JUN/LYN/NUDT1/PPARA/RRAGC/SLC39A4/ULK1/USF2/XBP1	19	Naive.T_CD4
GO:0006750	glutathione biosynthetic process	4/703	17/18866	0.00308671269457243	0.0621042699242365	0.0523147321703394	CNDP2/GGCT/MGST2/SLC7A11	4	Naive.T_CD4
GO:0044764	multi-organism cellular process	4/703	17/18866	0.00308671269457243	0.0621042699242365	0.0523147321703394	CD4/FCHSD2/GAS6/PPIA	4	Naive.T_CD4
GO:0060263	regulation of respiratory burst	4/703	17/18866	0.00308671269457243	0.0621042699242365	0.0523147321703394	GRN/INSR/JCHAIN/RAC1	4	Naive.T_CD4
GO:0046034	ATP metabolic process	22/703	311/18866	0.00317465723204596	0.0634801110961025	0.0534736985747895	ADPGK/APP/ATP6V1B2/BID/CBFA2T3/COX8A/CYC1/DDIT4/DHTKD1/GALK1/INSR/NADK/NDUFA7/NDUFC2/OGT/PARK7/PFKFB2/PPARA/RHOA/SLC2A6/SPHK2/UQCRQ	22	Naive.T_CD4
GO:0045862	positive regulation of proteolysis	25/703	370/18866	0.00318218307156379	0.0634801110961025	0.0534736985747895	APP/BAG6/BCAP31/BID/CBFA2T3/CTSC/CYFIP2/DAB2/DAPK1/EDEM1/EGLN3/FAM122A/FBXW11/GRN/GSN/HERPUD1/LGMN/LYN/OGT/PSENEN/PYCARD/RHOA/SIRT2/SNX9/SYK	25	Naive.T_CD4
GO:0006665	sphingolipid metabolic process	14/703	163/18866	0.00318495383360815	0.0634801110961025	0.0534736985747895	ABCA2/CERS6/CLN8/ENPP2/FUT7/NAGA/PRKCD/PSAP/SERINC2/SMPD3/SPHK2/ST6GALNAC4/TEX2/UGCG	14	Naive.T_CD4
GO:1901655	cellular response to ketone	10/703	97/18866	0.00329251180464025	0.0653316114575822	0.0550333456915218	AKR1C3/DCPS/DDIT4/EIF4EBP1/GNB1/KLF4/NCOA4/PARK7/SERPINF1/SPHK2	10	Naive.T_CD4
GO:0035821	modulation of process of other organism	11/703	113/18866	0.00329833472708396	0.0653316114575822	0.0550333456915218	CD4/CSF1R/EIF2AK4/IGF2R/INSR/JUN/MPEG1/PHB/PPIB/SMARCB1/ULK1	11	Naive.T_CD4
GO:0016052	carbohydrate catabolic process	16/703	200/18866	0.00343451526769725	0.0676090690659662	0.056951806128417	ADPGK/APP/CALM1/CBFA2T3/DDIT4/DHTKD1/FUT7/GALK1/INSR/NAGA/OGT/PFKFB2/PGD/PPARA/SCARB2/SLC2A6	16	Naive.T_CD4
GO:2000377	regulation of reactive oxygen species metabolic process	16/703	200/18866	0.00343451526769725	0.0676090690659662	0.056951806128417	AIF1/AKR1C3/CD36/CYBA/DDAH2/GSTP1/INSR/KLF4/PARK7/PRKCD/RAC1/RHOA/SIRT2/SPHK2/SYK/TYROBP	16	Naive.T_CD4
GO:0048588	developmental cell growth	18/703	237/18866	0.0034698508877291	0.0680944891136499	0.0573607090881598	AKAP13/APP/BCL11A/CYFIP2/DBNL/DPYSL2/EIF2AK4/NIN/NRP1/PLXNA4/PPARA/PTPRS/RGS2/SEMA7A/SHTN1/TWF2/ULK1/ZEB2	18	Naive.T_CD4
GO:2001233	regulation of apoptotic signaling pathway	27/703	413/18866	0.00350653769392219	0.0686033662939746	0.0577893716169804	BCAP31/BID/BMF/CD74/CDKN2D/CTSC/ERP29/GPX1/GRINA/GSN/GSTP1/GZMB/HERPUD1/HIGD1A/HYOU1/ITM2C/KDM1A/NRP1/P4HB/PARK7/PDIA3/PRKCD/PRKRA/PYCARD/SLC25A5/TMEM161A/XBP1	27	Naive.T_CD4
GO:0030316	osteoclast differentiation	10/703	98/18866	0.00354749514225533	0.0691924281874755	0.0582855792888176	CSF1R/FCER1G/GLO1/GPR183/JUNB/LILRB1/LILRB4/LRRK1/RASSF2/TYROBP	10	Naive.T_CD4
GO:0002634	regulation of germinal center formation	3/703	9/18866	0.00365693881602277	0.0700419092149946	0.0590011560517787	ADA/MEF2C/TNFSF13B	3	Naive.T_CD4
GO:0002883	regulation of hypersensitivity	3/703	9/18866	0.00365693881602277	0.0700419092149946	0.0590011560517787	BTK/FCER1G/FUT7	3	Naive.T_CD4
GO:0009204	deoxyribonucleoside triphosphate catabolic process	3/703	9/18866	0.00365693881602277	0.0700419092149946	0.0590011560517787	ADA/NUDT1/SAMHD1	3	Naive.T_CD4
GO:0009215	purine deoxyribonucleoside triphosphate metabolic process	3/703	9/18866	0.00365693881602277	0.0700419092149946	0.0590011560517787	ADA/NUDT1/SAMHD1	3	Naive.T_CD4
GO:0019043	establishment of viral latency	3/703	9/18866	0.00365693881602277	0.0700419092149946	0.0590011560517787	HMGA1/IRF7/PPIA	3	Naive.T_CD4
GO:0046645	positive regulation of gamma-delta T cell activation	3/703	9/18866	0.00365693881602277	0.0700419092149946	0.0590011560517787	LILRB1/SOX4/SYK	3	Naive.T_CD4
GO:0006096	glycolytic process	11/703	115/18866	0.00377683437477277	0.071475688622247	0.060208927848682	ADPGK/APP/CBFA2T3/DDIT4/DHTKD1/GALK1/INSR/OGT/PFKFB2/PPARA/SLC2A6	11	Naive.T_CD4
GO:0032609	interferon-gamma production	11/703	115/18866	0.00377683437477277	0.071475688622247	0.060208927848682	CD2/CYRIB/GAS6/HLA-DPA1/HLA-DPB1/HLA-DRB1/IRF8/LILRB1/PYCARD/SLC7A5/TLR7	11	Naive.T_CD4
GO:0009746	response to hexose	16/703	202/18866	0.00378583339459905	0.071475688622247	0.060208927848682	CCDC186/CYBA/GAS6/HLA-DRB1/HMGN3/NADK/PFKFB2/RAC1/RHOA/SERPINF1/SLC29A1/SMARCB1/SOX4/TXNIP/XBP1/ZNF236	16	Naive.T_CD4
GO:0002474	antigen processing and presentation of peptide antigen via MHC class I	10/703	99/18866	0.00381789607276844	0.071475688622247	0.060208927848682	BCAP31/CD36/CYBA/CYBB/FCER1G/PDIA3/PSMA2/PSMB4/TAPBP/VAMP8	10	Naive.T_CD4
GO:0043255	regulation of carbohydrate biosynthetic process	10/703	99/18866	0.00381789607276844	0.071475688622247	0.060208927848682	CLTC/DDB1/FAM3A/INSR/OGT/PLEK/PPARA/SDHAF3/SMPD3/USP7	10	Naive.T_CD4
GO:0051817	modulation of process of other organism involved in symbiotic interaction	10/703	99/18866	0.00381789607276844	0.071475688622247	0.060208927848682	CD4/CSF1R/EIF2AK4/IGF2R/INSR/JUN/PHB/PPIB/SMARCB1/ULK1	10	Naive.T_CD4
GO:0006677	glycosylceramide metabolic process	4/703	18/18866	0.00385293243144803	0.071475688622247	0.060208927848682	NAGA/PRKCD/PSAP/UGCG	4	Naive.T_CD4
GO:0030890	positive regulation of B cell proliferation	6/703	41/18866	0.00387315623980684	0.071475688622247	0.060208927848682	ADA/CARD11/CD74/GPR183/MEF2C/TNFSF13B	6	Naive.T_CD4
GO:0140029	exocytic process	9/703	84/18866	0.0040104391558478	0.071475688622247	0.060208927848682	BTK/EXOC6/FCER1G/LYN/PLEK/SNAP29/SNX4/SYK/VAMP8	9	Naive.T_CD4
GO:0050854	regulation of antigen receptor-mediated signaling pathway	8/703	69/18866	0.00402591935360197	0.071475688622247	0.060208927848682	ADA/CARD11/CD300A/DUSP22/DUSP3/LILRB4/LYN/PRKCB	8	Naive.T_CD4
GO:0006757	ATP generation from ADP	11/703	116/18866	0.00403603781962388	0.071475688622247	0.060208927848682	ADPGK/APP/CBFA2T3/DDIT4/DHTKD1/GALK1/INSR/OGT/PFKFB2/PPARA/SLC2A6	11	Naive.T_CD4
GO:0001810	regulation of type I hypersensitivity	2/703	3/18866	0.00405678884936554	0.071475688622247	0.060208927848682	BTK/FCER1G	2	Naive.T_CD4
GO:0002351	serotonin production involved in inflammatory response	2/703	3/18866	0.00405678884936554	0.071475688622247	0.060208927848682	FCER1G/SYK	2	Naive.T_CD4
GO:0002442	serotonin secretion involved in inflammatory response	2/703	3/18866	0.00405678884936554	0.071475688622247	0.060208927848682	FCER1G/SYK	2	Naive.T_CD4
GO:0002554	serotonin secretion by platelet	2/703	3/18866	0.00405678884936554	0.071475688622247	0.060208927848682	FCER1G/SYK	2	Naive.T_CD4
GO:0002636	positive regulation of germinal center formation	2/703	3/18866	0.00405678884936554	0.071475688622247	0.060208927848682	ADA/TNFSF13B	2	Naive.T_CD4
GO:0002774	Fc receptor mediated inhibitory signaling pathway	2/703	3/18866	0.00405678884936554	0.071475688622247	0.060208927848682	LILRB1/LYN	2	Naive.T_CD4
GO:0006203	dGTP catabolic process	2/703	3/18866	0.00405678884936554	0.071475688622247	0.060208927848682	NUDT1/SAMHD1	2	Naive.T_CD4
GO:0016068	type I hypersensitivity	2/703	3/18866	0.00405678884936554	0.071475688622247	0.060208927848682	BTK/FCER1G	2	Naive.T_CD4
GO:0019082	viral protein processing	2/703	3/18866	0.00405678884936554	0.071475688622247	0.060208927848682	SPCS1/SPCS3	2	Naive.T_CD4
GO:0031335	regulation of sulfur amino acid metabolic process	2/703	3/18866	0.00405678884936554	0.071475688622247	0.060208927848682	COMT/SLC7A11	2	Naive.T_CD4
GO:0035166	post-embryonic hemopoiesis	2/703	3/18866	0.00405678884936554	0.071475688622247	0.060208927848682	ERCC1/KLF4	2	Naive.T_CD4
GO:0043366	beta selection	2/703	3/18866	0.00405678884936554	0.071475688622247	0.060208927848682	RHOA/SYK	2	Naive.T_CD4
GO:0045764	positive regulation of cellular amino acid metabolic process	2/703	3/18866	0.00405678884936554	0.071475688622247	0.060208927848682	COMT/PARK7	2	Naive.T_CD4
GO:0060671	epithelial cell differentiation involved in embryonic placenta development	2/703	3/18866	0.00405678884936554	0.071475688622247	0.060208927848682	SPINT2/ST14	2	Naive.T_CD4
GO:0060672	epithelial cell morphogenesis involved in placental branching	2/703	3/18866	0.00405678884936554	0.071475688622247	0.060208927848682	SPINT2/ST14	2	Naive.T_CD4
GO:0097017	renal protein absorption	2/703	3/18866	0.00405678884936554	0.071475688622247	0.060208927848682	GAS6/GSN	2	Naive.T_CD4
GO:1904844	response to L-glutamine	2/703	3/18866	0.00405678884936554	0.071475688622247	0.060208927848682	CYBA/CYBB	2	Naive.T_CD4
GO:1904845	cellular response to L-glutamine	2/703	3/18866	0.00405678884936554	0.071475688622247	0.060208927848682	CYBA/CYBB	2	Naive.T_CD4
GO:0006672	ceramide metabolic process	10/703	100/18866	0.0041043536344407	0.0721145109654622	0.0607470521971447	CERS6/CLN8/FUT7/NAGA/PRKCD/PSAP/SMPD3/SPHK2/ST6GALNAC4/UGCG	10	Naive.T_CD4
GO:1903362	regulation of cellular protein catabolic process	19/703	260/18866	0.00414684374533781	0.0726609049663861	0.0612073177449513	ABCA2/ATP13A2/BAG6/BCAP31/CBFA2T3/CTSC/DAB2/DERL3/EDEM1/FAM122A/GPX1/HERPUD1/MAP1A/OGT/PARK7/RPL23/SIRT2/UBE2J1/USP7	19	Naive.T_CD4
GO:1901653	cellular response to peptide	26/703	398/18866	0.00416466490734943	0.0727732404906155	0.0613019457450944	ADCY7/APEX1/APP/ATP6V0B/ATP6V1B2/BAIAP2/CD36/CYBA/EIF4EBP1/FUT7/GAB1/GSTP1/INSR/KLF4/LEPROT/LGMN/LYN/MZB1/OGT/PRKCB/PRKCD/PTPRE/RPL23/SMPD3/TBC1D4/XBP1	26	Naive.T_CD4
GO:0050871	positive regulation of B cell activation	13/703	151/18866	0.00430915250732734	0.0750922805785076	0.0632554339873418	ADA/BTK/CARD11/CD74/GPR183/IGHM/IGKC/MAD2L2/MEF2C/SYK/TNFSF13B/TRBC2/XBP1	13	Naive.T_CD4
GO:0031098	stress-activated protein kinase signaling cascade	21/703	300/18866	0.00438948275099123	0.0761819691363363	0.0641733542063773	APP/DBNL/DUSP22/DUSP3/EPHB1/FBXW11/FGD2/GSTP1/LYN/MAP3K2/MAP4K4/MAPKAPK2/PYCARD/RAP2A/RASSF2/RHOA/SERPINF2/SH2D3C/SYK/TRAF4/ZEB2	21	Naive.T_CD4
GO:0038095	Fc-epsilon receptor signaling pathway	14/703	169/18866	0.00440513613816411	0.0761819691363363	0.0641733542063773	BTK/CALM1/CARD11/FBXW11/FCER1A/FCER1G/IGKC/JUN/LILRA4/LYN/PSMA2/PSMB4/RAC1/SYK	14	Naive.T_CD4
GO:0042102	positive regulation of T cell proliferation	10/703	101/18866	0.00440751749942115	0.0761819691363363	0.0641733542063773	AIF1/CARD11/CD4/HLA-DMB/HLA-DPA1/HLA-DPB1/PYCARD/SYK/TMIGD2/TNFSF13B	10	Naive.T_CD4
GO:0016050	vesicle organization	23/703	340/18866	0.0044894405987438	0.0773882490237512	0.0651894873854576	AREG/ASIP/ATP13A2/CD2AP/CORO1C/CTSC/CTSZ/PLEKHJ1/PPP6R1/RAB5B/RILP/SCARB2/SEC23B/SNAP29/SNX3/STX7/TAPBP/TBC1D4/TMED10/TMED2/TMED9/VAMP8/ZEB2	23	Naive.T_CD4
GO:0070228	regulation of lymphocyte apoptotic process	7/703	56/18866	0.00459541044908872	0.0780900686819919	0.0657806787398932	ADA/BTK/CD74/IL7R/LYN/PTCRA/TSC22D3	7	Naive.T_CD4
GO:0099024	plasma membrane invagination	12/703	135/18866	0.00463184848990915	0.0780900686819919	0.0657806787398932	AIF1/CD300A/CD36/FCER1G/GSN/IGHM/IGKC/RAC1/RHOA/SNX18/SNX9/TRBC2	12	Naive.T_CD4
GO:0032635	interleukin-6 production	14/703	170/18866	0.00464114083754812	0.0780900686819919	0.0657806787398932	AIF1/APP/CD36/CD74/CYBA/FCER1G/GAS6/MAPKAPK2/PYCARD/SPHK2/SYK/TLR7/TYROBP/XBP1	14	Naive.T_CD4
GO:0034614	cellular response to reactive oxygen species	14/703	170/18866	0.00464114083754812	0.0780900686819919	0.0657806787398932	AKR1C3/APEX1/BTK/CCS/CD36/CST3/JUN/KLF4/NET1/PARK7/PRKCD/PSAP/SMPD3/TXN	14	Naive.T_CD4
GO:0043123	positive regulation of I-kappaB kinase/NF-kappaB signaling	15/703	188/18866	0.00464138277464368	0.0780900686819919	0.0657806787398932	AKAP13/BST2/CARD11/CD36/CD4/CD74/CXXC5/HLA-DRB1/MTDH/PRKCB/RHOA/S100A4/SLC20A1/SLC44A2/ZDHHC17	15	Naive.T_CD4
GO:0018279	protein N-linked glycosylation via asparagine	5/703	30/18866	0.00465496851469995	0.0780900686819919	0.0657806787398932	DERL3/MGAT1/OSTC/RPN1/UBE2J1	5	Naive.T_CD4
GO:0044788	modulation by host of viral process	5/703	30/18866	0.00465496851469995	0.0780900686819919	0.0657806787398932	CSF1R/EIF2AK4/IGF2R/PHB/PPIB	5	Naive.T_CD4
GO:1903050	regulation of proteolysis involved in cellular protein catabolic process	17/703	225/18866	0.00466799200235956	0.0780900686819919	0.0657806787398932	BAG6/BCAP31/CBFA2T3/CTSC/DAB2/DERL3/EDEM1/FAM122A/GPX1/HERPUD1/MAP1A/OGT/PARK7/RPL23/SIRT2/UBE2J1/USP7	17	Naive.T_CD4
GO:0050772	positive regulation of axonogenesis	9/703	86/18866	0.00469240316673736	0.0780900686819919	0.0657806787398932	DBNL/NIN/NRP1/PLXNA4/RHOA/SEMA7A/SHTN1/TWF2/ZEB2	9	Naive.T_CD4
GO:0019184	nonribosomal peptide biosynthetic process	4/703	19/18866	0.00473829673564297	0.0780900686819919	0.0657806787398932	CNDP2/GGCT/MGST2/SLC7A11	4	Naive.T_CD4
GO:0035728	response to hepatocyte growth factor	4/703	19/18866	0.00473829673564297	0.0780900686819919	0.0657806787398932	GAB1/LGMN/NRP1/SIRT2	4	Naive.T_CD4
GO:0046629	gamma-delta T cell activation	4/703	19/18866	0.00473829673564297	0.0780900686819919	0.0657806787398932	JAML/LILRB1/SOX4/SYK	4	Naive.T_CD4
GO:0070233	negative regulation of T cell apoptotic process	4/703	19/18866	0.00473829673564297	0.0780900686819919	0.0657806787398932	ADA/IL7R/PTCRA/TSC22D3	4	Naive.T_CD4
GO:0071800	podosome assembly	4/703	19/18866	0.00473829673564297	0.0780900686819919	0.0657806787398932	DBNL/GSN/HCK/RHOA	4	Naive.T_CD4
GO:0090153	regulation of sphingolipid biosynthetic process	4/703	19/18866	0.00473829673564297	0.0780900686819919	0.0657806787398932	ABCA2/PRKCD/SMPD3/SPHK2	4	Naive.T_CD4
GO:1905038	regulation of membrane lipid metabolic process	4/703	19/18866	0.00473829673564297	0.0780900686819919	0.0657806787398932	ABCA2/PRKCD/SMPD3/SPHK2	4	Naive.T_CD4
GO:2000251	positive regulation of actin cytoskeleton reorganization	4/703	19/18866	0.00473829673564297	0.0780900686819919	0.0657806787398932	BAIAP2/FES/HCK/NRP1	4	Naive.T_CD4
GO:0001678	cellular glucose homeostasis	13/703	153/18866	0.00481503123596062	0.0789467075140278	0.0665022850178406	CCDC186/CYBA/GAS6/HLA-DRB1/HMGN3/NADK/RAC1/SERPINF1/SLC29A1/SMARCB1/SOX4/XBP1/ZNF236	13	Naive.T_CD4
GO:0002822	regulation of adaptive immune response based on somatic recombination of immune receptors built from immunoglobulin superfamily domains	13/703	153/18866	0.00481503123596062	0.0789467075140278	0.0665022850178406	ADA/BTK/CD4/DUSP22/CYRIB/FCER1G/FUT7/IL7R/LILRB1/MAD2L2/MEF2C/STX7/TNFSF13B	13	Naive.T_CD4
GO:0033157	regulation of intracellular protein transport	19/703	264/18866	0.00488290755294906	0.0798543189043822	0.0672668290155249	ATP13A2/BAP1/BCAP31/BID/CD36/DERL3/EDEM1/GAS6/TAMALIN/GZMB/LEPROT/NPEPPS/NSUN2/OAZ1/PARK7/PRKCD/SNX3/TXN/UBE2J1	19	Naive.T_CD4
GO:0009135	purine nucleoside diphosphate metabolic process	12/703	136/18866	0.00491313474818365	0.0799387077140697	0.0673379155604977	ADPGK/APP/CARD11/CBFA2T3/DDIT4/DHTKD1/GALK1/INSR/OGT/PFKFB2/PPARA/SLC2A6	12	Naive.T_CD4
GO:0009179	purine ribonucleoside diphosphate metabolic process	12/703	136/18866	0.00491313474818365	0.0799387077140697	0.0673379155604977	ADPGK/APP/CARD11/CBFA2T3/DDIT4/DHTKD1/GALK1/INSR/OGT/PFKFB2/PPARA/SLC2A6	12	Naive.T_CD4
GO:0050856	regulation of T cell receptor signaling pathway	6/703	43/18866	0.00493217979132383	0.0800443834836218	0.0674269335875635	ADA/CARD11/CD300A/DUSP22/DUSP3/LILRB4	6	Naive.T_CD4
GO:0006890	retrograde vesicle-mediated transport, Golgi to endoplasmic reticulum	9/703	87/18866	0.00506553904294969	0.0804047777812227	0.067730518690129	ARF3/COPE/ERGIC3/KDELR1/LMAN2/TAPBP/TMED10/TMED2/TMED9	9	Naive.T_CD4
GO:0097581	lamellipodium organization	9/703	87/18866	0.00506553904294969	0.0804047777812227	0.067730518690129	BRK1/CCDC88A/CORO1C/ENPP2/PARVB/RAC1/SPATA13/SRGAP2/TWF2	9	Naive.T_CD4
GO:1903363	negative regulation of cellular protein catabolic process	9/703	87/18866	0.00506553904294969	0.0804047777812227	0.067730518690129	ATP13A2/BAG6/DERL3/MAP1A/OGT/PARK7/RPL23/UBE2J1/USP7	9	Naive.T_CD4
GO:0008630	intrinsic apoptotic signaling pathway in response to DNA damage	10/703	103/18866	0.00506661289374886	0.0804047777812227	0.067730518690129	BAG6/BID/CD74/CDKN2D/DDIT4/KDM1A/POLB/PYCARD/TMEM109/TMEM161A	10	Naive.T_CD4
GO:0002524	hypersensitivity	3/703	10/18866	0.00508045240605719	0.0804047777812227	0.067730518690129	BTK/FCER1G/FUT7	3	Naive.T_CD4
GO:0006930	substrate-dependent cell migration, cell extension	3/703	10/18866	0.00508045240605719	0.0804047777812227	0.067730518690129	CD2AP/NRP1/SHTN1	3	Naive.T_CD4
GO:0010944	negative regulation of transcription by competitive promoter binding	3/703	10/18866	0.00508045240605719	0.0804047777812227	0.067730518690129	HHEX/MAD2L2/PHB	3	Naive.T_CD4
GO:0044351	macropinocytosis	3/703	10/18866	0.00508045240605719	0.0804047777812227	0.067730518690129	MAPKAPK2/MAPKAPK3/PYCARD	3	Naive.T_CD4
GO:1990535	neuron projection maintenance	3/703	10/18866	0.00508045240605719	0.0804047777812227	0.067730518690129	APP/INSR/MAP1A	3	Naive.T_CD4
GO:2000601	positive regulation of Arp2/3 complex-mediated actin nucleation	3/703	10/18866	0.00508045240605719	0.0804047777812227	0.067730518690129	ABI2/BRK1/FCHSD2	3	Naive.T_CD4
GO:0018196	peptidyl-asparagine modification	5/703	31/18866	0.00538300518852452	0.0845635642670182	0.0712337528707004	DERL3/MGAT1/OSTC/RPN1/UBE2J1	5	Naive.T_CD4
GO:0070229	negative regulation of lymphocyte apoptotic process	5/703	31/18866	0.00538300518852452	0.0845635642670182	0.0712337528707004	ADA/CD74/IL7R/PTCRA/TSC22D3	5	Naive.T_CD4
GO:1902230	negative regulation of intrinsic apoptotic signaling pathway in response to DNA damage	5/703	31/18866	0.00538300518852452	0.0845635642670182	0.0712337528707004	BID/CD74/CDKN2D/KDM1A/TMEM161A	5	Naive.T_CD4
GO:0006109	regulation of carbohydrate metabolic process	16/703	210/18866	0.00549876615744095	0.0858446401687883	0.0723128919181884	APP/CBFA2T3/CLTC/DDB1/DDIT4/FAM3A/INSR/OGT/PFKFB2/PLEK/PPARA/SCARB2/SDHAF3/SLC2A6/SMPD3/USP7	16	Naive.T_CD4
GO:0030100	regulation of endocytosis	16/703	210/18866	0.00549876615744095	0.0858446401687883	0.0723128919181884	ABCA2/AHI1/CD2AP/CD300A/CD36/DAB2/INSR/LILRB1/PACSIN1/RAB4B/RAB5B/RAC1/RUBCN/RUFY1/SCAMP5/SYK	16	Naive.T_CD4
GO:0002449	lymphocyte mediated immunity	24/703	366/18866	0.00550493224036288	0.0858446401687883	0.0723128919181884	BTK/CD74/CTSC/DUSP22/ERCC1/CYRIB/FCER1G/FUT7/GAPT/GZMB/HLA-DQB1/HLA-DRB1/IGHM/IGKC/IL7R/IRF7/KDELR1/LILRB1/MAD2L2/PRKCD/SLAMF7/STX7/TRBC2/TUBB	24	Naive.T_CD4
GO:0016049	cell growth	30/703	490/18866	0.00555544718661147	0.0864210784297755	0.0727984658291783	AKAP13/APP/BAP1/BCL11A/BST2/BTG1/CDKN2D/CYBA/CYFIP2/DBNL/DPYSL2/EIF2AK4/FAM122A/MAD2L2/MTPN/NET1/NIN/NRP1/PHB/PLXNA4/PPARA/PTPRS/RGS2/RHOA/SEMA7A/SHTN1/SPHK2/TWF2/ULK1/ZEB2	30	Naive.T_CD4
GO:0030042	actin filament depolymerization	7/703	58/18866	0.00558969602949216	0.0867422902094915	0.0730690447804533	CAPG/DSTN/GSN/MICAL1/MTPN/PLEK/TWF2	7	Naive.T_CD4
GO:0002577	regulation of antigen processing and presentation	4/703	20/18866	0.00575067349473615	0.0883802302395835	0.0744487952241809	CD68/CD74/HLA-DOA/PYCARD	4	Naive.T_CD4
GO:0002902	regulation of B cell apoptotic process	4/703	20/18866	0.00575067349473615	0.0883802302395835	0.0744487952241809	ADA/BTK/CD74/LYN	4	Naive.T_CD4
GO:0022038	corpus callosum development	4/703	20/18866	0.00575067349473615	0.0883802302395835	0.0744487952241809	CORO1C/NIN/PTPRS/ZEB2	4	Naive.T_CD4
GO:0032986	protein-DNA complex disassembly	4/703	20/18866	0.00575067349473615	0.0883802302395835	0.0744487952241809	ARID2/HMGA1/RPL23/SMARCB1	4	Naive.T_CD4
GO:0006457	protein folding	17/703	230/18866	0.00579940289701552	0.0886778369832419	0.0746994900170763	BAG1/CD74/DNAJB12/DNAJC4/ERP29/GNB1/GRN/HSP90B1/MKKS/MLEC/MPDU1/NGLY1/P4HB/PDIA3/PDIA4/PPIA/PPIB	17	Naive.T_CD4
GO:0045621	positive regulation of lymphocyte differentiation	10/703	105/18866	0.00580057221525366	0.0886778369832419	0.0746994900170763	ADA/BTK/CD74/GAS6/IL7R/LILRB4/RHOA/SOX4/SYK/XBP1	10	Naive.T_CD4
GO:0002433	immune response-regulating cell surface receptor signaling pathway involved in phagocytosis	12/703	139/18866	0.00583955652758884	0.0886778369832419	0.0746994900170763	ARPC3/ARPC4/BAIAP2/BRK1/CYFIP2/ELMO2/HCK/IGKC/LYN/PRKCD/RAC1/SYK	12	Naive.T_CD4
GO:0009185	ribonucleoside diphosphate metabolic process	12/703	139/18866	0.00583955652758884	0.0886778369832419	0.0746994900170763	ADPGK/APP/CARD11/CBFA2T3/DDIT4/DHTKD1/GALK1/INSR/OGT/PFKFB2/PPARA/SLC2A6	12	Naive.T_CD4
GO:0038096	Fc-gamma receptor signaling pathway involved in phagocytosis	12/703	139/18866	0.00583955652758884	0.0886778369832419	0.0746994900170763	ARPC3/ARPC4/BAIAP2/BRK1/CYFIP2/ELMO2/HCK/IGKC/LYN/PRKCD/RAC1/SYK	12	Naive.T_CD4
GO:0061136	regulation of proteasomal protein catabolic process	15/703	193/18866	0.00589839777215469	0.0890125814261283	0.0749814684687427	BAG6/BCAP31/CBFA2T3/DAB2/DERL3/EDEM1/FAM122A/GPX1/HERPUD1/MAP1A/OGT/PARK7/SIRT2/UBE2J1/USP7	15	Naive.T_CD4
GO:0071248	cellular response to metal ion	15/703	193/18866	0.00589839777215469	0.0890125814261283	0.0749814684687427	ADCY7/AKR1C3/ALOX5AP/APP/ATP13A2/CYBB/GSN/HVCN1/JUN/JUNB/LGMN/MEF2C/RASA4/SERPINF1/SMPD3	15	Naive.T_CD4
GO:0006690	icosanoid metabolic process	11/703	122/18866	0.00590346847652121	0.0890125814261283	0.0749814684687427	AKR1C3/ALOX5AP/CD74/FADS1/GPX1/GSTP1/MAPKAPK2/MGLL/MGST2/PTGDS/SYK	11	Naive.T_CD4
GO:0010770	positive regulation of cell morphogenesis involved in differentiation	13/703	157/18866	0.00596971194847285	0.0897991103947166	0.0756440163480771	BAIAP2/CUX1/DBNL/NIN/NRP1/P4HB/PLXNA4/RAC1/RHOA/SEMA7A/SHTN1/TWF2/ZEB2	13	Naive.T_CD4
GO:0032387	negative regulation of intracellular transport	7/703	59/18866	0.0061433021767107	0.0909613200219343	0.076623026091656	ABCA2/CD36/DERL3/PARK7/SNX3/TXN/UBE2J1	7	Naive.T_CD4
GO:0046456	icosanoid biosynthetic process	7/703	59/18866	0.0061433021767107	0.0909613200219343	0.076623026091656	AKR1C3/ALOX5AP/CD74/FADS1/MGST2/PTGDS/SYK	7	Naive.T_CD4
GO:1901799	negative regulation of proteasomal protein catabolic process	7/703	59/18866	0.0061433021767107	0.0909613200219343	0.076623026091656	BAG6/DERL3/MAP1A/OGT/PARK7/UBE2J1/USP7	7	Naive.T_CD4
GO:1903051	negative regulation of proteolysis involved in cellular protein catabolic process	8/703	74/18866	0.00617361080999714	0.0909613200219343	0.076623026091656	BAG6/DERL3/MAP1A/OGT/PARK7/RPL23/UBE2J1/USP7	8	Naive.T_CD4
GO:0019359	nicotinamide nucleotide biosynthetic process	5/703	32/18866	0.00618792203117925	0.0909613200219343	0.076623026091656	KYNU/NADK/NADSYN1/NAPRT/PARP10	5	Naive.T_CD4
GO:0019363	pyridine nucleotide biosynthetic process	5/703	32/18866	0.00618792203117925	0.0909613200219343	0.076623026091656	KYNU/NADK/NADSYN1/NAPRT/PARP10	5	Naive.T_CD4
GO:0032673	regulation of interleukin-4 production	5/703	32/18866	0.00618792203117925	0.0909613200219343	0.076623026091656	FCER1G/HLA-DRB1/IRF4/SLC7A5/SYK	5	Naive.T_CD4
GO:0050869	negative regulation of B cell activation	5/703	32/18866	0.00618792203117925	0.0909613200219343	0.076623026091656	BTK/CD300A/LYN/TNFRSF21/TYROBP	5	Naive.T_CD4
GO:0034122	negative regulation of toll-like receptor signaling pathway	6/703	45/18866	0.00618959123385379	0.0909613200219343	0.076623026091656	CD300A/IRF4/LILRA4/LYN/NFKBIL1/PTPRS	6	Naive.T_CD4
GO:0042771	intrinsic apoptotic signaling pathway in response to DNA damage by p53 class mediator	6/703	45/18866	0.00618959123385379	0.0909613200219343	0.076623026091656	BAG6/CD74/DDIT4/KDM1A/PYCARD/TMEM109	6	Naive.T_CD4
GO:0002761	regulation of myeloid leukocyte differentiation	11/703	123/18866	0.00627178944598919	0.0918074062196847	0.0773357431541435	CD4/CD74/FES/HLA-DRB1/IRF7/JUN/LILRB1/LILRB4/LYN/RASSF2/TYROBP	11	Naive.T_CD4
GO:0016051	carbohydrate biosynthetic process	16/703	213/18866	0.0062843716539621	0.0918074062196847	0.0773357431541435	CHST15/CLTC/DDB1/FAM3A/G6PC3/INSR/MPDU1/OGT/PGD/PLEK/PPARA/SDHAF3/SMPD3/ST3GAL2/ST3GAL4/USP7	16	Naive.T_CD4
GO:0030168	platelet activation	13/703	158/18866	0.00629034752555695	0.0918074062196847	0.0773357431541435	FCER1G/FERMT3/GNA15/GNB1/ITPR2/LYN/PLEK/PRKCB/PRKCD/SH2B3/SLC7A11/SYK/THBD	13	Naive.T_CD4
GO:0043470	regulation of carbohydrate catabolic process	9/703	90/18866	0.00632409658341955	0.0920892420297943	0.0775731529963312	APP/CBFA2T3/DDIT4/INSR/OGT/PFKFB2/PPARA/SCARB2/SLC2A6	9	Naive.T_CD4
GO:0051656	establishment of organelle localization	27/703	432/18866	0.0063475388840212	0.0921124946782142	0.077592740314173	ANKRD53/AREG/ASIP/BTK/CCDC186/CD300A/CHAMP1/CTSC/CTSZ/FBXW11/FCER1G/FES/LYN/MILR1/MKKS/PPP6R1/RMDN1/RPS15/SNAP29/SNX4/SPHK2/SYK/TMED10/TMED2/TMED9/VAMP8/WDR11	27	Naive.T_CD4
GO:0032984	protein-containing complex disassembly	22/703	330/18866	0.00635457787055727	0.0921124946782142	0.077592740314173	ARID2/CAPG/DDIT4/DSTN/GSN/HMGA1/INSR/MAP1A/MICAL1/MRPL15/MRPL16/MRPL36/MRPS6/MTPN/PLEK/RPL23/RUBCN/SMARCB1/SNAP29/STMN1/TWF2/VAMP8	22	Naive.T_CD4
GO:1903426	regulation of reactive oxygen species biosynthetic process	10/703	107/18866	0.00661492031160975	0.0952324720416128	0.0802209135515822	AIF1/CD36/CYBA/DDAH2/INSR/KLF4/PARK7/RAC1/RHOA/SPHK2	10	Naive.T_CD4
GO:0032675	regulation of interleukin-6 production	13/703	159/18866	0.00662453884243863	0.0952324720416128	0.0802209135515822	AIF1/APP/CD36/CD74/CYBA/FCER1G/GAS6/MAPKAPK2/PYCARD/SYK/TLR7/TYROBP/XBP1	13	Naive.T_CD4
GO:0046031	ADP metabolic process	11/703	124/18866	0.0066579032016585	0.0952324720416128	0.0802209135515822	ADPGK/APP/CBFA2T3/DDIT4/DHTKD1/GALK1/INSR/OGT/PFKFB2/PPARA/SLC2A6	11	Naive.T_CD4
GO:0002479	antigen processing and presentation of exogenous peptide antigen via MHC class I, TAP-dependent	8/703	75/18866	0.00669129837680954	0.0952324720416128	0.0802209135515822	CD36/CYBA/CYBB/PDIA3/PSMA2/PSMB4/TAPBP/VAMP8	8	Naive.T_CD4
GO:0052548	regulation of endopeptidase activity	27/703	434/18866	0.00673479161690988	0.0952324720416128	0.0802209135515822	ABCA2/APP/ATP13A2/BCAP31/BID/BST2/CDKN2D/CST3/CYFIP2/DAPK1/EGLN3/GAS6/GPX1/GSN/HERPUD1/KLF4/LGMN/LYN/MICAL1/PARK7/PSENEN/PYCARD/RHOA/SERPINF1/SERPINF2/SPINT2/SYK	27	Naive.T_CD4
GO:0001836	release of cytochrome c from mitochondria	7/703	60/18866	0.00673677379155927	0.0952324720416128	0.0802209135515822	BID/BMF/GGCT/GPX1/HIGD1A/JUN/PYCARD	7	Naive.T_CD4
GO:0061900	glial cell activation	7/703	60/18866	0.00673677379155927	0.0952324720416128	0.0802209135515822	AIF1/APP/CTSC/GRN/JUN/TLR7/TYROBP	7	Naive.T_CD4
GO:1903428	positive regulation of reactive oxygen species biosynthetic process	7/703	60/18866	0.00673677379155927	0.0952324720416128	0.0802209135515822	AIF1/CD36/CYBA/DDAH2/INSR/KLF4/PARK7	7	Naive.T_CD4
GO:0033273	response to vitamin	9/703	91/18866	0.00679297946562526	0.0952324720416128	0.0802209135515822	ADA/CAT/CD4/CDKN2D/FES/GAS6/GSN/GSTP1/KYNU	9	Naive.T_CD4
GO:0001820	serotonin secretion	3/703	11/18866	0.00679378720271775	0.0952324720416128	0.0802209135515822	FCER1G/LILRB1/SYK	3	Naive.T_CD4
GO:0046643	regulation of gamma-delta T cell activation	3/703	11/18866	0.00679378720271775	0.0952324720416128	0.0802209135515822	LILRB1/SOX4/SYK	3	Naive.T_CD4
GO:0070254	mucus secretion	3/703	11/18866	0.00679378720271775	0.0952324720416128	0.0802209135515822	ADA/CYBA/VAMP8	3	Naive.T_CD4
GO:0097048	dendritic cell apoptotic process	3/703	11/18866	0.00679378720271775	0.0952324720416128	0.0802209135515822	GAS6/LILRB1/LYN	3	Naive.T_CD4
GO:0140052	cellular response to oxidised low-density lipoprotein particle stimulus	3/703	11/18866	0.00679378720271775	0.0952324720416128	0.0802209135515822	CD36/CD68/SMPD3	3	Naive.T_CD4
GO:2000668	regulation of dendritic cell apoptotic process	3/703	11/18866	0.00679378720271775	0.0952324720416128	0.0802209135515822	GAS6/LILRB1/LYN	3	Naive.T_CD4
GO:0006837	serotonin transport	4/703	21/18866	0.00689752950083288	0.0956610537410698	0.0805819376300804	FCER1G/GPM6B/LILRB1/SYK	4	Naive.T_CD4
GO:0010801	negative regulation of peptidyl-threonine phosphorylation	4/703	21/18866	0.00689752950083288	0.0956610537410698	0.0805819376300804	CALM1/CALM2/DDIT4/SIRT2	4	Naive.T_CD4
GO:0090330	regulation of platelet aggregation	4/703	21/18866	0.00689752950083288	0.0956610537410698	0.0805819376300804	LYN/PRKCD/SH2B3/SYK	4	Naive.T_CD4
GO:2000047	regulation of cell-cell adhesion mediated by cadherin	4/703	21/18866	0.00689752950083288	0.0956610537410698	0.0805819376300804	ADAM19/MAD2L2/NOTCH4/SERPINF2	4	Naive.T_CD4
GO:0002687	positive regulation of leukocyte migration	12/703	142/18866	0.0068993547696601	0.0956610537410698	0.0805819376300804	AIF1/APP/CD74/CSF1R/FUT7/GAS6/LGMN/PLVAP/PYCARD/RAC1/RHOA/VEGFB	12	Naive.T_CD4
GO:0007229	integrin-mediated signaling pathway	10/703	108/18866	0.00705399875051105	0.0970242583257714	0.0817302593610828	FCER1G/FERMT3/HCK/ITGAE/NRP1/PLEK/SEMA7A/SYK/TYROBP/ZYX	10	Naive.T_CD4
GO:0030968	endoplasmic reticulum unfolded protein response	11/703	125/18866	0.00706237978204697	0.0970242583257714	0.0817302593610828	CREB3L2/DERL3/EDEM1/HERPUD1/HSP90B1/HYOU1/MYDGF/SRPRA/SSR1/TPP1/XBP1	11	Naive.T_CD4
GO:1903578	regulation of ATP metabolic process	11/703	125/18866	0.00706237978204697	0.0970242583257714	0.0817302593610828	APP/CBFA2T3/DDIT4/INSR/OGT/PARK7/PFKFB2/PPARA/RHOA/SLC2A6/SPHK2	11	Naive.T_CD4
GO:0030149	sphingolipid catabolic process	5/703	33/18866	0.0070737347321235	0.0970242583257714	0.0817302593610828	ENPP2/NAGA/PRKCD/PSAP/SMPD3	5	Naive.T_CD4
GO:1902745	positive regulation of lamellipodium organization	5/703	33/18866	0.0070737347321235	0.0970242583257714	0.0817302593610828	BRK1/CORO1C/ENPP2/RAC1/TWF2	5	Naive.T_CD4
GO:0051651	maintenance of location in cell	16/703	216/18866	0.00715824370576283	0.0979727003333805	0.0825291978184176	CALM1/CALM2/CCDC88A/CD4/CYBA/FTH1/GPAA1/GSN/HSP90B1/ITPR2/KDELR1/LETM1/LYN/PARK7/TWF2/TXN	16	Naive.T_CD4
GO:0008286	insulin receptor signaling pathway	12/703	143/18866	0.00728442759866898	0.0994862510156547	0.0838041664907167	ATP6V0B/ATP6V1B2/BAIAP2/EIF4EBP1/FUT7/GAB1/INSR/MZB1/OGT/PRKCB/PRKCD/PTPRE	12	Naive.T_CD4
GO:1903902	positive regulation of viral life cycle	7/703	61/18866	0.00737178217806164	0.100464159683071	0.0846279267584945	CD4/CD74/DDB1/HLA-DRB1/P4HB/PPIA/PPIB	7	Naive.T_CD4
GO:0048872	homeostasis of number of cells	18/703	256/18866	0.00763796972876495	0.101268018649105	0.0853050728961452	ADA/BAP1/CARD11/CD74/FCER1G/FLT3/GAPT/GPR183/IL7R/LYN/MEF2C/POLB/RASSF2/SH2B3/SLC39A3/SLC7A11/TNFSF13B/TSC22D3	18	Naive.T_CD4
GO:0045185	maintenance of protein location	9/703	93/18866	0.00781023365180587	0.101268018649105	0.0853050728961452	CCDC88A/CD4/GPAA1/GSN/KDELR1/NFKBIA/PARK7/TWF2/TXN	9	Naive.T_CD4
GO:0051702	interaction with symbiont	9/703	93/18866	0.00781023365180587	0.101268018649105	0.0853050728961452	CSF1R/DDB1/EIF2AK4/GPX1/IGF2R/JUN/PHB/PPIB/SMARCB1	9	Naive.T_CD4
GO:0001766	membrane raft polarization	2/703	4/18866	0.00791320376574429	0.101268018649105	0.0853050728961452	CD2/GSN	2	Naive.T_CD4
GO:0002238	response to molecule of fungal origin	2/703	4/18866	0.00791320376574429	0.101268018649105	0.0853050728961452	BTK/SYK	2	Naive.T_CD4
GO:0002265	astrocyte activation involved in immune response	2/703	4/18866	0.00791320376574429	0.101268018649105	0.0853050728961452	APP/GRN	2	Naive.T_CD4
GO:0002282	microglial cell activation involved in immune response	2/703	4/18866	0.00791320376574429	0.101268018649105	0.0853050728961452	GRN/TYROBP	2	Naive.T_CD4
GO:0002378	immunoglobulin biosynthetic process	2/703	4/18866	0.00791320376574429	0.101268018649105	0.0853050728961452	GALNT2/MZB1	2	Naive.T_CD4
GO:0002586	regulation of antigen processing and presentation of peptide antigen via MHC class II	2/703	4/18866	0.00791320376574429	0.101268018649105	0.0853050728961452	HLA-DOA/PYCARD	2	Naive.T_CD4
GO:0002901	mature B cell apoptotic process	2/703	4/18866	0.00791320376574429	0.101268018649105	0.0853050728961452	ADA/CD74	2	Naive.T_CD4
GO:0002905	regulation of mature B cell apoptotic process	2/703	4/18866	0.00791320376574429	0.101268018649105	0.0853050728961452	ADA/CD74	2	Naive.T_CD4
GO:0002906	negative regulation of mature B cell apoptotic process	2/703	4/18866	0.00791320376574429	0.101268018649105	0.0853050728961452	ADA/CD74	2	Naive.T_CD4
GO:0014738	regulation of muscle hyperplasia	2/703	4/18866	0.00791320376574429	0.101268018649105	0.0853050728961452	AIF1/KLF4	2	Naive.T_CD4
GO:0016240	autophagosome membrane docking	2/703	4/18866	0.00791320376574429	0.101268018649105	0.0853050728961452	SNAP29/VAMP8	2	Naive.T_CD4
GO:0019747	regulation of isoprenoid metabolic process	2/703	4/18866	0.00791320376574429	0.101268018649105	0.0853050728961452	AKR1C3/NPC2	2	Naive.T_CD4
GO:0019918	peptidyl-arginine methylation, to symmetrical-dimethyl arginine	2/703	4/18866	0.00791320376574429	0.101268018649105	0.0853050728961452	PRMT7/PRMT9	2	Naive.T_CD4
GO:0034124	regulation of MyD88-dependent toll-like receptor signaling pathway	2/703	4/18866	0.00791320376574429	0.101268018649105	0.0853050728961452	CD300A/IRF7	2	Naive.T_CD4
GO:0034164	negative regulation of toll-like receptor 9 signaling pathway	2/703	4/18866	0.00791320376574429	0.101268018649105	0.0853050728961452	LILRA4/PTPRS	2	Naive.T_CD4
GO:0046070	dGTP metabolic process	2/703	4/18866	0.00791320376574429	0.101268018649105	0.0853050728961452	NUDT1/SAMHD1	2	Naive.T_CD4
GO:0051771	negative regulation of nitric-oxide synthase biosynthetic process	2/703	4/18866	0.00791320376574429	0.101268018649105	0.0853050728961452	GSTP1/PGGT1B	2	Naive.T_CD4
GO:0070676	intralumenal vesicle formation	2/703	4/18866	0.00791320376574429	0.101268018649105	0.0853050728961452	RILP/SNX3	2	Naive.T_CD4
GO:0071226	cellular response to molecule of fungal origin	2/703	4/18866	0.00791320376574429	0.101268018649105	0.0853050728961452	BTK/SYK	2	Naive.T_CD4
GO:0097252	oligodendrocyte apoptotic process	2/703	4/18866	0.00791320376574429	0.101268018649105	0.0853050728961452	GAS6/TNFRSF21	2	Naive.T_CD4
GO:1900126	negative regulation of hyaluronan biosynthetic process	2/703	4/18866	0.00791320376574429	0.101268018649105	0.0853050728961452	CLTC/SMPD3	2	Naive.T_CD4
GO:1902685	positive regulation of receptor localization to synapse	2/703	4/18866	0.00791320376574429	0.101268018649105	0.0853050728961452	STX7/TYROBP	2	Naive.T_CD4
GO:1903903	regulation of establishment of T cell polarity	2/703	4/18866	0.00791320376574429	0.101268018649105	0.0853050728961452	FLOT2/GSN	2	Naive.T_CD4
GO:1904154	positive regulation of retrograde protein transport, ER to cytosol	2/703	4/18866	0.00791320376574429	0.101268018649105	0.0853050728961452	BCAP31/EDEM1	2	Naive.T_CD4
GO:1905671	regulation of lysosome organization	2/703	4/18866	0.00791320376574429	0.101268018649105	0.0853050728961452	GRN/SCARB2	2	Naive.T_CD4
GO:1990743	protein sialylation	2/703	4/18866	0.00791320376574429	0.101268018649105	0.0853050728961452	ST3GAL2/ST3GAL4	2	Naive.T_CD4
GO:0019079	viral genome replication	11/703	127/18866	0.00792872743802578	0.101268018649105	0.0853050728961452	BST2/CTBP1/DDB1/EIF2AK4/GAS6/OAS1/PARP10/PHB/PPIA/PPIB/SMARCB1	11	Naive.T_CD4
GO:0045619	regulation of lymphocyte differentiation	14/703	181/18866	0.0079755344230945	0.101268018649105	0.0853050728961452	ADA/BTK/CARD11/CD2/CD74/GAS6/HLA-DOA/IL7R/IRF4/LILRB4/RHOA/SOX4/SYK/XBP1	14	Naive.T_CD4
GO:0002821	positive regulation of adaptive immune response	10/703	110/18866	0.00799953563506685	0.101268018649105	0.0853050728961452	ADA/BTK/CD4/EIF2AK4/CYRIB/FCER1G/MAD2L2/PYCARD/STX7/TNFSF13B	10	Naive.T_CD4
GO:0006900	vesicle budding from membrane	10/703	110/18866	0.00799953563506685	0.101268018649105	0.0853050728961452	AREG/CTSC/CTSZ/PPP6R1/RILP/SEC23B/SNX3/TMED10/TMED2/TMED9	10	Naive.T_CD4
GO:0032680	regulation of tumor necrosis factor production	10/703	110/18866	0.00799953563506685	0.101268018649105	0.0853050728961452	CD2/CD36/CYBA/FCER1G/GAS6/GSTP1/LILRA4/MAPKAPK2/NFKBIL1/PYCARD	10	Naive.T_CD4
GO:0010922	positive regulation of phosphatase activity	5/703	34/18866	0.00804436962272014	0.101268018649105	0.0853050728961452	CALM1/CALM2/CD300A/MEF2C/PLEK	5	Naive.T_CD4
GO:0032148	activation of protein kinase B activity	5/703	34/18866	0.00804436962272014	0.101268018649105	0.0853050728961452	CCDC88A/GAS6/INSR/PARK7/TXN	5	Naive.T_CD4
GO:0051851	modulation by host of symbiont process	7/703	62/18866	0.00804999771951965	0.101268018649105	0.0853050728961452	CSF1R/EIF2AK4/IGF2R/JUN/PHB/PPIB/SMARCB1	7	Naive.T_CD4
GO:0070527	platelet aggregation	7/703	62/18866	0.00804999771951965	0.101268018649105	0.0853050728961452	FERMT3/LYN/PLEK/PRKCD/SH2B3/SLC7A11/SYK	7	Naive.T_CD4
GO:0071384	cellular response to corticosteroid stimulus	7/703	62/18866	0.00804999771951965	0.101268018649105	0.0853050728961452	AKAP13/AKR1C3/DDIT4/EIF4EBP1/FLT3/GSTP1/SERPINF1	7	Naive.T_CD4
GO:0042438	melanin biosynthetic process	4/703	22/18866	0.00818589903834432	0.102573013883222	0.086404360855567	ASIP/MFSD12/SLC7A11/ZEB2	4	Naive.T_CD4
GO:2000114	regulation of establishment of cell polarity	4/703	22/18866	0.00818589903834432	0.102573013883222	0.086404360855567	CYRIB/FLOT2/GSN/SHTN1	4	Naive.T_CD4
GO:0051051	negative regulation of transport	29/703	483/18866	0.00820670145140814	0.102632042857022	0.0864540850526051	ABCA2/ADA/BST2/CALM1/CALM2/CD300A/CD36/CD74/COMT/DERL3/ERP29/GPM6B/LILRB1/OAZ1/PACSIN1/PARK7/PRKCB/RAC1/RGS2/RUBCN/SCAMP5/SCT/SLC25A5/SLC43A2/SNX3/TBC1D4/TXN/UBE2J1/VAMP8	29	Naive.T_CD4
GO:1901264	carbohydrate derivative transport	9/703	94/18866	0.00836043934485054	0.104343129420287	0.0878954518923841	ADA/CYBA/G6PC3/NPC2/PSAP/SLC25A5/SLC29A1/SLC35C2/VAMP8	9	Naive.T_CD4
GO:1903409	reactive oxygen species biosynthetic process	11/703	128/18866	0.00839176311577035	0.104343129420287	0.0878954518923841	AIF1/CD36/CYBA/CYBB/DDAH2/INSR/KLF4/PARK7/RAC1/RHOA/SPHK2	11	Naive.T_CD4
GO:2000116	regulation of cysteine-type endopeptidase activity	17/703	239/18866	0.00839260354227143	0.104343129420287	0.0878954518923841	BCAP31/BID/CDKN2D/CYFIP2/DAPK1/EGLN3/GAS6/GPX1/GSN/HERPUD1/KLF4/LGMN/MICAL1/PARK7/PYCARD/RHOA/SYK	17	Naive.T_CD4
GO:0031099	regeneration	15/703	201/18866	0.00846760787699853	0.10507082303404	0.0885084386733576	FLT3/GAS6/GPX1/GRN/GSN/GSTP1/IGF2R/JUN/KLF4/MTPN/NREP/PNPT1/PTPRS/SULF2/ULK1	15	Naive.T_CD4
GO:0021537	telencephalon development	18/703	259/18866	0.00856585029633431	0.106083481922369	0.0893614714614008	ATF5/CORO1C/CSF1R/EFHC1/KDM1A/MKKS/NIN/PHACTR1/PLXNA4/PTPRS/RHOA/SCT/SEMA7A/SLC7A11/SRGAP2/TACC1/UQCRQ/ZEB2	18	Naive.T_CD4
GO:0045666	positive regulation of neuron differentiation	24/703	380/18866	0.00860090546242557	0.106311191936725	0.0895532873933499	BAIAP2/CREB3L2/CUX1/DBNL/FES/GRN/KDM1A/LTK/LYN/MEF2C/NIN/NRP1/PACSIN1/PLXNA4/RGS2/RHOA/SCARB2/SEMA7A/SERPINF1/SHTN1/SNX3/TCF4/TWF2/ZEB2	24	Naive.T_CD4
GO:0070302	regulation of stress-activated protein kinase signaling cascade	17/703	240/18866	0.00873049159935663	0.107234623638617	0.090331157936245	APP/DBNL/DUSP22/DUSP3/EPHB1/FGD2/GSTP1/LYN/MAP3K2/MAP4K4/PYCARD/RAP2A/RASSF2/SERPINF2/SYK/TRAF4/ZEB2	17	Naive.T_CD4
GO:1903034	regulation of response to wounding	14/703	183/18866	0.00874725963302638	0.107234623638617	0.090331157936245	CD36/FCER1G/GRN/KLF4/LYN/PLEK/PRKCD/PROC/PTPRS/SERPINF2/SH2B3/SYK/THBD/XBP1	14	Naive.T_CD4
GO:0006521	regulation of cellular amino acid metabolic process	7/703	63/18866	0.00877308653376581	0.107234623638617	0.090331157936245	COMT/OAZ1/ODC1/PARK7/PSMA2/PSMB4/SLC7A11	7	Naive.T_CD4
GO:0070059	intrinsic apoptotic signaling pathway in response to endoplasmic reticulum stress	7/703	63/18866	0.00877308653376581	0.107234623638617	0.090331157936245	BAG6/ERP29/GRINA/HERPUD1/HYOU1/PARK7/XBP1	7	Naive.T_CD4
GO:0002863	positive regulation of inflammatory response to antigenic stimulus	3/703	12/18866	0.00881011959652483	0.107234623638617	0.090331157936245	BTK/FCER1G/PARK7	3	Naive.T_CD4
GO:0015803	branched-chain amino acid transport	3/703	12/18866	0.00881011959652483	0.107234623638617	0.090331157936245	SLC3A2/SLC43A2/SLC7A5	3	Naive.T_CD4
GO:0090154	positive regulation of sphingolipid biosynthetic process	3/703	12/18866	0.00881011959652483	0.107234623638617	0.090331157936245	PRKCD/SMPD3/SPHK2	3	Naive.T_CD4
GO:2000304	positive regulation of ceramide biosynthetic process	3/703	12/18866	0.00881011959652483	0.107234623638617	0.090331157936245	PRKCD/SMPD3/SPHK2	3	Naive.T_CD4
GO:0071241	cellular response to inorganic substance	16/703	221/18866	0.00882951219337825	0.107265959560698	0.0903575543558949	ADCY7/AKR1C3/ALOX5AP/APP/ATP13A2/CYBB/EIF4A3/GSN/HVCN1/JUN/JUNB/LGMN/MEF2C/RASA4/SERPINF1/SMPD3	16	Naive.T_CD4
GO:0006903	vesicle targeting	9/703	95/18866	0.00893959368950351	0.108396822341546	0.0913101584775384	AREG/CTSC/CTSZ/PPP6R1/SNAP29/TMED10/TMED2/TMED9/WDR11	9	Naive.T_CD4
GO:0001933	negative regulation of protein phosphorylation	27/703	444/18866	0.00897622828572934	0.108634504755943	0.0915103748534156	CALM1/CALM2/CD300A/CDKN2D/CORO1C/DDIT4/DUSP22/DUSP3/DUSP5/GSTP1/HHEX/JUN/KLF4/LDLRAD4/LRRK1/LYN/MICAL1/PARK7/PHB/PMEPA1/PRKCD/PYCARD/RASSF2/RGS2/RNF149/SH2B3/SIRT2	27	Naive.T_CD4
GO:0032272	negative regulation of protein polymerization	8/703	79/18866	0.00909587740982031	0.108936353809196	0.0917646432377969	CAPG/CYRIB/GSN/MKKS/MTPN/PRKCD/STMN1/TWF2	8	Naive.T_CD4
GO:0043407	negative regulation of MAP kinase activity	8/703	79/18866	0.00909587740982031	0.108936353809196	0.0917646432377969	CD300A/DUSP3/DUSP5/GSTP1/LYN/PRKCD/RGS2/SH2B3	8	Naive.T_CD4
GO:0019362	pyridine nucleotide metabolic process	5/703	35/18866	0.00910364951086568	0.108936353809196	0.0917646432377969	KYNU/NADK/NADSYN1/NAPRT/PARP10	5	Naive.T_CD4
GO:0032633	interleukin-4 production	5/703	35/18866	0.00910364951086568	0.108936353809196	0.0917646432377969	FCER1G/HLA-DRB1/IRF4/SLC7A5/SYK	5	Naive.T_CD4
GO:0046496	nicotinamide nucleotide metabolic process	5/703	35/18866	0.00910364951086568	0.108936353809196	0.0917646432377969	KYNU/NADK/NADSYN1/NAPRT/PARP10	5	Naive.T_CD4
GO:0072525	pyridine-containing compound biosynthetic process	5/703	35/18866	0.00910364951086568	0.108936353809196	0.0917646432377969	KYNU/NADK/NADSYN1/NAPRT/PARP10	5	Naive.T_CD4
GO:0052547	regulation of peptidase activity	28/703	466/18866	0.00919653330332399	0.109658043958625	0.0923725728845576	ABCA2/APP/ATP13A2/BCAP31/BID/BST2/CDKN2D/CST3/CYFIP2/DAPK1/EGLN3/GAS6/GPX1/GRN/GSN/HERPUD1/KLF4/LGMN/LYN/MICAL1/PARK7/PSENEN/PYCARD/RHOA/SERPINF1/SERPINF2/SPINT2/SYK	28	Naive.T_CD4
GO:0071219	cellular response to molecule of bacterial origin	16/703	222/18866	0.00919834642801261	0.109658043958625	0.0923725728845576	CD36/CD68/CYRIB/GSTP1/HCK/IRF8/LILRB1/LYN/MEF2C/MTDH/NFKBIA/NFKBIL1/PYCARD/RHOA/SIRT2/XBP1	16	Naive.T_CD4
GO:0007162	negative regulation of cell adhesion	20/703	301/18866	0.00931270769002037	0.110568729329932	0.0931397063095136	CD164/CD300A/CD74/CORO1C/DUSP22/DUSP3/HLA-DRB1/KLF4/LILRB1/MAD2L2/MAP4K4/NOTCH4/PLXNA4/PPARA/PRKCD/RHOA/SH2B3/SPINT2/TGFBI/TNFRSF21	20	Naive.T_CD4
GO:0035967	cellular response to topologically incorrect protein	13/703	166/18866	0.00937688499301155	0.110568729329932	0.0931397063095136	BAG6/CREB3L2/DERL3/DNAJB12/EDEM1/HERPUD1/HSP90B1/HYOU1/MYDGF/SRPRA/SSR1/TPP1/XBP1	13	Naive.T_CD4
GO:0006111	regulation of gluconeogenesis	6/703	49/18866	0.00937875236241663	0.110568729329932	0.0931397063095136	DDB1/FAM3A/OGT/PPARA/SDHAF3/USP7	6	Naive.T_CD4
GO:0042398	cellular modified amino acid biosynthetic process	6/703	49/18866	0.00937875236241663	0.110568729329932	0.0931397063095136	ACADM/CNDP2/GGCT/MGST2/PARK7/SLC7A11	6	Naive.T_CD4
GO:0060711	labyrinthine layer development	6/703	49/18866	0.00937875236241663	0.110568729329932	0.0931397063095136	JUNB/SENP2/SPINT2/ST14/TMED2/VASH2	6	Naive.T_CD4
GO:2000059	negative regulation of ubiquitin-dependent protein catabolic process	6/703	49/18866	0.00937875236241663	0.110568729329932	0.0931397063095136	BAG6/MAP1A/OGT/PARK7/RPL23/USP7	6	Naive.T_CD4
GO:0010675	regulation of cellular carbohydrate metabolic process	12/703	148/18866	0.00946985560020438	0.11143678785628	0.0938709321876931	CBFA2T3/DDB1/DDIT4/FAM3A/INSR/OGT/PFKFB2/PLEK/PPARA/SCARB2/SDHAF3/USP7	12	Naive.T_CD4
GO:1903555	regulation of tumor necrosis factor superfamily cytokine production	10/703	113/18866	0.00959714923247176	0.112330002790273	0.0946233490520954	CD2/CD36/CYBA/FCER1G/GAS6/GSTP1/LILRA4/MAPKAPK2/NFKBIL1/PYCARD	10	Naive.T_CD4
GO:0006582	melanin metabolic process	4/703	23/18866	0.00962235860017382	0.112330002790273	0.0946233490520954	ASIP/MFSD12/SLC7A11/ZEB2	4	Naive.T_CD4
GO:0032098	regulation of appetite	4/703	23/18866	0.00962235860017382	0.112330002790273	0.0946233490520954	MKKS/NUCB2/PPARA/SCT	4	Naive.T_CD4
GO:0071404	cellular response to low-density lipoprotein particle stimulus	4/703	23/18866	0.00962235860017382	0.112330002790273	0.0946233490520954	CD36/FCER1G/NPC1/SYK	4	Naive.T_CD4
GO:1903708	positive regulation of hemopoiesis	15/703	204/18866	0.00963382118630904	0.112330002790273	0.0946233490520954	ADA/BTK/CD4/CD74/FES/GAS6/HLA-DRB1/IL7R/JUN/LILRB4/RHOA/SOX4/SYK/TYROBP/XBP1	15	Naive.T_CD4
GO:0006110	regulation of glycolytic process	8/703	80/18866	0.00978653488758124	0.113902407870425	0.0959478948640312	APP/CBFA2T3/DDIT4/INSR/OGT/PFKFB2/PPARA/SLC2A6	8	Naive.T_CD4
GO:0042129	regulation of T cell proliferation	13/703	167/18866	0.00983396174906956	0.114245916276076	0.0962372558091287	AIF1/CARD11/CD4/HLA-DMB/HLA-DPA1/HLA-DPB1/HLA-DRB1/LILRB1/PYCARD/SYK/TMIGD2/TNFRSF21/TNFSF13B	13	Naive.T_CD4
GO:0032434	regulation of proteasomal ubiquitin-dependent protein catabolic process	11/703	131/18866	0.00990738693299562	0.114889661561175	0.0967795270928415	BAG6/BCAP31/CBFA2T3/DAB2/FAM122A/HERPUD1/MAP1A/OGT/PARK7/SIRT2/USP7	11	Naive.T_CD4
GO:0050730	regulation of peptidyl-tyrosine phosphorylation	18/703	263/18866	0.00994173107483576	0.115078694728317	0.0969387628349636	APP/AREG/CD300A/CD36/CD4/CD74/CSF1R/DUSP22/ENPP2/FLT3/GAS6/LRRK1/LYN/NRP1/PECAM1/PRKCD/SH2B3/SYK	18	Naive.T_CD4
GO:0031349	positive regulation of defense response	24/703	385/18866	0.0100032335338796	0.115580839636022	0.0973617543038168	BTK/CARD11/CLEC4C/CTSC/CYBA/FBXW11/FCER1G/GRN/HCK/IRF7/LYN/MEF2C/MGST2/NFKBIA/PARK7/PRKCD/PSMA2/PSMB4/PYCARD/SNX4/SYK/TLR10/TLR7/VAMP8	24	Naive.T_CD4
GO:0035966	response to topologically incorrect protein	15/703	205/18866	0.0100495659538619	0.115906205522118	0.0976358325468951	BAG6/CREB3L2/DERL3/DNAJB12/DNAJC4/EDEM1/HERPUD1/HSP90B1/HYOU1/MANF/MYDGF/SRPRA/SSR1/TPP1/XBP1	15	Naive.T_CD4
GO:0003382	epithelial cell morphogenesis	5/703	36/18866	0.010255280533512	0.117852575212143	0.0992753946762352	FLNB/NOTCH4/PECAM1/SPINT2/ST14	5	Naive.T_CD4
GO:0032435	negative regulation of proteasomal ubiquitin-dependent protein catabolic process	5/703	36/18866	0.010255280533512	0.117852575212143	0.0992753946762352	BAG6/MAP1A/OGT/PARK7/USP7	5	Naive.T_CD4
GO:0042987	amyloid precursor protein catabolic process	6/703	50/18866	0.0103307016662022	0.118505782782442	0.0998256366987812	ABCA2/APP/FLOT2/LYN/PSENEN/TMED10	6	Naive.T_CD4
GO:0030837	negative regulation of actin filament polymerization	7/703	65/18866	0.0103605072146116	0.118634317800346	0.0999339106555372	CAPG/CYRIB/GSN/MKKS/MTPN/PRKCD/TWF2	7	Naive.T_CD4
GO:0045580	regulation of T cell differentiation	12/703	150/18866	0.0104745018478214	0.11956562582817	0.100718415973821	ADA/CARD11/CD2/CD74/HLA-DOA/IL7R/IRF4/LILRB4/RHOA/SOX4/SYK/XBP1	12	Naive.T_CD4
GO:0071383	cellular response to steroid hormone stimulus	15/703	206/18866	0.0104793328375584	0.11956562582817	0.100718415973821	AKAP13/AKR1C3/DAB2/DDIT4/EIF4EBP1/FLT3/GSTP1/NCOA4/NPC1/PARK7/PHB/PMEPA1/PPARA/RHOA/SERPINF1	15	Naive.T_CD4
GO:0048194	Golgi vesicle budding	8/703	81/18866	0.0105154183569193	0.119763104072198	0.100884765589692	AREG/CTSC/CTSZ/PPP6R1/SEC23B/TMED10/TMED2/TMED9	8	Naive.T_CD4
GO:0031330	negative regulation of cellular catabolic process	18/703	265/18866	0.0106929543259895	0.121568026187453	0.102405176620415	ATP13A2/BAG6/BMF/CST3/DERL3/FEZ2/MAP1A/MAPKAPK2/NPC1/NSUN2/OGT/PAIP1/PARK7/RPL23/RUBCN/SIRT2/UBE2J1/USP7	18	Naive.T_CD4
GO:0050866	negative regulation of cell activation	15/703	207/18866	0.0109234358401266	0.123731071982222	0.104227260054672	BTK/CD300A/CD74/DUSP22/DUSP3/GRN/HLA-DRB1/LILRB1/LYN/MILR1/PRKCD/SH2B3/THBD/TNFRSF21/TYROBP	15	Naive.T_CD4
GO:0070372	regulation of ERK1 and ERK2 cascade	20/703	306/18866	0.0110286979704088	0.123731071982222	0.104227260054672	APP/CD36/CD4/CD74/CSF1R/DUSP3/EPHB1/GAS6/GPR183/GSTP1/HLA-DRB1/JUN/KLF4/LYN/NRP1/PHB/PYCARD/SEMA7A/SERPINF2/SYK	20	Naive.T_CD4
GO:0006165	nucleoside diphosphate phosphorylation	11/703	133/18866	0.0110291851726626	0.123731071982222	0.104227260054672	ADPGK/APP/CBFA2T3/DDIT4/DHTKD1/GALK1/INSR/OGT/PFKFB2/PPARA/SLC2A6	11	Naive.T_CD4
GO:0051403	stress-activated MAPK cascade	19/703	286/18866	0.0110919712988907	0.123731071982222	0.104227260054672	APP/DBNL/DUSP22/DUSP3/EPHB1/FBXW11/FGD2/GSTP1/MAP3K2/MAP4K4/MAPKAPK2/PYCARD/RAP2A/RASSF2/SERPINF2/SH2D3C/SYK/TRAF4/ZEB2	19	Naive.T_CD4
GO:0009143	nucleoside triphosphate catabolic process	3/703	13/18866	0.0111398850538606	0.123731071982222	0.104227260054672	ADA/NUDT1/SAMHD1	3	Naive.T_CD4
GO:0009650	UV protection	3/703	13/18866	0.0111398850538606	0.123731071982222	0.104227260054672	CAT/ERCC1/GPX1	3	Naive.T_CD4
GO:0015801	aromatic amino acid transport	3/703	13/18866	0.0111398850538606	0.123731071982222	0.104227260054672	SLC15A4/SLC3A2/SLC7A5	3	Naive.T_CD4
GO:0032096	negative regulation of response to food	3/703	13/18866	0.0111398850538606	0.123731071982222	0.104227260054672	MKKS/NUCB2/PPARA	3	Naive.T_CD4
GO:0032099	negative regulation of appetite	3/703	13/18866	0.0111398850538606	0.123731071982222	0.104227260054672	MKKS/NUCB2/PPARA	3	Naive.T_CD4
GO:0045579	positive regulation of B cell differentiation	3/703	13/18866	0.0111398850538606	0.123731071982222	0.104227260054672	BTK/SYK/XBP1	3	Naive.T_CD4
GO:1902563	regulation of neutrophil activation	3/703	13/18866	0.0111398850538606	0.123731071982222	0.104227260054672	CD300A/GRN/SYK	3	Naive.T_CD4
GO:2000009	negative regulation of protein localization to cell surface	3/703	13/18866	0.0111398850538606	0.123731071982222	0.104227260054672	GPM6B/LEPROT/TAX1BP3	3	Naive.T_CD4
GO:0002438	acute inflammatory response to antigenic stimulus	4/703	24/18866	0.0112130071504742	0.123731071982222	0.104227260054672	BTK/FCER1G/FUT7/PARK7	4	Naive.T_CD4
GO:0003094	glomerular filtration	4/703	24/18866	0.0112130071504742	0.123731071982222	0.104227260054672	CYBA/GAS6/JCHAIN/SULF2	4	Naive.T_CD4
GO:0032753	positive regulation of interleukin-4 production	4/703	24/18866	0.0112130071504742	0.123731071982222	0.104227260054672	FCER1G/IRF4/SLC7A5/SYK	4	Naive.T_CD4
GO:0044550	secondary metabolite biosynthetic process	4/703	24/18866	0.0112130071504742	0.123731071982222	0.104227260054672	ASIP/MFSD12/SLC7A11/ZEB2	4	Naive.T_CD4
GO:0046835	carbohydrate phosphorylation	4/703	24/18866	0.0112130071504742	0.123731071982222	0.104227260054672	GALK1/ITPK1/NAGK/PFKFB2	4	Naive.T_CD4
GO:0006090	pyruvate metabolic process	12/703	152/18866	0.0115596466964475	0.127166547410399	0.107121199185139	ADPGK/APP/CBFA2T3/DDIT4/DHTKD1/GALK1/GLO1/INSR/OGT/PFKFB2/PPARA/SLC2A6	12	Naive.T_CD4
GO:0062207	regulation of pattern recognition receptor signaling pathway	9/703	99/18866	0.0115642203665775	0.127166547410399	0.107121199185139	CD300A/CD36/CYBA/IRF4/IRF7/LILRA4/LYN/NFKBIL1/PTPRS	9	Naive.T_CD4
GO:0006898	receptor-mediated endocytosis	21/703	328/18866	0.0116288452231192	0.127657099540541	0.107534425253737	ABCA2/AHI1/ARHGAP27/CD2AP/CD36/CLTC/DAB2/DBNL/FCER1G/FCHSD2/HSP90B1/HYOU1/IGF2R/IGKC/INSR/JCHAIN/LILRB1/RAC1/SCARB2/SNX9/SYK	21	Naive.T_CD4
GO:0009896	positive regulation of catabolic process	27/703	454/18866	0.0117954992634995	0.129264079557732	0.108888095932178	ABCA2/APP/BAG6/BCAP31/CBFA2T3/CPT1A/CTSC/DAB2/DAPK1/DDB1/EDEM1/EIF2AK4/FAM122A/HERPUD1/INSR/MTDH/OAZ1/PARK7/PFKFB2/PNPT1/PPARA/PRKCD/RILP/SCT/SIRT2/SNX9/ULK1	27	Naive.T_CD4
GO:1904951	positive regulation of establishment of protein localization	23/703	370/18866	0.0118828324320364	0.129997779162141	0.109506141975469	ACSL3/ATP13A2/BAP1/BCAP31/BID/CD2AP/EDEM1/GAS6/GZMB/HLA-DRB1/LEPROT/NADK/NPEPPS/OAZ1/PFKFB2/PPIA/PRKCD/PTP4A3/RAC1/SCAMP5/SOX4/SYK/XBP1	23	Naive.T_CD4
GO:0002718	regulation of cytokine production involved in immune response	8/703	83/18866	0.0120926752336175	0.131079930189015	0.110417712809614	BST2/BTK/CD36/CD74/FCER1G/LILRB1/SEMA7A/SLC7A5	8	Naive.T_CD4
GO:0048041	focal adhesion assembly	8/703	83/18866	0.0120926752336175	0.131079930189015	0.110417712809614	CORO1C/DUSP22/DUSP3/GPM6B/MAP4K4/NRP1/RAC1/RHOA	8	Naive.T_CD4
GO:0002758	innate immune response-activating signal transduction	10/703	117/18866	0.0120927397120264	0.131079930189015	0.110417712809614	CARD11/CLEC4C/FBXW11/FCER1G/HCK/LYN/PRKCD/PSMA2/PSMB4/SYK	10	Naive.T_CD4
GO:0043666	regulation of phosphoprotein phosphatase activity	10/703	117/18866	0.0120927397120264	0.131079930189015	0.110417712809614	CALM1/CALM2/CD300A/FAM122A/HSP90B1/PHACTR1/PPP1R14A/PPP1R14B/PPP6R1/RCAN1	10	Naive.T_CD4
GO:0036498	IRE1-mediated unfolded protein response	7/703	67/18866	0.0121471624204584	0.131079930189015	0.110417712809614	EDEM1/HYOU1/MYDGF/SRPRA/SSR1/TPP1/XBP1	7	Naive.T_CD4
GO:0046513	ceramide biosynthetic process	7/703	67/18866	0.0121471624204584	0.131079930189015	0.110417712809614	CERS6/CLN8/PRKCD/SMPD3/SPHK2/ST6GALNAC4/UGCG	7	Naive.T_CD4
GO:0046939	nucleotide phosphorylation	11/703	135/18866	0.0122456821658334	0.131079930189015	0.110417712809614	ADPGK/APP/CBFA2T3/DDIT4/DHTKD1/GALK1/INSR/OGT/PFKFB2/PPARA/SLC2A6	11	Naive.T_CD4
GO:0002702	positive regulation of production of molecular mediator of immune response	9/703	100/18866	0.0123020093840416	0.131079930189015	0.110417712809614	CD36/CD74/FCER1G/LILRB1/MAD2L2/MZB1/SEMA7A/SLC7A5/XBP1	9	Naive.T_CD4
GO:0036503	ERAD pathway	9/703	100/18866	0.0123020093840416	0.131079930189015	0.110417712809614	BAG6/BCAP31/DERL3/DNAJB12/EDEM1/HERPUD1/HSP90B1/SEC61B/UBE2J1	9	Naive.T_CD4
GO:0046364	monosaccharide biosynthetic process	9/703	100/18866	0.0123020093840416	0.131079930189015	0.110417712809614	CHST15/DDB1/FAM3A/G6PC3/OGT/PGD/PPARA/SDHAF3/USP7	9	Naive.T_CD4
GO:0070301	cellular response to hydrogen peroxide	9/703	100/18866	0.0123020093840416	0.131079930189015	0.110417712809614	APEX1/CST3/KLF4/NET1/PARK7/PRKCD/PSAP/SMPD3/TXN	9	Naive.T_CD4
GO:0031348	negative regulation of defense response	18/703	269/18866	0.0123306861921647	0.131079930189015	0.110417712809614	ADA/ADCY7/CHID1/FAM3A/GPX1/GRN/GSTP1/HLA-DRB1/KLF4/LILRB1/PPARA/PRKCD/PROC/PSMB4/PYCARD/SAMHD1/SERPINF1/SIRT2	18	Naive.T_CD4
GO:0062012	regulation of small molecule metabolic process	27/703	456/18866	0.012437389988246	0.131079930189015	0.110417712809614	AKR1C3/APP/CBFA2T3/CD74/CLTC/COMT/CPT1A/DDB1/DDIT4/FAM3A/INSR/OAZ1/ODC1/OGT/PARK7/PFKFB2/PLEK/PPARA/PSMA2/PSMB4/SDHAF3/SLC2A6/SLC7A11/SMPD3/SPHK2/TM7SF2/USP7	27	Naive.T_CD4
GO:0010821	regulation of mitochondrion organization	14/703	191/18866	0.0124407652873513	0.131079930189015	0.110417712809614	ATP13A2/BAP1/BID/BMF/CYRIB/GPX1/GZMB/HIGD1A/LEPROT/NPEPPS/PARK7/PYCARD/SLC25A5/STAT2	14	Naive.T_CD4
GO:0022408	negative regulation of cell-cell adhesion	14/703	191/18866	0.0124407652873513	0.131079930189015	0.110417712809614	CD300A/CD74/DUSP22/DUSP3/HLA-DRB1/KLF4/LILRB1/MAD2L2/NOTCH4/PPARA/PRKCD/SH2B3/SPINT2/TNFRSF21	14	Naive.T_CD4
GO:0007052	mitotic spindle organization	10/703	118/18866	0.0127867971274618	0.131079930189015	0.110417712809614	ANKRD53/CEP126/CLTC/EFHC1/MYBL2/RHOA/RMDN1/STMN1/TACC1/TUBG1	10	Naive.T_CD4
GO:1905898	positive regulation of response to endoplasmic reticulum stress	5/703	38/18866	0.0128497654724885	0.131079930189015	0.110417712809614	BAG6/BCAP31/EDEM1/HERPUD1/XBP1	5	Naive.T_CD4
GO:0002034	regulation of blood vessel diameter by renin-angiotensin	2/703	5/18866	0.0128639938054258	0.131079930189015	0.110417712809614	RHOA/SERPINF2	2	Naive.T_CD4
GO:0002580	regulation of antigen processing and presentation of peptide or polysaccharide antigen via MHC class II	2/703	5/18866	0.0128639938054258	0.131079930189015	0.110417712809614	HLA-DOA/PYCARD	2	Naive.T_CD4
GO:0003072	renal control of peripheral vascular resistance involved in regulation of systemic arterial blood pressure	2/703	5/18866	0.0128639938054258	0.131079930189015	0.110417712809614	RHOA/SERPINF2	2	Naive.T_CD4
GO:0009438	methylglyoxal metabolic process	2/703	5/18866	0.0128639938054258	0.131079930189015	0.110417712809614	GLO1/PARK7	2	Naive.T_CD4
GO:0010991	negative regulation of SMAD protein complex assembly	2/703	5/18866	0.0128639938054258	0.131079930189015	0.110417712809614	LDLRAD4/PMEPA1	2	Naive.T_CD4
GO:0014900	muscle hyperplasia	2/703	5/18866	0.0128639938054258	0.131079930189015	0.110417712809614	AIF1/KLF4	2	Naive.T_CD4
GO:0015827	tryptophan transport	2/703	5/18866	0.0128639938054258	0.131079930189015	0.110417712809614	SLC3A2/SLC7A5	2	Naive.T_CD4
GO:0021636	trigeminal nerve morphogenesis	2/703	5/18866	0.0128639938054258	0.131079930189015	0.110417712809614	NRP1/PLXNA4	2	Naive.T_CD4
GO:0021637	trigeminal nerve structural organization	2/703	5/18866	0.0128639938054258	0.131079930189015	0.110417712809614	NRP1/PLXNA4	2	Naive.T_CD4
GO:0032687	negative regulation of interferon-alpha production	2/703	5/18866	0.0128639938054258	0.131079930189015	0.110417712809614	LILRA4/PTPRS	2	Naive.T_CD4
GO:0032911	negative regulation of transforming growth factor beta1 production	2/703	5/18866	0.0128639938054258	0.131079930189015	0.110417712809614	CD2AP/TYROBP	2	Naive.T_CD4
GO:0033591	response to L-ascorbic acid	2/703	5/18866	0.0128639938054258	0.131079930189015	0.110417712809614	CAT/GSTP1	2	Naive.T_CD4
GO:0051343	positive regulation of cyclic-nucleotide phosphodiesterase activity	2/703	5/18866	0.0128639938054258	0.131079930189015	0.110417712809614	CALM1/CALM2	2	Naive.T_CD4
GO:0070948	regulation of neutrophil mediated cytotoxicity	2/703	5/18866	0.0128639938054258	0.131079930189015	0.110417712809614	DNASE1/DNASE1L3	2	Naive.T_CD4
GO:0071672	negative regulation of smooth muscle cell chemotaxis	2/703	5/18866	0.0128639938054258	0.131079930189015	0.110417712809614	AIF1/GSTP1	2	Naive.T_CD4
GO:0120180	cell-substrate junction disassembly	2/703	5/18866	0.0128639938054258	0.131079930189015	0.110417712809614	DUSP3/MAP4K4	2	Naive.T_CD4
GO:0120181	focal adhesion disassembly	2/703	5/18866	0.0128639938054258	0.131079930189015	0.110417712809614	DUSP3/MAP4K4	2	Naive.T_CD4
GO:0120182	regulation of focal adhesion disassembly	2/703	5/18866	0.0128639938054258	0.131079930189015	0.110417712809614	DUSP3/MAP4K4	2	Naive.T_CD4
GO:0120183	positive regulation of focal adhesion disassembly	2/703	5/18866	0.0128639938054258	0.131079930189015	0.110417712809614	DUSP3/MAP4K4	2	Naive.T_CD4
GO:1903575	cornified envelope assembly	2/703	5/18866	0.0128639938054258	0.131079930189015	0.110417712809614	PSAP/UGCG	2	Naive.T_CD4
GO:1903593	regulation of histamine secretion by mast cell	2/703	5/18866	0.0128639938054258	0.131079930189015	0.110417712809614	SNX4/VAMP8	2	Naive.T_CD4
GO:1903595	positive regulation of histamine secretion by mast cell	2/703	5/18866	0.0128639938054258	0.131079930189015	0.110417712809614	SNX4/VAMP8	2	Naive.T_CD4
GO:1904044	response to aldosterone	2/703	5/18866	0.0128639938054258	0.131079930189015	0.110417712809614	CYBA/CYBB	2	Naive.T_CD4
GO:1905232	cellular response to L-glutamate	2/703	5/18866	0.0128639938054258	0.131079930189015	0.110417712809614	BAIAP2/BCL11A	2	Naive.T_CD4
GO:2000152	regulation of ubiquitin-specific protease activity	2/703	5/18866	0.0128639938054258	0.131079930189015	0.110417712809614	ATP13A2/PARK7	2	Naive.T_CD4
GO:0048660	regulation of smooth muscle cell proliferation	13/703	173/18866	0.0129527101912554	0.131079930189015	0.110417712809614	AIF1/COMT/CYBA/GSTP1/JUN/KLF4/MEF2C/MEF2D/NOTCH3/PHB/SERPINF2/SMPD3/VIPR2	13	Naive.T_CD4
GO:0003071	renal system process involved in regulation of systemic arterial blood pressure	4/703	25/18866	0.0129634513949796	0.131079930189015	0.110417712809614	CYBA/GAS6/RHOA/SERPINF2	4	Naive.T_CD4
GO:0032647	regulation of interferon-alpha production	4/703	25/18866	0.0129634513949796	0.131079930189015	0.110417712809614	IRF7/LILRA4/PTPRS/TLR7	4	Naive.T_CD4
GO:0032878	regulation of establishment or maintenance of cell polarity	4/703	25/18866	0.0129634513949796	0.131079930189015	0.110417712809614	CYRIB/FLOT2/GSN/SHTN1	4	Naive.T_CD4
GO:0097205	renal filtration	4/703	25/18866	0.0129634513949796	0.131079930189015	0.110417712809614	CYBA/GAS6/JCHAIN/SULF2	4	Naive.T_CD4
GO:0048015	phosphatidylinositol-mediated signaling	14/703	192/18866	0.0129766611948732	0.131079930189015	0.110417712809614	CAT/CSF1R/FLT3/GAB1/GSN/INSR/KLF4/LTK/LYN/MYDGF/OGT/PIK3AP1/RHOA/SIRT2	14	Naive.T_CD4
GO:0060326	cell chemotaxis	20/703	311/18866	0.0129887920789365	0.131079930189015	0.110417712809614	AIF1/CD74/CSF1R/CXCR3/ELMO2/EPHB1/FCER1G/GAB1/GAS6/GPR183/GSTP1/JAML/LGMN/LYN/NRP1/PPIB/PRKCD/RAC1/SYK/VEGFB	20	Naive.T_CD4
GO:0042116	macrophage activation	9/703	101/18866	0.013074296633624	0.131734382194714	0.110969003106373	AIF1/APP/CD74/CTSC/GRN/JUN/SYK/TLR7/TYROBP	9	Naive.T_CD4
GO:0050766	positive regulation of phagocytosis	7/703	68/18866	0.0131192294511542	0.131978620566973	0.111174742020074	CD36/CYBA/FCER1G/GAS6/LMAN2/PYCARD/SIRPB1	7	Naive.T_CD4
GO:0009132	nucleoside diphosphate metabolic process	12/703	155/18866	0.0133470618595246	0.134059150456768	0.112927316586844	ADPGK/APP/CARD11/CBFA2T3/DDIT4/DHTKD1/GALK1/INSR/OGT/PFKFB2/PPARA/SLC2A6	12	Naive.T_CD4
GO:0030183	B cell differentiation	11/703	137/18866	0.0135616899127459	0.136000720540083	0.114562835674702	ADA/BLNK/BTK/CARD11/FLT3/GPR183/HHEX/IRF2BP2/POLM/SYK/XBP1	11	Naive.T_CD4
GO:0045010	actin nucleation	6/703	53/18866	0.013595190108446	0.136122641305602	0.114665537988116	ABI2/ARPC3/ARPC4/BRK1/FCHSD2/GSN	6	Naive.T_CD4
GO:0051222	positive regulation of protein transport	22/703	354/18866	0.0137085156304423	0.136582431117505	0.115052850823348	ACSL3/ATP13A2/BAP1/BCAP31/BID/CD2AP/EDEM1/GAS6/GZMB/HLA-DRB1/LEPROT/NADK/NPEPPS/OAZ1/PFKFB2/PPIA/PRKCD/RAC1/SCAMP5/SOX4/SYK/XBP1	22	Naive.T_CD4
GO:0032688	negative regulation of interferon-beta production	3/703	14/18866	0.0137910137409334	0.136582431117505	0.115052850823348	LILRB1/PTPRS/PYCARD	3	Naive.T_CD4
GO:0043173	nucleotide salvage	3/703	14/18866	0.0137910137409334	0.136582431117505	0.115052850823348	ADA/NAPRT/UCK2	3	Naive.T_CD4
GO:0044794	positive regulation by host of viral process	3/703	14/18866	0.0137910137409334	0.136582431117505	0.115052850823348	CSF1R/IGF2R/PPIB	3	Naive.T_CD4
GO:0051775	response to redox state	3/703	14/18866	0.0137910137409334	0.136582431117505	0.115052850823348	SIRT2/SLC7A11/SMPD3	3	Naive.T_CD4
GO:0071361	cellular response to ethanol	3/703	14/18866	0.0137910137409334	0.136582431117505	0.115052850823348	ADCY7/CYBB/ITPR2	3	Naive.T_CD4
GO:0072672	neutrophil extravasation	3/703	14/18866	0.0137910137409334	0.136582431117505	0.115052850823348	FUT7/JAML/PECAM1	3	Naive.T_CD4
GO:0110020	regulation of actomyosin structure organization	9/703	102/18866	0.0138819981665096	0.137270363265114	0.115632343764774	AKAP13/CCDC88A/MEF2C/MKKS/NRP1/RAC1/RHOA/SERPINF2/STMN1	9	Naive.T_CD4
GO:0040013	negative regulation of locomotion	24/703	397/18866	0.014133600037919	0.138803859549923	0.116924114000892	ADA/AIF1/APEX1/ARID2/BST2/CD300A/CD74/CORO1C/DUSP22/DUSP3/FUZ/GSTP1/KLF4/LDLRAD4/MEF2C/MIIP/NRP1/RAP2A/RHOA/SEMA7A/SERPINF1/SPINT2/SRGAP2/SRGAP2B	24	Naive.T_CD4
GO:0042493	response to drug	24/703	397/18866	0.014133600037919	0.138803859549923	0.116924114000892	ABCA2/ADA/APEX1/CAT/CD69/COMT/CPT1A/CST3/CYBA/CYBB/GAS6/LYN/MAP2K6/MEF2C/NPC1/PPP1R14A/QDPR/RAP2A/RHOA/RNF149/SRP14/TP53I13/TXNIP/VEGFB	24	Naive.T_CD4
GO:0048659	smooth muscle cell proliferation	13/703	175/18866	0.0141458374602318	0.138803859549923	0.116924114000892	AIF1/COMT/CYBA/GSTP1/JUN/KLF4/MEF2C/MEF2D/NOTCH3/PHB/SERPINF2/SMPD3/VIPR2	13	Naive.T_CD4
GO:1901568	fatty acid derivative metabolic process	13/703	175/18866	0.0141458374602318	0.138803859549923	0.116924114000892	ACSL3/AKR1C3/ALOX5AP/CBR4/CD74/FADS1/GPX1/GSTP1/MAPKAPK2/MGLL/MGST2/PTGDS/SYK	13	Naive.T_CD4
GO:0030032	lamellipodium assembly	7/703	69/18866	0.0141458934944261	0.138803859549923	0.116924114000892	BRK1/CCDC88A/PARVB/RAC1/SPATA13/SRGAP2/TWF2	7	Naive.T_CD4
GO:0046330	positive regulation of JNK cascade	11/703	138/18866	0.0142585138844359	0.139694011605119	0.117673950790138	APP/DBNL/DUSP22/FGD2/MAP3K2/PYCARD/RASSF2/SERPINF2/SYK/TRAF4/ZEB2	11	Naive.T_CD4
GO:1902229	regulation of intrinsic apoptotic signaling pathway in response to DNA damage	5/703	39/18866	0.0142993443394051	0.139879169013383	0.117829921711856	BID/CD74/CDKN2D/KDM1A/TMEM161A	5	Naive.T_CD4
GO:0002237	response to molecule of bacterial origin	22/703	356/18866	0.0145437468855188	0.142052094388727	0.11966032740177	CD36/CD68/COMT/CSF2RB/CYRIB/GSTP1/HCK/IRF8/LILRB1/LYN/MAPKAPK2/MAPKAPK3/MEF2C/MGST2/MTDH/NFKBIA/NFKBIL1/PYCARD/RHOA/SIRT2/THBD/XBP1	22	Naive.T_CD4
GO:0097305	response to alcohol	16/703	234/18866	0.014651018447797	0.142881033119341	0.120358599963875	ABCA2/ADCY7/AKR1C3/CAT/CYBA/CYBB/EIF4EBP1/GNB1/GSN/GSTP1/ITPR2/KLF4/POLB/RGS2/RHOA/SPHK2	16	Naive.T_CD4
GO:0019080	viral gene expression	14/703	195/18866	0.0146920933949262	0.142917105544841	0.120388986268731	EIF2AK4/EIF3B/JUN/RPL23/RPL31/RPL36/RPS11/RPS15/RPS29/RPS4Y1/SMARCB1/SPCS1/SPCS3/USF2	14	Naive.T_CD4
GO:0098869	cellular oxidant detoxification	9/703	103/18866	0.0147260244160292	0.142917105544841	0.120388986268731	ALOX5AP/CAT/CCS/CD36/GPX1/GSTP1/MGST2/PARK7/TXN	9	Naive.T_CD4
GO:1901570	fatty acid derivative biosynthetic process	9/703	103/18866	0.0147260244160292	0.142917105544841	0.120388986268731	ACSL3/AKR1C3/ALOX5AP/CBR4/CD74/FADS1/MGST2/PTGDS/SYK	9	Naive.T_CD4
GO:0070664	negative regulation of leukocyte proliferation	8/703	86/18866	0.0147751251167625	0.142917105544841	0.120388986268731	BTK/CD300A/GSTP1/HLA-DRB1/LILRB1/LYN/TNFRSF21/TYROBP	8	Naive.T_CD4
GO:0030834	regulation of actin filament depolymerization	6/703	54/18866	0.0148270069226944	0.142917105544841	0.120388986268731	CAPG/DSTN/GSN/MTPN/PLEK/TWF2	6	Naive.T_CD4
GO:0032757	positive regulation of interleukin-8 production	6/703	54/18866	0.0148270069226944	0.142917105544841	0.120388986268731	CD2/CD74/PARK7/PYCARD/SYK/TLR7	6	Naive.T_CD4
GO:0003081	regulation of systemic arterial blood pressure by renin-angiotensin	4/703	26/18866	0.0148787955600148	0.142917105544841	0.120388986268731	CTSZ/CYBA/RHOA/SERPINF2	4	Naive.T_CD4
GO:0021952	central nervous system projection neuron axonogenesis	4/703	26/18866	0.0148787955600148	0.142917105544841	0.120388986268731	EPHB1/NIN/PLXNA4/ZEB2	4	Naive.T_CD4
GO:0031579	membrane raft organization	4/703	26/18866	0.0148787955600148	0.142917105544841	0.120388986268731	CD2/FLOT2/GSN/NPC1	4	Naive.T_CD4
GO:0051016	barbed-end actin filament capping	4/703	26/18866	0.0148787955600148	0.142917105544841	0.120388986268731	CAPG/GSN/MTPN/TWF2	4	Naive.T_CD4
GO:0035304	regulation of protein dephosphorylation	11/703	139/18866	0.0149820180322899	0.143692197007436	0.121041899543819	CALM1/CALM2/CD300A/FAM122A/HSP90B1/PHACTR1/PPP1R14A/PPP1R14B/PPP6R1/PRKCD/RCAN1	11	Naive.T_CD4
GO:0043281	regulation of cysteine-type endopeptidase activity involved in apoptotic process	15/703	215/18866	0.0150305227763767	0.14394095235395	0.121251443418092	BCAP31/BID/CDKN2D/DAPK1/EGLN3/GAS6/GPX1/GSN/HERPUD1/KLF4/MICAL1/PARK7/PYCARD/RHOA/SYK	15	Naive.T_CD4
GO:0006901	vesicle coating	7/703	70/18866	0.0152287001593376	0.145620164342211	0.12266596009352	AREG/CTSC/CTSZ/PPP6R1/TMED10/TMED2/TMED9	7	Naive.T_CD4
GO:0048017	inositol lipid-mediated signaling	14/703	196/18866	0.0153010506722619	0.145874590714031	0.122880281065573	CAT/CSF1R/FLT3/GAB1/GSN/INSR/KLF4/LTK/LYN/MYDGF/OGT/PIK3AP1/RHOA/SIRT2	14	Naive.T_CD4
GO:0050728	negative regulation of inflammatory response	14/703	196/18866	0.0153010506722619	0.145874590714031	0.122880281065573	ADA/ADCY7/CHID1/GPX1/GRN/GSTP1/HLA-DRB1/KLF4/PPARA/PRKCD/PROC/PSMB4/PYCARD/SERPINF1	14	Naive.T_CD4
GO:0051271	negative regulation of cellular component movement	24/703	400/18866	0.0153541494127624	0.146162335753132	0.12312266866102	ADA/AIF1/APEX1/ARID2/BST2/CD300A/CD74/CORO1C/DUSP22/DUSP3/FUZ/GSTP1/KLF4/LDLRAD4/MEF2C/MIIP/NRP1/RAP2A/RHOA/SEMA7A/SERPINF1/SPINT2/SRGAP2/SRGAP2B	24	Naive.T_CD4
GO:0060560	developmental growth involved in morphogenesis	16/703	236/18866	0.0157636710255556	0.149837099554387	0.126218176977701	APP/AREG/BCL11A/CYFIP2/DBNL/DPYSL2/EIF2AK4/NIN/NRP1/PLXNA4/PTPRS/SEMA7A/SHTN1/TWF2/ULK1/ZEB2	16	Naive.T_CD4
GO:0034314	Arp2/3 complex-mediated actin nucleation	5/703	40/18866	0.0158547050991876	0.150135411204174	0.126469465561899	ABI2/ARPC3/ARPC4/BRK1/FCHSD2	5	Naive.T_CD4
GO:1902991	regulation of amyloid precursor protein catabolic process	5/703	40/18866	0.0158547050991876	0.150135411204174	0.126469465561899	ABCA2/APP/FLOT2/LYN/TMED10	5	Naive.T_CD4
GO:0045471	response to ethanol	10/703	122/18866	0.0158656737459412	0.150135411204174	0.126469465561899	ADCY7/CAT/CYBB/EIF4EBP1/GSN/GSTP1/ITPR2/POLB/RGS2/RHOA	10	Naive.T_CD4
GO:0050777	negative regulation of immune response	12/703	159/18866	0.0160494959493119	0.151425569770283	0.12755625556725	BST2/CD300A/DUSP22/FAM3A/GPX1/GRN/HLA-DRB1/IL7R/LILRB1/LYN/PSMB4/SAMHD1	12	Naive.T_CD4
GO:2000058	regulation of ubiquitin-dependent protein catabolic process	12/703	159/18866	0.0160494959493119	0.151425569770283	0.12755625556725	BAG6/BCAP31/CBFA2T3/DAB2/FAM122A/HERPUD1/MAP1A/OGT/PARK7/RPL23/SIRT2/USP7	12	Naive.T_CD4
GO:0051897	positive regulation of protein kinase B signaling	13/703	178/18866	0.0160912313235597	0.15159508623584	0.127699051038558	AKR1C3/AREG/GAB1/GAS6/GPX1/INSR/MTDH/MYDGF/PARK7/PHB/PIK3AP1/RAC1/TXN	13	Naive.T_CD4
GO:0002720	positive regulation of cytokine production involved in immune response	6/703	55/18866	0.0161342223842386	0.151775914995094	0.127851375639115	CD36/CD74/FCER1G/LILRB1/SEMA7A/SLC7A5	6	Naive.T_CD4
GO:0070997	neuron death	22/703	360/18866	0.0163350686470227	0.153082900468241	0.128952340114853	APP/ATP13A2/BID/CTSZ/DDIT4/EGLN3/EPHB1/GRN/HYOU1/JUN/LGMN/MEF2C/MYBL2/NRP1/PARK7/POLB/PPARA/RHOA/SERPINF1/SLC7A11/TNFRSF21/TYROBP	22	Naive.T_CD4
GO:0032872	regulation of stress-activated MAPK cascade	16/703	237/18866	0.0163439701411052	0.153082900468241	0.128952340114853	APP/DBNL/DUSP22/DUSP3/EPHB1/FGD2/GSTP1/MAP3K2/MAP4K4/PYCARD/RAP2A/RASSF2/SERPINF2/SYK/TRAF4/ZEB2	16	Naive.T_CD4
GO:0035690	cellular response to drug	7/703	71/18866	0.0163691655878552	0.153082900468241	0.128952340114853	CD69/GAS6/MEF2C/PPP1R14A/QDPR/RAP2A/RNF149	7	Naive.T_CD4
GO:0042982	amyloid precursor protein metabolic process	7/703	71/18866	0.0163691655878552	0.153082900468241	0.128952340114853	ABCA2/APP/FLOT2/ITM2C/LYN/PSENEN/TMED10	7	Naive.T_CD4
GO:0043161	proteasome-mediated ubiquitin-dependent protein catabolic process	25/703	424/18866	0.0165040459856557	0.154111876765953	0.129819118188085	ANAPC11/BAG6/BCAP31/CBFA2T3/CD2AP/DAB2/DDB1/DERL3/DNAJB12/EDEM1/FAM122A/FBXW11/FBXW5/HERPUD1/HSP90B1/KCTD5/MAP1A/OGT/PARK7/PSMA2/PSMB4/SEC61B/SIRT2/UBE2J1/USP7	25	Naive.T_CD4
GO:0002281	macrophage activation involved in immune response	3/703	15/18866	0.0167691505919679	0.154111876765953	0.129819118188085	GRN/SYK/TYROBP	3	Naive.T_CD4
GO:0002467	germinal center formation	3/703	15/18866	0.0167691505919679	0.154111876765953	0.129819118188085	ADA/MEF2C/TNFSF13B	3	Naive.T_CD4
GO:0032105	negative regulation of response to extracellular stimulus	3/703	15/18866	0.0167691505919679	0.154111876765953	0.129819118188085	MKKS/NUCB2/PPARA	3	Naive.T_CD4
GO:0032108	negative regulation of response to nutrient levels	3/703	15/18866	0.0167691505919679	0.154111876765953	0.129819118188085	MKKS/NUCB2/PPARA	3	Naive.T_CD4
GO:0034134	toll-like receptor 2 signaling pathway	3/703	15/18866	0.0167691505919679	0.154111876765953	0.129819118188085	CYBA/LYN/PIK3AP1	3	Naive.T_CD4
GO:0034349	glial cell apoptotic process	3/703	15/18866	0.0167691505919679	0.154111876765953	0.129819118188085	GAS6/PRKCD/TNFRSF21	3	Naive.T_CD4
GO:0045346	regulation of MHC class II biosynthetic process	3/703	15/18866	0.0167691505919679	0.154111876765953	0.129819118188085	CIITA/NFX1/XBP1	3	Naive.T_CD4
GO:0045820	negative regulation of glycolytic process	3/703	15/18866	0.0167691505919679	0.154111876765953	0.129819118188085	CBFA2T3/DDIT4/PPARA	3	Naive.T_CD4
GO:0046479	glycosphingolipid catabolic process	3/703	15/18866	0.0167691505919679	0.154111876765953	0.129819118188085	NAGA/PRKCD/PSAP	3	Naive.T_CD4
GO:0071801	regulation of podosome assembly	3/703	15/18866	0.0167691505919679	0.154111876765953	0.129819118188085	GSN/HCK/RHOA	3	Naive.T_CD4
GO:0097202	activation of cysteine-type endopeptidase activity	3/703	15/18866	0.0167691505919679	0.154111876765953	0.129819118188085	CYFIP2/LGMN/PYCARD	3	Naive.T_CD4
GO:0031954	positive regulation of protein autophosphorylation	4/703	27/18866	0.0169636352188016	0.155005824391858	0.130572152249681	CALM1/CALM2/RAP2A/RASSF2	4	Naive.T_CD4
GO:0032607	interferon-alpha production	4/703	27/18866	0.0169636352188016	0.155005824391858	0.130572152249681	IRF7/LILRA4/PTPRS/TLR7	4	Naive.T_CD4
GO:0048668	collateral sprouting	4/703	27/18866	0.0169636352188016	0.155005824391858	0.130572152249681	APP/NIN/PTPRS/ZEB2	4	Naive.T_CD4
GO:0050996	positive regulation of lipid catabolic process	4/703	27/18866	0.0169636352188016	0.155005824391858	0.130572152249681	CPT1A/PPARA/PRKCD/SCT	4	Naive.T_CD4
GO:0030038	contractile actin filament bundle assembly	9/703	106/18866	0.0174850474179719	0.158489951020369	0.133507073659118	CCDC88A/MKKS/NRP1/PHACTR1/RAC1/RHOA/SERPINF2/STMN1/ZYX	9	Naive.T_CD4
GO:0043149	stress fiber assembly	9/703	106/18866	0.0174850474179719	0.158489951020369	0.133507073659118	CCDC88A/MKKS/NRP1/PHACTR1/RAC1/RHOA/SERPINF2/STMN1/ZYX	9	Naive.T_CD4
GO:0038083	peptidyl-tyrosine autophosphorylation	5/703	41/18866	0.0175188091074349	0.158489951020369	0.133507073659118	FES/HCK/INSR/LYN/SYK	5	Naive.T_CD4
GO:0072524	pyridine-containing compound metabolic process	5/703	41/18866	0.0175188091074349	0.158489951020369	0.133507073659118	KYNU/NADK/NADSYN1/NAPRT/PARP10	5	Naive.T_CD4
GO:0089718	amino acid import across plasma membrane	5/703	41/18866	0.0175188091074349	0.158489951020369	0.133507073659118	RGS2/SLC3A2/SLC43A2/SLC7A11/SLC7A5	5	Naive.T_CD4
GO:0031529	ruffle organization	6/703	56/18866	0.0175188798164565	0.158489951020369	0.133507073659118	AIF1/CORO1C/CSF1R/DBNL/PLEK/RAC1	6	Naive.T_CD4
GO:1903307	positive regulation of regulated secretory pathway	6/703	56/18866	0.0175188798164565	0.158489951020369	0.133507073659118	FCER1G/SCAMP5/SNX4/SPHK2/SYK/VAMP8	6	Naive.T_CD4
GO:0043405	regulation of MAP kinase activity	21/703	342/18866	0.0178009871298342	0.160814016875471	0.135464795453517	AKAP13/CD300A/CD74/DBNL/DUSP3/DUSP5/ERP29/FGD2/FLT3/GSTP1/INSR/LYN/MAP2K6/MAP3K2/MAPKAPK2/MAPKAPK3/PRKCD/RGS2/SH2B3/SYK/ZEB2	21	Naive.T_CD4
GO:0007596	blood coagulation	21/703	343/18866	0.0183245980464994	0.164734143123852	0.138766989570092	CD36/FCER1G/FERMT3/GAS6/GNA15/GNB1/ITPK1/ITPR2/KDM1A/LYN/MICAL1/PLEK/PRKCB/PRKCD/PROC/RAC1/SERPINF2/SH2B3/SLC7A11/SYK/THBD	21	Naive.T_CD4
GO:0043467	regulation of generation of precursor metabolites and energy	12/703	162/18866	0.0183332842451602	0.164734143123852	0.138766989570092	APP/CBFA2T3/DDIT4/INSR/OGT/PARK7/PFKFB2/PNPT1/PPARA/RHOA/SLC2A6/SPHK2	12	Naive.T_CD4
GO:0010952	positive regulation of peptidase activity	14/703	201/18866	0.018641073340468	0.164734143123852	0.138766989570092	APP/BCAP31/BID/CYFIP2/DAPK1/EGLN3/GRN/GSN/LGMN/LYN/PSENEN/PYCARD/RHOA/SYK	14	Naive.T_CD4
GO:0072521	purine-containing compound metabolic process	27/703	472/18866	0.0186495719852132	0.164734143123852	0.138766989570092	ACSL3/ADA/ADCY7/ADPGK/AHCY/APP/CARD11/CBFA2T3/CBR4/CYC1/DBI/DCK/DDIT4/DHTKD1/GALK1/GPX1/INSR/KDM1A/KYNU/NUDT1/OGT/PFKFB2/PPARA/RHOA/SAMHD1/SLC2A6/SPHK2	27	Naive.T_CD4
GO:2000146	negative regulation of cell motility	22/703	365/18866	0.0188138196290004	0.164734143123852	0.138766989570092	ADA/AIF1/APEX1/ARID2/BST2/CD300A/CD74/CORO1C/DUSP22/DUSP3/FUZ/GSTP1/KLF4/LDLRAD4/MEF2C/MIIP/RAP2A/RHOA/SERPINF1/SPINT2/SRGAP2/SRGAP2B	22	Naive.T_CD4
GO:0002583	regulation of antigen processing and presentation of peptide antigen	2/703	6/18866	0.0188224760651559	0.164734143123852	0.138766989570092	HLA-DOA/PYCARD	2	Naive.T_CD4
GO:0002767	immune response-inhibiting cell surface receptor signaling pathway	2/703	6/18866	0.0188224760651559	0.164734143123852	0.138766989570092	LILRB1/LYN	2	Naive.T_CD4
GO:0002885	positive regulation of hypersensitivity	2/703	6/18866	0.0188224760651559	0.164734143123852	0.138766989570092	BTK/FCER1G	2	Naive.T_CD4
GO:0010757	negative regulation of plasminogen activation	2/703	6/18866	0.0188224760651559	0.164734143123852	0.138766989570092	CTSZ/SERPINF2	2	Naive.T_CD4
GO:0010990	regulation of SMAD protein complex assembly	2/703	6/18866	0.0188224760651559	0.164734143123852	0.138766989570092	LDLRAD4/PMEPA1	2	Naive.T_CD4
GO:0021540	corpus callosum morphogenesis	2/703	6/18866	0.0188224760651559	0.164734143123852	0.138766989570092	NIN/ZEB2	2	Naive.T_CD4
GO:0021785	branchiomotor neuron axon guidance	2/703	6/18866	0.0188224760651559	0.164734143123852	0.138766989570092	NRP1/PLXNA4	2	Naive.T_CD4
GO:0046543	development of secondary female sexual characteristics	2/703	6/18866	0.0188224760651559	0.164734143123852	0.138766989570092	AREG/IRF2BPL	2	Naive.T_CD4
GO:0046826	negative regulation of protein export from nucleus	2/703	6/18866	0.0188224760651559	0.164734143123852	0.138766989570092	PARK7/TXN	2	Naive.T_CD4
GO:0048023	positive regulation of melanin biosynthetic process	2/703	6/18866	0.0188224760651559	0.164734143123852	0.138766989570092	ASIP/ZEB2	2	Naive.T_CD4
GO:1900378	positive regulation of secondary metabolite biosynthetic process	2/703	6/18866	0.0188224760651559	0.164734143123852	0.138766989570092	ASIP/ZEB2	2	Naive.T_CD4
GO:1902047	polyamine transmembrane transport	2/703	6/18866	0.0188224760651559	0.164734143123852	0.138766989570092	ATP13A2/OAZ1	2	Naive.T_CD4
GO:1902564	negative regulation of neutrophil activation	2/703	6/18866	0.0188224760651559	0.164734143123852	0.138766989570092	CD300A/GRN	2	Naive.T_CD4
GO:1905274	regulation of modification of postsynaptic actin cytoskeleton	2/703	6/18866	0.0188224760651559	0.164734143123852	0.138766989570092	BAIAP2/RHOA	2	Naive.T_CD4
GO:2001188	regulation of T cell activation via T cell receptor contact with antigen bound to MHC molecule on antigen presenting cell	2/703	6/18866	0.0188224760651559	0.164734143123852	0.138766989570092	HLA-DMB/LILRB1	2	Naive.T_CD4
GO:0031669	cellular response to nutrient levels	15/703	221/18866	0.0188250271712236	0.164734143123852	0.138766989570092	AKR1C3/CD68/COMT/EIF2AK4/FADS1/FES/GAS6/HIGD1A/JUN/PPARA/RRAGC/SLC39A4/ULK1/USF2/XBP1	15	Naive.T_CD4
GO:0006487	protein N-linked glycosylation	7/703	73/18866	0.0188289730851816	0.164734143123852	0.138766989570092	DERL3/MGAT1/MPDU1/OSTC/RPN1/TMEM258/UBE2J1	7	Naive.T_CD4
GO:0090114	COPII-coated vesicle budding	7/703	73/18866	0.0188289730851816	0.164734143123852	0.138766989570092	AREG/CTSC/CTSZ/PPP6R1/SEC23B/TMED10/TMED2	7	Naive.T_CD4
GO:0019748	secondary metabolic process	6/703	57/18866	0.0189829496206979	0.165276921868977	0.139224209737297	AKR1C3/ASIP/CBR4/MFSD12/SLC7A11/ZEB2	6	Naive.T_CD4
GO:0042743	hydrogen peroxide metabolic process	6/703	57/18866	0.0189829496206979	0.165276921868977	0.139224209737297	CAT/CYBA/CYBB/GPX1/PARK7/RAC1	6	Naive.T_CD4
GO:0002218	activation of innate immune response	11/703	144/18866	0.0190205802213592	0.165276921868977	0.139224209737297	CARD11/CLEC4C/FBXW11/FCER1G/HCK/LYN/PRKCD/PSMA2/PSMB4/PYCARD/SYK	11	Naive.T_CD4
GO:0002700	regulation of production of molecular mediator of immune response	11/703	144/18866	0.0190205802213592	0.165276921868977	0.139224209737297	BST2/BTK/CD36/CD74/FCER1G/LILRB1/MAD2L2/MZB1/SEMA7A/SLC7A5/XBP1	11	Naive.T_CD4
GO:1902850	microtubule cytoskeleton organization involved in mitosis	11/703	144/18866	0.0190205802213592	0.165276921868977	0.139224209737297	ANKRD53/CEP126/CLTC/EFHC1/FBXW11/MYBL2/RHOA/RMDN1/STMN1/TACC1/TUBG1	11	Naive.T_CD4
GO:0030194	positive regulation of blood coagulation	4/703	28/18866	0.0192220547387704	0.165897517082378	0.139746980110653	CD36/PLEK/SERPINF2/THBD	4	Naive.T_CD4
GO:0042745	circadian sleep/wake cycle	4/703	28/18866	0.0192220547387704	0.165897517082378	0.139746980110653	ADA/AHCY/CST3/PTGDS	4	Naive.T_CD4
GO:0044331	cell-cell adhesion mediated by cadherin	4/703	28/18866	0.0192220547387704	0.165897517082378	0.139746980110653	ADAM19/MAD2L2/NOTCH4/SERPINF2	4	Naive.T_CD4
GO:1900048	positive regulation of hemostasis	4/703	28/18866	0.0192220547387704	0.165897517082378	0.139746980110653	CD36/PLEK/SERPINF2/THBD	4	Naive.T_CD4
GO:1903579	negative regulation of ATP metabolic process	4/703	28/18866	0.0192220547387704	0.165897517082378	0.139746980110653	CBFA2T3/DDIT4/PPARA/RHOA	4	Naive.T_CD4
GO:0051235	maintenance of location	20/703	324/18866	0.0193919444836074	0.167137597184389	0.140791585553815	CALM1/CALM2/CCDC88A/CD36/CD4/CYBA/FTH1/GPAA1/GSN/HSP90B1/ITPR2/KDELR1/LETM1/LYN/NFKBIA/PARK7/PLIN3/PPARA/TWF2/TXN	20	Naive.T_CD4
GO:0032868	response to insulin	18/703	283/18866	0.0196717193488088	0.169320143058978	0.14263009525722	ATP6V0B/ATP6V1B2/BAIAP2/CAT/EIF4EBP1/FUT7/GAB1/GSTP1/INSR/LYN/MZB1/OGT/PPARA/PRKCB/PRKCD/PTPRE/TBC1D4/XBP1	18	Naive.T_CD4
GO:0030099	myeloid cell differentiation	25/703	431/18866	0.0197634394150963	0.16954190390702	0.142816899793934	APP/CBFA2T3/CD4/CD74/CSF1R/FCER1G/FES/GLO1/GPR183/HLA-DRB1/IRF4/IRF7/IRF8/JUN/JUNB/LILRB1/LILRB4/LRRK1/LYN/MEF2C/NFKBIA/PRKCB/RASSF2/SH2B3/TYROBP	25	Naive.T_CD4
GO:0006986	response to unfolded protein	13/703	183/18866	0.0197772305592384	0.16954190390702	0.142816899793934	CREB3L2/DERL3/DNAJC4/EDEM1/HERPUD1/HSP90B1/HYOU1/MANF/MYDGF/SRPRA/SSR1/TPP1/XBP1	13	Naive.T_CD4
GO:0007051	spindle organization	13/703	183/18866	0.0197772305592384	0.16954190390702	0.142816899793934	ANKRD53/CCDC69/CEP126/CLTC/EFHC1/LIMK2/MYBL2/RHOA/RMDN1/STMN1/TACC1/TUBB/TUBG1	13	Naive.T_CD4
GO:0048545	response to steroid hormone	21/703	346/18866	0.0199678174201903	0.170640347622363	0.143742195089129	ABCA2/AIF1/AKAP13/AKR1C3/AREG/CYBA/CYBB/DAB2/DDIT4/EIF4EBP1/FLT3/GSTP1/NCOA4/NPC1/PARK7/PHB/PMEPA1/PPARA/RHOA/SERPINF1/TXNIP	21	Naive.T_CD4
GO:0070371	ERK1 and ERK2 cascade	20/703	325/18866	0.019970981932601	0.170640347622363	0.143742195089129	APP/CD36/CD4/CD74/CSF1R/DUSP3/EPHB1/GAS6/GPR183/GSTP1/HLA-DRB1/JUN/KLF4/LYN/NRP1/PHB/PYCARD/SEMA7A/SERPINF2/SYK	20	Naive.T_CD4
GO:0031960	response to corticosteroid	12/703	164/18866	0.0199856286726098	0.170640347622363	0.143742195089129	AIF1/AKAP13/AKR1C3/AREG/CYBA/CYBB/DDIT4/EIF4EBP1/FLT3/GSTP1/RHOA/SERPINF1	12	Naive.T_CD4
GO:0016446	somatic hypermutation of immunoglobulin genes	3/703	16/18866	0.020077860718535	0.170742127550422	0.143827931378811	POLB/POLM/SAMHD1	3	Naive.T_CD4
GO:0045342	MHC class II biosynthetic process	3/703	16/18866	0.020077860718535	0.170742127550422	0.143827931378811	CIITA/NFX1/XBP1	3	Naive.T_CD4
GO:0051444	negative regulation of ubiquitin-protein transferase activity	3/703	16/18866	0.020077860718535	0.170742127550422	0.143827931378811	MAD2L2/PARK7/RPL23	3	Naive.T_CD4
GO:0048199	vesicle targeting, to, from or within Golgi	7/703	74/18866	0.0201511751139322	0.171044921276297	0.144082995526434	AREG/CTSC/CTSZ/PPP6R1/TMED10/TMED2/TMED9	7	Naive.T_CD4
GO:0045921	positive regulation of exocytosis	8/703	91/18866	0.0201671026653771	0.171044921276297	0.144082995526434	ATP13A2/FCER1G/SCAMP5/SMPD3/SNX4/SPHK2/SYK/VAMP8	8	Naive.T_CD4
GO:0002763	positive regulation of myeloid leukocyte differentiation	6/703	58/18866	0.0205283250350678	0.173646760044645	0.146274704703317	CD4/CD74/FES/HLA-DRB1/JUN/TYROBP	6	Naive.T_CD4
GO:0035306	positive regulation of dephosphorylation	6/703	58/18866	0.0205283250350678	0.173646760044645	0.146274704703317	CALM1/CALM2/CD300A/MEF2C/PLEK/PRKCD	6	Naive.T_CD4
GO:1903706	regulation of hemopoiesis	28/703	498/18866	0.0205831796904119	0.173880159027082	0.14647131284749	ADA/BTK/CARD11/CD2/CD4/CD74/FES/GAS6/HLA-DOA/HLA-DRB1/IL7R/IRF4/IRF7/JUN/LILRB1/LILRB4/LYN/MEF2C/NFKBIA/PRKCB/PSMA2/PSMB4/RASSF2/RHOA/SOX4/SYK/TYROBP/XBP1	28	Naive.T_CD4
GO:0031331	positive regulation of cellular catabolic process	23/703	390/18866	0.0208090904754061	0.175455740951976	0.147798534735998	ABCA2/APP/BAG6/BCAP31/CBFA2T3/CPT1A/CTSC/DAB2/DAPK1/EDEM1/EIF2AK4/FAM122A/HERPUD1/INSR/MTDH/PARK7/PFKFB2/PNPT1/PPARA/PRKCD/SIRT2/SNX9/ULK1	23	Naive.T_CD4
GO:0034620	cellular response to unfolded protein	11/703	146/18866	0.0208434674113359	0.175455740951976	0.147798534735998	CREB3L2/DERL3/EDEM1/HERPUD1/HSP90B1/HYOU1/MYDGF/SRPRA/SSR1/TPP1/XBP1	11	Naive.T_CD4
GO:0090501	RNA phosphodiester bond hydrolysis	12/703	165/18866	0.0208522188211976	0.175455740951976	0.147798534735998	APEX1/DCPS/EXOSC5/NHP2/PNPT1/RNASE6/RNASET2/RPP25/RPPH1/SAMHD1/SND1/TSEN34	12	Naive.T_CD4
GO:0051090	regulation of DNA-binding transcription factor activity	26/703	455/18866	0.0209346354477681	0.175917134236976	0.148187198287787	APP/BTK/CARD11/CAT/CD36/EIF2AK4/FLOT2/GAS6/HCK/JUN/KDM1A/KLF4/MAD2L2/MTDH/MTPN/NFKBIA/NFKBIL1/PARK7/PARP10/PRKCB/PYCARD/RPS6KA4/SMARCB1/SYK/TRIM26/USP7	26	Naive.T_CD4
GO:0045861	negative regulation of proteolysis	22/703	369/18866	0.0210008675000581	0.17624149067812	0.148460426205397	APP/BAG6/BST2/CDKN2D/CLN8/CST3/CTSZ/DERL3/GAS6/GPX1/HERPUD1/KLF4/MAP1A/MICAL1/OGT/PARK7/RPL23/SERPINF1/SERPINF2/SPINT2/UBE2J1/USP7	22	Naive.T_CD4
GO:0007599	hemostasis	21/703	348/18866	0.0211253492421468	0.176618200723744	0.148777755193674	CD36/FCER1G/FERMT3/GAS6/GNA15/GNB1/ITPK1/ITPR2/KDM1A/LYN/MICAL1/PLEK/PRKCB/PRKCD/PROC/RAC1/SERPINF2/SH2B3/SLC7A11/SYK/THBD	21	Naive.T_CD4
GO:0030521	androgen receptor signaling pathway	5/703	43/18866	0.0211842150444754	0.176618200723744	0.148777755193674	DAB2/PARK7/PHB/PMEPA1/RHOA	5	Naive.T_CD4
GO:0045773	positive regulation of axon extension	5/703	43/18866	0.0211842150444754	0.176618200723744	0.148777755193674	DBNL/NRP1/SEMA7A/SHTN1/TWF2	5	Naive.T_CD4
GO:0050850	positive regulation of calcium-mediated signaling	5/703	43/18866	0.0211842150444754	0.176618200723744	0.148777755193674	ADA/CALM1/CALM2/CD4/SYK	5	Naive.T_CD4
GO:0090317	negative regulation of intracellular protein transport	5/703	43/18866	0.0211842150444754	0.176618200723744	0.148777755193674	CD36/DERL3/PARK7/TXN/UBE2J1	5	Naive.T_CD4
GO:0031341	regulation of cell killing	8/703	92/18866	0.0213936787731776	0.176746006140323	0.148885414556652	DNASE1/DNASE1L3/CYRIB/IL7R/LILRB1/STX7/SYK/TYROBP	8	Naive.T_CD4
GO:0045582	positive regulation of T cell differentiation	8/703	92/18866	0.0213936787731776	0.176746006140323	0.148885414556652	ADA/CD74/IL7R/LILRB4/RHOA/SOX4/SYK/XBP1	8	Naive.T_CD4
GO:0106027	neuron projection organization	8/703	92/18866	0.0213936787731776	0.176746006140323	0.148885414556652	ABI2/APP/BAIAP2/DBNL/EPHB1/INSR/LGMN/MAP1A	8	Naive.T_CD4
GO:0001910	regulation of leukocyte mediated cytotoxicity	7/703	75/18866	0.0215367506604007	0.176746006140323	0.148885414556652	DNASE1/DNASE1L3/CYRIB/IL7R/LILRB1/STX7/TYROBP	7	Naive.T_CD4
GO:0042593	glucose homeostasis	16/703	245/18866	0.0215994296563103	0.176746006140323	0.148885414556652	CCDC186/CYBA/GAS6/HLA-DRB1/HMGN3/INSR/NADK/OAS1/PARK7/RAC1/SERPINF1/SLC29A1/SMARCB1/SOX4/XBP1/ZNF236	16	Naive.T_CD4
GO:0051402	neuron apoptotic process	16/703	245/18866	0.0215994296563103	0.176746006140323	0.148885414556652	APP/BID/CTSZ/EGLN3/GRN/HYOU1/JUN/LGMN/MEF2C/MYBL2/NRP1/PARK7/POLB/RHOA/TNFRSF21/TYROBP	16	Naive.T_CD4
GO:0001958	endochondral ossification	4/703	29/18866	0.0216576279563858	0.176746006140323	0.148885414556652	MEF2C/MEF2D/RUNX2/SMPD3	4	Naive.T_CD4
GO:0006517	protein deglycosylation	4/703	29/18866	0.0216576279563858	0.176746006140323	0.148885414556652	EDEM1/MAN1A1/NGLY1/PARK7	4	Naive.T_CD4
GO:0009435	NAD biosynthetic process	4/703	29/18866	0.0216576279563858	0.176746006140323	0.148885414556652	KYNU/NADSYN1/NAPRT/PARP10	4	Naive.T_CD4
GO:0033032	regulation of myeloid cell apoptotic process	4/703	29/18866	0.0216576279563858	0.176746006140323	0.148885414556652	FCER1G/IRF7/MEF2C/SLC7A11	4	Naive.T_CD4
GO:0036075	replacement ossification	4/703	29/18866	0.0216576279563858	0.176746006140323	0.148885414556652	MEF2C/MEF2D/RUNX2/SMPD3	4	Naive.T_CD4
GO:0045577	regulation of B cell differentiation	4/703	29/18866	0.0216576279563858	0.176746006140323	0.148885414556652	BTK/CARD11/SYK/XBP1	4	Naive.T_CD4
GO:0050690	regulation of defense response to virus by virus	4/703	29/18866	0.0216576279563858	0.176746006140323	0.148885414556652	AP1S2/CD4/HCK/RAC1	4	Naive.T_CD4
GO:0050820	positive regulation of coagulation	4/703	29/18866	0.0216576279563858	0.176746006140323	0.148885414556652	CD36/PLEK/SERPINF2/THBD	4	Naive.T_CD4
GO:0070861	regulation of protein exit from endoplasmic reticulum	4/703	29/18866	0.0216576279563858	0.176746006140323	0.148885414556652	BCAP31/DERL3/EDEM1/UBE2J1	4	Naive.T_CD4
GO:0150117	positive regulation of cell-substrate junction organization	4/703	29/18866	0.0216576279563858	0.176746006140323	0.148885414556652	DUSP3/MAP4K4/NRP1/RAC1	4	Naive.T_CD4
GO:0009615	response to virus	21/703	349/18866	0.0217232496228778	0.176746006140323	0.148885414556652	BST2/DDIT4/EIF2AK4/EXOSC5/HMGA1/IFNAR2/IRF7/LILRB1/NPC2/OAS1/ODC1/PHB/PRKRA/PSMA2/PYCARD/RNASE6/SAMHD1/STAT2/STMN1/TLR7/UNC93B1	21	Naive.T_CD4
GO:0050817	coagulation	21/703	349/18866	0.0217232496228778	0.176746006140323	0.148885414556652	CD36/FCER1G/FERMT3/GAS6/GNA15/GNB1/ITPK1/ITPR2/KDM1A/LYN/MICAL1/PLEK/PRKCB/PRKCD/PROC/RAC1/SERPINF2/SH2B3/SLC7A11/SYK/THBD	21	Naive.T_CD4
GO:0006664	glycolipid metabolic process	9/703	110/18866	0.0217260691147717	0.176746006140323	0.148885414556652	GPAA1/NAGA/PRKCD/PSAP/SMPD3/ST3GAL2/ST3GAL4/ST6GALNAC4/UGCG	9	Naive.T_CD4
GO:0046467	membrane lipid biosynthetic process	11/703	147/18866	0.021801679989758	0.17713517831169	0.149213241257425	ABCA2/CERS6/CLN8/GPAA1/PRKCD/SMPD3/SPHK2/ST3GAL2/ST3GAL4/ST6GALNAC4/UGCG	11	Naive.T_CD4
GO:0006636	unsaturated fatty acid biosynthetic process	6/703	59/18866	0.0221568181888441	0.178881248618288	0.150684077329594	AKR1C3/ALOX5AP/CD74/FADS1/GSTP1/PTGDS	6	Naive.T_CD4
GO:0031102	neuron projection regeneration	6/703	59/18866	0.0221568181888441	0.178881248618288	0.150684077329594	GRN/JUN/KLF4/NREP/PTPRS/ULK1	6	Naive.T_CD4
GO:0031663	lipopolysaccharide-mediated signaling pathway	6/703	59/18866	0.0221568181888441	0.178881248618288	0.150684077329594	CD36/HCK/LYN/MTDH/NFKBIA/NFKBIL1	6	Naive.T_CD4
GO:0043525	positive regulation of neuron apoptotic process	6/703	59/18866	0.0221568181888441	0.178881248618288	0.150684077329594	CTSZ/GRN/JUN/MYBL2/RHOA/TYROBP	6	Naive.T_CD4
GO:0071385	cellular response to glucocorticoid stimulus	6/703	59/18866	0.0221568181888441	0.178881248618288	0.150684077329594	AKAP13/DDIT4/EIF4EBP1/FLT3/GSTP1/SERPINF1	6	Naive.T_CD4
GO:0030336	negative regulation of cell migration	21/703	350/18866	0.0223341365706523	0.179882676009937	0.151527649049317	ADA/AIF1/APEX1/ARID2/BST2/CD300A/CD74/CORO1C/DUSP22/DUSP3/FUZ/GSTP1/KLF4/LDLRAD4/MEF2C/MIIP/RAP2A/RHOA/SERPINF1/SRGAP2/SRGAP2B	21	Naive.T_CD4
GO:0033500	carbohydrate homeostasis	16/703	246/18866	0.0223372655064079	0.179882676009937	0.151527649049317	CCDC186/CYBA/GAS6/HLA-DRB1/HMGN3/INSR/NADK/OAS1/PARK7/RAC1/SERPINF1/SLC29A1/SMARCB1/SOX4/XBP1/ZNF236	16	Naive.T_CD4
GO:0032869	cellular response to insulin stimulus	15/703	226/18866	0.0225109274647432	0.181052579281377	0.152513139682816	ATP6V0B/ATP6V1B2/BAIAP2/EIF4EBP1/FUT7/GAB1/GSTP1/INSR/MZB1/OGT/PRKCB/PRKCD/PTPRE/TBC1D4/XBP1	15	Naive.T_CD4
GO:0071901	negative regulation of protein serine/threonine kinase activity	11/703	148/18866	0.0227918264735908	0.183080943637988	0.154221771604412	CD300A/CDKN2D/DUSP3/DUSP5/GSTP1/HHEX/LYN/PRKCD/PYCARD/RGS2/SH2B3	11	Naive.T_CD4
GO:1903509	liposaccharide metabolic process	9/703	111/18866	0.0228924189308796	0.183657670366227	0.154707588511367	GPAA1/NAGA/PRKCD/PSAP/SMPD3/ST3GAL2/ST3GAL4/ST6GALNAC4/UGCG	9	Naive.T_CD4
GO:0071375	cellular response to peptide hormone stimulus	20/703	330/18866	0.0230694222572891	0.184810128317586	0.155678383742298	ADCY7/APEX1/ATP6V0B/ATP6V1B2/BAIAP2/CYBA/EIF4EBP1/FUT7/GAB1/GSTP1/INSR/LEPROT/LYN/MZB1/OGT/PRKCB/PRKCD/PTPRE/TBC1D4/XBP1	20	Naive.T_CD4
GO:0016358	dendrite development	16/703	247/18866	0.0230940219926492	0.184810128317586	0.155678383742298	ABI2/APP/BAIAP2/BCL11A/CUX1/DBNL/EPHB1/MAP1A/MEF2C/NRP1/PACSIN1/PHACTR1/PTPRS/RAP2A/RHOA/SRGAP2	16	Naive.T_CD4
GO:0045333	cellular respiration	13/703	187/18866	0.023155759145822	0.184886618855404	0.155742817025298	BID/CAT/CBFA2T3/COX8A/CS/CYC1/DHTKD1/IDH3A/NDUFA7/NDUFC2/PARK7/PNPT1/UQCRQ	13	Naive.T_CD4
GO:0001913	T cell mediated cytotoxicity	5/703	44/18866	0.0231905448548641	0.184886618855404	0.155742817025298	CTSC/CYRIB/IL7R/LILRB1/STX7	5	Naive.T_CD4
GO:0097028	dendritic cell differentiation	5/703	44/18866	0.0231905448548641	0.184886618855404	0.155742817025298	FLT3/GAS6/IRF4/LILRB1/LYN	5	Naive.T_CD4
GO:0002566	somatic diversification of immune receptors via somatic mutation	3/703	17/18866	0.0237188210093841	0.187091248019204	0.157599929014213	POLB/POLM/SAMHD1	3	Naive.T_CD4
GO:0009312	oligosaccharide biosynthetic process	3/703	17/18866	0.0237188210093841	0.187091248019204	0.157599929014213	MPDU1/ST3GAL2/ST3GAL4	3	Naive.T_CD4
GO:0019377	glycolipid catabolic process	3/703	17/18866	0.0237188210093841	0.187091248019204	0.157599929014213	NAGA/PRKCD/PSAP	3	Naive.T_CD4
GO:0035729	cellular response to hepatocyte growth factor stimulus	3/703	17/18866	0.0237188210093841	0.187091248019204	0.157599929014213	LGMN/NRP1/SIRT2	3	Naive.T_CD4
GO:0036065	fucosylation	3/703	17/18866	0.0237188210093841	0.187091248019204	0.157599929014213	FUOM/FUT7/SLC35C2	3	Naive.T_CD4
GO:0042953	lipoprotein transport	3/703	17/18866	0.0237188210093841	0.187091248019204	0.157599929014213	CD36/PRKCB/ZDHHC17	3	Naive.T_CD4
GO:0070206	protein trimerization	3/703	17/18866	0.0237188210093841	0.187091248019204	0.157599929014213	ALOX5AP/CD74/PNPT1	3	Naive.T_CD4
GO:0070293	renal absorption	3/703	17/18866	0.0237188210093841	0.187091248019204	0.157599929014213	AKR1C3/GAS6/GSN	3	Naive.T_CD4
GO:0032147	activation of protein kinase activity	20/703	331/18866	0.0237310786527965	0.187091248019204	0.157599929014213	ADCY7/CCDC88A/CD300A/CD74/DBNL/DUSP5/ERP29/GAS6/INSR/MAP2K6/MAP3K2/MAP4K4/MAPKAPK2/MAPKAPK3/PARK7/PHB/PRKCD/SYK/TRAF4/TXN	20	Naive.T_CD4
GO:0043543	protein acylation	16/703	248/18866	0.0238699787127696	0.187953980530919	0.158326668421021	BAG6/CDYL/CTBP1/EP400/HCFC1/IRF4/OGT/PARK7/RPS6KA4/SMARCB1/SOX4/SPHK2/ZDHHC17/ZDHHC21/ZDHHC24/ZDHHC4	16	Naive.T_CD4
GO:0019319	hexose biosynthetic process	8/703	94/18866	0.0240034398597075	0.188771811868329	0.159015584455769	CHST15/DDB1/FAM3A/G6PC3/OGT/PPARA/SDHAF3/USP7	8	Naive.T_CD4
GO:0071222	cellular response to lipopolysaccharide	14/703	208/18866	0.0242105490685455	0.18949312571452	0.159623197116223	CD36/CD68/GSTP1/HCK/IRF8/LILRB1/LYN/MEF2C/MTDH/NFKBIA/NFKBIL1/PYCARD/RHOA/XBP1	14	Naive.T_CD4
GO:0071456	cellular response to hypoxia	14/703	208/18866	0.0242105490685455	0.18949312571452	0.159623197116223	CHCHD2/CYBB/EGLN3/EIF4EBP1/GNB1/HIGD1A/HYOU1/NDRG1/NPEPPS/P4HB/PSMA2/PSMB4/SIRT2/SLC29A1	14	Naive.T_CD4
GO:0031116	positive regulation of microtubule polymerization	4/703	30/18866	0.0242734217166451	0.18949312571452	0.159623197116223	ANKRD53/FES/NIN/RAC1	4	Naive.T_CD4
GO:0034110	regulation of homotypic cell-cell adhesion	4/703	30/18866	0.0242734217166451	0.18949312571452	0.159623197116223	LYN/PRKCD/SH2B3/SYK	4	Naive.T_CD4
GO:0048147	negative regulation of fibroblast proliferation	4/703	30/18866	0.0242734217166451	0.18949312571452	0.159623197116223	CD300A/FTH1/GSTP1/PARP10	4	Naive.T_CD4
GO:0051125	regulation of actin nucleation	4/703	30/18866	0.0242734217166451	0.18949312571452	0.159623197116223	ABI2/BRK1/FCHSD2/GSN	4	Naive.T_CD4
GO:0150076	neuroinflammatory response	7/703	77/18866	0.0245032906996122	0.191053775161524	0.160937840343354	AIF1/APP/CTSC/GRN/JUN/TLR7/TYROBP	7	Naive.T_CD4
GO:0051100	negative regulation of binding	12/703	169/18866	0.0245992712636924	0.191567951306264	0.161370966557273	CTSZ/DAB2/EIF4A3/JUN/KDM1A/MAD2L2/NFKBIA/PARK7/PPARA/PRKCD/SENP2/STMN1	12	Naive.T_CD4
GO:0009306	protein secretion	26/703	462/18866	0.024741352013168	0.192439442853641	0.162105084307073	ATP13A2/CCDC186/CD2AP/CPT1A/ERP29/HLA-DRB1/HMGN3/ITPR2/KCNA5/LYN/NADK/PARK7/PDIA4/PFKFB2/PLEK/PPIA/PSAP/RAC1/SCAMP5/SLC25A5/SOX4/SPHK2/SYK/TLR10/TNFSF13B/XBP1	26	Naive.T_CD4
GO:0035264	multicellular organism growth	11/703	150/18866	0.024870145161751	0.192439625343323	0.162105238030784	ANKRD11/APP/ATF5/ERCC1/LGMN/MKKS/PLAC8/PPIB/SMPD3/TMED2/WDR11	11	Naive.T_CD4
GO:0050920	regulation of chemotaxis	15/703	229/18866	0.0249689128167667	0.192439625343323	0.162105238030784	AIF1/CD74/CSF1R/DUSP3/CYRIB/GAS6/GPR183/GSTP1/LGMN/LYN/NRP1/PLXNA4/RAC1/SEMA7A/VEGFB	15	Naive.T_CD4
GO:0010677	negative regulation of cellular carbohydrate metabolic process	5/703	45/18866	0.0253156640574904	0.192439625343323	0.162105238030784	CBFA2T3/DDIT4/FAM3A/PLEK/PPARA	5	Naive.T_CD4
GO:0043090	amino acid import	5/703	45/18866	0.0253156640574904	0.192439625343323	0.162105238030784	RGS2/SLC3A2/SLC43A2/SLC7A11/SLC7A5	5	Naive.T_CD4
GO:0045429	positive regulation of nitric oxide biosynthetic process	5/703	45/18866	0.0253156640574904	0.192439625343323	0.162105238030784	AIF1/CD36/DDAH2/INSR/KLF4	5	Naive.T_CD4
GO:0046189	phenol-containing compound biosynthetic process	5/703	45/18866	0.0253156640574904	0.192439625343323	0.162105238030784	ASIP/MFSD12/PARK7/SLC7A11/ZEB2	5	Naive.T_CD4
GO:0035592	establishment of protein localization to extracellular region	26/703	463/18866	0.0253263134422706	0.192439625343323	0.162105238030784	ATP13A2/CCDC186/CD2AP/CPT1A/ERP29/HLA-DRB1/HMGN3/ITPR2/KCNA5/LYN/NADK/PARK7/PDIA4/PFKFB2/PLEK/PPIA/PSAP/RAC1/SCAMP5/SLC25A5/SOX4/SPHK2/SYK/TLR10/TNFSF13B/XBP1	26	Naive.T_CD4
GO:0001676	long-chain fatty acid metabolic process	9/703	113/18866	0.0253581487291609	0.192439625343323	0.162105238030784	ACAA1/ACSL3/AKR1C3/CPT1A/FADS1/GPX1/GSTP1/MGLL/PTGDS	9	Naive.T_CD4
GO:0002223	stimulatory C-type lectin receptor signaling pathway	9/703	113/18866	0.0253581487291609	0.192439625343323	0.162105238030784	CARD11/CLEC4C/FBXW11/FCER1G/LYN/PRKCD/PSMA2/PSMB4/SYK	9	Naive.T_CD4
GO:0060337	type I interferon signaling pathway	8/703	95/18866	0.0253886211167378	0.192439625343323	0.162105238030784	BST2/IFNAR2/IRF4/IRF7/IRF8/OAS1/SAMHD1/STAT2	8	Naive.T_CD4
GO:0071357	cellular response to type I interferon	8/703	95/18866	0.0253886211167378	0.192439625343323	0.162105238030784	BST2/IFNAR2/IRF4/IRF7/IRF8/OAS1/SAMHD1/STAT2	8	Naive.T_CD4
GO:0002381	immunoglobulin production involved in immunoglobulin mediated immune response	6/703	61/18866	0.0256699791036252	0.192439625343323	0.162105238030784	BTK/ERCC1/GAPT/HLA-DQB1/HLA-DRB1/MAD2L2	6	Naive.T_CD4
GO:2000756	regulation of peptidyl-lysine acetylation	6/703	61/18866	0.0256699791036252	0.192439625343323	0.162105238030784	CTBP1/PARK7/RPS6KA4/SMARCB1/SOX4/SPHK2	6	Naive.T_CD4
GO:0001915	negative regulation of T cell mediated cytotoxicity	2/703	7/18866	0.0257068925670291	0.192439625343323	0.162105238030784	IL7R/LILRB1	2	Naive.T_CD4
GO:0006685	sphingomyelin catabolic process	2/703	7/18866	0.0257068925670291	0.192439625343323	0.162105238030784	PRKCD/SMPD3	2	Naive.T_CD4
GO:0010216	maintenance of DNA methylation	2/703	7/18866	0.0257068925670291	0.192439625343323	0.162105238030784	UHRF1/USP7	2	Naive.T_CD4
GO:0015846	polyamine transport	2/703	7/18866	0.0257068925670291	0.192439625343323	0.162105238030784	ATP13A2/OAZ1	2	Naive.T_CD4
GO:0021957	corticospinal tract morphogenesis	2/703	7/18866	0.0257068925670291	0.192439625343323	0.162105238030784	NIN/ZEB2	2	Naive.T_CD4
GO:0030091	protein repair	2/703	7/18866	0.0257068925670291	0.192439625343323	0.162105238030784	MSRB1/PARK7	2	Naive.T_CD4
GO:0031204	posttranslational protein targeting to membrane, translocation	2/703	7/18866	0.0257068925670291	0.192439625343323	0.162105238030784	SEC61B/SEC61G	2	Naive.T_CD4
GO:0031580	membrane raft distribution	2/703	7/18866	0.0257068925670291	0.192439625343323	0.162105238030784	CD2/GSN	2	Naive.T_CD4
GO:0033864	positive regulation of NAD(P)H oxidase activity	2/703	7/18866	0.0257068925670291	0.192439625343323	0.162105238030784	CYBA/PARK7	2	Naive.T_CD4
GO:0035726	common myeloid progenitor cell proliferation	2/703	7/18866	0.0257068925670291	0.192439625343323	0.162105238030784	FLT3/GSTP1	2	Naive.T_CD4
GO:0045588	positive regulation of gamma-delta T cell differentiation	2/703	7/18866	0.0257068925670291	0.192439625343323	0.162105238030784	SOX4/SYK	2	Naive.T_CD4
GO:0046836	glycolipid transport	2/703	7/18866	0.0257068925670291	0.192439625343323	0.162105238030784	NPC2/PSAP	2	Naive.T_CD4
GO:0070244	negative regulation of thymocyte apoptotic process	2/703	7/18866	0.0257068925670291	0.192439625343323	0.162105238030784	ADA/PTCRA	2	Naive.T_CD4
GO:0075044	positive regulation by symbiont of host autophagy	2/703	7/18866	0.0257068925670291	0.192439625343323	0.162105238030784	EIF2AK4/ULK1	2	Naive.T_CD4
GO:0075071	modulation by symbiont of host autophagy	2/703	7/18866	0.0257068925670291	0.192439625343323	0.162105238030784	EIF2AK4/ULK1	2	Naive.T_CD4
GO:0140059	dendrite arborization	2/703	7/18866	0.0257068925670291	0.192439625343323	0.162105238030784	NRP1/PHACTR1	2	Naive.T_CD4
GO:1903071	positive regulation of ER-associated ubiquitin-dependent protein catabolic process	2/703	7/18866	0.0257068925670291	0.192439625343323	0.162105238030784	BCAP31/HERPUD1	2	Naive.T_CD4
GO:2000394	positive regulation of lamellipodium morphogenesis	2/703	7/18866	0.0257068925670291	0.192439625343323	0.162105238030784	CORO1C/ENPP2	2	Naive.T_CD4
GO:2000669	negative regulation of dendritic cell apoptotic process	2/703	7/18866	0.0257068925670291	0.192439625343323	0.162105238030784	GAS6/LILRB1	2	Naive.T_CD4
GO:0032496	response to lipopolysaccharide	20/703	334/18866	0.0258033543566116	0.192935280288944	0.162522762554632	CD36/CD68/COMT/CSF2RB/GSTP1/HCK/IRF8/LILRB1/LYN/MAPKAPK2/MAPKAPK3/MEF2C/MGST2/MTDH/NFKBIA/NFKBIL1/PYCARD/RHOA/THBD/XBP1	20	Naive.T_CD4
GO:0006163	purine nucleotide metabolic process	25/703	442/18866	0.0258818928406235	0.193295916320254	0.162826551286259	ACSL3/ADA/ADCY7/ADPGK/APP/CARD11/CBFA2T3/CBR4/CYC1/DBI/DCK/DDIT4/DHTKD1/GALK1/GPX1/INSR/KYNU/NUDT1/OGT/PFKFB2/PPARA/RHOA/SAMHD1/SLC2A6/SPHK2	25	Naive.T_CD4
GO:0006575	cellular modified amino acid metabolic process	13/703	190/18866	0.0259577118006584	0.193421872814418	0.162932653173704	ACADM/AHCY/CNDP2/CPT1A/CTSB/GGCT/GLO1/GPX1/GSTP1/MGST2/PARK7/SERINC2/SLC7A11	13	Naive.T_CD4
GO:0061041	regulation of wound healing	11/703	151/18866	0.0259594109641176	0.193421872814418	0.162932653173704	CD36/FCER1G/LYN/PLEK/PRKCD/PROC/SERPINF2/SH2B3/SYK/THBD/XBP1	11	Naive.T_CD4
GO:0043200	response to amino acid	9/703	114/18866	0.0266590966456576	0.198172165974364	0.166934154434347	BAIAP2/BCL11A/CYBA/CYBB/GSTP1/LYN/RHOA/RRAGC/XBP1	9	Naive.T_CD4
GO:1990748	cellular detoxification	9/703	114/18866	0.0266590966456576	0.198172165974364	0.166934154434347	ALOX5AP/CAT/CCS/CD36/GPX1/GSTP1/MGST2/PARK7/TXN	9	Naive.T_CD4
GO:0009394	2'-deoxyribonucleotide metabolic process	4/703	31/18866	0.0270720019430334	0.200540334950833	0.168929027345489	ADA/DCK/NUDT1/SAMHD1	4	Naive.T_CD4
GO:0050858	negative regulation of antigen receptor-mediated signaling pathway	4/703	31/18866	0.0270720019430334	0.200540334950833	0.168929027345489	CD300A/DUSP22/DUSP3/LILRB4	4	Naive.T_CD4
GO:2000406	positive regulation of T cell migration	4/703	31/18866	0.0270720019430334	0.200540334950833	0.168929027345489	AIF1/APP/PYCARD/RHOA	4	Naive.T_CD4
GO:0006260	DNA replication	17/703	273/18866	0.0274201306313635	0.201271015385636	0.169544530132905	CCDC88A/CHAF1A/CST3/HMGA1/JUN/MCM5/MGME1/POLB/POLD2/PTMS/RAC1/RBBP4/REPIN1/RPA1/SAMHD1/SENP2/TOP1MT	17	Naive.T_CD4
GO:0032233	positive regulation of actin filament bundle assembly	6/703	62/18866	0.0275578342519222	0.201271015385636	0.169544530132905	CCDC88A/NRP1/PLEK/RAC1/RHOA/SERPINF2	6	Naive.T_CD4
GO:1902475	L-alpha-amino acid transmembrane transport	6/703	62/18866	0.0275578342519222	0.201271015385636	0.169544530132905	RGS2/SLC15A4/SLC3A2/SLC43A2/SLC7A11/SLC7A5	6	Naive.T_CD4
GO:1904407	positive regulation of nitric oxide metabolic process	5/703	46/18866	0.0275616102552557	0.201271015385636	0.169544530132905	AIF1/CD36/DDAH2/INSR/KLF4	5	Naive.T_CD4
GO:0006337	nucleosome disassembly	3/703	18/18866	0.0276919987249713	0.201271015385636	0.169544530132905	ARID2/HMGA1/SMARCB1	3	Naive.T_CD4
GO:0009200	deoxyribonucleoside triphosphate metabolic process	3/703	18/18866	0.0276919987249713	0.201271015385636	0.169544530132905	ADA/NUDT1/SAMHD1	3	Naive.T_CD4
GO:0036035	osteoclast development	3/703	18/18866	0.0276919987249713	0.201271015385636	0.169544530132905	LILRB1/LRRK1/TYROBP	3	Naive.T_CD4
GO:0044827	modulation by host of viral genome replication	3/703	18/18866	0.0276919987249713	0.201271015385636	0.169544530132905	EIF2AK4/PHB/PPIB	3	Naive.T_CD4
GO:0044872	lipoprotein localization	3/703	18/18866	0.0276919987249713	0.201271015385636	0.169544530132905	CD36/PRKCB/ZDHHC17	3	Naive.T_CD4
GO:0046597	negative regulation of viral entry into host cell	3/703	18/18866	0.0276919987249713	0.201271015385636	0.169544530132905	GSN/SNX3/TRIM26	3	Naive.T_CD4
GO:1902683	regulation of receptor localization to synapse	3/703	18/18866	0.0276919987249713	0.201271015385636	0.169544530132905	TAMALIN/STX7/TYROBP	3	Naive.T_CD4
GO:1990000	amyloid fibril formation	3/703	18/18866	0.0276919987249713	0.201271015385636	0.169544530132905	APP/CD36/GSN	3	Naive.T_CD4
GO:2000303	regulation of ceramide biosynthetic process	3/703	18/18866	0.0276919987249713	0.201271015385636	0.169544530132905	PRKCD/SMPD3/SPHK2	3	Naive.T_CD4
GO:0032386	regulation of intracellular transport	21/703	358/18866	0.0277093546543668	0.201271015385636	0.169544530132905	ABCA2/ATP13A2/BAP1/BCAP31/BID/CD36/DAB2/DERL3/EDEM1/GAS6/TAMALIN/GZMB/LEPROT/NPEPPS/NSUN2/OAZ1/PARK7/PRKCD/SNX3/TXN/UBE2J1	21	Naive.T_CD4
GO:0001906	cell killing	12/703	172/18866	0.027717447074685	0.201271015385636	0.169544530132905	CTSC/DNASE1/DNASE1L3/CYRIB/GZMB/IL7R/LILRB1/SLAMF7/STX7/SYK/TUBB/TYROBP	12	Naive.T_CD4
GO:0070304	positive regulation of stress-activated protein kinase signaling cascade	12/703	172/18866	0.027717447074685	0.201271015385636	0.169544530132905	APP/DBNL/DUSP22/FGD2/LYN/MAP3K2/PYCARD/RASSF2/SERPINF2/SYK/TRAF4/ZEB2	12	Naive.T_CD4
GO:1990138	neuron projection extension	12/703	172/18866	0.027717447074685	0.201271015385636	0.169544530132905	BCL11A/CYFIP2/DBNL/DPYSL2/EIF2AK4/NRP1/PLXNA4/PTPRS/SEMA7A/SHTN1/TWF2/ULK1	12	Naive.T_CD4
GO:0050672	negative regulation of lymphocyte proliferation	7/703	79/18866	0.0277386676895538	0.201271015385636	0.169544530132905	BTK/CD300A/HLA-DRB1/LILRB1/LYN/TNFRSF21/TYROBP	7	Naive.T_CD4
GO:0051261	protein depolymerization	9/703	115/18866	0.028006448270176	0.20298309893998	0.170986736807391	CAPG/DSTN/GSN/MAP1A/MICAL1/MTPN/PLEK/STMN1/TWF2	9	Naive.T_CD4
GO:0030516	regulation of axon extension	8/703	97/18866	0.0283243665785974	0.205054267920879	0.172731426031616	DBNL/DPYSL2/NRP1/PLXNA4/PTPRS/SEMA7A/SHTN1/TWF2	8	Naive.T_CD4
GO:2001234	negative regulation of apoptotic signaling pathway	15/703	233/18866	0.0285512167388787	0.206462199955293	0.173917424794411	BID/CD74/CDKN2D/GPX1/GRINA/GSTP1/HERPUD1/HIGD1A/HYOU1/KDM1A/NRP1/PARK7/SLC25A5/TMEM161A/XBP1	15	Naive.T_CD4
GO:0019318	hexose metabolic process	16/703	254/18866	0.028944377393056	0.208841953900388	0.175922056527798	ADPGK/CHST15/CPT1A/DDB1/FAM3A/FUOM/FUT7/G6PC3/GALK1/INSR/OAS1/OGT/PFKFB2/PPARA/SDHAF3/USP7	16	Naive.T_CD4
GO:0002220	innate immune response activating cell surface receptor signaling pathway	9/703	116/18866	0.0294009407521481	0.208841953900388	0.175922056527798	CARD11/CLEC4C/FBXW11/FCER1G/LYN/PRKCD/PSMA2/PSMB4/SYK	9	Naive.T_CD4
GO:0031397	negative regulation of protein ubiquitination	7/703	80/18866	0.0294601050815237	0.208841953900388	0.175922056527798	MAD2L2/OGT/PARK7/PARP10/RPL23/SENP2/SOX4	7	Naive.T_CD4
GO:0032945	negative regulation of mononuclear cell proliferation	7/703	80/18866	0.0294601050815237	0.208841953900388	0.175922056527798	BTK/CD300A/HLA-DRB1/LILRB1/LYN/TNFRSF21/TYROBP	7	Naive.T_CD4
GO:0072503	cellular divalent inorganic cation homeostasis	27/703	492/18866	0.0296049598151707	0.208841953900388	0.175922056527798	APP/ATP13A2/BCAP31/CALM1/CALM2/CD36/CD4/CD52/CIB2/CXCR3/CYBA/CYSLTR1/GNA15/GNB1/GRINA/GTF2I/HERPUD1/HSP90B1/ITPR2/KCNA5/LETM1/LYN/PACS2/PRKCB/RMDN3/SLC30A5/SLC39A4	27	Naive.T_CD4
GO:0050853	B cell receptor signaling pathway	10/703	135/18866	0.029686437172817	0.208841953900388	0.175922056527798	BLNK/BTK/CD300A/IGHM/IGKC/LYN/MEF2C/PRKCB/SYK/TRBC2	10	Naive.T_CD4
GO:0071692	protein localization to extracellular region	26/703	470/18866	0.0297255547464077	0.208841953900388	0.175922056527798	ATP13A2/CCDC186/CD2AP/CPT1A/ERP29/HLA-DRB1/HMGN3/ITPR2/KCNA5/LYN/NADK/PARK7/PDIA4/PFKFB2/PLEK/PPIA/PSAP/RAC1/SCAMP5/SLC25A5/SOX4/SPHK2/SYK/TLR10/TNFSF13B/XBP1	26	Naive.T_CD4
GO:0050849	negative regulation of calcium-mediated signaling	4/703	32/18866	0.0300554419304411	0.208841953900388	0.175922056527798	CALM1/CALM2/PLEK/RCAN1	4	Naive.T_CD4
GO:0051047	positive regulation of secretion	20/703	340/18866	0.0303574153360845	0.208841953900388	0.175922056527798	ACSL3/ATP13A2/CD2AP/CYBA/FCER1G/HLA-DRB1/MAP2K6/NADK/PFKFB2/PPIA/RAC1/SCAMP5/SCT/SMPD3/SNX4/SOX4/SPHK2/SYK/VAMP8/XBP1	20	Naive.T_CD4
GO:0070374	positive regulation of ERK1 and ERK2 cascade	14/703	215/18866	0.0309335053539843	0.208841953900388	0.175922056527798	APP/CD36/CD4/CD74/CSF1R/GAS6/GPR183/HLA-DRB1/JUN/NRP1/PHB/PYCARD/SEMA7A/SERPINF2	14	Naive.T_CD4
GO:0010921	regulation of phosphatase activity	12/703	175/18866	0.0311131565781341	0.208841953900388	0.175922056527798	CALM1/CALM2/CD300A/FAM122A/HSP90B1/MEF2C/PHACTR1/PLEK/PPP1R14A/PPP1R14B/PPP6R1/RCAN1	12	Naive.T_CD4
GO:0042098	T cell proliferation	13/703	195/18866	0.0311701243009197	0.208841953900388	0.175922056527798	AIF1/CARD11/CD4/HLA-DMB/HLA-DPA1/HLA-DPB1/HLA-DRB1/LILRB1/PYCARD/SYK/TMIGD2/TNFRSF21/TNFSF13B	13	Naive.T_CD4
GO:0050731	positive regulation of peptidyl-tyrosine phosphorylation	13/703	195/18866	0.0311701243009197	0.208841953900388	0.175922056527798	AREG/CD36/CD4/CD74/CSF1R/ENPP2/FLT3/GAS6/LRRK1/LYN/NRP1/PECAM1/SYK	13	Naive.T_CD4
GO:0033238	regulation of cellular amine metabolic process	7/703	81/18866	0.0312521700419594	0.208841953900388	0.175922056527798	COMT/OAZ1/ODC1/PARK7/PSMA2/PSMB4/SLC7A11	7	Naive.T_CD4
GO:0007044	cell-substrate junction assembly	8/703	99/18866	0.0314866469719709	0.208841953900388	0.175922056527798	CORO1C/DUSP22/DUSP3/GPM6B/MAP4K4/NRP1/RAC1/RHOA	8	Naive.T_CD4
GO:0034340	response to type I interferon	8/703	99/18866	0.0314866469719709	0.208841953900388	0.175922056527798	BST2/IFNAR2/IRF4/IRF7/IRF8/OAS1/SAMHD1/STAT2	8	Naive.T_CD4
GO:0043491	protein kinase B signaling	17/703	278/18866	0.0318389872919386	0.208841953900388	0.175922056527798	AKR1C3/AREG/GAB1/GAS6/GPX1/INSR/KLF4/MTDH/MYDGF/PARK7/PHB/PIK3AP1/RAC1/SH2B3/SIRT2/SMPD3/TXN	17	Naive.T_CD4
GO:0002710	negative regulation of T cell mediated immunity	3/703	19/18866	0.0319958178479704	0.208841953900388	0.175922056527798	DUSP22/IL7R/LILRB1	3	Naive.T_CD4
GO:0002862	negative regulation of inflammatory response to antigenic stimulus	3/703	19/18866	0.0319958178479704	0.208841953900388	0.175922056527798	GPX1/HLA-DRB1/PSMB4	3	Naive.T_CD4
GO:0010544	negative regulation of platelet activation	3/703	19/18866	0.0319958178479704	0.208841953900388	0.175922056527798	PRKCD/SH2B3/THBD	3	Naive.T_CD4
GO:0032011	ARF protein signal transduction	3/703	19/18866	0.0319958178479704	0.208841953900388	0.175922056527798	CYTH4/MAP4K4/PSD4	3	Naive.T_CD4
GO:0032012	regulation of ARF protein signal transduction	3/703	19/18866	0.0319958178479704	0.208841953900388	0.175922056527798	CYTH4/MAP4K4/PSD4	3	Naive.T_CD4
GO:0032095	regulation of response to food	3/703	19/18866	0.0319958178479704	0.208841953900388	0.175922056527798	MKKS/NUCB2/PPARA	3	Naive.T_CD4
GO:1900424	regulation of defense response to bacterium	3/703	19/18866	0.0319958178479704	0.208841953900388	0.175922056527798	CYBA/GRN/SIRT2	3	Naive.T_CD4
GO:2000010	positive regulation of protein localization to cell surface	3/703	19/18866	0.0319958178479704	0.208841953900388	0.175922056527798	FCER1G/MAP1A/TYROBP	3	Naive.T_CD4
GO:0033559	unsaturated fatty acid metabolic process	9/703	118/18866	0.0323341939893045	0.208841953900388	0.175922056527798	ACAA1/AKR1C3/ALOX5AP/CD74/FADS1/GPX1/GSTP1/MGLL/PTGDS	9	Naive.T_CD4
GO:0010799	regulation of peptidyl-threonine phosphorylation	5/703	48/18866	0.0324231509990665	0.208841953900388	0.175922056527798	APP/CALM1/CALM2/DDIT4/SIRT2	5	Naive.T_CD4
GO:0016574	histone ubiquitination	5/703	48/18866	0.0324231509990665	0.208841953900388	0.175922056527798	DDB1/KDM1A/PARK7/RING1/UHRF1	5	Naive.T_CD4
GO:0031952	regulation of protein autophosphorylation	5/703	48/18866	0.0324231509990665	0.208841953900388	0.175922056527798	CALM1/CALM2/JUN/RAP2A/RASSF2	5	Naive.T_CD4
GO:0032648	regulation of interferon-beta production	5/703	48/18866	0.0324231509990665	0.208841953900388	0.175922056527798	IRF7/LILRB1/PTPRS/PYCARD/TLR7	5	Naive.T_CD4
GO:0021954	central nervous system neuron development	7/703	82/18866	0.0331158908891706	0.208841953900388	0.175922056527798	ATF5/EPHB1/NIN/NRP1/PLXNA4/UQCRQ/ZEB2	7	Naive.T_CD4
GO:0045069	regulation of viral genome replication	8/703	100/18866	0.033154876327443	0.208841953900388	0.175922056527798	BST2/DDB1/EIF2AK4/OAS1/PARP10/PHB/PPIA/PPIB	8	Naive.T_CD4
GO:0019692	deoxyribose phosphate metabolic process	4/703	33/18866	0.0332253325784849	0.208841953900388	0.175922056527798	ADA/DCK/NUDT1/SAMHD1	4	Naive.T_CD4
GO:0033028	myeloid cell apoptotic process	4/703	33/18866	0.0332253325784849	0.208841953900388	0.175922056527798	FCER1G/IRF7/MEF2C/SLC7A11	4	Naive.T_CD4
GO:2000758	positive regulation of peptidyl-lysine acetylation	4/703	33/18866	0.0332253325784849	0.208841953900388	0.175922056527798	RPS6KA4/SMARCB1/SOX4/SPHK2	4	Naive.T_CD4
GO:0002765	immune response-inhibiting signal transduction	2/703	8/18866	0.0334401644256208	0.208841953900388	0.175922056527798	LILRB1/LYN	2	Naive.T_CD4
GO:0006152	purine nucleoside catabolic process	2/703	8/18866	0.0334401644256208	0.208841953900388	0.175922056527798	ADA/AHCY	2	Naive.T_CD4
GO:0006551	leucine metabolic process	2/703	8/18866	0.0334401644256208	0.208841953900388	0.175922056527798	BCAT2/IVD	2	Naive.T_CD4
GO:0006616	SRP-dependent cotranslational protein targeting to membrane, translocation	2/703	8/18866	0.0334401644256208	0.208841953900388	0.175922056527798	SEC61B/TRAM1	2	Naive.T_CD4
GO:0031017	exocrine pancreas development	2/703	8/18866	0.0334401644256208	0.208841953900388	0.175922056527798	INSR/XBP1	2	Naive.T_CD4
GO:0034351	negative regulation of glial cell apoptotic process	2/703	8/18866	0.0334401644256208	0.208841953900388	0.175922056527798	GAS6/PRKCD	2	Naive.T_CD4
GO:0035696	monocyte extravasation	2/703	8/18866	0.0334401644256208	0.208841953900388	0.175922056527798	JAML/PECAM1	2	Naive.T_CD4
GO:0045136	development of secondary sexual characteristics	2/703	8/18866	0.0334401644256208	0.208841953900388	0.175922056527798	AREG/IRF2BPL	2	Naive.T_CD4
GO:0046130	purine ribonucleoside catabolic process	2/703	8/18866	0.0334401644256208	0.208841953900388	0.175922056527798	ADA/AHCY	2	Naive.T_CD4
GO:0051665	membrane raft localization	2/703	8/18866	0.0334401644256208	0.208841953900388	0.175922056527798	CD2/GSN	2	Naive.T_CD4
GO:0060316	positive regulation of ryanodine-sensitive calcium-release channel activity	2/703	8/18866	0.0334401644256208	0.208841953900388	0.175922056527798	CALM1/CALM2	2	Naive.T_CD4
GO:0061438	renal system vasculature morphogenesis	2/703	8/18866	0.0334401644256208	0.208841953900388	0.175922056527798	NOTCH3/NRP1	2	Naive.T_CD4
GO:0061439	kidney vasculature morphogenesis	2/703	8/18866	0.0334401644256208	0.208841953900388	0.175922056527798	NOTCH3/NRP1	2	Naive.T_CD4
GO:0070444	oligodendrocyte progenitor proliferation	2/703	8/18866	0.0334401644256208	0.208841953900388	0.175922056527798	LYN/SIRT2	2	Naive.T_CD4
GO:0070445	regulation of oligodendrocyte progenitor proliferation	2/703	8/18866	0.0334401644256208	0.208841953900388	0.175922056527798	LYN/SIRT2	2	Naive.T_CD4
GO:0071671	regulation of smooth muscle cell chemotaxis	2/703	8/18866	0.0334401644256208	0.208841953900388	0.175922056527798	AIF1/GSTP1	2	Naive.T_CD4
GO:0075713	establishment of integrated proviral latency	2/703	8/18866	0.0334401644256208	0.208841953900388	0.175922056527798	HMGA1/PPIA	2	Naive.T_CD4
GO:1900125	regulation of hyaluronan biosynthetic process	2/703	8/18866	0.0334401644256208	0.208841953900388	0.175922056527798	CLTC/SMPD3	2	Naive.T_CD4
GO:1905247	positive regulation of aspartic-type peptidase activity	2/703	8/18866	0.0334401644256208	0.208841953900388	0.175922056527798	GRN/LYN	2	Naive.T_CD4
GO:2000617	positive regulation of histone H3-K9 acetylation	2/703	8/18866	0.0334401644256208	0.208841953900388	0.175922056527798	SMARCB1/SPHK2	2	Naive.T_CD4
GO:0019216	regulation of lipid metabolic process	24/703	431/18866	0.0334526246562508	0.208841953900388	0.175922056527798	ABCA2/ACADM/ACSL3/AKR1C3/CD36/CD74/CHD9/CPT1A/FADS1/FAM3A/FLT3/GLIPR1/KLF4/LYN/NPC2/PPARA/PRKCD/PSAP/RUBCN/SCT/SMPD3/SPHK2/TM7SF2/TNFRSF21	24	Naive.T_CD4
GO:0006687	glycosphingolipid metabolic process	6/703	65/18866	0.0337636529361938	0.208841953900388	0.175922056527798	NAGA/PRKCD/PSAP/SMPD3/ST6GALNAC4/UGCG	6	Naive.T_CD4
GO:0051205	protein insertion into membrane	6/703	65/18866	0.0337636529361938	0.208841953900388	0.175922056527798	BAG6/BID/BMF/GZMB/TIMM13/TRAM1	6	Naive.T_CD4
GO:0002705	positive regulation of leukocyte mediated immunity	10/703	138/18866	0.0338108741744943	0.208841953900388	0.175922056527798	BTK/CYRIB/FCER1G/MAD2L2/SNX4/SPHK2/STX7/SYK/TYROBP/VAMP8	10	Naive.T_CD4
GO:1901222	regulation of NIK/NF-kappaB signaling	9/703	119/18866	0.0338743235189966	0.208841953900388	0.175922056527798	APP/FBXW11/NFKBIA/PHB/PTP4A3/RASSF2/RHOA/TLR7/TRAF4	9	Naive.T_CD4
GO:0009914	hormone transport	19/703	323/18866	0.0341681171230744	0.208841953900388	0.175922056527798	BTK/CCDC186/CPT1A/HLA-DRB1/HMGN3/ITPR2/KCNA5/LYN/NADK/PARK7/PFKFB2/RAC1/SCT/SLC25A5/SLC7A5/SMPD3/SNX4/SOX4/VAMP8	19	Naive.T_CD4
GO:0051056	regulation of small GTPase mediated signal transduction	19/703	323/18866	0.0341681171230744	0.208841953900388	0.175922056527798	AKAP13/ARHGAP18/CD2AP/CYTH4/FAM13B/CYRIB/FGD2/LYN/MAP4K4/NET1/NRP1/OGT/PSD4/RAC1/RAP1GAP2/RASA4/RHOA/SRGAP2/STMN1	19	Naive.T_CD4
GO:0036294	cellular response to decreased oxygen levels	14/703	218/18866	0.0341969840957718	0.208841953900388	0.175922056527798	CHCHD2/CYBB/EGLN3/EIF4EBP1/GNB1/HIGD1A/HYOU1/NDRG1/NPEPPS/P4HB/PSMA2/PSMB4/SIRT2/SLC29A1	14	Naive.T_CD4
GO:0050729	positive regulation of inflammatory response	11/703	158/18866	0.0345684213760138	0.208841953900388	0.175922056527798	BTK/CTSC/FCER1G/GRN/MGST2/NFKBIA/PARK7/SNX4/TLR10/TLR7/VAMP8	11	Naive.T_CD4
GO:0071902	positive regulation of protein serine/threonine kinase activity	20/703	345/18866	0.0345928156773269	0.208841953900388	0.175922056527798	AKAP13/CALM1/CALM2/CD74/CSF1R/DBNL/DUSP5/ERP29/FGD2/FLT3/HIGD1A/INSR/MAP2K6/MAP3K2/MAPKAPK2/MAPKAPK3/RHOA/SYK/TCL1A/ZEB2	20	Naive.T_CD4
GO:0015695	organic cation transport	5/703	49/18866	0.0350418326623222	0.208841953900388	0.175922056527798	FCER1G/GPM6B/LILRB1/SLC44A2/SYK	5	Naive.T_CD4
GO:0018198	peptidyl-cysteine modification	5/703	49/18866	0.0350418326623222	0.208841953900388	0.175922056527798	PARK7/TXN/ZDHHC21/ZDHHC24/ZDHHC4	5	Naive.T_CD4
GO:0070231	T cell apoptotic process	5/703	49/18866	0.0350418326623222	0.208841953900388	0.175922056527798	ADA/IL7R/KDELR1/PTCRA/TSC22D3	5	Naive.T_CD4
GO:0090199	regulation of release of cytochrome c from mitochondria	5/703	49/18866	0.0350418326623222	0.208841953900388	0.175922056527798	BID/BMF/GPX1/HIGD1A/PYCARD	5	Naive.T_CD4
GO:0048145	regulation of fibroblast proliferation	7/703	83/18866	0.0350522396995505	0.208841953900388	0.175922056527798	CD300A/CD74/FTH1/GAS6/GSTP1/JUN/PARP10	7	Naive.T_CD4
GO:0071277	cellular response to calcium ion	7/703	83/18866	0.0350522396995505	0.208841953900388	0.175922056527798	AKR1C3/ALOX5AP/JUN/JUNB/LGMN/MEF2C/RASA4	7	Naive.T_CD4
GO:2001021	negative regulation of response to DNA damage stimulus	7/703	83/18866	0.0350522396995505	0.208841953900388	0.175922056527798	BID/CD74/CDKN2D/ERCC1/KDM1A/MAD2L2/TMEM161A	7	Naive.T_CD4
GO:0000184	nuclear-transcribed mRNA catabolic process, nonsense-mediated decay	9/703	120/18866	0.0354643297756344	0.208841953900388	0.175922056527798	EIF4A3/MAGOHB/RPL23/RPL31/RPL36/RPS11/RPS15/RPS29/RPS4Y1	9	Naive.T_CD4
GO:0006874	cellular calcium ion homeostasis	25/703	456/18866	0.0356659195033227	0.208841953900388	0.175922056527798	APP/ATP13A2/BCAP31/CALM1/CALM2/CD36/CD4/CD52/CIB2/CXCR3/CYBA/CYSLTR1/GNA15/GNB1/GRINA/GTF2I/HERPUD1/HSP90B1/ITPR2/KCNA5/LETM1/LYN/PACS2/PRKCB/RMDN3	25	Naive.T_CD4
GO:0051092	positive regulation of NF-kappaB transcription factor activity	11/703	159/18866	0.035944827995566	0.208841953900388	0.175922056527798	APP/BTK/CARD11/CAT/CD36/FLOT2/MTDH/MTPN/PRKCB/PYCARD/RPS6KA4	11	Naive.T_CD4
GO:0046626	regulation of insulin receptor signaling pathway	6/703	66/18866	0.0360172062054004	0.208841953900388	0.175922056527798	FUT7/MZB1/OGT/PRKCB/PRKCD/PTPRE	6	Naive.T_CD4
GO:0048207	vesicle targeting, rough ER to cis-Golgi	6/703	66/18866	0.0360172062054004	0.208841953900388	0.175922056527798	AREG/CTSC/CTSZ/PPP6R1/TMED10/TMED2	6	Naive.T_CD4
GO:0048208	COPII vesicle coating	6/703	66/18866	0.0360172062054004	0.208841953900388	0.175922056527798	AREG/CTSC/CTSZ/PPP6R1/TMED10/TMED2	6	Naive.T_CD4
GO:0030431	sleep	4/703	34/18866	0.0365827943059202	0.208841953900388	0.175922056527798	ADA/CST3/PTGDS/SLC29A1	4	Naive.T_CD4
GO:0031112	positive regulation of microtubule polymerization or depolymerization	4/703	34/18866	0.0365827943059202	0.208841953900388	0.175922056527798	ANKRD53/FES/NIN/RAC1	4	Naive.T_CD4
GO:0043094	cellular metabolic compound salvage	4/703	34/18866	0.0365827943059202	0.208841953900388	0.175922056527798	ADA/DCK/NAPRT/UCK2	4	Naive.T_CD4
GO:0070232	regulation of T cell apoptotic process	4/703	34/18866	0.0365827943059202	0.208841953900388	0.175922056527798	ADA/IL7R/PTCRA/TSC22D3	4	Naive.T_CD4
GO:0009264	deoxyribonucleotide catabolic process	3/703	20/18866	0.0366273139103059	0.208841953900388	0.175922056527798	ADA/NUDT1/SAMHD1	3	Naive.T_CD4
GO:0031498	chromatin disassembly	3/703	20/18866	0.0366273139103059	0.208841953900388	0.175922056527798	ARID2/HMGA1/SMARCB1	3	Naive.T_CD4
GO:0034315	regulation of Arp2/3 complex-mediated actin nucleation	3/703	20/18866	0.0366273139103059	0.208841953900388	0.175922056527798	ABI2/BRK1/FCHSD2	3	Naive.T_CD4
GO:0051767	nitric-oxide synthase biosynthetic process	3/703	20/18866	0.0366273139103059	0.208841953900388	0.175922056527798	GSTP1/MAP2K6/PGGT1B	3	Naive.T_CD4
GO:0051769	regulation of nitric-oxide synthase biosynthetic process	3/703	20/18866	0.0366273139103059	0.208841953900388	0.175922056527798	GSTP1/MAP2K6/PGGT1B	3	Naive.T_CD4
GO:0097503	sialylation	3/703	20/18866	0.0366273139103059	0.208841953900388	0.175922056527798	ST3GAL2/ST3GAL4/ST6GALNAC4	3	Naive.T_CD4
GO:0150115	cell-substrate junction organization	8/703	102/18866	0.0366694924772818	0.208841953900388	0.175922056527798	CORO1C/DUSP22/DUSP3/GPM6B/MAP4K4/NRP1/RAC1/RHOA	8	Naive.T_CD4
GO:0030900	forebrain development	22/703	391/18866	0.0367384495597587	0.208841953900388	0.175922056527798	APP/ATF5/CORO1C/CSF1R/EFHC1/KDM1A/MKKS/NIN/NOTCH3/NRP1/PHACTR1/PLXNA4/PTPRS/RHOA/SCT/SEMA7A/SLC7A11/SRGAP2/TACC1/TYROBP/UQCRQ/ZEB2	22	Naive.T_CD4
GO:0009411	response to UV	10/703	140/18866	0.0367733735064893	0.208841953900388	0.175922056527798	BMF/CAT/CDKN2D/DDB1/EIF2AK4/ERCC1/GPX1/KDM1A/TMEM161A/TP53I13	10	Naive.T_CD4
GO:0048144	fibroblast proliferation	7/703	84/18866	0.0370621308607811	0.208841953900388	0.175922056527798	CD300A/CD74/FTH1/GAS6/GSTP1/JUN/PARP10	7	Naive.T_CD4
GO:1901654	response to ketone	13/703	200/18866	0.0371016329511003	0.208841953900388	0.175922056527798	AKR1C3/CYBA/CYBB/DCPS/DDIT4/EIF4EBP1/GNB1/KLF4/NCOA4/PARK7/SERPINF1/SPHK2/TXNIP	13	Naive.T_CD4
GO:1900542	regulation of purine nucleotide metabolic process	9/703	121/18866	0.0371048393478571	0.208841953900388	0.175922056527798	APP/CBFA2T3/DDIT4/INSR/OGT/PFKFB2/PPARA/SLC2A6/SPHK2	9	Naive.T_CD4
GO:0001998	angiotensin-mediated vasoconstriction involved in regulation of systemic arterial blood pressure	1/703	1/18866	0.0372628008056822	0.208841953900388	0.175922056527798	RHOA	1	Naive.T_CD4
GO:0002290	gamma-delta T cell activation involved in immune response	1/703	1/18866	0.0372628008056822	0.208841953900388	0.175922056527798	LILRB1	1	Naive.T_CD4
GO:0002343	peripheral B cell selection	1/703	1/18866	0.0372628008056822	0.208841953900388	0.175922056527798	BTK	1	Naive.T_CD4
GO:0002344	B cell affinity maturation	1/703	1/18866	0.0372628008056822	0.208841953900388	0.175922056527798	BTK	1	Naive.T_CD4
GO:0002373	plasmacytoid dendritic cell cytokine production	1/703	1/18866	0.0372628008056822	0.208841953900388	0.175922056527798	BST2	1	Naive.T_CD4
GO:0002398	MHC class Ib protein complex assembly	1/703	1/18866	0.0372628008056822	0.208841953900388	0.175922056527798	TAPBP	1	Naive.T_CD4
GO:0002416	IgG immunoglobulin transcytosis in epithelial cells mediated by FcRn immunoglobulin receptor	1/703	1/18866	0.0372628008056822	0.208841953900388	0.175922056527798	FCGRT	1	Naive.T_CD4
GO:0002640	regulation of immunoglobulin biosynthetic process	1/703	1/18866	0.0372628008056822	0.208841953900388	0.175922056527798	MZB1	1	Naive.T_CD4
GO:0002642	positive regulation of immunoglobulin biosynthetic process	1/703	1/18866	0.0372628008056822	0.208841953900388	0.175922056527798	MZB1	1	Naive.T_CD4
GO:0002721	regulation of B cell cytokine production	1/703	1/18866	0.0372628008056822	0.208841953900388	0.175922056527798	BTK	1	Naive.T_CD4
GO:0002736	regulation of plasmacytoid dendritic cell cytokine production	1/703	1/18866	0.0372628008056822	0.208841953900388	0.175922056527798	BST2	1	Naive.T_CD4
GO:0002737	negative regulation of plasmacytoid dendritic cell cytokine production	1/703	1/18866	0.0372628008056822	0.208841953900388	0.175922056527798	BST2	1	Naive.T_CD4
GO:0003083	negative regulation of renal output by angiotensin	1/703	1/18866	0.0372628008056822	0.208841953900388	0.175922056527798	CYBA	1	Naive.T_CD4
GO:0003106	negative regulation of glomerular filtration by angiotensin	1/703	1/18866	0.0372628008056822	0.208841953900388	0.175922056527798	CYBA	1	Naive.T_CD4
GO:0003172	sinoatrial valve development	1/703	1/18866	0.0372628008056822	0.208841953900388	0.175922056527798	MEF2C	1	Naive.T_CD4
GO:0003185	sinoatrial valve morphogenesis	1/703	1/18866	0.0372628008056822	0.208841953900388	0.175922056527798	MEF2C	1	Naive.T_CD4
GO:0003363	lamellipodium assembly involved in ameboidal cell migration	1/703	1/18866	0.0372628008056822	0.208841953900388	0.175922056527798	SRGAP2	1	Naive.T_CD4
GO:0006049	UDP-N-acetylglucosamine catabolic process	1/703	1/18866	0.0372628008056822	0.208841953900388	0.175922056527798	MGAT1	1	Naive.T_CD4
GO:0006157	deoxyadenosine catabolic process	1/703	1/18866	0.0372628008056822	0.208841953900388	0.175922056527798	ADA	1	Naive.T_CD4
GO:0006669	sphinganine-1-phosphate biosynthetic process	1/703	1/18866	0.0372628008056822	0.208841953900388	0.175922056527798	SPHK2	1	Naive.T_CD4
GO:0006948	induction by virus of host cell-cell fusion	1/703	1/18866	0.0372628008056822	0.208841953900388	0.175922056527798	CD4	1	Naive.T_CD4
GO:0010711	negative regulation of collagen catabolic process	1/703	1/18866	0.0372628008056822	0.208841953900388	0.175922056527798	CST3	1	Naive.T_CD4
GO:0010920	negative regulation of inositol phosphate biosynthetic process	1/703	1/18866	0.0372628008056822	0.208841953900388	0.175922056527798	PLEK	1	Naive.T_CD4
GO:0010924	regulation of inositol-polyphosphate 5-phosphatase activity	1/703	1/18866	0.0372628008056822	0.208841953900388	0.175922056527798	PLEK	1	Naive.T_CD4
GO:0010925	positive regulation of inositol-polyphosphate 5-phosphatase activity	1/703	1/18866	0.0372628008056822	0.208841953900388	0.175922056527798	PLEK	1	Naive.T_CD4
GO:0015774	polysaccharide transport	1/703	1/18866	0.0372628008056822	0.208841953900388	0.175922056527798	SMPD3	1	Naive.T_CD4
GO:0016243	regulation of autophagosome size	1/703	1/18866	0.0372628008056822	0.208841953900388	0.175922056527798	ATP13A2	1	Naive.T_CD4
GO:0018217	peptidyl-aspartic acid phosphorylation	1/703	1/18866	0.0372628008056822	0.208841953900388	0.175922056527798	ATP13A2	1	Naive.T_CD4
GO:0018323	enzyme active site formation via L-cysteine sulfinic acid	1/703	1/18866	0.0372628008056822	0.208841953900388	0.175922056527798	PARK7	1	Naive.T_CD4
GO:0019061	uncoating of virus	1/703	1/18866	0.0372628008056822	0.208841953900388	0.175922056527798	PPIA	1	Naive.T_CD4
GO:0019365	pyridine nucleotide salvage	1/703	1/18866	0.0372628008056822	0.208841953900388	0.175922056527798	NAPRT	1	Naive.T_CD4
GO:0019402	galactitol metabolic process	1/703	1/18866	0.0372628008056822	0.208841953900388	0.175922056527798	GALK1	1	Naive.T_CD4
GO:0019510	S-adenosylhomocysteine catabolic process	1/703	1/18866	0.0372628008056822	0.208841953900388	0.175922056527798	AHCY	1	Naive.T_CD4
GO:0021539	subthalamus development	1/703	1/18866	0.0372628008056822	0.208841953900388	0.175922056527798	UQCRQ	1	Naive.T_CD4
GO:0021793	chemorepulsion of branchiomotor axon	1/703	1/18866	0.0372628008056822	0.208841953900388	0.175922056527798	PLXNA4	1	Naive.T_CD4
GO:0030845	phospholipase C-inhibiting G protein-coupled receptor signaling pathway	1/703	1/18866	0.0372628008056822	0.208841953900388	0.175922056527798	PLEK	1	Naive.T_CD4
GO:0030862	positive regulation of polarized epithelial cell differentiation	1/703	1/18866	0.0372628008056822	0.208841953900388	0.175922056527798	AHI1	1	Naive.T_CD4
GO:0031337	positive regulation of sulfur amino acid metabolic process	1/703	1/18866	0.0372628008056822	0.208841953900388	0.175922056527798	COMT	1	Naive.T_CD4
GO:0034156	negative regulation of toll-like receptor 7 signaling pathway	1/703	1/18866	0.0372628008056822	0.208841953900388	0.175922056527798	LILRA4	1	Naive.T_CD4
GO:0034166	toll-like receptor 10 signaling pathway	1/703	1/18866	0.0372628008056822	0.208841953900388	0.175922056527798	TLR10	1	Naive.T_CD4
GO:0034355	NAD salvage	1/703	1/18866	0.0372628008056822	0.208841953900388	0.175922056527798	NAPRT	1	Naive.T_CD4
GO:0034516	response to vitamin B6	1/703	1/18866	0.0372628008056822	0.208841953900388	0.175922056527798	KYNU	1	Naive.T_CD4
GO:0035397	helper T cell enhancement of adaptive immune response	1/703	1/18866	0.0372628008056822	0.208841953900388	0.175922056527798	CD4	1	Naive.T_CD4
GO:0035732	nitric oxide storage	1/703	1/18866	0.0372628008056822	0.208841953900388	0.175922056527798	GSTP1	1	Naive.T_CD4
GO:0036145	dendritic cell homeostasis	1/703	1/18866	0.0372628008056822	0.208841953900388	0.175922056527798	GPR183	1	Naive.T_CD4
GO:0036471	cellular response to glyoxal	1/703	1/18866	0.0372628008056822	0.208841953900388	0.175922056527798	PARK7	1	Naive.T_CD4
GO:0036526	peptidyl-cysteine deglycation	1/703	1/18866	0.0372628008056822	0.208841953900388	0.175922056527798	PARK7	1	Naive.T_CD4
GO:0036527	peptidyl-arginine deglycation	1/703	1/18866	0.0372628008056822	0.208841953900388	0.175922056527798	PARK7	1	Naive.T_CD4
GO:0036528	peptidyl-lysine deglycation	1/703	1/18866	0.0372628008056822	0.208841953900388	0.175922056527798	PARK7	1	Naive.T_CD4
GO:0036529	protein deglycation, glyoxal removal	1/703	1/18866	0.0372628008056822	0.208841953900388	0.175922056527798	PARK7	1	Naive.T_CD4
GO:0036530	protein deglycation, methylglyoxal removal	1/703	1/18866	0.0372628008056822	0.208841953900388	0.175922056527798	PARK7	1	Naive.T_CD4
GO:0036531	glutathione deglycation	1/703	1/18866	0.0372628008056822	0.208841953900388	0.175922056527798	PARK7	1	Naive.T_CD4
GO:0038167	epidermal growth factor receptor signaling pathway via positive regulation of NF-kappaB transcription factor activity	1/703	1/18866	0.0372628008056822	0.208841953900388	0.175922056527798	RASSF2	1	Naive.T_CD4
GO:0038168	epidermal growth factor receptor signaling pathway via I-kappaB kinase/NF-kappaB cascade	1/703	1/18866	0.0372628008056822	0.208841953900388	0.175922056527798	RASSF2	1	Naive.T_CD4
GO:0039007	pronephric nephron morphogenesis	1/703	1/18866	0.0372628008056822	0.208841953900388	0.175922056527798	AHI1	1	Naive.T_CD4
GO:0039008	pronephric nephron tubule morphogenesis	1/703	1/18866	0.0372628008056822	0.208841953900388	0.175922056527798	AHI1	1	Naive.T_CD4
GO:0039022	pronephric duct development	1/703	1/18866	0.0372628008056822	0.208841953900388	0.175922056527798	AHI1	1	Naive.T_CD4
GO:0039023	pronephric duct morphogenesis	1/703	1/18866	0.0372628008056822	0.208841953900388	0.175922056527798	AHI1	1	Naive.T_CD4
GO:0043977	histone H2A-K5 acetylation	1/703	1/18866	0.0372628008056822	0.208841953900388	0.175922056527798	SPHK2	1	Naive.T_CD4
GO:0043980	histone H2B-K12 acetylation	1/703	1/18866	0.0372628008056822	0.208841953900388	0.175922056527798	SPHK2	1	Naive.T_CD4
GO:0044858	plasma membrane raft polarization	1/703	1/18866	0.0372628008056822	0.208841953900388	0.175922056527798	GSN	1	Naive.T_CD4
GO:0046090	deoxyadenosine metabolic process	1/703	1/18866	0.0372628008056822	0.208841953900388	0.175922056527798	ADA	1	Naive.T_CD4
GO:0046111	xanthine biosynthetic process	1/703	1/18866	0.0372628008056822	0.208841953900388	0.175922056527798	ADA	1	Naive.T_CD4
GO:0046124	purine deoxyribonucleoside catabolic process	1/703	1/18866	0.0372628008056822	0.208841953900388	0.175922056527798	ADA	1	Naive.T_CD4
GO:0046295	glycolate biosynthetic process	1/703	1/18866	0.0372628008056822	0.208841953900388	0.175922056527798	PARK7	1	Naive.T_CD4
GO:0050668	positive regulation of homocysteine metabolic process	1/703	1/18866	0.0372628008056822	0.208841953900388	0.175922056527798	COMT	1	Naive.T_CD4
GO:0050822	peptide stabilization	1/703	1/18866	0.0372628008056822	0.208841953900388	0.175922056527798	TAPBP	1	Naive.T_CD4
GO:0050823	peptide antigen stabilization	1/703	1/18866	0.0372628008056822	0.208841953900388	0.175922056527798	TAPBP	1	Naive.T_CD4
GO:0060101	negative regulation of phagocytosis, engulfment	1/703	1/18866	0.0372628008056822	0.208841953900388	0.175922056527798	CD300A	1	Naive.T_CD4
GO:0060169	negative regulation of adenosine receptor signaling pathway	1/703	1/18866	0.0372628008056822	0.208841953900388	0.175922056527798	ADA	1	Naive.T_CD4
GO:0060301	positive regulation of cytokine activity	1/703	1/18866	0.0372628008056822	0.208841953900388	0.175922056527798	NRP1	1	Naive.T_CD4
GO:0060305	regulation of cell diameter	1/703	1/18866	0.0372628008056822	0.208841953900388	0.175922056527798	PLEK	1	Naive.T_CD4
GO:0060311	negative regulation of elastin catabolic process	1/703	1/18866	0.0372628008056822	0.208841953900388	0.175922056527798	CST3	1	Naive.T_CD4
GO:0060407	negative regulation of penile erection	1/703	1/18866	0.0372628008056822	0.208841953900388	0.175922056527798	ADA	1	Naive.T_CD4
GO:0060598	dichotomous subdivision of terminal units involved in mammary gland duct morphogenesis	1/703	1/18866	0.0372628008056822	0.208841953900388	0.175922056527798	AREG	1	Naive.T_CD4
GO:0060690	epithelial cell differentiation involved in salivary gland development	1/703	1/18866	0.0372628008056822	0.208841953900388	0.175922056527798	XBP1	1	Naive.T_CD4
GO:0060691	epithelial cell maturation involved in salivary gland development	1/703	1/18866	0.0372628008056822	0.208841953900388	0.175922056527798	XBP1	1	Naive.T_CD4
GO:0061163	endoplasmic reticulum polarization	1/703	1/18866	0.0372628008056822	0.208841953900388	0.175922056527798	SHTN1	1	Naive.T_CD4
GO:0061433	cellular response to caloric restriction	1/703	1/18866	0.0372628008056822	0.208841953900388	0.175922056527798	SIRT2	1	Naive.T_CD4
GO:0061519	macrophage homeostasis	1/703	1/18866	0.0372628008056822	0.208841953900388	0.175922056527798	BAP1	1	Naive.T_CD4
GO:0061573	actin filament bundle retrograde transport	1/703	1/18866	0.0372628008056822	0.208841953900388	0.175922056527798	SHTN1	1	Naive.T_CD4
GO:0061622	glycolytic process through glucose-1-phosphate	1/703	1/18866	0.0372628008056822	0.208841953900388	0.175922056527798	GALK1	1	Naive.T_CD4
GO:0061623	glycolytic process from galactose	1/703	1/18866	0.0372628008056822	0.208841953900388	0.175922056527798	GALK1	1	Naive.T_CD4
GO:0070121	Kupffer's vesicle development	1/703	1/18866	0.0372628008056822	0.208841953900388	0.175922056527798	AHI1	1	Naive.T_CD4
GO:0070446	negative regulation of oligodendrocyte progenitor proliferation	1/703	1/18866	0.0372628008056822	0.208841953900388	0.175922056527798	SIRT2	1	Naive.T_CD4
GO:0070650	actin filament bundle distribution	1/703	1/18866	0.0372628008056822	0.208841953900388	0.175922056527798	SHTN1	1	Naive.T_CD4
GO:0071707	immunoglobulin heavy chain V-D-J recombination	1/703	1/18866	0.0372628008056822	0.208841953900388	0.175922056527798	POLB	1	Naive.T_CD4
GO:0072714	response to selenite ion	1/703	1/18866	0.0372628008056822	0.208841953900388	0.175922056527798	EIF4A3	1	Naive.T_CD4
GO:0072715	cellular response to selenite ion	1/703	1/18866	0.0372628008056822	0.208841953900388	0.175922056527798	EIF4A3	1	Naive.T_CD4
GO:0086050	membrane repolarization during bundle of His cell action potential	1/703	1/18866	0.0372628008056822	0.208841953900388	0.175922056527798	KCNA5	1	Naive.T_CD4
GO:0086052	membrane repolarization during SA node cell action potential	1/703	1/18866	0.0372628008056822	0.208841953900388	0.175922056527798	KCNA5	1	Naive.T_CD4
GO:0090299	regulation of neural crest formation	1/703	1/18866	0.0372628008056822	0.208841953900388	0.175922056527798	FUZ	1	Naive.T_CD4
GO:0090301	negative regulation of neural crest formation	1/703	1/18866	0.0372628008056822	0.208841953900388	0.175922056527798	FUZ	1	Naive.T_CD4
GO:0090616	mitochondrial mRNA 3'-end processing	1/703	1/18866	0.0372628008056822	0.208841953900388	0.175922056527798	PNPT1	1	Naive.T_CD4
GO:0097222	mitochondrial mRNA polyadenylation	1/703	1/18866	0.0372628008056822	0.208841953900388	0.175922056527798	PNPT1	1	Naive.T_CD4
GO:0097698	telomere maintenance via base-excision repair	1/703	1/18866	0.0372628008056822	0.208841953900388	0.175922056527798	APEX1	1	Naive.T_CD4
GO:0099564	modification of synaptic structure, modulating synaptic transmission	1/703	1/18866	0.0372628008056822	0.208841953900388	0.175922056527798	BAIAP2	1	Naive.T_CD4
GO:0106044	guanine deglycation	1/703	1/18866	0.0372628008056822	0.208841953900388	0.175922056527798	PARK7	1	Naive.T_CD4
GO:0106045	guanine deglycation, methylglyoxal removal	1/703	1/18866	0.0372628008056822	0.208841953900388	0.175922056527798	PARK7	1	Naive.T_CD4
GO:0106046	guanine deglycation, glyoxal removal	1/703	1/18866	0.0372628008056822	0.208841953900388	0.175922056527798	PARK7	1	Naive.T_CD4
GO:0110113	positive regulation of lipid transporter activity	1/703	1/18866	0.0372628008056822	0.208841953900388	0.175922056527798	PRKCD	1	Naive.T_CD4
GO:0120093	regulation of peptidyl-lysine crotonylation	1/703	1/18866	0.0372628008056822	0.208841953900388	0.175922056527798	CDYL	1	Naive.T_CD4
GO:0120094	negative regulation of peptidyl-lysine crotonylation	1/703	1/18866	0.0372628008056822	0.208841953900388	0.175922056527798	CDYL	1	Naive.T_CD4
GO:0140041	cellular detoxification of methylglyoxal	1/703	1/18866	0.0372628008056822	0.208841953900388	0.175922056527798	PARK7	1	Naive.T_CD4
GO:0140194	negative regulation of adenylate cyclase-inhibiting adrenergic receptor signaling pathway involved in heart process	1/703	1/18866	0.0372628008056822	0.208841953900388	0.175922056527798	RGS2	1	Naive.T_CD4
GO:0150024	oxidised low-density lipoprotein particle clearance	1/703	1/18866	0.0372628008056822	0.208841953900388	0.175922056527798	CD36	1	Naive.T_CD4
GO:1900053	negative regulation of retinoic acid biosynthetic process	1/703	1/18866	0.0372628008056822	0.208841953900388	0.175922056527798	AKR1C3	1	Naive.T_CD4
GO:1900098	regulation of plasma cell differentiation	1/703	1/18866	0.0372628008056822	0.208841953900388	0.175922056527798	XBP1	1	Naive.T_CD4
GO:1900100	positive regulation of plasma cell differentiation	1/703	1/18866	0.0372628008056822	0.208841953900388	0.175922056527798	XBP1	1	Naive.T_CD4
GO:1900142	negative regulation of oligodendrocyte apoptotic process	1/703	1/18866	0.0372628008056822	0.208841953900388	0.175922056527798	GAS6	1	Naive.T_CD4
GO:1900161	regulation of phospholipid scramblase activity	1/703	1/18866	0.0372628008056822	0.208841953900388	0.175922056527798	PRKCD	1	Naive.T_CD4
GO:1900163	positive regulation of phospholipid scramblase activity	1/703	1/18866	0.0372628008056822	0.208841953900388	0.175922056527798	PRKCD	1	Naive.T_CD4
GO:1900234	regulation of Kit signaling pathway	1/703	1/18866	0.0372628008056822	0.208841953900388	0.175922056527798	SH2B3	1	Naive.T_CD4
GO:1900235	negative regulation of Kit signaling pathway	1/703	1/18866	0.0372628008056822	0.208841953900388	0.175922056527798	SH2B3	1	Naive.T_CD4
GO:1901494	regulation of cysteine metabolic process	1/703	1/18866	0.0372628008056822	0.208841953900388	0.175922056527798	SLC7A11	1	Naive.T_CD4
GO:1902378	VEGF-activated neuropilin signaling pathway involved in axon guidance	1/703	1/18866	0.0372628008056822	0.208841953900388	0.175922056527798	NRP1	1	Naive.T_CD4
GO:1902569	negative regulation of activation of Janus kinase activity	1/703	1/18866	0.0372628008056822	0.208841953900388	0.175922056527798	CD300A	1	Naive.T_CD4
GO:1903072	regulation of death-inducing signaling complex assembly	1/703	1/18866	0.0372628008056822	0.208841953900388	0.175922056527798	PARK7	1	Naive.T_CD4
GO:1903073	negative regulation of death-inducing signaling complex assembly	1/703	1/18866	0.0372628008056822	0.208841953900388	0.175922056527798	PARK7	1	Naive.T_CD4
GO:1903167	regulation of pyrroline-5-carboxylate reductase activity	1/703	1/18866	0.0372628008056822	0.208841953900388	0.175922056527798	PARK7	1	Naive.T_CD4
GO:1903168	positive regulation of pyrroline-5-carboxylate reductase activity	1/703	1/18866	0.0372628008056822	0.208841953900388	0.175922056527798	PARK7	1	Naive.T_CD4
GO:1903176	regulation of tyrosine 3-monooxygenase activity	1/703	1/18866	0.0372628008056822	0.208841953900388	0.175922056527798	PARK7	1	Naive.T_CD4
GO:1903178	positive regulation of tyrosine 3-monooxygenase activity	1/703	1/18866	0.0372628008056822	0.208841953900388	0.175922056527798	PARK7	1	Naive.T_CD4
GO:1903184	L-dopa metabolic process	1/703	1/18866	0.0372628008056822	0.208841953900388	0.175922056527798	PARK7	1	Naive.T_CD4
GO:1903185	L-dopa biosynthetic process	1/703	1/18866	0.0372628008056822	0.208841953900388	0.175922056527798	PARK7	1	Naive.T_CD4
GO:1903189	glyoxal metabolic process	1/703	1/18866	0.0372628008056822	0.208841953900388	0.175922056527798	PARK7	1	Naive.T_CD4
GO:1903190	glyoxal catabolic process	1/703	1/18866	0.0372628008056822	0.208841953900388	0.175922056527798	PARK7	1	Naive.T_CD4
GO:1903195	regulation of L-dopa biosynthetic process	1/703	1/18866	0.0372628008056822	0.208841953900388	0.175922056527798	PARK7	1	Naive.T_CD4
GO:1903197	positive regulation of L-dopa biosynthetic process	1/703	1/18866	0.0372628008056822	0.208841953900388	0.175922056527798	PARK7	1	Naive.T_CD4
GO:1903198	regulation of L-dopa decarboxylase activity	1/703	1/18866	0.0372628008056822	0.208841953900388	0.175922056527798	PARK7	1	Naive.T_CD4
GO:1903200	positive regulation of L-dopa decarboxylase activity	1/703	1/18866	0.0372628008056822	0.208841953900388	0.175922056527798	PARK7	1	Naive.T_CD4
GO:1903639	regulation of gastrin-induced gastric acid secretion	1/703	1/18866	0.0372628008056822	0.208841953900388	0.175922056527798	SCT	1	Naive.T_CD4
GO:1903640	negative regulation of gastrin-induced gastric acid secretion	1/703	1/18866	0.0372628008056822	0.208841953900388	0.175922056527798	SCT	1	Naive.T_CD4
GO:1903673	mitotic cleavage furrow formation	1/703	1/18866	0.0372628008056822	0.208841953900388	0.175922056527798	RHOA	1	Naive.T_CD4
GO:1903710	spermine transmembrane transport	1/703	1/18866	0.0372628008056822	0.208841953900388	0.175922056527798	ATP13A2	1	Naive.T_CD4
GO:1903906	regulation of plasma membrane raft polarization	1/703	1/18866	0.0372628008056822	0.208841953900388	0.175922056527798	GSN	1	Naive.T_CD4
GO:1903996	negative regulation of non-membrane spanning protein tyrosine kinase activity	1/703	1/18866	0.0372628008056822	0.208841953900388	0.175922056527798	DUSP22	1	Naive.T_CD4
GO:1904570	negative regulation of selenocysteine incorporation	1/703	1/18866	0.0372628008056822	0.208841953900388	0.175922056527798	EIF4A3	1	Naive.T_CD4
GO:1904572	negative regulation of mRNA binding	1/703	1/18866	0.0372628008056822	0.208841953900388	0.175922056527798	EIF4A3	1	Naive.T_CD4
GO:1904573	regulation of selenocysteine insertion sequence binding	1/703	1/18866	0.0372628008056822	0.208841953900388	0.175922056527798	EIF4A3	1	Naive.T_CD4
GO:1904574	negative regulation of selenocysteine insertion sequence binding	1/703	1/18866	0.0372628008056822	0.208841953900388	0.175922056527798	EIF4A3	1	Naive.T_CD4
GO:1904750	negative regulation of protein localization to nucleolus	1/703	1/18866	0.0372628008056822	0.208841953900388	0.175922056527798	POLR1A	1	Naive.T_CD4
GO:1904799	regulation of neuron remodeling	1/703	1/18866	0.0372628008056822	0.208841953900388	0.175922056527798	BCL11A	1	Naive.T_CD4
GO:1904800	negative regulation of neuron remodeling	1/703	1/18866	0.0372628008056822	0.208841953900388	0.175922056527798	BCL11A	1	Naive.T_CD4
GO:1904998	negative regulation of leukocyte adhesion to arterial endothelial cell	1/703	1/18866	0.0372628008056822	0.208841953900388	0.175922056527798	KLF4	1	Naive.T_CD4
GO:1905035	negative regulation of antifungal innate immune response	1/703	1/18866	0.0372628008056822	0.208841953900388	0.175922056527798	FAM3A	1	Naive.T_CD4
GO:1905040	otic placode development	1/703	1/18866	0.0372628008056822	0.208841953900388	0.175922056527798	NRP1	1	Naive.T_CD4
GO:1905215	negative regulation of RNA binding	1/703	1/18866	0.0372628008056822	0.208841953900388	0.175922056527798	EIF4A3	1	Naive.T_CD4
GO:1905572	ganglioside GM1 transport to membrane	1/703	1/18866	0.0372628008056822	0.208841953900388	0.175922056527798	PSAP	1	Naive.T_CD4
GO:1905673	positive regulation of lysosome organization	1/703	1/18866	0.0372628008056822	0.208841953900388	0.175922056527798	GRN	1	Naive.T_CD4
GO:1990938	peptidyl-aspartic acid autophosphorylation	1/703	1/18866	0.0372628008056822	0.208841953900388	0.175922056527798	ATP13A2	1	Naive.T_CD4
GO:2000173	negative regulation of branching morphogenesis of a nerve	1/703	1/18866	0.0372628008056822	0.208841953900388	0.175922056527798	BCL11A	1	Naive.T_CD4
GO:2000277	positive regulation of oxidative phosphorylation uncoupler activity	1/703	1/18866	0.0372628008056822	0.208841953900388	0.175922056527798	PARK7	1	Naive.T_CD4
GO:2000284	positive regulation of cellular amino acid biosynthetic process	1/703	1/18866	0.0372628008056822	0.208841953900388	0.175922056527798	PARK7	1	Naive.T_CD4
GO:2000314	negative regulation of fibroblast growth factor receptor signaling pathway involved in neural plate anterior/posterior pattern formation	1/703	1/18866	0.0372628008056822	0.208841953900388	0.175922056527798	FUZ	1	Naive.T_CD4
GO:2000533	negative regulation of renal albumin absorption	1/703	1/18866	0.0372628008056822	0.208841953900388	0.175922056527798	GAS6	1	Naive.T_CD4
GO:2000752	regulation of glucosylceramide catabolic process	1/703	1/18866	0.0372628008056822	0.208841953900388	0.175922056527798	PRKCD	1	Naive.T_CD4
GO:2000753	positive regulation of glucosylceramide catabolic process	1/703	1/18866	0.0372628008056822	0.208841953900388	0.175922056527798	PRKCD	1	Naive.T_CD4
GO:2000759	regulation of N-terminal peptidyl-lysine acetylation	1/703	1/18866	0.0372628008056822	0.208841953900388	0.175922056527798	SOX4	1	Naive.T_CD4
GO:2000761	positive regulation of N-terminal peptidyl-lysine acetylation	1/703	1/18866	0.0372628008056822	0.208841953900388	0.175922056527798	SOX4	1	Naive.T_CD4
GO:2001191	regulation of gamma-delta T cell activation involved in immune response	1/703	1/18866	0.0372628008056822	0.208841953900388	0.175922056527798	LILRB1	1	Naive.T_CD4
GO:2001193	positive regulation of gamma-delta T cell activation involved in immune response	1/703	1/18866	0.0372628008056822	0.208841953900388	0.175922056527798	LILRB1	1	Naive.T_CD4
GO:0022406	membrane docking	12/703	180/18866	0.0374208351604965	0.209543535253421	0.176513047141236	AHI1/CETN2/EXOC6/OFD1/PACS2/PLEK/SNAP29/SNX3/STX7/TUBB/TUBG1/VAMP8	12	Naive.T_CD4
GO:0030195	negative regulation of blood coagulation	5/703	50/18866	0.0377875138841132	0.210671996112652	0.177463627957779	PRKCD/PROC/SERPINF2/SH2B3/THBD	5	Naive.T_CD4
GO:0031648	protein destabilization	5/703	50/18866	0.0377875138841132	0.210671996112652	0.177463627957779	FBXW11/GSN/SENP2/SERF2/XBP1	5	Naive.T_CD4
GO:0032608	interferon-beta production	5/703	50/18866	0.0377875138841132	0.210671996112652	0.177463627957779	IRF7/LILRB1/PTPRS/PYCARD/TLR7	5	Naive.T_CD4
GO:0032760	positive regulation of tumor necrosis factor production	5/703	50/18866	0.0377875138841132	0.210671996112652	0.177463627957779	CD2/CD36/CYBA/FCER1G/PYCARD	5	Naive.T_CD4
GO:1902743	regulation of lamellipodium organization	5/703	50/18866	0.0377875138841132	0.210671996112652	0.177463627957779	BRK1/CORO1C/ENPP2/RAC1/TWF2	5	Naive.T_CD4
GO:0072678	T cell migration	6/703	67/18866	0.0383650793645751	0.213705219377519	0.180018722203439	AIF1/APP/CXCR3/GPR183/PYCARD/RHOA	6	Naive.T_CD4
GO:0006401	RNA catabolic process	23/703	415/18866	0.0384587577552083	0.213806565904147	0.180104093409049	APEX1/DCPS/EIF4A3/EXOSC5/MAGOHB/MAPKAPK2/NSUN2/PAIP1/PNPT1/PRKCD/PSMA2/PSMB4/RNASE6/RNASEH2C/RNASET2/RPL23/RPL31/RPL36/RPS11/RPS15/RPS29/RPS4Y1/SND1	23	Naive.T_CD4
GO:0006790	sulfur compound metabolic process	21/703	371/18866	0.0384630672820455	0.213806565904147	0.180104093409049	ACSL3/AHCY/CBR4/CHPF/CHPF2/CHST15/CNDP2/COMT/DBI/GGCT/GLO1/GPX1/GSTP1/HS3ST3B1/KYNU/MGST2/MICAL1/PARK7/SLC7A11/ST3GAL2/ST3GAL4	21	Naive.T_CD4
GO:0035335	peptidyl-tyrosine dephosphorylation	8/703	103/18866	0.0385173634719136	0.213806565904147	0.180104093409049	DUSP22/DUSP3/DUSP5/PALD1/PTP4A3/PTPN18/PTPRE/PTPRS	8	Naive.T_CD4
GO:0048661	positive regulation of smooth muscle cell proliferation	8/703	103/18866	0.0385173634719136	0.213806565904147	0.180104093409049	AIF1/CYBA/JUN/MEF2D/NOTCH3/PHB/SERPINF2/SMPD3	8	Naive.T_CD4
GO:0010950	positive regulation of endopeptidase activity	12/703	181/18866	0.038783233269385	0.214608660513417	0.180779753306676	BCAP31/BID/CYFIP2/DAPK1/EGLN3/GSN/LGMN/LYN/PSENEN/PYCARD/RHOA/SYK	12	Naive.T_CD4
GO:0021782	glial cell development	9/703	122/18866	0.0387964543073017	0.214608660513417	0.180779753306676	ABCA2/APP/GRN/GSN/GSTP1/LYN/NDRG1/SIRT2/SOX4	9	Naive.T_CD4
GO:0043244	regulation of protein-containing complex disassembly	9/703	122/18866	0.0387964543073017	0.214608660513417	0.180779753306676	CAPG/DSTN/GSN/INSR/MAP1A/MTPN/PLEK/RUBCN/TWF2	9	Naive.T_CD4
GO:0097237	cellular response to toxic substance	9/703	122/18866	0.0387964543073017	0.214608660513417	0.180779753306676	ALOX5AP/CAT/CCS/CD36/GPX1/GSTP1/MGST2/PARK7/TXN	9	Naive.T_CD4
GO:0097529	myeloid leukocyte migration	14/703	222/18866	0.038925997559861	0.21513865895736	0.181226207740154	AIF1/CD300A/CD74/CSF1R/FCER1G/FUT7/JAML/LGMN/LYN/PECAM1/PPIB/RAC1/SYK/VEGFB	14	Naive.T_CD4
GO:0043154	negative regulation of cysteine-type endopeptidase activity involved in apoptotic process	7/703	85/18866	0.0391464197527162	0.216169580244869	0.182094624213136	CDKN2D/GAS6/GPX1/HERPUD1/KLF4/MICAL1/PARK7	7	Naive.T_CD4
GO:0010498	proteasomal protein catabolic process	26/703	483/18866	0.0394144351664166	0.217461304058309	0.18318273273483	ANAPC11/BAG6/BCAP31/CBFA2T3/CD2AP/DAB2/DDB1/DERL3/DNAJB12/EDEM1/FAM122A/FBXW11/FBXW5/GPX1/HERPUD1/HSP90B1/KCTD5/MAP1A/OGT/PARK7/PSMA2/PSMB4/SEC61B/SIRT2/UBE2J1/USP7	26	Naive.T_CD4
GO:0001914	regulation of T cell mediated cytotoxicity	4/703	35/18866	0.0401284904085079	0.219847917222949	0.185193142464381	CYRIB/IL7R/LILRB1/STX7	4	Naive.T_CD4
GO:0006691	leukotriene metabolic process	4/703	35/18866	0.0401284904085079	0.219847917222949	0.185193142464381	ALOX5AP/MAPKAPK2/MGST2/SYK	4	Naive.T_CD4
GO:0009262	deoxyribonucleotide metabolic process	4/703	35/18866	0.0401284904085079	0.219847917222949	0.185193142464381	ADA/DCK/NUDT1/SAMHD1	4	Naive.T_CD4
GO:0098751	bone cell development	4/703	35/18866	0.0401284904085079	0.219847917222949	0.185193142464381	LILRB1/LRRK1/SH2B3/TYROBP	4	Naive.T_CD4
GO:1903305	regulation of regulated secretory pathway	11/703	162/18866	0.0403040541247055	0.219847917222949	0.185193142464381	CD300A/FCER1G/FES/LYN/MICAL1/PRKCB/SCAMP5/SNX4/SPHK2/SYK/VAMP8	11	Naive.T_CD4
GO:0033002	muscle cell proliferation	15/703	244/18866	0.0403466147172584	0.219847917222949	0.185193142464381	AIF1/ARID2/COMT/CYBA/EPHB1/GSTP1/JUN/KLF4/MEF2C/MEF2D/NOTCH3/PHB/SERPINF2/SMPD3/VIPR2	15	Naive.T_CD4
GO:0002456	T cell mediated immunity	8/703	104/18866	0.0404265371739767	0.219847917222949	0.185193142464381	CTSC/DUSP22/CYRIB/FUT7/IL7R/KDELR1/LILRB1/STX7	8	Naive.T_CD4
GO:0032231	regulation of actin filament bundle assembly	8/703	104/18866	0.0404265371739767	0.219847917222949	0.185193142464381	CCDC88A/MKKS/NRP1/PLEK/RAC1/RHOA/SERPINF2/STMN1	8	Naive.T_CD4
GO:0048525	negative regulation of viral process	8/703	104/18866	0.0404265371739767	0.219847917222949	0.185193142464381	BST2/EIF2AK4/GSN/JUN/OAS1/PARP10/SNX3/TRIM26	8	Naive.T_CD4
GO:0006140	regulation of nucleotide metabolic process	9/703	123/18866	0.040539751485062	0.219847917222949	0.185193142464381	APP/CBFA2T3/DDIT4/INSR/OGT/PFKFB2/PPARA/SLC2A6/SPHK2	9	Naive.T_CD4
GO:0048675	axon extension	9/703	123/18866	0.040539751485062	0.219847917222949	0.185193142464381	DBNL/DPYSL2/NRP1/PLXNA4/PTPRS/SEMA7A/SHTN1/TWF2/ULK1	9	Naive.T_CD4
GO:0031113	regulation of microtubule polymerization	5/703	51/18866	0.0406612390888656	0.219847917222949	0.185193142464381	ANKRD53/FES/NIN/RAC1/STMN1	5	Naive.T_CD4
GO:0035272	exocrine system development	5/703	51/18866	0.0406612390888656	0.219847917222949	0.185193142464381	CST3/INSR/NRP1/POLB/XBP1	5	Naive.T_CD4
GO:0038084	vascular endothelial growth factor signaling pathway	5/703	51/18866	0.0406612390888656	0.219847917222949	0.185193142464381	FLT3/GAB1/NRP1/PTP4A3/VEGFB	5	Naive.T_CD4
GO:0072523	purine-containing compound catabolic process	5/703	51/18866	0.0406612390888656	0.219847917222949	0.185193142464381	ADA/AHCY/GPX1/NUDT1/SAMHD1	5	Naive.T_CD4
GO:1900047	negative regulation of hemostasis	5/703	51/18866	0.0406612390888656	0.219847917222949	0.185193142464381	PRKCD/PROC/SERPINF2/SH2B3/THBD	5	Naive.T_CD4
GO:0045428	regulation of nitric oxide biosynthetic process	6/703	68/18866	0.04080822613039	0.219847917222949	0.185193142464381	AIF1/CD36/DDAH2/INSR/KLF4/RAC1	6	Naive.T_CD4
GO:0034109	homotypic cell-cell adhesion	7/703	86/18866	0.041305901555902	0.219847917222949	0.185193142464381	FERMT3/LYN/PLEK/PRKCD/SH2B3/SLC7A11/SYK	7	Naive.T_CD4
GO:1903901	negative regulation of viral life cycle	7/703	86/18866	0.041305901555902	0.219847917222949	0.185193142464381	BST2/EIF2AK4/GSN/OAS1/PARP10/SNX3/TRIM26	7	Naive.T_CD4
GO:0002683	negative regulation of immune system process	25/703	463/18866	0.0414927820153077	0.219847917222949	0.185193142464381	ADA/BST2/BTK/CD300A/CD68/CD74/DUSP22/DUSP3/FAM3A/FCER1G/GPX1/GRN/HLA-DOA/HLA-DRB1/IL7R/LILRB1/LILRB4/LYN/MILR1/NFKBIA/PSMB4/SAMHD1/TNFRSF21/TSC22D3/TYROBP	25	Naive.T_CD4
GO:0006293	nucleotide-excision repair, preincision complex stabilization	3/703	21/18866	0.0415822779785514	0.219847917222949	0.185193142464381	DDB1/ERCC1/RPA1	3	Naive.T_CD4
GO:0006295	nucleotide-excision repair, DNA incision, 3'-to lesion	3/703	21/18866	0.0415822779785514	0.219847917222949	0.185193142464381	DDB1/ERCC1/RPA1	3	Naive.T_CD4
GO:0016137	glycoside metabolic process	3/703	21/18866	0.0415822779785514	0.219847917222949	0.185193142464381	AKR1C3/CBR4/NAGA	3	Naive.T_CD4
GO:0019370	leukotriene biosynthetic process	3/703	21/18866	0.0415822779785514	0.219847917222949	0.185193142464381	ALOX5AP/MGST2/SYK	3	Naive.T_CD4
GO:0032516	positive regulation of phosphoprotein phosphatase activity	3/703	21/18866	0.0415822779785514	0.219847917222949	0.185193142464381	CALM1/CALM2/CD300A	3	Naive.T_CD4
GO:0032616	interleukin-13 production	3/703	21/18866	0.0415822779785514	0.219847917222949	0.185193142464381	IRF4/SPHK2/TNFRSF21	3	Naive.T_CD4
GO:0035455	response to interferon-alpha	3/703	21/18866	0.0415822779785514	0.219847917222949	0.185193142464381	BST2/GAS6/IFNAR2	3	Naive.T_CD4
GO:0046386	deoxyribose phosphate catabolic process	3/703	21/18866	0.0415822779785514	0.219847917222949	0.185193142464381	ADA/NUDT1/SAMHD1	3	Naive.T_CD4
GO:0046514	ceramide catabolic process	3/703	21/18866	0.0415822779785514	0.219847917222949	0.185193142464381	NAGA/PRKCD/PSAP	3	Naive.T_CD4
GO:0046823	negative regulation of nucleocytoplasmic transport	3/703	21/18866	0.0415822779785514	0.219847917222949	0.185193142464381	CD36/PARK7/TXN	3	Naive.T_CD4
GO:0048485	sympathetic nervous system development	3/703	21/18866	0.0415822779785514	0.219847917222949	0.185193142464381	NRP1/PLXNA4/SOX4	3	Naive.T_CD4
GO:0060716	labyrinthine layer blood vessel development	3/703	21/18866	0.0415822779785514	0.219847917222949	0.185193142464381	JUNB/TMED2/VASH2	3	Naive.T_CD4
GO:1900543	negative regulation of purine nucleotide metabolic process	3/703	21/18866	0.0415822779785514	0.219847917222949	0.185193142464381	CBFA2T3/DDIT4/PPARA	3	Naive.T_CD4
GO:2000269	regulation of fibroblast apoptotic process	3/703	21/18866	0.0415822779785514	0.219847917222949	0.185193142464381	BID/BTG1/GAS6	3	Naive.T_CD4
GO:2001235	positive regulation of apoptotic signaling pathway	12/703	183/18866	0.0416119261811383	0.219847917222949	0.185193142464381	BCAP31/BID/BMF/CTSC/GSN/GZMB/ITM2C/PARK7/PDIA3/PRKCD/PRKRA/PYCARD	12	Naive.T_CD4
GO:0009267	cellular response to starvation	11/703	163/18866	0.0418352185033404	0.219847917222949	0.185193142464381	AKR1C3/COMT/EIF2AK4/FADS1/GAS6/HIGD1A/JUN/PPARA/RRAGC/SLC39A4/XBP1	11	Naive.T_CD4
GO:0002578	negative regulation of antigen processing and presentation	2/703	9/18866	0.0419496574569346	0.219847917222949	0.185193142464381	CD68/HLA-DOA	2	Naive.T_CD4
GO:0002579	positive regulation of antigen processing and presentation	2/703	9/18866	0.0419496574569346	0.219847917222949	0.185193142464381	CD74/PYCARD	2	Naive.T_CD4
GO:0006290	pyrimidine dimer repair	2/703	9/18866	0.0419496574569346	0.219847917222949	0.185193142464381	ERCC1/POLB	2	Naive.T_CD4
GO:0006621	protein retention in ER lumen	2/703	9/18866	0.0419496574569346	0.219847917222949	0.185193142464381	GPAA1/KDELR1	2	Naive.T_CD4
GO:0021612	facial nerve structural organization	2/703	9/18866	0.0419496574569346	0.219847917222949	0.185193142464381	NRP1/PLXNA4	2	Naive.T_CD4
GO:0030638	polyketide metabolic process	2/703	9/18866	0.0419496574569346	0.219847917222949	0.185193142464381	AKR1C3/CBR4	2	Naive.T_CD4
GO:0031642	negative regulation of myelination	2/703	9/18866	0.0419496574569346	0.219847917222949	0.185193142464381	CTSC/TNFRSF21	2	Naive.T_CD4
GO:0033240	positive regulation of cellular amine metabolic process	2/703	9/18866	0.0419496574569346	0.219847917222949	0.185193142464381	COMT/PARK7	2	Naive.T_CD4
GO:0035247	peptidyl-arginine omega-N-methylation	2/703	9/18866	0.0419496574569346	0.219847917222949	0.185193142464381	PRMT7/PRMT9	2	Naive.T_CD4
GO:0035520	monoubiquitinated protein deubiquitination	2/703	9/18866	0.0419496574569346	0.219847917222949	0.185193142464381	BAP1/USP7	2	Naive.T_CD4
GO:0044597	daunorubicin metabolic process	2/703	9/18866	0.0419496574569346	0.219847917222949	0.185193142464381	AKR1C3/CBR4	2	Naive.T_CD4
GO:0044598	doxorubicin metabolic process	2/703	9/18866	0.0419496574569346	0.219847917222949	0.185193142464381	AKR1C3/CBR4	2	Naive.T_CD4
GO:0045048	protein insertion into ER membrane	2/703	9/18866	0.0419496574569346	0.219847917222949	0.185193142464381	BAG6/TRAM1	2	Naive.T_CD4
GO:0045586	regulation of gamma-delta T cell differentiation	2/703	9/18866	0.0419496574569346	0.219847917222949	0.185193142464381	SOX4/SYK	2	Naive.T_CD4
GO:0060267	positive regulation of respiratory burst	2/703	9/18866	0.0419496574569346	0.219847917222949	0.185193142464381	INSR/JCHAIN	2	Naive.T_CD4
GO:0060297	regulation of sarcomere organization	2/703	9/18866	0.0419496574569346	0.219847917222949	0.185193142464381	AKAP13/MEF2C	2	Naive.T_CD4
GO:0060982	coronary artery morphogenesis	2/703	9/18866	0.0419496574569346	0.219847917222949	0.185193142464381	ARID2/NRP1	2	Naive.T_CD4
GO:0070255	regulation of mucus secretion	2/703	9/18866	0.0419496574569346	0.219847917222949	0.185193142464381	ADA/CYBA	2	Naive.T_CD4
GO:0071635	negative regulation of transforming growth factor beta production	2/703	9/18866	0.0419496574569346	0.219847917222949	0.185193142464381	CD2AP/TYROBP	2	Naive.T_CD4
GO:0072102	glomerulus morphogenesis	2/703	9/18866	0.0419496574569346	0.219847917222949	0.185193142464381	MEF2C/NOTCH3	2	Naive.T_CD4
GO:0099159	regulation of modification of postsynaptic structure	2/703	9/18866	0.0419496574569346	0.219847917222949	0.185193142464381	BAIAP2/RHOA	2	Naive.T_CD4
GO:1901844	regulation of cell communication by electrical coupling involved in cardiac conduction	2/703	9/18866	0.0419496574569346	0.219847917222949	0.185193142464381	CALM1/CALM2	2	Naive.T_CD4
GO:1903069	regulation of ER-associated ubiquitin-dependent protein catabolic process	2/703	9/18866	0.0419496574569346	0.219847917222949	0.185193142464381	BCAP31/HERPUD1	2	Naive.T_CD4
GO:1904153	negative regulation of retrograde protein transport, ER to cytosol	2/703	9/18866	0.0419496574569346	0.219847917222949	0.185193142464381	DERL3/UBE2J1	2	Naive.T_CD4
GO:1904667	negative regulation of ubiquitin protein ligase activity	2/703	9/18866	0.0419496574569346	0.219847917222949	0.185193142464381	MAD2L2/RPL23	2	Naive.T_CD4
GO:0051101	regulation of DNA binding	9/703	124/18866	0.0423352817832842	0.221467881589435	0.186557750760422	IRF4/JUN/KDM1A/KLF4/MAD2L2/NFKBIA/PARK7/SIRT2/TXN	9	Naive.T_CD4
GO:0060348	bone development	13/703	204/18866	0.0423942063025655	0.221467881589435	0.186557750760422	AKAP13/ANKRD11/LILRB1/LRRK1/MEF2C/MEF2D/PPIB/RHOA/RUNX2/SH2B3/SMPD3/SULF2/TYROBP	13	Naive.T_CD4
GO:0002824	positive regulation of adaptive immune response based on somatic recombination of immune receptors built from immunoglobulin superfamily domains	8/703	105/18866	0.0423976612450141	0.221467881589435	0.186557750760422	ADA/BTK/CD4/CYRIB/FCER1G/MAD2L2/STX7/TNFSF13B	8	Naive.T_CD4
GO:0062014	negative regulation of small molecule metabolic process	8/703	105/18866	0.0423976612450141	0.221467881589435	0.186557750760422	AKR1C3/CBFA2T3/CLTC/DDIT4/FAM3A/PLEK/PPARA/SMPD3	8	Naive.T_CD4
GO:0045732	positive regulation of protein catabolic process	14/703	225/18866	0.0427665109162848	0.223069307324705	0.18790674268213	ABCA2/BAG6/BCAP31/CBFA2T3/CTSC/DAB2/DDB1/EDEM1/FAM122A/HERPUD1/OAZ1/RILP/SIRT2/SNX9	14	Naive.T_CD4
GO:0010769	regulation of cell morphogenesis involved in differentiation	18/703	310/18866	0.0427741867134077	0.223069307324705	0.18790674268213	ABI2/BAIAP2/CORO1C/CUX1/DBNL/DPYSL2/NIN/NRP1/P4HB/PLXNA4/PTPRS/RAC1/RAP2A/RHOA/SEMA7A/SHTN1/TWF2/ZEB2	18	Naive.T_CD4
GO:0001558	regulation of cell growth	23/703	420/18866	0.0430329442665247	0.22423539095743	0.188889015769128	BAP1/BCL11A/BST2/BTG1/CDKN2D/CYBA/DBNL/DPYSL2/FAM122A/MAD2L2/MTPN/NET1/NRP1/PHB/PLXNA4/PPARA/PTPRS/RGS2/RHOA/SEMA7A/SHTN1/SPHK2/TWF2	23	Naive.T_CD4
GO:0002695	negative regulation of leukocyte activation	12/703	184/18866	0.0430789351532142	0.224291794618123	0.188936528482926	BTK/CD300A/CD74/DUSP22/DUSP3/GRN/HLA-DRB1/LILRB1/LYN/MILR1/TNFRSF21/TYROBP	12	Naive.T_CD4
GO:0048662	negative regulation of smooth muscle cell proliferation	6/703	69/18866	0.0433474959052437	0.225322191429213	0.18980450315306	AIF1/COMT/GSTP1/KLF4/MEF2C/VIPR2	6	Naive.T_CD4
GO:0071230	cellular response to amino acid stimulus	6/703	69/18866	0.0433474959052437	0.225322191429213	0.18980450315306	BAIAP2/BCL11A/CYBA/CYBB/RRAGC/XBP1	6	Naive.T_CD4
GO:0048013	ephrin receptor signaling pathway	7/703	87/18866	0.0435413101873435	0.226045503187344	0.190413798793254	ARPC3/ARPC4/EPHB1/LYN/PSENEN/RAC1/RHOA	7	Naive.T_CD4
GO:0002704	negative regulation of leukocyte mediated immunity	5/703	52/18866	0.0436638538612117	0.226045503187344	0.190413798793254	BST2/CD300A/DUSP22/IL7R/LILRB1	5	Naive.T_CD4
GO:0031103	axon regeneration	5/703	52/18866	0.0436638538612117	0.226045503187344	0.190413798793254	GRN/JUN/KLF4/NREP/PTPRS	5	Naive.T_CD4
GO:0051496	positive regulation of stress fiber assembly	5/703	52/18866	0.0436638538612117	0.226045503187344	0.190413798793254	CCDC88A/NRP1/RAC1/RHOA/SERPINF2	5	Naive.T_CD4
GO:1903557	positive regulation of tumor necrosis factor superfamily cytokine production	5/703	52/18866	0.0436638538612117	0.226045503187344	0.190413798793254	CD2/CD36/CYBA/FCER1G/PYCARD	5	Naive.T_CD4
GO:0018345	protein palmitoylation	4/703	36/18866	0.0438626416428824	0.226706587032661	0.1909706755483	ZDHHC17/ZDHHC21/ZDHHC24/ZDHHC4	4	Naive.T_CD4
GO:0021955	central nervous system neuron axonogenesis	4/703	36/18866	0.0438626416428824	0.226706587032661	0.1909706755483	EPHB1/NIN/PLXNA4/ZEB2	4	Naive.T_CD4
GO:0001952	regulation of cell-matrix adhesion	9/703	125/18866	0.0441835695225896	0.22799579807045	0.192056667384856	CD36/CORO1C/DUSP22/DUSP3/GPM6B/MAP4K4/NRP1/RAC1/RHOA	9	Naive.T_CD4
GO:0008637	apoptotic mitochondrial changes	9/703	125/18866	0.0441835695225896	0.22799579807045	0.192056667384856	BID/BMF/GGCT/GPX1/GZMB/HIGD1A/JUN/PYCARD/SLC25A5	9	Naive.T_CD4
GO:0006493	protein O-linked glycosylation	8/703	106/18866	0.0444313440064054	0.228719218783578	0.192666054805398	GALNT2/OGT/SLC35C2/ST3GAL2/ST3GAL4/ST6GALNAC4/VEGFB/XXYLT1	8	Naive.T_CD4
GO:0032091	negative regulation of protein binding	8/703	106/18866	0.0444313440064054	0.228719218783578	0.192666054805398	CTSZ/DAB2/KDM1A/PARK7/PPARA/PRKCD/SENP2/STMN1	8	Naive.T_CD4
GO:0034446	substrate adhesion-dependent cell spreading	8/703	106/18866	0.0444313440064054	0.228719218783578	0.192666054805398	CORO1C/FERMT3/NRP1/P4HB/PARVB/RAC1/RHOA/SRGAP2	8	Naive.T_CD4
GO:2000045	regulation of G1/S transition of mitotic cell cycle	12/703	185/18866	0.0445815110767046	0.229307159392921	0.193161317941851	AIF1/APEX1/ARID3A/BID/CDK2AP2/CDKN2D/KCNA5/KLF4/PLAGL1/SENP2/SOX4/UBE2E2	12	Naive.T_CD4
GO:0042594	response to starvation	13/703	206/18866	0.0452300809260823	0.232455645565312	0.195813506125556	AKR1C3/COMT/EIF2AK4/EIF4EBP1/FADS1/GAS6/HIGD1A/JUN/PPARA/RRAGC/SLC39A4/ULK1/XBP1	13	Naive.T_CD4
GO:0014068	positive regulation of phosphatidylinositol 3-kinase signaling	7/703	88/18866	0.0458533173627904	0.235279531890488	0.19819226135384	CAT/FLT3/GAB1/INSR/LYN/MYDGF/PIK3AP1	7	Naive.T_CD4
GO:1901879	regulation of protein depolymerization	7/703	88/18866	0.0458533173627904	0.235279531890488	0.19819226135384	CAPG/DSTN/GSN/MAP1A/MTPN/PLEK/TWF2	7	Naive.T_CD4
GO:0043967	histone H4 acetylation	6/703	70/18866	0.0459836330064223	0.235710379491399	0.198555194158225	CTBP1/EP400/HCFC1/IRF4/OGT/SMARCB1	6	Naive.T_CD4
GO:0055074	calcium ion homeostasis	25/703	468/18866	0.0460666299373612	0.235710379491399	0.198555194158225	APP/ATP13A2/BCAP31/CALM1/CALM2/CD36/CD4/CD52/CIB2/CXCR3/CYBA/CYSLTR1/GNA15/GNB1/GRINA/GTF2I/HERPUD1/HSP90B1/ITPR2/KCNA5/LETM1/LYN/PACS2/PRKCB/RMDN3	25	Naive.T_CD4
GO:0006911	phagocytosis, engulfment	9/703	126/18866	0.0460851118259289	0.235710379491399	0.198555194158225	AIF1/CD300A/CD36/FCER1G/GSN/IGHM/IGKC/RAC1/TRBC2	9	Naive.T_CD4
GO:0018210	peptidyl-threonine modification	9/703	126/18866	0.0460851118259289	0.235710379491399	0.198555194158225	APP/CALM1/CALM2/DDIT4/GALNT2/PRKCB/PRKCD/SIRT2/ULK1	9	Naive.T_CD4
GO:1903532	positive regulation of secretion by cell	18/703	313/18866	0.0462108163924868	0.236163931851988	0.19893725275578	ATP13A2/CD2AP/FCER1G/HLA-DRB1/MAP2K6/NADK/PFKFB2/PPIA/RAC1/SCAMP5/SCT/SMPD3/SNX4/SOX4/SPHK2/SYK/VAMP8/XBP1	18	Naive.T_CD4
GO:0030148	sphingolipid biosynthetic process	8/703	107/18866	0.0465281536718016	0.237365909645865	0.199949761983214	ABCA2/CERS6/CLN8/PRKCD/SMPD3/SPHK2/ST6GALNAC4/UGCG	8	Naive.T_CD4
GO:0000731	DNA synthesis involved in DNA repair	5/703	53/18866	0.0467960063354581	0.237365909645865	0.199949761983214	CDKN2D/MAD2L2/PARP10/POLD2/RPA1	5	Naive.T_CD4
GO:0009311	oligosaccharide metabolic process	5/703	53/18866	0.0467960063354581	0.237365909645865	0.199949761983214	MPDU1/NAGA/ST3GAL2/ST3GAL4/ST6GALNAC4	5	Naive.T_CD4
GO:0002313	mature B cell differentiation involved in immune response	3/703	22/18866	0.0468553904427946	0.237365909645865	0.199949761983214	ADA/GPR183/XBP1	3	Naive.T_CD4
GO:0006925	inflammatory cell apoptotic process	3/703	22/18866	0.0468553904427946	0.237365909645865	0.199949761983214	IRF7/MEF2C/SLC7A11	3	Naive.T_CD4
GO:0009083	branched-chain amino acid catabolic process	3/703	22/18866	0.0468553904427946	0.237365909645865	0.199949761983214	BCAT2/IVD/PPM1K	3	Naive.T_CD4
GO:0034312	diol biosynthetic process	3/703	22/18866	0.0468553904427946	0.237365909645865	0.199949761983214	ABCA2/QDPR/SPHK2	3	Naive.T_CD4
GO:0045061	thymic T cell selection	3/703	22/18866	0.0468553904427946	0.237365909645865	0.199949761983214	CARD11/CD3D/CD74	3	Naive.T_CD4
GO:0045980	negative regulation of nucleotide metabolic process	3/703	22/18866	0.0468553904427946	0.237365909645865	0.199949761983214	CBFA2T3/DDIT4/PPARA	3	Naive.T_CD4
GO:0050802	circadian sleep/wake cycle, sleep	3/703	22/18866	0.0468553904427946	0.237365909645865	0.199949761983214	ADA/CST3/PTGDS	3	Naive.T_CD4
GO:0055093	response to hyperoxia	3/703	22/18866	0.0468553904427946	0.237365909645865	0.199949761983214	CAT/KCNA5/POLB	3	Naive.T_CD4
GO:0046879	hormone secretion	18/703	314/18866	0.0473990415577734	0.239929434171015	0.202109196416772	BTK/CCDC186/CPT1A/HLA-DRB1/HMGN3/ITPR2/KCNA5/LYN/NADK/PARK7/PFKFB2/RAC1/SCT/SLC25A5/SMPD3/SNX4/SOX4/VAMP8	18	Naive.T_CD4
GO:0002285	lymphocyte activation involved in immune response	12/703	187/18866	0.0476946740505924	0.241234441788008	0.203208494807148	ADA/CD74/EIF2AK4/ERCC1/FCER1G/GAPT/GPR183/HLA-DMB/IRF4/LILRB1/MAD2L2/XBP1	12	Naive.T_CD4
GO:0006296	nucleotide-excision repair, DNA incision, 5'-to lesion	4/703	37/18866	0.0477850418377616	0.24130878609758	0.203271120173301	DDB1/ERCC1/POLD2/RPA1	4	Naive.T_CD4
GO:0032941	secretion by tissue	4/703	37/18866	0.0477850418377616	0.24130878609758	0.203271120173301	ADA/CYBA/SCT/VAMP8	4	Naive.T_CD4
GO:1903052	positive regulation of proteolysis involved in cellular protein catabolic process	9/703	127/18866	0.048040378039396	0.242406274632332	0.204195610853662	BAG6/BCAP31/CBFA2T3/CTSC/DAB2/EDEM1/FAM122A/HERPUD1/SIRT2	9	Naive.T_CD4
GO:0045766	positive regulation of angiogenesis	13/703	208/18866	0.0481955272575834	0.242996895532701	0.204693131785068	BTG1/CYBB/GAB1/GRN/KLF4/MTDH/MYDGF/NRP1/PRKCB/TMIGD2/VASH2/VEGFB/XBP1	13	Naive.T_CD4
GO:0034250	positive regulation of cellular amide metabolic process	11/703	167/18866	0.048360865921159	0.243637916939299	0.205233108557076	ABCA2/APP/EIF2AK4/EIF4A3/MIF4GD/PAIP1/PRKCD/RHOA/SMPD3/SOX4/SPHK2	11	Naive.T_CD4
GO:0051592	response to calcium ion	10/703	147/18866	0.0485470653156826	0.244201896425301	0.205708187578145	AKR1C3/ALOX5AP/CALM1/CALM2/JUN/JUNB/LGMN/MEF2C/RASA4/TXNIP	10	Naive.T_CD4
GO:1901990	regulation of mitotic cell cycle phase transition	24/703	448/18866	0.0485493892548262	0.244201896425301	0.205708187578145	AIF1/ANAPC11/APEX1/APP/ARID3A/BID/CDK2AP2/CDKN2D/CETN2/DDB1/KCNA5/KLF4/MAD2L2/MIIP/OFD1/PLAGL1/PSMA2/PSMB4/SENP2/SIRT2/SOX4/TUBB/TUBG1/UBE2E2	24	Naive.T_CD4
GO:0002791	regulation of peptide secretion	21/703	381/18866	0.0486255893821451	0.244324156839176	0.205811176000917	ATP13A2/CD2AP/CD74/CPT1A/ERP29/HLA-DRB1/HMGN3/ITPR2/KCNA5/LYN/NADK/PFKFB2/PPIA/RAC1/SCAMP5/SCT/SLC25A5/SOX4/SYK/TLR10/XBP1	21	Naive.T_CD4
GO:0006024	glycosaminoglycan biosynthetic process	8/703	108/18866	0.0486886176454364	0.244324156839176	0.205811176000917	CHPF/CHPF2/CHST15/CLTC/HS3ST3B1/SMPD3/ST3GAL2/ST3GAL4	8	Naive.T_CD4
GO:0032526	response to retinoic acid	8/703	108/18866	0.0486886176454364	0.244324156839176	0.205811176000917	CDKN2D/IGF2R/KLF4/LTK/LYN/SERPINF1/TMEM161A/TWF2	8	Naive.T_CD4
GO:0071478	cellular response to radiation	12/703	188/18866	0.0493058879124415	0.247227164391157	0.208256580523917	BMF/CALM1/CYBA/DDB1/EIF2AK4/ERCC1/GNB1/KDM1A/NET1/OPN3/TMEM109/TMEM161A	12	Naive.T_CD4
GO:0044262	cellular carbohydrate metabolic process	17/703	294/18866	0.0495124596102315	0.248067924111592	0.208964810725284	CALM1/CBFA2T3/DDB1/DDIT4/FAM3A/GALK1/INSR/ITPK1/NAGK/OGT/PFKFB2/PGD/PLEK/PPARA/SCARB2/SDHAF3/USP7	17	Naive.T_CD4
GO:0035303	regulation of dephosphorylation	13/703	209/18866	0.0497275360542992	0.248949941094443	0.209707794779099	CALM1/CALM2/CD300A/FAM122A/HSP90B1/MEF2C/PHACTR1/PLEK/PPP1R14A/PPP1R14B/PPP6R1/PRKCD/RCAN1	13	Naive.T_CD4
GO:0045931	positive regulation of mitotic cell cycle	11/703	168/18866	0.0500943406353495	0.250589572213536	0.211088969744333	AIF1/ANAPC11/APEX1/APP/DUSP3/EIF4EBP1/INSR/KCNA5/LGMN/SMPD3/UBE2E2	11	Naive.T_CD4
GO:0018958	phenol-containing compound metabolic process	8/703	109/18866	0.0509132218864376	0.251032971318425	0.211462475550699	ASIP/COMT/CTSB/MFSD12/MTPN/PARK7/SLC7A11/ZEB2	8	Naive.T_CD4
GO:0002291	T cell activation via T cell receptor contact with antigen bound to MHC molecule on antigen presenting cell	2/703	10/18866	0.0511669587196539	0.251032971318425	0.211462475550699	HLA-DMB/LILRB1	2	Naive.T_CD4
GO:0003211	cardiac ventricle formation	2/703	10/18866	0.0511669587196539	0.251032971318425	0.211462475550699	MEF2C/SOX4	2	Naive.T_CD4
GO:0010587	miRNA catabolic process	2/703	10/18866	0.0511669587196539	0.251032971318425	0.211462475550699	PNPT1/SND1	2	Naive.T_CD4
GO:0030647	aminoglycoside antibiotic metabolic process	2/703	10/18866	0.0511669587196539	0.251032971318425	0.211462475550699	AKR1C3/CBR4	2	Naive.T_CD4
GO:0032000	positive regulation of fatty acid beta-oxidation	2/703	10/18866	0.0511669587196539	0.251032971318425	0.211462475550699	CPT1A/PPARA	2	Naive.T_CD4
GO:0034135	regulation of toll-like receptor 2 signaling pathway	2/703	10/18866	0.0511669587196539	0.251032971318425	0.211462475550699	CYBA/LYN	2	Naive.T_CD4
GO:0034163	regulation of toll-like receptor 9 signaling pathway	2/703	10/18866	0.0511669587196539	0.251032971318425	0.211462475550699	LILRA4/PTPRS	2	Naive.T_CD4
GO:0034350	regulation of glial cell apoptotic process	2/703	10/18866	0.0511669587196539	0.251032971318425	0.211462475550699	GAS6/PRKCD	2	Naive.T_CD4
GO:0034975	protein folding in endoplasmic reticulum	2/703	10/18866	0.0511669587196539	0.251032971318425	0.211462475550699	HSP90B1/PDIA3	2	Naive.T_CD4
GO:0035376	sterol import	2/703	10/18866	0.0511669587196539	0.251032971318425	0.211462475550699	CD36/STARD5	2	Naive.T_CD4
GO:0036500	ATF6-mediated unfolded protein response	2/703	10/18866	0.0511669587196539	0.251032971318425	0.211462475550699	HSP90B1/XBP1	2	Naive.T_CD4
GO:0042989	sequestering of actin monomers	2/703	10/18866	0.0511669587196539	0.251032971318425	0.211462475550699	GSN/TWF2	2	Naive.T_CD4
GO:0045348	positive regulation of MHC class II biosynthetic process	2/703	10/18866	0.0511669587196539	0.251032971318425	0.211462475550699	CIITA/XBP1	2	Naive.T_CD4
GO:0051342	regulation of cyclic-nucleotide phosphodiesterase activity	2/703	10/18866	0.0511669587196539	0.251032971318425	0.211462475550699	CALM1/CALM2	2	Naive.T_CD4
GO:0051918	negative regulation of fibrinolysis	2/703	10/18866	0.0511669587196539	0.251032971318425	0.211462475550699	SERPINF2/THBD	2	Naive.T_CD4
GO:0060600	dichotomous subdivision of an epithelial terminal unit	2/703	10/18866	0.0511669587196539	0.251032971318425	0.211462475550699	AREG/NRP1	2	Naive.T_CD4
GO:0070508	cholesterol import	2/703	10/18866	0.0511669587196539	0.251032971318425	0.211462475550699	CD36/STARD5	2	Naive.T_CD4
GO:0070862	negative regulation of protein exit from endoplasmic reticulum	2/703	10/18866	0.0511669587196539	0.251032971318425	0.211462475550699	DERL3/UBE2J1	2	Naive.T_CD4
GO:0070942	neutrophil mediated cytotoxicity	2/703	10/18866	0.0511669587196539	0.251032971318425	0.211462475550699	DNASE1/DNASE1L3	2	Naive.T_CD4
GO:0071670	smooth muscle cell chemotaxis	2/703	10/18866	0.0511669587196539	0.251032971318425	0.211462475550699	AIF1/GSTP1	2	Naive.T_CD4
GO:1900426	positive regulation of defense response to bacterium	2/703	10/18866	0.0511669587196539	0.251032971318425	0.211462475550699	CYBA/GRN	2	Naive.T_CD4
GO:2000048	negative regulation of cell-cell adhesion mediated by cadherin	2/703	10/18866	0.0511669587196539	0.251032971318425	0.211462475550699	MAD2L2/NOTCH4	2	Naive.T_CD4
GO:2000109	regulation of macrophage apoptotic process	2/703	10/18866	0.0511669587196539	0.251032971318425	0.211462475550699	IRF7/MEF2C	2	Naive.T_CD4
GO:2000271	positive regulation of fibroblast apoptotic process	2/703	10/18866	0.0511669587196539	0.251032971318425	0.211462475550699	BID/BTG1	2	Naive.T_CD4
GO:0000281	mitotic cytokinesis	6/703	72/18866	0.051548958200702	0.252235687637993	0.212475606889524	ANKRD53/EFHC1/RHOA/SNX18/SNX9/STMN1	6	Naive.T_CD4
GO:0014912	negative regulation of smooth muscle cell migration	4/703	38/18866	0.0518950743513231	0.252235687637993	0.212475606889524	AIF1/APEX1/GSTP1/MEF2C	4	Naive.T_CD4
GO:0032733	positive regulation of interleukin-10 production	4/703	38/18866	0.0518950743513231	0.252235687637993	0.212475606889524	FCER1G/IRF4/PYCARD/SYK	4	Naive.T_CD4
GO:0034661	ncRNA catabolic process	4/703	38/18866	0.0518950743513231	0.252235687637993	0.212475606889524	EXOSC5/NSUN2/PNPT1/SND1	4	Naive.T_CD4
GO:0042769	DNA damage response, detection of DNA damage	4/703	38/18866	0.0518950743513231	0.252235687637993	0.212475606889524	DDB1/POLD2/RPA1/SOX4	4	Naive.T_CD4
GO:0044003	modulation by symbiont of host process	4/703	38/18866	0.0518950743513231	0.252235687637993	0.212475606889524	CD4/EIF2AK4/INSR/ULK1	4	Naive.T_CD4
GO:0071276	cellular response to cadmium ion	4/703	38/18866	0.0518950743513231	0.252235687637993	0.212475606889524	AKR1C3/CYBB/GSN/JUN	4	Naive.T_CD4
GO:2000403	positive regulation of lymphocyte migration	4/703	38/18866	0.0518950743513231	0.252235687637993	0.212475606889524	AIF1/APP/PYCARD/RHOA	4	Naive.T_CD4
GO:0000041	transition metal ion transport	9/703	129/18866	0.052113817483863	0.252235687637993	0.212475606889524	ABCB7/ATP6V0B/ATP6V1B2/CLTC/FTH1/SLC25A28/SLC30A5/SLC39A3/SLC39A4	9	Naive.T_CD4
GO:0071482	cellular response to light stimulus	9/703	129/18866	0.052113817483863	0.252235687637993	0.212475606889524	BMF/CALM1/DDB1/EIF2AK4/ERCC1/GNB1/KDM1A/OPN3/TMEM161A	9	Naive.T_CD4
GO:1901657	glycosyl compound metabolic process	9/703	129/18866	0.052113817483863	0.252235687637993	0.212475606889524	ADA/AHCY/AKR1C3/CARD11/CBR4/DCK/NAGA/RHOA/UCK2	9	Naive.T_CD4
GO:0005996	monosaccharide metabolic process	17/703	296/18866	0.0521290906775324	0.252235687637993	0.212475606889524	ADPGK/CHST15/CPT1A/DDB1/FAM3A/FUOM/FUT7/G6PC3/GALK1/INSR/OAS1/OGT/PFKFB2/PGD/PPARA/SDHAF3/USP7	17	Naive.T_CD4
GO:0051348	negative regulation of transferase activity	17/703	296/18866	0.0521290906775324	0.252235687637993	0.212475606889524	CD300A/CDKN2D/CORO1C/DUSP22/DUSP3/DUSP5/GSTP1/HHEX/LYN/MAD2L2/PARK7/PRKCD/PYCARD/RGS2/RPL23/RUBCN/SH2B3	17	Naive.T_CD4
GO:0051896	regulation of protein kinase B signaling	15/703	253/18866	0.0523129721296732	0.252235687637993	0.212475606889524	AKR1C3/AREG/GAB1/GAS6/GPX1/INSR/KLF4/MTDH/MYDGF/PARK7/PHB/PIK3AP1/RAC1/SH2B3/TXN	15	Naive.T_CD4
GO:1903364	positive regulation of cellular protein catabolic process	10/703	149/18866	0.0523269785046364	0.252235687637993	0.212475606889524	ABCA2/BAG6/BCAP31/CBFA2T3/CTSC/DAB2/EDEM1/FAM122A/HERPUD1/SIRT2	10	Naive.T_CD4
GO:0006907	pinocytosis	3/703	23/18866	0.0524403452191877	0.252235687637993	0.212475606889524	MAPKAPK2/MAPKAPK3/PYCARD	3	Naive.T_CD4
GO:0010155	regulation of proton transport	3/703	23/18866	0.0524403452191877	0.252235687637993	0.212475606889524	PARK7/SLC30A5/SPHK2	3	Naive.T_CD4
GO:0010288	response to lead ion	3/703	23/18866	0.0524403452191877	0.252235687637993	0.212475606889524	APP/CAT/QDPR	3	Naive.T_CD4
GO:0018230	peptidyl-L-cysteine S-palmitoylation	3/703	23/18866	0.0524403452191877	0.252235687637993	0.212475606889524	ZDHHC21/ZDHHC24/ZDHHC4	3	Naive.T_CD4
GO:0018231	peptidyl-S-diacylglycerol-L-cysteine biosynthetic process from peptidyl-cysteine	3/703	23/18866	0.0524403452191877	0.252235687637993	0.212475606889524	ZDHHC21/ZDHHC24/ZDHHC4	3	Naive.T_CD4
GO:0032693	negative regulation of interleukin-10 production	3/703	23/18866	0.0524403452191877	0.252235687637993	0.212475606889524	LILRB1/TNFRSF21/TYROBP	3	Naive.T_CD4
GO:0050860	negative regulation of T cell receptor signaling pathway	3/703	23/18866	0.0524403452191877	0.252235687637993	0.212475606889524	DUSP22/DUSP3/LILRB4	3	Naive.T_CD4
GO:0071577	zinc ion transmembrane transport	3/703	23/18866	0.0524403452191877	0.252235687637993	0.212475606889524	SLC30A5/SLC39A3/SLC39A4	3	Naive.T_CD4
GO:1900273	positive regulation of long-term synaptic potentiation	3/703	23/18866	0.0524403452191877	0.252235687637993	0.212475606889524	APP/EIF2AK4/LGMN	3	Naive.T_CD4
GO:1901032	negative regulation of response to reactive oxygen species	3/703	23/18866	0.0524403452191877	0.252235687637993	0.212475606889524	PARK7/PSAP/TXN	3	Naive.T_CD4
GO:1903206	negative regulation of hydrogen peroxide-induced cell death	3/703	23/18866	0.0524403452191877	0.252235687637993	0.212475606889524	PARK7/PSAP/TXN	3	Naive.T_CD4
GO:0030595	leukocyte chemotaxis	14/703	232/18866	0.05275146915026	0.253540972298688	0.213575138653018	AIF1/CD74/CSF1R/CXCR3/FCER1G/GAS6/GPR183/JAML/LGMN/LYN/PPIB/RAC1/SYK/VEGFB	14	Naive.T_CD4
GO:0007041	lysosomal transport	8/703	110/18866	0.0532024103391174	0.254998847218576	0.214803207770727	ATP13A2/GRN/IGF2R/NCOA4/NPC1/PSAP/RILP/SCARB2	8	Naive.T_CD4
GO:1901800	positive regulation of proteasomal protein catabolic process	8/703	110/18866	0.0532024103391174	0.254998847218576	0.214803207770727	BAG6/BCAP31/CBFA2T3/DAB2/EDEM1/FAM122A/HERPUD1/SIRT2	8	Naive.T_CD4
GO:0006094	gluconeogenesis	7/703	91/18866	0.0532546981020921	0.254998847218576	0.214803207770727	DDB1/FAM3A/G6PC3/OGT/PPARA/SDHAF3/USP7	7	Naive.T_CD4
GO:0051492	regulation of stress fiber assembly	7/703	91/18866	0.0532546981020921	0.254998847218576	0.214803207770727	CCDC88A/MKKS/NRP1/RAC1/RHOA/SERPINF2/STMN1	7	Naive.T_CD4
GO:0097306	cellular response to alcohol	7/703	91/18866	0.0532546981020921	0.254998847218576	0.214803207770727	ADCY7/AKR1C3/CYBB/GNB1/ITPR2/KLF4/SPHK2	7	Naive.T_CD4
GO:0035065	regulation of histone acetylation	5/703	55/18866	0.0534505418075229	0.255361464905154	0.215108665787973	CTBP1/PARK7/RPS6KA4/SMARCB1/SPHK2	5	Naive.T_CD4
GO:0050819	negative regulation of coagulation	5/703	55/18866	0.0534505418075229	0.255361464905154	0.215108665787973	PRKCD/PROC/SERPINF2/SH2B3/THBD	5	Naive.T_CD4
GO:0051452	intracellular pH reduction	5/703	55/18866	0.0534505418075229	0.255361464905154	0.215108665787973	ATP6V0B/ATP6V1B2/DMXL1/GRN/SLC9A7	5	Naive.T_CD4
GO:0032874	positive regulation of stress-activated MAPK cascade	11/703	170/18866	0.0536860947977953	0.256294844775702	0.215894916363022	APP/DBNL/DUSP22/FGD2/MAP3K2/PYCARD/RASSF2/SERPINF2/SYK/TRAF4/ZEB2	11	Naive.T_CD4
GO:0097530	granulocyte migration	10/703	150/18866	0.054288180886271	0.258975331108928	0.21815287583634	CD300A/CD74/CSF1R/FCER1G/FUT7/JAML/PECAM1/PPIB/RAC1/SYK	10	Naive.T_CD4
GO:0022604	regulation of cell morphogenesis	26/703	499/18866	0.0543546225929396	0.259098492449752	0.218256623172342	ABI2/ARHGAP18/BAIAP2/BCL11A/CORO1C/CSF1R/CUX1/DBNL/DPYSL2/ENPP2/FES/FGD2/HCK/NIN/NRP1/P4HB/PARVB/PLXNA4/PTPRS/RAC1/RAP2A/RHOA/SEMA7A/SHTN1/TWF2/ZEB2	26	Naive.T_CD4
GO:0002709	regulation of T cell mediated immunity	6/703	73/18866	0.0544791061214949	0.259304282718578	0.218429974582961	DUSP22/CYRIB/FUT7/IL7R/LILRB1/STX7	6	Naive.T_CD4
GO:0015807	L-amino acid transport	6/703	73/18866	0.0544791061214949	0.259304282718578	0.218429974582961	RGS2/SLC15A4/SLC3A2/SLC43A2/SLC7A11/SLC7A5	6	Naive.T_CD4
GO:0051650	establishment of vesicle localization	13/703	212/18866	0.0545238247489927	0.259323604958296	0.218446251045063	AREG/ASIP/CCDC186/CTSC/CTSZ/FBXW11/MKKS/PPP6R1/SNAP29/TMED10/TMED2/TMED9/WDR11	13	Naive.T_CD4
GO:0002831	regulation of response to biotic stimulus	22/703	409/18866	0.0550748951755918	0.261749390037201	0.220489657993741	CARD11/CD36/CLEC4C/CYBA/EIF2AK4/FAM3A/FBXW11/FCER1G/GRN/HCK/IFNAR2/IRF7/LILRB1/LYN/NFKBIL1/PRKCD/PSMA2/PSMB4/PYCARD/SAMHD1/SIRT2/SYK	22	Naive.T_CD4
GO:0051302	regulation of cell division	11/703	171/18866	0.0555449767795008	0.263254008535406	0.221757102468141	ANKRD53/CALM1/CALM2/CAT/CDK2AP2/CETN2/EFHC1/RHOA/SIRT2/TXNIP/VEGFB	11	Naive.T_CD4
GO:0140056	organelle localization by membrane tethering	11/703	171/18866	0.0555449767795008	0.263254008535406	0.221757102468141	AHI1/CETN2/EXOC6/OFD1/PACS2/PLEK/SNAP29/STX7/TUBB/TUBG1/VAMP8	11	Naive.T_CD4
GO:0002526	acute inflammatory response	8/703	111/18866	0.0555565844290776	0.263254008535406	0.221757102468141	BTK/DNASE1/DNASE1L3/FCER1G/FUT7/GSTP1/PARK7/SERPINF2	8	Naive.T_CD4
GO:0061387	regulation of extent of cell growth	8/703	111/18866	0.0555565844290776	0.263254008535406	0.221757102468141	DBNL/DPYSL2/NRP1/PLXNA4/PTPRS/SEMA7A/SHTN1/TWF2	8	Naive.T_CD4
GO:1900407	regulation of cellular response to oxidative stress	7/703	92/18866	0.0558785467527086	0.264300036062156	0.222638243973733	CD36/GPX1/P4HB/PARK7/PSAP/SLC7A11/TXN	7	Naive.T_CD4
GO:1903321	negative regulation of protein modification by small protein conjugation or removal	7/703	92/18866	0.0558785467527086	0.264300036062156	0.222638243973733	MAD2L2/OGT/PARK7/PARP10/RPL23/SENP2/SOX4	7	Naive.T_CD4
GO:0006413	translational initiation	12/703	192/18866	0.0561217203848556	0.264300036062156	0.222638243973733	EIF2AK4/EIF3B/EIF4EBP1/MIF4GD/PAIP1/RPL23/RPL31/RPL36/RPS11/RPS15/RPS29/RPS4Y1	12	Naive.T_CD4
GO:0044272	sulfur compound biosynthetic process	12/703	192/18866	0.0561217203848556	0.264300036062156	0.222638243973733	ACSL3/CBR4/CHPF/CHPF2/CHST15/CNDP2/GGCT/GSTP1/MGST2/SLC7A11/ST3GAL2/ST3GAL4	12	Naive.T_CD4
GO:0007431	salivary gland development	4/703	39/18866	0.0561917292098281	0.264300036062156	0.222638243973733	CST3/NRP1/POLB/XBP1	4	Naive.T_CD4
GO:0030049	muscle filament sliding	4/703	39/18866	0.0561917292098281	0.264300036062156	0.222638243973733	MYL6/MYL6B/TNNI2/TPM2	4	Naive.T_CD4
GO:0033275	actin-myosin filament sliding	4/703	39/18866	0.0561917292098281	0.264300036062156	0.222638243973733	MYL6/MYL6B/TNNI2/TPM2	4	Naive.T_CD4
GO:0033683	nucleotide-excision repair, DNA incision	4/703	39/18866	0.0561917292098281	0.264300036062156	0.222638243973733	DDB1/ERCC1/POLD2/RPA1	4	Naive.T_CD4
GO:0034205	amyloid-beta formation	4/703	39/18866	0.0561917292098281	0.264300036062156	0.222638243973733	ABCA2/APP/PSENEN/TMED10	4	Naive.T_CD4
GO:0060416	response to growth hormone	4/703	39/18866	0.0561917292098281	0.264300036062156	0.222638243973733	LEPROT/LYN/PNPT1/RBBP4	4	Naive.T_CD4
GO:2001056	positive regulation of cysteine-type endopeptidase activity	10/703	151/18866	0.0562973135048635	0.264566442041056	0.222862656199361	BCAP31/BID/CYFIP2/DAPK1/EGLN3/GSN/LGMN/PYCARD/RHOA/SYK	10	Naive.T_CD4
GO:1901214	regulation of neuron death	18/703	321/18866	0.0563313308704537	0.264566442041056	0.222862656199361	ATP13A2/CTSZ/DDIT4/EGLN3/EPHB1/GRN/HYOU1/JUN/LGMN/MEF2C/MYBL2/NRP1/PARK7/PPARA/RHOA/SERPINF1/SLC7A11/TYROBP	18	Naive.T_CD4
GO:0010332	response to gamma radiation	5/703	56/18866	0.0569732537674313	0.266991486060747	0.224905438902486	CYBA/GPX1/KDM1A/POLB/TMEM109	5	Naive.T_CD4
GO:0031295	T cell costimulation	5/703	56/18866	0.0569732537674313	0.266991486060747	0.224905438902486	CARD11/LYN/RAC1/TMIGD2/TNFSF13B	5	Naive.T_CD4
GO:0050732	negative regulation of peptidyl-tyrosine phosphorylation	5/703	56/18866	0.0569732537674313	0.266991486060747	0.224905438902486	CD300A/DUSP22/LRRK1/PRKCD/SH2B3	5	Naive.T_CD4
GO:0002244	hematopoietic progenitor cell differentiation	11/703	172/18866	0.0574462365729978	0.268511190951622	0.226185591691353	CSF1R/DHTKD1/FLT3/PLD4/PLEK/PSMA2/PSMB4/RBM47/SMPD3/SOX4/ZFAT	11	Naive.T_CD4
GO:0018394	peptidyl-lysine acetylation	11/703	172/18866	0.0574462365729978	0.268511190951622	0.226185591691353	BAG6/CTBP1/EP400/HCFC1/IRF4/OGT/PARK7/RPS6KA4/SMARCB1/SOX4/SPHK2	11	Naive.T_CD4
GO:0050714	positive regulation of protein secretion	11/703	172/18866	0.0574462365729978	0.268511190951622	0.226185591691353	ATP13A2/CD2AP/HLA-DRB1/NADK/PFKFB2/PPIA/RAC1/SCAMP5/SOX4/SYK/XBP1	11	Naive.T_CD4
GO:0071453	cellular response to oxygen levels	14/703	235/18866	0.0574853091691875	0.268511190951622	0.226185591691353	CHCHD2/CYBB/EGLN3/EIF4EBP1/GNB1/HIGD1A/HYOU1/NDRG1/NPEPPS/P4HB/PSMA2/PSMB4/SIRT2/SLC29A1	14	Naive.T_CD4
GO:1903036	positive regulation of response to wounding	6/703	74/18866	0.0575080412103975	0.268511190951622	0.226185591691353	CD36/GRN/PLEK/SERPINF2/THBD/XBP1	6	Naive.T_CD4
GO:0002793	positive regulation of peptide secretion	12/703	193/18866	0.0579197487730921	0.270019495819927	0.22745614145086	ATP13A2/CD2AP/HLA-DRB1/NADK/PFKFB2/PPIA/RAC1/SCAMP5/SCT/SOX4/SYK/XBP1	12	Naive.T_CD4
GO:0033622	integrin activation	3/703	24/18866	0.0583299649432896	0.270019495819927	0.22745614145086	FERMT3/MZB1/PLEK	3	Naive.T_CD4
GO:0044346	fibroblast apoptotic process	3/703	24/18866	0.0583299649432896	0.270019495819927	0.22745614145086	BID/BTG1/GAS6	3	Naive.T_CD4
GO:0045821	positive regulation of glycolytic process	3/703	24/18866	0.0583299649432896	0.270019495819927	0.22745614145086	APP/INSR/PFKFB2	3	Naive.T_CD4
GO:1902993	positive regulation of amyloid precursor protein catabolic process	3/703	24/18866	0.0583299649432896	0.270019495819927	0.22745614145086	ABCA2/APP/LYN	3	Naive.T_CD4
GO:0006497	protein lipidation	7/703	93/18866	0.0585813953875956	0.270019495819927	0.22745614145086	DBI/GPAA1/UGCG/ZDHHC17/ZDHHC21/ZDHHC24/ZDHHC4	7	Naive.T_CD4
GO:0032088	negative regulation of NF-kappaB transcription factor activity	7/703	93/18866	0.0585813953875956	0.270019495819927	0.22745614145086	CAT/KLF4/NFKBIA/NFKBIL1/PARP10/PYCARD/USP7	7	Naive.T_CD4
GO:0032677	regulation of interleukin-8 production	7/703	93/18866	0.0585813953875956	0.270019495819927	0.22745614145086	CD2/CD74/KLF4/PARK7/PYCARD/SYK/TLR7	7	Naive.T_CD4
GO:2000117	negative regulation of cysteine-type endopeptidase activity	7/703	93/18866	0.0585813953875956	0.270019495819927	0.22745614145086	CDKN2D/GAS6/GPX1/HERPUD1/KLF4/MICAL1/PARK7	7	Naive.T_CD4
GO:0001101	response to acid chemical	9/703	132/18866	0.0586369854094011	0.270019495819927	0.22745614145086	BAIAP2/BCL11A/CYBA/CYBB/GSTP1/LYN/RHOA/RRAGC/XBP1	9	Naive.T_CD4
GO:0019751	polyol metabolic process	9/703	132/18866	0.0586369854094011	0.270019495819927	0.22745614145086	ABCA2/CALM1/GALK1/INPP4A/ITPK1/PLD4/PLEK/QDPR/SPHK2	9	Naive.T_CD4
GO:0044242	cellular lipid catabolic process	14/703	236/18866	0.0591254542776217	0.270019495819927	0.22745614145086	ACAA1/ACADM/AKR1C3/CPT1A/ENPP2/IVD/MGLL/MGST2/NAGA/PPARA/PRKCD/PSAP/SIRT2/SMPD3	14	Naive.T_CD4
GO:0021543	pallium development	11/703	173/18866	0.0593901343159967	0.270019495819927	0.22745614145086	EFHC1/KDM1A/MKKS/PHACTR1/PTPRS/RHOA/SCT/SRGAP2/TACC1/UQCRQ/ZEB2	11	Naive.T_CD4
GO:0051607	defense response to virus	15/703	258/18866	0.0599298434369028	0.270019495819927	0.22745614145086	BST2/DDIT4/EIF2AK4/EXOSC5/IFNAR2/IRF7/LILRB1/OAS1/PHB/PYCARD/RNASE6/SAMHD1/STAT2/TLR7/UNC93B1	15	Naive.T_CD4
GO:0045834	positive regulation of lipid metabolic process	10/703	153/18866	0.060460537121539	0.270019495819927	0.22745614145086	ACSL3/CD74/CPT1A/FLT3/LYN/PPARA/PRKCD/SCT/SMPD3/SPHK2	10	Naive.T_CD4
GO:0007009	plasma membrane organization	8/703	113/18866	0.0604612800645003	0.270019495819927	0.22745614145086	BAIAP2/GSN/NDRG1/PACSIN1/PRKCD/PSAP/SNX9/UGCG	8	Naive.T_CD4
[truncated: 27,448 more rows]

## Sheet: Naive T_GO_CC
Supplementary Data Table S6:GO and KEGG enrichment in Naive T cluster
[truncated: 3,198 more rows]

## Sheet: Naive T_GO_MF
Supplementary Data Table S6:GO and KEGG enrichment in Naive T cluster
[truncated: 4,516 more rows]
