# Supplementary material for: Decoding immune cell dynamics in ischemic stroke: insights from single-cell RNA sequencing analysis
Source: Front Aging Neurosci. 2025 Apr 15;17:1549518. doi: 10.3389/fnagi.2025.1549518 (PMC12037566; doi:10.3389/fnagi.2025.1549518)
Supplement: Supplementary file 8 [file Table_7.XLSX]

## Sheet: NK_KEGG_Pathway
Supplementary Data Table S7:GO and KEGG enrichment in NK cluster
ID	Description	GeneRatio	BgRatio	pvalue	p.adjust	qvalue	geneID	Count	Group
hsa04650	Natural killer cell mediated cytotoxicity	16/62	136/5894	2.94160788532515e-13	2.41211846596662e-11	1.95075049237352e-11	CD247/CD48/FCGR3A/FYN/GZMB/HLA-A/HLA-C/ITGB2/KIR2DL1/KIR2DL3/KIR3DL1/KIR3DL2/KLRC2/KLRD1/PRF1/TYROBP	16	NK_HBA2
hsa05332	Graft-versus-host disease	10/62	43/5894	1.1412804519341e-11	4.6792498529298e-10	3.78424570904464e-10	GZMB/HLA-A/HLA-C/HLA-F/KIR2DL1/KIR2DL3/KIR3DL1/KIR3DL2/KLRD1/PRF1	10	NK_HBA2
hsa03010	Ribosome	12/62	92/5894	1.14704738257461e-10	3.13526284570394e-09	2.53557842463862e-09	RPL28/RPL39/RPL41/RPL7A/RPS10/RPS11/RPS17/RPS18/RPS2/RPS20/RPS9/UBA52	12	NK_HBA2
hsa04612	Antigen processing and presentation	10/62	78/5894	5.64080560570024e-09	1.15636514916855e-07	9.35186192523987e-08	HLA-A/HLA-C/HLA-F/HSP90AB1/KIR2DL1/KIR2DL3/KIR3DL1/KIR3DL2/KLRC2/KLRD1	10	NK_HBA2
hsa04380	Osteoclast differentiation	9/62	128/5894	6.22097663461678e-06	0.000102024016807715	8.2509795364391e-05	CYBA/FCGR3A/FOS/FOSB/FYN/JUN/JUNB/NFKBIA/TYROBP	9	NK_HBA2
hsa05416	Viral myocarditis	7/62	72/5894	8.69566823857891e-06	0.000118840799260578	9.61100173737669e-05	ACTB/FYN/HLA-A/HLA-C/HLA-F/ITGB2/PRF1	7	NK_HBA2
hsa04660	T cell receptor signaling pathway	8/62	108/5894	1.45727600508856e-05	0.000170709474881803	0.000138057726797863	CD247/CD3D/CD3E/CD3G/FOS/FYN/JUN/NFKBIA	8	NK_HBA2
hsa05330	Allograft rejection	5/62	39/5894	4.78275173222867e-05	0.000490232052553438	0.000396464946224219	GZMB/HLA-A/HLA-C/HLA-F/PRF1	5	NK_HBA2
hsa05142	Chagas disease (American trypanosomiasis)	7/62	104/5894	9.64114032133432e-05	0.000776589341451077	0.000628050430185081	CD247/CD3D/CD3E/CD3G/FOS/JUN/NFKBIA	7	NK_HBA2
hsa04940	Type I diabetes mellitus	5/62	45/5894	9.66931312252882e-05	0.000776589341451077	0.000628050430185081	GZMB/HLA-A/HLA-C/HLA-F/PRF1	5	NK_HBA2
hsa05140	Leishmaniasis	6/62	73/5894	0.000104176618975144	0.000776589341451077	0.000628050430185081	CYBA/FCGR3A/FOS/ITGB2/JUN/NFKBIA	6	NK_HBA2
hsa05320	Autoimmune thyroid disease	5/62	54/5894	0.000232768934847765	0.00159058772145973	0.00128635463994818	GZMB/HLA-A/HLA-C/HLA-F/PRF1	5	NK_HBA2
hsa04145	Phagosome	7/62	156/5894	0.00115241785528102	0.00726909724100338	0.00587873075973316	ACTB/CYBA/FCGR3A/HLA-A/HLA-C/HLA-F/ITGB2	7	NK_HBA2
hsa05340	Primary immunodeficiency	3/62	35/5894	0.00570965334845272	0.0334422553266516	0.0270457263874076	CD3D/CD3E/IL7R	3	NK_HBA2
hsa04640	Hematopoietic cell lineage	4/62	88/5894	0.0134044567750926	0.0732776970371727	0.0592618089004092	CD3D/CD3E/CD3G/IL7R	4	NK_HBA2
hsa05323	Rheumatoid arthritis	4/62	92/5894	0.015570979244063	0.0778165446810295	0.062932507251667	FOS/ITGB2/JUN/LTB	4	NK_HBA2
hsa05144	Malaria	3/62	51/5894	0.0161326982875305	0.0778165446810295	0.062932507251667	HBA1/HBA2/ITGB2	3	NK_HBA2
hsa04670	Leukocyte transendothelial migration	4/62	117/5894	0.0340574014844353	0.155150384540205	0.12547463704792	ACTB/CXCR4/CYBA/ITGB2	4	NK_HBA2
hsa04662	B cell receptor signaling pathway	3/62	75/5894	0.0438423599863752	0.189214395730672	0.153023195520312	FOS/JUN/NFKBIA	3	NK_HBA2
hsa05143	African trypanosomiasis	2/62	35/5894	0.0518836727995933	0.211367746604492	0.170939255918908	HBA1/HBA2	2	NK_HBA2
hsa04514	Cell adhesion molecules (CAMs)	4/62	136/5894	0.054130764374321	0.211367746604492	0.170939255918908	HLA-A/HLA-C/HLA-F/ITGB2	4	NK_HBA2
hsa04620	Toll-like receptor signaling pathway	3/62	102/5894	0.0916112223314808	0.341460010508246	0.276148660616425	FOS/JUN/NFKBIA	3	NK_HBA2
hsa05150	Staphylococcus aureus infection	2/62	56/5894	0.116936572320019	0.390448137354372	0.31576678630713	FCGR3A/ITGB2	2	NK_HBA2
hsa05130	Pathogenic Escherichia coli infection	2/62	58/5894	0.123889621058105	0.390448137354372	0.31576678630713	ACTB/FYN	2	NK_HBA2
hsa04621	NOD-like receptor signaling pathway	2/62	59/5894	0.12740366446889	0.390448137354372	0.31576678630713	HSP90AB1/NFKBIA	2	NK_HBA2
hsa04142	Lysosome	3/62	121/5894	0.134042521788834	0.390448137354372	0.31576678630713	CD63/CTSW/GNPTAB	3	NK_HBA2
hsa04062	Chemokine signaling pathway	4/62	189/5894	0.136749320046952	0.390448137354372	0.31576678630713	CX3CR1/CXCR4/NFKBIA/XCL1	4	NK_HBA2
hsa05131	Shigellosis	2/62	62/5894	0.138085316869229	0.390448137354372	0.31576678630713	ACTB/NFKBIA	2	NK_HBA2
hsa05210	Colorectal cancer	2/62	62/5894	0.138085316869229	0.390448137354372	0.31576678630713	FOS/JUN	2	NK_HBA2
hsa04060	Cytokine-cytokine receptor interaction	5/62	265/5894	0.144972040902257	0.396256911799502	0.320464511468147	CX3CR1/CXCR4/IL7R/LTB/XCL1	5	NK_HBA2
hsa05120	Epithelial cell signaling in Helicobacter pylori infection	2/62	68/5894	0.160001354419161	0.420821687895947	0.340330761713025	JUN/NFKBIA	2	NK_HBA2
hsa04144	Endocytosis	4/62	203/5894	0.164223097715491	0.420821687895947	0.340330761713025	CXCR4/HLA-A/HLA-C/HLA-F	4	NK_HBA2
hsa04520	Adherens junction	2/62	73/5894	0.178727435069882	0.444110596234253	0.359165180523208	ACTB/FYN	2	NK_HBA2
hsa01040	Biosynthesis of unsaturated fatty acids	1/62	21/5894	0.199446842867791	0.481018856328202	0.389013965965042	TECR	1	NK_HBA2
hsa00532	Glycosaminoglycan biosynthesis - chondroitin sulfate / dermatan sulfate	1/62	22/5894	0.207898110659754	0.487075573545709	0.393912209671113	B3GAT1	1	NK_HBA2
hsa05215	Prostate cancer	2/62	89/5894	0.240444556939064	0.533740587432212	0.431651566216038	HSP90AB1/NFKBIA	2	NK_HBA2
hsa00534	Glycosaminoglycan biosynthesis - heparan sulfate / heparin	1/62	26/5894	0.2408341674999	0.533740587432212	0.431651566216038	B3GAT1	1	NK_HBA2
hsa04141	Protein processing in endoplasmic reticulum	3/62	168/5894	0.259316152074881	0.556440156855643	0.450009369472471	DNAJB1/HSP90AB1/PPP1R15A	3	NK_HBA2
hsa03020	RNA polymerase	1/62	29/5894	0.264648367285001	0.556440156855643	0.450009369472471	POLR2J3	1	NK_HBA2
hsa05146	Amoebiasis	2/62	106/5894	0.307032253405886	0.629416119482067	0.509027156962391	ITGB2/SERPINB1	2	NK_HBA2
hsa05020	Prion diseases	1/62	36/5894	0.317393666614083	0.634787333228166	0.513371014035616	FYN	1	NK_HBA2
hsa04510	Focal adhesion	3/62	200/5894	0.351965984624115	0.687171684266129	0.555735765195971	ACTB/FYN/JUN	3	NK_HBA2
hsa04722	Neurotrophin signaling pathway	2/62	127/5894	0.387724853138177	0.739201344393572	0.597813667481323	JUN/NFKBIA	2	NK_HBA2
hsa04360	Axon guidance	2/62	130/5894	0.398960516108646	0.739201344393572	0.597813667481323	CXCR4/FYN	2	NK_HBA2
hsa04672	Intestinal immune network for IgA production	1/62	49/5894	0.405659274362326	0.739201344393572	0.597813667481323	CXCR4	1	NK_HBA2
hsa05110	Vibrio cholerae infection	1/62	54/5894	0.436529862963589	0.754814515012639	0.610440493527552	ACTB	1	NK_HBA2
hsa04623	Cytosolic DNA-sensing pathway	1/62	56/5894	0.448431460513866	0.754814515012639	0.610440493527552	NFKBIA	1	NK_HBA2
hsa05200	Pathways in cancer	4/62	327/5894	0.453486025034881	0.754814515012639	0.610440493527552	FOS/HSP90AB1/JUN/NFKBIA	4	NK_HBA2
hsa00140	Steroid hormone biosynthesis	1/62	57/5894	0.454289159973979	0.754814515012639	0.610440493527552	AKR1C3	1	NK_HBA2
hsa00590	Arachidonic acid metabolism	1/62	59/5894	0.465821539296371	0.754814515012639	0.610440493527552	AKR1C3	1	NK_HBA2
hsa04920	Adipocytokine signaling pathway	1/62	68/5894	0.514818936802571	0.754814515012639	0.610440493527552	NFKBIA	1	NK_HBA2
hsa05211	Renal cell carcinoma	1/62	70/5894	0.525091411594911	0.754814515012639	0.610440493527552	JUN	1	NK_HBA2
hsa00980	Metabolism of xenobiotics by cytochrome P450	1/62	71/5894	0.530147100551146	0.754814515012639	0.610440493527552	AKR1C3	1	NK_HBA2
hsa04622	RIG-I-like receptor signaling pathway	1/62	71/5894	0.530147100551146	0.754814515012639	0.610440493527552	NFKBIA	1	NK_HBA2
hsa05100	Bacterial invasion of epithelial cells	1/62	71/5894	0.530147100551146	0.754814515012639	0.610440493527552	ACTB	1	NK_HBA2
hsa05220	Chronic myeloid leukemia	1/62	73/5894	0.540100138635283	0.754814515012639	0.610440493527552	NFKBIA	1	NK_HBA2
hsa04010	MAPK signaling pathway	3/62	268/5894	0.540613189194041	0.754814515012639	0.610440493527552	DUSP1/FOS/JUN	3	NK_HBA2
hsa04971	Gastric acid secretion	1/62	74/5894	0.544998573853392	0.754814515012639	0.610440493527552	ACTB	1	NK_HBA2
hsa05412	Arrhythmogenic right ventricular cardiomyopathy (ARVC)	1/62	74/5894	0.544998573853392	0.754814515012639	0.610440493527552	ACTB	1	NK_HBA2
hsa04370	VEGF signaling pathway	1/62	76/5894	0.554641950706058	0.754814515012639	0.610440493527552	SH2D2A	1	NK_HBA2
hsa04664	Fc epsilon RI signaling pathway	1/62	79/5894	0.568731142513087	0.754814515012639	0.610440493527552	FYN	1	NK_HBA2
hsa05410	Hypertrophic cardiomyopathy (HCM)	1/62	83/5894	0.586836557923582	0.754814515012639	0.610440493527552	ACTB	1	NK_HBA2
hsa05222	Small cell lung cancer	1/62	85/5894	0.595606704105229	0.754814515012639	0.610440493527552	NFKBIA	1	NK_HBA2
hsa04012	ErbB signaling pathway	1/62	87/5894	0.604193627772881	0.754814515012639	0.610440493527552	JUN	1	NK_HBA2
hsa04914	Progesterone-mediated oocyte maturation	1/62	87/5894	0.604193627772881	0.754814515012639	0.610440493527552	HSP90AB1	1	NK_HBA2
hsa04210	Apoptosis	1/62	89/5894	0.612601095281299	0.754814515012639	0.610440493527552	NFKBIA	1	NK_HBA2
hsa05414	Dilated cardiomyopathy	1/62	90/5894	0.616738689095693	0.754814515012639	0.610440493527552	ACTB	1	NK_HBA2
hsa04666	Fc gamma R-mediated phagocytosis	1/62	95/5894	0.636783291090937	0.767724585682909	0.620881243877063	FCGR3A	1	NK_HBA2
hsa00240	Pyrimidine metabolism	1/62	99/5894	0.652073165797758	0.767724585682909	0.620881243877063	POLR2J3	1	NK_HBA2
hsa04912	GnRH signaling pathway	1/62	101/5894	0.659478829337311	0.767724585682909	0.620881243877063	JUN	1	NK_HBA2
hsa04810	Regulation of actin cytoskeleton	2/62	214/5894	0.664737141262031	0.767724585682909	0.620881243877063	ACTB/ITGB2	2	NK_HBA2
hsa04530	Tight junction	1/62	133/5894	0.758898157872263	0.835170120725223	0.67542641342348	ACTB	1	NK_HBA2
hsa05145	Toxoplasmosis	1/62	133/5894	0.758898157872263	0.835170120725223	0.67542641342348	NFKBIA	1	NK_HBA2
hsa05160	Hepatitis C	1/62	135/5894	0.76406016475024	0.835170120725223	0.67542641342348	NFKBIA	1	NK_HBA2
hsa05322	Systemic lupus erythematosus	1/62	138/5894	0.771599930461618	0.835170120725223	0.67542641342348	FCGR3A	1	NK_HBA2
hsa04120	Ubiquitin mediated proteolysis	1/62	139/5894	0.77406011189167	0.835170120725223	0.67542641342348	UBE2F	1	NK_HBA2
hsa04310	Wnt signaling pathway	1/62	151/5894	0.801624120590468	0.84081661077009	0.679992894461048	JUN	1	NK_HBA2
hsa03013	RNA transport	1/62	152/5894	0.803765737258305	0.84081661077009	0.679992894461048	EEF1A1	1	NK_HBA2
hsa04630	Jak-STAT signaling pathway	1/62	155/5894	0.810055027449233	0.84081661077009	0.679992894461048	IL7R	1	NK_HBA2
hsa00230	Purine metabolism	1/62	162/5894	0.823969014356553	0.844568239715466	0.683026946111353	POLR2J3	1	NK_HBA2
hsa05016	Huntington's disease	1/62	183/5894	0.859967403921731	0.870584285451629	0.704066880403756	POLR2J3	1	NK_HBA2
hsa04080	Neuroactive ligand-receptor interaction	1/62	272/5894	0.947396542963191	0.947396542963191	0.766187191356624	S1PR5	1	NK_HBA2
hsa04650	Natural killer cell mediated cytotoxicity	14/40	136/5894	8.59830373414662e-14	3.52530453100011e-12	2.53423689006427e-12	CD247/FCER1G/FCGR3A/HLA-C/KIR2DL1/KIR2DL3/KIR3DL2/KLRC1/KLRC2/KLRD1/PRF1/PTPN6/SH2D1B/TYROBP	14	NK_HLA-DQB1
hsa03010	Ribosome	9/40	92/5894	6.7989626319175e-09	1.39378733954309e-07	1.00195238786153e-07	RPL28/RPL39/RPL41/RPS14/RPS2/RPS25/RPS27/RPS28/RPS29	9	NK_HLA-DQB1
hsa05332	Graft-versus-host disease	7/40	43/5894	1.03002135867563e-08	1.4076958568567e-07	1.01195080852343e-07	HLA-C/KIR2DL1/KIR2DL3/KIR3DL2/KLRC1/KLRD1/PRF1	7	NK_HLA-DQB1
hsa04612	Antigen processing and presentation	7/40	78/5894	7.10499379889027e-07	7.28261864386253e-06	5.23525858865599e-06	HLA-C/KIR2DL1/KIR2DL3/KIR3DL2/KLRC1/KLRC2/KLRD1	7	NK_HLA-DQB1
hsa05142	Chagas disease (American trypanosomiasis)	5/40	104/5894	0.000625570842006229	0.00512968090445108	0.00368757548972093	CCL3/CCL3L3/CD247/CD3D/CD3G	5	NK_HLA-DQB1
hsa04640	Hematopoietic cell lineage	4/40	88/5894	0.00281412770441724	0.0192298726468512	0.0138237852146812	CD3D/CD3G/CD7/IL7R	4	NK_HLA-DQB1
hsa04660	T cell receptor signaling pathway	4/40	108/5894	0.00586769990165109	0.0343679565668135	0.0247061048490572	CD247/CD3D/CD3G/PTPN6	4	NK_HLA-DQB1
hsa04630	Jak-STAT signaling pathway	4/40	155/5894	0.020164550971452	0.103343323728692	0.0742904509474549	CCND3/IL2RB/IL7R/PTPN6	4	NK_HLA-DQB1
hsa05340	Primary immunodeficiency	2/40	35/5894	0.0232037242479963	0.105705854907539	0.0759888045548418	CD3D/IL7R	2	NK_HLA-DQB1
hsa05330	Allograft rejection	2/40	39/5894	0.0284108177412384	0.116484352739077	0.0837371470268079	HLA-C/PRF1	2	NK_HLA-DQB1
hsa04060	Cytokine-cytokine receptor interaction	5/40	265/5894	0.0321550531702913	0.119850652725631	0.0861570802648954	CCL3/CCL3L3/CXCR4/IL2RB/IL7R	5	NK_HLA-DQB1
hsa04940	Type I diabetes mellitus	2/40	45/5894	0.0370051944422017	0.120161424593595	0.0863804849453318	HLA-C/PRF1	2	NK_HLA-DQB1
hsa04062	Chemokine signaling pathway	4/40	189/5894	0.0380999638955303	0.120161424593595	0.0863804849453318	CCL3/CCL3L3/CXCR4/FGR	4	NK_HLA-DQB1
hsa05320	Autoimmune thyroid disease	2/40	54/5894	0.0514951617940089	0.150807259539598	0.108410866934756	HLA-C/PRF1	2	NK_HLA-DQB1
hsa05416	Viral myocarditis	2/40	72/5894	0.0852889528147278	0.223772867963341	0.160863679152081	HLA-C/PRF1	2	NK_HLA-DQB1
hsa05140	Leishmaniasis	2/40	73/5894	0.0873259972539868	0.223772867963341	0.160863679152081	FCGR3A/PTPN6	2	NK_HLA-DQB1
hsa05323	Rheumatoid arthritis	2/40	92/5894	0.12853564806103	0.309997739441308	0.222848182396832	CCL3/CCL3L3	2	NK_HLA-DQB1
hsa04144	Endocytosis	3/40	203/5894	0.157927744527093	0.359724306978379	0.258595137237346	CXCR4/HLA-C/IL2RB	3	NK_HLA-DQB1
hsa04670	Leukocyte transendothelial migration	2/40	117/5894	0.188022542796214	0.386376020018617	0.277754263428018	CXCR4/TXK	2	NK_HLA-DQB1
hsa05310	Asthma	1/40	31/5894	0.190745258378806	0.386376020018617	0.277754263428018	FCER1G	1	NK_HLA-DQB1
hsa04142	Lysosome	2/40	121/5894	0.197899912692463	0.386376020018617	0.277754263428018	CD63/CTSW	2	NK_HLA-DQB1
hsa04380	Osteoclast differentiation	2/40	128/5894	0.215340815942763	0.401316975166058	0.288494873033367	FCGR3A/TYROBP	2	NK_HLA-DQB1
hsa04672	Intestinal immune network for IgA production	1/40	49/5894	0.284694817366079	0.48290204829633	0.347143962831765	CXCR4	1	NK_HLA-DQB1
hsa04145	Phagosome	2/40	156/5894	0.286134929075755	0.48290204829633	0.347143962831765	FCGR3A/HLA-C	2	NK_HLA-DQB1
hsa05144	Malaria	1/40	51/5894	0.294452468473372	0.48290204829633	0.347143962831765	KLRB1	1	NK_HLA-DQB1
hsa05150	Staphylococcus aureus infection	1/40	56/5894	0.318282296990235	0.501906699099986	0.360805842741967	FCGR3A	1	NK_HLA-DQB1
hsa04115	p53 signaling pathway	1/40	69/5894	0.376626913196995	0.549242422894907	0.394834090912899	CCND3	1	NK_HLA-DQB1
hsa03018	RNA degradation	1/40	71/5894	0.385159595087171	0.549242422894907	0.394834090912899	TOB1	1	NK_HLA-DQB1
hsa04520	Adherens junction	1/40	73/5894	0.393578363148995	0.549242422894907	0.394834090912899	PTPN6	1	NK_HLA-DQB1
hsa04662	B cell receptor signaling pathway	1/40	75/5894	0.4018846996792	0.549242422894907	0.394834090912899	PTPN6	1	NK_HLA-DQB1
hsa04664	Fc epsilon RI signaling pathway	1/40	79/5894	0.418165913627709	0.553058143830196	0.397577099544172	FCER1G	1	NK_HLA-DQB1
hsa04666	Fc gamma R-mediated phagocytosis	1/40	95/5894	0.479077296770209	0.613817786486831	0.44125540491993	FCGR3A	1	NK_HLA-DQB1
hsa04620	Toll-like receptor signaling pathway	1/40	102/5894	0.503727577639696	0.625843354037198	0.449900228832902	CCL3	1	NK_HLA-DQB1
hsa04110	Cell cycle	1/40	128/5894	0.585715576002969	0.662037458541671	0.475919097282844	CCND3	1	NK_HLA-DQB1
hsa04360	Axon guidance	1/40	130/5894	0.591444096502689	0.662037458541671	0.475919097282844	CXCR4	1	NK_HLA-DQB1
hsa00190	Oxidative phosphorylation	1/40	132/5894	0.597095359397048	0.662037458541671	0.475919097282844	ATP5MG	1	NK_HLA-DQB1
hsa04514	Cell adhesion molecules (CAMs)	1/40	136/5894	0.608170161641763	0.662037458541671	0.475919097282844	HLA-C	1	NK_HLA-DQB1
hsa05322	Systemic lupus erythematosus	1/40	138/5894	0.613595693282524	0.662037458541671	0.475919097282844	FCGR3A	1	NK_HLA-DQB1
hsa04310	Wnt signaling pathway	1/40	151/5894	0.647118112547742	0.665815333581101	0.478634899621845	CCND3	1	NK_HLA-DQB1
hsa03013	RNA transport	1/40	152/5894	0.649575935201075	0.665815333581101	0.478634899621845	EIF3G	1	NK_HLA-DQB1
hsa04510	Focal adhesion	1/40	200/5894	0.749812687144923	0.749812687144923	0.5390181062916	CCND3	1	NK_HLA-DQB1
hsa05332	Graft-versus-host disease	45493	43/5894	4.76869751940772e-11	2.52740968528609e-09	1.40551084782543e-09	GZMB/HLA-C/HLA-DPA1/IFNG/KLRD1/PRF1/TNF	7	NK_MTRNR2L10
hsa05330	Allograft rejection	45463	39/5894	2.03535363015793e-09	5.3936871199185e-08	2.99946850760115e-08	GZMB/HLA-C/HLA-DPA1/IFNG/PRF1/TNF	6	NK_MTRNR2L10
hsa04940	Type I diabetes mellitus	45463	45/5894	5.0191615128672e-09	8.64572858169275e-08	4.80795233937233e-08	GZMB/HLA-C/HLA-DPA1/IFNG/PRF1/TNF	6	NK_MTRNR2L10
hsa04650	Natural killer cell mediated cytotoxicity	45524	136/5894	6.52507817486245e-09	8.64572858169275e-08	4.80795233937233e-08	FCGR3A/GZMB/HLA-C/IFNG/KLRD1/PRF1/TNF/TYROBP	8	NK_MTRNR2L10
hsa05140	Leishmaniasis	45463	73/5894	9.90438888554984e-08	1.04986522186828e-06	5.83837660621885e-07	CYBA/FCGR3A/FOS/HLA-DPA1/IFNG/TNF	6	NK_MTRNR2L10
hsa04380	Osteoclast differentiation	45463	128/5894	2.81749618876391e-06	2.48878830007479e-05	1.38403321553315e-05	CYBA/FCGR3A/FOS/IFNG/TNF/TYROBP	6	NK_MTRNR2L10
hsa04612	Antigen processing and presentation	45432	78/5894	4.73426581250737e-06	3.58451554375558e-05	1.99337507895047e-05	HLA-C/HLA-DPA1/IFNG/KLRD1/TNF	5	NK_MTRNR2L10
hsa05320	Autoimmune thyroid disease	45402	54/5894	2.73552001566979e-05	0.000181228201038124	0.000100782316366782	GZMB/HLA-C/HLA-DPA1/PRF1	4	NK_MTRNR2L10
hsa05323	Rheumatoid arthritis	45402	92/5894	0.000222451983369197	0.00130999501317416	0.000728497723314328	FOS/HLA-DPA1/IFNG/TNF	4	NK_MTRNR2L10
hsa05142	Chagas disease (American trypanosomiasis)	45402	104/5894	0.00035659760609818	0.00188996731232035	0.00105102452323674	CD3D/FOS/IFNG/TNF	4	NK_MTRNR2L10
hsa04660	T cell receptor signaling pathway	45402	108/5894	0.000411994681325255	0.00198506528274896	0.00110390919398155	CD3D/FOS/IFNG/TNF	4	NK_MTRNR2L10
hsa05322	Systemic lupus erythematosus	45402	138/5894	0.00104126243020271	0.00459890906672862	0.00255748667067331	FCGR3A/HLA-DPA1/IFNG/TNF	4	NK_MTRNR2L10
hsa04145	Phagosome	45402	156/5894	0.00164300491552333	0.00649877394380391	0.00361401530142025	CYBA/FCGR3A/HLA-C/HLA-DPA1	4	NK_MTRNR2L10
hsa05416	Viral myocarditis	45371	72/5894	0.00171665726817462	0.00649877394380391	0.00361401530142025	HLA-C/HLA-DPA1/PRF1	3	NK_MTRNR2L10
hsa04640	Hematopoietic cell lineage	45371	88/5894	0.0030510940909934	0.0107805324548433	0.00599513224896948	CD3D/CD7/TNF	3	NK_MTRNR2L10
hsa04620	Toll-like receptor signaling pathway	45371	102/5894	0.00463149501105877	0.0149515678818163	0.00831467528680944	CCL4/FOS/TNF	3	NK_MTRNR2L10
hsa05310	Asthma	45342	31/5894	0.00479578592435616	0.0149515678818163	0.00831467528680944	HLA-DPA1/TNF	2	NK_MTRNR2L10
hsa05143	African trypanosomiasis	45342	35/5894	0.00608690251462884	0.0179225462930738	0.0099668579186905	IFNG/TNF	2	NK_MTRNR2L10
hsa05145	Toxoplasmosis	45371	133/5894	0.00966899758449945	0.0269714143146564	0.0149989990230462	HLA-DPA1/IFNG/TNF	3	NK_MTRNR2L10
hsa04060	Cytokine-cytokine receptor interaction	45402	265/5894	0.0109441145025833	0.0290019034318457	0.0161281687406491	CCL4/CCL4L2/IFNG/TNF	4	NK_MTRNR2L10
hsa05144	Malaria	45342	51/5894	0.0126269669225256	0.0318680593758979	0.0177220588386324	IFNG/TNF	2	NK_MTRNR2L10
hsa04623	Cytosolic DNA-sensing pathway	45342	56/5894	0.015097766746416	0.0347905059808718	0.0193472525812196	CCL4/CCL4L2	2	NK_MTRNR2L10
hsa05150	Staphylococcus aureus infection	45342	56/5894	0.015097766746416	0.0347905059808718	0.0193472525812196	FCGR3A/HLA-DPA1	2	NK_MTRNR2L10
hsa04350	TGF-beta signaling pathway	45342	85/5894	0.0330080859960373	0.0728928565745823	0.0405362459600458	IFNG/TNF	2	NK_MTRNR2L10
hsa05146	Amoebiasis	45342	106/5894	0.0493245668211932	0.10456808166093	0.0581510682523541	IFNG/TNF	2	NK_MTRNR2L10
hsa04670	Leukocyte transendothelial migration	45342	117/5894	0.0588330650770514	0.117400452173738	0.0652872425196557	CYBA/TXK	2	NK_MTRNR2L10
hsa04010	MAPK signaling pathway	45371	268/5894	0.0598077775224703	0.117400452173738	0.0652872425196557	DUSP1/FOS/TNF	3	NK_MTRNR2L10
hsa04514	Cell adhesion molecules (CAMs)	45342	136/5894	0.0766167956576417	0.145024648923393	0.0806492585869912	HLA-C/HLA-DPA1	2	NK_MTRNR2L10
hsa04140	Regulation of autophagy	45311	34/5894	0.109429548736349	0.198695301051619	0.110495897307753	IFNG	1	NK_MTRNR2L10
hsa05340	Primary immunodeficiency	45311	35/5894	0.112469038331105	0.198695301051619	0.110495897307753	CD3D	1	NK_MTRNR2L10
hsa04062	Chemokine signaling pathway	45342	189/5894	0.133427019717521	0.228117162742858	0.126857607880835	CCL4/CCL4L2	2	NK_MTRNR2L10
hsa03050	Proteasome	45311	45/5894	0.142326785174543	0.235728737945336	0.131090460029184	IFNG	1	NK_MTRNR2L10
hsa04930	Type II diabetes mellitus	45311	48/5894	0.151096381854155	0.240059762311898	0.13349897407613	TNF	1	NK_MTRNR2L10
hsa04672	Intestinal immune network for IgA production	45311	49/5894	0.154000602237822	0.240059762311898	0.13349897407613	HLA-DPA1	1	NK_MTRNR2L10
hsa05014	Amyotrophic lateral sclerosis (ALS)	45311	54/5894	0.168380675750954	0.254976451851445	0.141794253263961	TNF	1	NK_MTRNR2L10
hsa04621	NOD-like receptor signaling pathway	45311	59/5894	0.182528344219929	0.268722284546006	0.149438410472456	TNF	1	NK_MTRNR2L10
hsa05210	Colorectal cancer	45311	62/5894	0.190906874570786	0.273461198709504	0.152073754992376	FOS	1	NK_MTRNR2L10
hsa04920	Adipocytokine signaling pathway	45311	68/5894	0.207419821744574	0.289296067170064	0.160879640134296	TNF	1	NK_MTRNR2L10
hsa04622	RIG-I-like receptor signaling pathway	45311	71/5894	0.215555739371294	0.292934722735348	0.162903122871693	TNF	1	NK_MTRNR2L10
hsa04662	B cell receptor signaling pathway	45311	75/5894	0.22628027503903	0.299821364426715	0.166732834239285	FOS	1	NK_MTRNR2L10
hsa04664	Fc epsilon RI signaling pathway	45311	79/5894	0.236865425777431	0.306191891858631	0.170275530725753	TNF	1	NK_MTRNR2L10
hsa05410	Hypertrophic cardiomyopathy (HCM)	45311	83/5894	0.247312908978977	0.31208533752109	0.173552918581738	TNF	1	NK_MTRNR2L10
hsa04210	Apoptosis	45311	89/5894	0.2627297147847	0.318382965307307	0.177055075046765	TNF	1	NK_MTRNR2L10
hsa05414	Dilated cardiomyopathy	45311	90/5894	0.265269836353056	0.318382965307307	0.177055075046765	TNF	1	NK_MTRNR2L10
hsa03010	Ribosome	45311	92/5894	0.270325159223186	0.318382965307307	0.177055075046765	RPS11	1	NK_MTRNR2L10
hsa04666	Fc gamma R-mediated phagocytosis	45311	95/5894	0.277846228623473	0.32012717645748	0.178025043511607	FCGR3A	1	NK_MTRNR2L10
hsa04142	Lysosome	45311	121/5894	0.340014446573114	0.383420546135639	0.213222945219422	CTSW	1	NK_MTRNR2L10
hsa05160	Hepatitis C	45311	135/5894	0.371348401252199	0.410030526382637	0.228020948137315	TNF	1	NK_MTRNR2L10
hsa04630	Jak-STAT signaling pathway	45311	155/5894	0.413668937342617	0.447437830186913	0.248823420957965	IFNG	1	NK_MTRNR2L10
hsa04141	Protein processing in endoplasmic reticulum	45311	168/5894	0.439710396264604	0.456953941216157	0.254115399286046	DNAJB1	1	NK_MTRNR2L10
hsa05010	Alzheimer's disease	45311	168/5894	0.439710396264604	0.456953941216157	0.254115399286046	TNF	1	NK_MTRNR2L10
hsa04144	Endocytosis	45311	203/5894	0.50447157354714	0.514172949961508	0.285935304844533	HLA-C	1	NK_MTRNR2L10
hsa05200	Pathways in cancer	45311	327/5894	0.681288614320189	0.681288614320189	0.378869537258496	FOS	1	NK_MTRNR2L10
hsa05332	Graft-versus-host disease	45535	43/5894	2.81654591021886e-11	1.09845290498536e-09	5.92957033730287e-10	GZMB/HLA-A/HLA-C/HLA-DPA1/HLA-DPB1/KIR2DL3/KLRC1/PRF1	8	NK_XCL1
hsa04650	Natural killer cell mediated cytotoxicity	9/31	136/5894	1.86456583878025e-08	3.63590338562149e-07	1.96270088292658e-07	FCER1G/FCGR3A/GZMB/HLA-A/HLA-C/KIR2DL3/KLRC1/PRF1/TYROBP	9	NK_XCL1
hsa05330	Allograft rejection	6/31	39/5894	3.6666903859899e-08	4.76669750178686e-07	2.57311606034379e-07	GZMB/HLA-A/HLA-C/HLA-DPA1/HLA-DPB1/PRF1	6	NK_XCL1
hsa04940	Type I diabetes mellitus	6/31	45/5894	8.9552337323384e-08	8.5991139348259e-07	4.64189686090467e-07	GZMB/HLA-A/HLA-C/HLA-DPA1/HLA-DPB1/PRF1	6	NK_XCL1
hsa04612	Antigen processing and presentation	45504	78/5894	1.10245050446486e-07	8.5991139348259e-07	4.64189686090467e-07	B2M/HLA-A/HLA-C/HLA-DPA1/HLA-DPB1/KIR2DL3/KLRC1	7	NK_XCL1
hsa05320	Autoimmune thyroid disease	6/31	54/5894	2.74767172869018e-07	1.78598662364862e-06	9.64095343400064e-07	GZMB/HLA-A/HLA-C/HLA-DPA1/HLA-DPB1/PRF1	6	NK_XCL1
hsa04145	Phagosome	45504	156/5894	1.22551113718847e-05	6.82784776433574e-05	3.68574778101794e-05	COLEC12/CYBA/FCGR3A/HLA-A/HLA-C/HLA-DPA1/HLA-DPB1	7	NK_XCL1
hsa05416	Viral myocarditis	45443	72/5894	3.13739419783649e-05	0.000145412075300592	7.8495047395731e-05	HLA-A/HLA-C/HLA-DPA1/HLA-DPB1/PRF1	5	NK_XCL1
hsa05140	Leishmaniasis	45443	73/5894	3.3556632761675e-05	0.000145412075300592	7.8495047395731e-05	CYBA/FCGR3A/FOS/HLA-DPA1/HLA-DPB1	5	NK_XCL1
hsa04380	Osteoclast differentiation	45443	128/5894	0.000482285791299235	0.00188091458606702	0.00101533850799839	CYBA/FCGR3A/FOS/FOSB/TYROBP	5	NK_XCL1
hsa05310	Asthma	45382	31/5894	0.000536089783701432	0.00190068196039599	0.00102600915540944	FCER1G/HLA-DPA1/HLA-DPB1	3	NK_XCL1
hsa04672	Intestinal immune network for IgA production	45382	49/5894	0.00206103804859007	0.00669837365791771	0.00361585622559661	CXCR4/HLA-DPA1/HLA-DPB1	3	NK_XCL1
hsa05150	Staphylococcus aureus infection	45382	56/5894	0.00302480748405389	0.00907442245216166	0.00489847365838686	FCGR3A/HLA-DPA1/HLA-DPB1	3	NK_XCL1
hsa04514	Cell adhesion molecules (CAMs)	4/31	136/5894	0.00526170885559705	0.0146576175263061	0.00791234414375496	HLA-A/HLA-C/HLA-DPA1/HLA-DPB1	4	NK_XCL1
hsa04060	Cytokine-cytokine receptor interaction	45443	265/5894	0.0115050692962663	0.0294026752161186	0.0158718894553947	CXCR4/IL2RB/TNFRSF18/XCL1/XCL2	5	NK_XCL1
hsa05323	Rheumatoid arthritis	45382	92/5894	0.0120626359860999	0.0294026752161186	0.0158718894553947	FOS/HLA-DPA1/HLA-DPB1	3	NK_XCL1
hsa04144	Endocytosis	4/31	203/5894	0.0207483127048033	0.0475990703227841	0.0256945048975893	CXCR4/HLA-A/HLA-C/IL2RB	4	NK_XCL1
hsa04670	Leukocyte transendothelial migration	45382	117/5894	0.0228773826715782	0.049567662455086	0.0267571727152961	CXCR4/CYBA/TXK	3	NK_XCL1
hsa05322	Systemic lupus erythematosus	45382	138/5894	0.0350050826365889	0.0718525380435246	0.0387867951651954	FCGR3A/HLA-DPA1/HLA-DPB1	3	NK_XCL1
hsa04062	Chemokine signaling pathway	45382	189/5894	0.0756824373355194	0.143997754101237	0.0777315811612614	CXCR4/XCL1/XCL2	3	NK_XCL1
hsa04640	Hematopoietic cell lineage	2/31	88/5894	0.0775372522083583	0.143997754101237	0.0777315811612614	CD3D/CD7	2	NK_XCL1
hsa05142	Chagas disease (American trypanosomiasis)	2/31	104/5894	0.103085441960351	0.182742374384258	0.0986463559429192	CD3D/FOS	2	NK_XCL1
hsa04660	T cell receptor signaling pathway	2/31	108/5894	0.109801387874373	0.18618496204785	0.100504702859838	CD3D/FOS	2	NK_XCL1
hsa05145	Toxoplasmosis	2/31	133/5894	0.154120645298888	0.250446048610693	0.135193548507796	HLA-DPA1/HLA-DPB1	2	NK_XCL1
hsa05340	Primary immunodeficiency	45322	35/5894	0.168984791214968	0.263616274295351	0.142302982075763	CD3D	1	NK_XCL1
hsa04630	Jak-STAT signaling pathway	2/31	155/5894	0.195570133954634	0.293355200931952	0.158356383768935	IL2RB/SPRY2	2	NK_XCL1
hsa00860	Porphyrin and chlorophyll metabolism	45322	43/5894	0.203535756114253	0.293996092165032	0.158702343948735	FTL	1	NK_XCL1
hsa05144	Malaria	45322	51/5894	0.236694667705992	0.329681858590489	0.177965915568415	KLRB1	1	NK_XCL1
hsa05210	Colorectal cancer	45322	62/5894	0.280114579691795	0.376705814068276	0.203349967108381	FOS	1	NK_XCL1
hsa04662	B cell receptor signaling pathway	45322	75/5894	0.328351814846996	0.426857359301094	0.230422326208418	FOS	1	NK_XCL1
hsa04664	Fc epsilon RI signaling pathway	45322	79/5894	0.342553969964942	0.430954994472024	0.232634275018636	FCER1G	1	NK_XCL1
hsa04012	ErbB signaling pathway	45322	87/5894	0.370091583204837	0.451049117030895	0.243481304740024	AREG	1	NK_XCL1
hsa03010	Ribosome	45322	92/5894	0.386732163750578	0.453642053471972	0.244881000524681	RPS9	1	NK_XCL1
hsa04666	Fc gamma R-mediated phagocytosis	45322	95/5894	0.396511455070033	0.453642053471972	0.244881000524681	FCGR3A	1	NK_XCL1
hsa04010	MAPK signaling pathway	2/31	268/5894	0.415073101584067	0.453642053471972	0.244881000524681	DUSP1/FOS	2	NK_XCL1
hsa04620	Toll-like receptor signaling pathway	45322	102/5894	0.418746510897205	0.453642053471972	0.244881000524681	FOS	1	NK_XCL1
hsa04360	Axon guidance	45322	130/5894	0.500018897883536	0.527046946417781	0.284505774044686	CXCR4	1	NK_XCL1
hsa04080	Neuroactive ligand-receptor interaction	45322	272/5894	0.769729435929997	0.789985473717628	0.426442900792242	S1PR5	1	NK_XCL1
hsa05200	Pathways in cancer	45322	327/5894	0.830361655494126	0.830361655494126	0.448238410523145	FOS	1	NK_XCL1
hsa04062	Chemokine signaling pathway	45386	189/5894	1.02512274760546e-06	6.15073648563279e-06	NA	CCL3/CCL3L3/CCL4/CCL4L2	4	NK_CCL3L3
hsa04060	Cytokine-cytokine receptor interaction	45386	265/5894	3.9986050220061e-06	1.19958150660183e-05	NA	CCL3/CCL3L3/CCL4/CCL4L2	4	NK_CCL3L3
hsa04623	Cytosolic DNA-sensing pathway	45326	56/5894	0.000525573871885985	0.00105114774377197	NA	CCL4/CCL4L2	2	NK_CCL3L3
hsa05323	Rheumatoid arthritis	45326	92/5894	0.00141693077067723	0.00180800345824959	NA	CCL3/CCL3L3	2	NK_CCL3L3
hsa04620	Toll-like receptor signaling pathway	45326	102/5894	0.00173959756234911	0.00180800345824959	NA	CCL3/CCL4	2	NK_CCL3L3
hsa05142	Chagas disease (American trypanosomiasis)	45326	104/5894	0.00180800345824959	0.00180800345824959	NA	CCL3/CCL3L3	2	NK_CCL3L3
hsa04650	Natural killer cell mediated cytotoxicity	45418	136/5894	3.58190802914947e-08	5.3728620437242e-07	3.77042950436786e-07	FCGR3A/KLRC1/KLRC2/KLRD1/PRF1	5	NK_ZNF90
hsa05332	Graft-versus-host disease	45357	43/5894	7.12642561302732e-06	5.34481920977049e-05	3.75075032264596e-05	KLRC1/KLRD1/PRF1	3	NK_ZNF90
hsa04612	Antigen processing and presentation	45357	78/5894	4.33436693182526e-05	0.000216718346591263	0.000152083050239483	KLRC1/KLRC2/KLRD1	3	NK_ZNF90
hsa05330	Allograft rejection	45297	39/5894	0.0390667065463418	0.119342435913352	0.0837490778339312	PRF1	1	NK_ZNF90
hsa04940	Type I diabetes mellitus	45297	45/5894	0.0449624876581219	0.119342435913352	0.0837490778339312	PRF1	1	NK_ZNF90
hsa05320	Autoimmune thyroid disease	45297	54/5894	0.0537496191461192	0.119342435913352	0.0837490778339312	PRF1	1	NK_ZNF90
hsa05150	Staphylococcus aureus infection	45297	56/5894	0.0556931367595642	0.119342435913352	0.0837490778339312	FCGR3A	1	NK_ZNF90
hsa05416	Viral myocarditis	45297	72/5894	0.0711218644843463	0.120131903080545	0.0843030898810841	PRF1	1	NK_ZNF90
hsa05140	Leishmaniasis	45297	73/5894	0.0720791418483269	0.120131903080545	0.0843030898810841	FCGR3A	1	NK_ZNF90
hsa04666	Fc gamma R-mediated phagocytosis	45297	95/5894	0.0929322098481449	0.139398314772217	0.0978233787875209	FCGR3A	1	NK_ZNF90
hsa04380	Osteoclast differentiation	45297	128/5894	0.123478672194422	0.165705087262446	0.11628427176312	FCGR3A	1	NK_ZNF90
hsa05322	Systemic lupus erythematosus	45297	138/5894	0.132564069809957	0.165705087262446	0.11628427176312	FCGR3A	1	NK_ZNF90
hsa04145	Phagosome	45297	156/5894	0.148720046516915	0.171600053673364	0.120421090297097	FCGR3A	1	NK_ZNF90
hsa04062	Chemokine signaling pathway	45297	189/5894	0.177688310059807	0.190380332206936	0.133600233127674	XCL2	1	NK_ZNF90
hsa04060	Cytokine-cytokine receptor interaction	45297	265/5894	0.241292046845618	0.241292046845618	0.169327752172364	XCL2	1	NK_ZNF90
hsa05332	Graft-versus-host disease	45292	43/5894	0.00729555480149302	0.0198506956226671	NA	KLRC1	1	NK_KLRC1
hsa04612	Antigen processing and presentation	45292	78/5894	0.0132337970817781	0.0198506956226671	NA	KLRC1	1	NK_KLRC1
hsa04650	Natural killer cell mediated cytotoxicity	45292	136/5894	0.0230743128605361	0.0230743128605361	NA	KLRC1	1	NK_KLRC1

## Sheet: NK_GO_BP
Supplementary Data Table S7:GO and KEGG enrichment in NK cluster
ID	Description	GeneRatio	BgRatio	pvalue	p.adjust	qvalue	geneID	Count	Group
GO:0006614	SRP-dependent cotranslational protein targeting to membrane	12/121	105/18866	3.28196606082966e-12	6.31064851814266e-09	5.02484692623924e-09	RPL28/RPL39/RPL41/RPL7A/RPS10/RPS11/RPS17/RPS18/RPS2/RPS20/RPS9/UBA52	12	NK_HBA2
GO:0006613	cotranslational protein targeting to membrane	12/121	109/18866	5.15786556448113e-12	6.31064851814266e-09	5.02484692623924e-09	RPL28/RPL39/RPL41/RPL7A/RPS10/RPS11/RPS17/RPS18/RPS2/RPS20/RPS9/UBA52	12	NK_HBA2
GO:0019083	viral transcription	14/121	178/18866	8.32932483925726e-12	6.79395262722083e-09	5.40967729033866e-09	JUN/RPL28/RPL39/RPL41/RPL7A/RPS10/RPS11/RPS17/RPS18/RPS2/RPS20/RPS9/SUPT4H1/UBA52	14	NK_HBA2
GO:0000184	nuclear-transcribed mRNA catabolic process, nonsense-mediated decay	12/121	120/18866	1.63598295679231e-11	6.80037261506157e-09	5.41478919857999e-09	RPL28/RPL39/RPL41/RPL7A/RPS10/RPS11/RPS17/RPS18/RPS2/RPS20/RPS9/UBA52	12	NK_HBA2
GO:0045047	protein targeting to ER	12/121	120/18866	1.63598295679231e-11	6.80037261506157e-09	5.41478919857999e-09	RPL28/RPL39/RPL41/RPL7A/RPS10/RPS11/RPS17/RPS18/RPS2/RPS20/RPS9/UBA52	12	NK_HBA2
GO:0070972	protein localization to endoplasmic reticulum	13/121	152/18866	1.66743913732609e-11	6.80037261506157e-09	5.41478919857999e-09	PPP1R15A/RPL28/RPL39/RPL41/RPL7A/RPS10/RPS11/RPS17/RPS18/RPS2/RPS20/RPS9/UBA52	13	NK_HBA2
GO:0072599	establishment of protein localization to endoplasmic reticulum	12/121	124/18866	2.41868331121234e-11	8.45502580362371e-09	6.73230497602112e-09	RPL28/RPL39/RPL41/RPL7A/RPS10/RPS11/RPS17/RPS18/RPS2/RPS20/RPS9/UBA52	12	NK_HBA2
GO:0019080	viral gene expression	14/121	195/18866	2.85877572067628e-11	8.74428023561856e-09	6.96262349864709e-09	JUN/RPL28/RPL39/RPL41/RPL7A/RPS10/RPS11/RPS17/RPS18/RPS2/RPS20/RPS9/SUPT4H1/UBA52	14	NK_HBA2
GO:0006909	phagocytosis	18/121	382/18866	4.18838324413598e-11	1.13877486648897e-08	9.06748232151544e-09	ACTB/BIN2/CD247/CD3G/CYBA/FCGR3A/FYN/HSP90AB1/IGHA1/IGHG1/IGKC/ITGB2/LYAR/MYO1G/SPON2/TRBC1/TRDC/TYROBP	18	NK_HBA2
GO:0006612	protein targeting to membrane	14/121	210/18866	7.71188077571767e-11	1.88709722581811e-08	1.50259908587931e-08	FYN/ITGB2/RPL28/RPL39/RPL41/RPL7A/RPS10/RPS11/RPS17/RPS18/RPS2/RPS20/RPS9/UBA52	14	NK_HBA2
GO:0006413	translational initiation	13/121	192/18866	3.13971212562681e-10	6.98443233764437e-08	5.56134654979447e-08	PPP1R15A/RPL28/RPL39/RPL41/RPL7A/RPS10/RPS11/RPS17/RPS18/RPS2/RPS20/RPS9/UBA52	13	NK_HBA2
GO:0000956	nuclear-transcribed mRNA catabolic process	13/121	210/18866	9.47883938452471e-10	1.932893331161e-07	1.53906418427678e-07	RPL28/RPL39/RPL41/RPL7A/RPS10/RPS11/RPS17/RPS18/RPS2/RPS20/RPS9/UBA52/ZFP36L2	13	NK_HBA2
GO:0002449	lymphocyte mediated immunity	16/121	366/18866	1.63475632890761e-09	3.07711441295148e-07	2.45014895935869e-07	BTN3A2/GZMB/HLA-A/HLA-F/IGHA1/IGHG1/IGKC/IL7R/KIR3DL1/KLRC2/KLRD1/MYO1G/PRF1/TRBC1/TRDC/XCL1	16	NK_HBA2
GO:0090150	establishment of protein localization to membrane	15/121	342/18866	5.25682676763991e-09	9.18818221458204e-07	7.3160799600763e-07	FYN/GZMB/ITGB2/RPL28/RPL39/RPL41/RPL7A/RPS10/RPS11/RPS17/RPS18/RPS2/RPS20/RPS9/UBA52	15	NK_HBA2
GO:0002429	immune response-activating cell surface receptor signaling pathway	17/121	481/18866	1.18119709345662e-08	1.80649330480522e-06	1.43841830262382e-06	ACTB/BTN3A2/CD247/CD3D/CD3E/CD3G/FCGR3A/FYN/HLA-A/HSP90AB1/IGHA1/IGHG1/IGKC/MYO1G/TRAC/TRBC1/TRDC	17	NK_HBA2
GO:0002757	immune response-activating signal transduction	17/121	481/18866	1.18119709345662e-08	1.80649330480522e-06	1.43841830262382e-06	ACTB/BTN3A2/CD247/CD3D/CD3E/CD3G/FCGR3A/FYN/HLA-A/HSP90AB1/IGHA1/IGHG1/IGKC/MYO1G/TRAC/TRBC1/TRDC	17	NK_HBA2
GO:0006605	protein targeting	16/121	444/18866	2.5202903017344e-08	3.62773551079063e-06	2.88858040155441e-06	FYN/GNPTAB/ITGB2/RPL28/RPL39/RPL41/RPL7A/RPS10/RPS11/RPS17/RPS18/RPS2/RPS20/RPS9/SYNGR1/UBA52	16	NK_HBA2
GO:0001906	cell killing	10/121	172/18866	1.61567393017409e-07	2.19641894840889e-05	1.74889616652178e-05	GNLY/GZMB/HLA-A/HLA-F/HSP90AB1/IL7R/KIR3DL1/PRF1/TYROBP/XCL1	10	NK_HBA2
GO:0050851	antigen receptor-mediated signaling pathway	13/121	325/18866	1.71285030731573e-07	2.20597089579031e-05	1.75650189409497e-05	BTN3A2/CD247/CD3D/CD3E/CD3G/FYN/HLA-A/IGHA1/IGHG1/IGKC/TRAC/TRBC1/TRDC	13	NK_HBA2
GO:0002433	immune response-regulating cell surface receptor signaling pathway involved in phagocytosis	9/121	139/18866	2.77022538664009e-07	3.22797215290871e-05	2.57026926850667e-05	ACTB/CD247/CD3G/FCGR3A/FYN/HSP90AB1/IGHG1/IGKC/MYO1G	9	NK_HBA2
GO:0038096	Fc-gamma receptor signaling pathway involved in phagocytosis	9/121	139/18866	2.77022538664009e-07	3.22797215290871e-05	2.57026926850667e-05	ACTB/CD247/CD3G/FCGR3A/FYN/HSP90AB1/IGHG1/IGKC/MYO1G	9	NK_HBA2
GO:0038094	Fc-gamma receptor signaling pathway	9/121	142/18866	3.32261037374867e-07	3.69564890207409e-05	2.94265636450182e-05	ACTB/CD247/CD3G/FCGR3A/FYN/HSP90AB1/IGHG1/IGKC/MYO1G	9	NK_HBA2
GO:0002431	Fc receptor mediated stimulatory signaling pathway	9/121	145/18866	3.96820817450625e-07	4.22182843609426e-05	3.361626238449e-05	ACTB/CD247/CD3G/FCGR3A/FYN/HSP90AB1/IGHG1/IGKC/MYO1G	9	NK_HBA2
GO:0038093	Fc receptor signaling pathway	11/121	241/18866	4.36860501127885e-07	4.35890686159767e-05	3.47077478365228e-05	ACTB/CD247/CD3G/FCGR3A/FOS/FYN/HSP90AB1/IGHG1/IGKC/JUN/MYO1G	11	NK_HBA2
GO:0006401	RNA catabolic process	14/121	415/18866	4.45331718593959e-07	4.35890686159767e-05	3.47077478365228e-05	ISG20/RPL28/RPL39/RPL41/RPL7A/RPS10/RPS11/RPS17/RPS18/RPS2/RPS20/RPS9/UBA52/ZFP36L2	14	NK_HBA2
GO:0001909	leukocyte mediated cytotoxicity	8/121	108/18866	4.6744656251404e-07	4.39939130181483e-05	3.50301047454853e-05	GZMB/HLA-A/HLA-F/IL7R/KIR3DL1/PRF1/TYROBP/XCL1	8	NK_HBA2
GO:0050867	positive regulation of cell activation	14/121	421/18866	5.28909987599058e-07	4.79349162835147e-05	3.81681242513005e-05	CD3E/FYN/HLA-A/HLA-F/IGHA1/IGHG1/IGKC/IL7R/ITGB2/PLEK/TRBC1/TRDC/TYROBP/XCL1	14	NK_HBA2
GO:0006402	mRNA catabolic process	13/121	376/18866	8.95984913975424e-07	7.83026815892094e-05	6.23484239010718e-05	RPL28/RPL39/RPL41/RPL7A/RPS10/RPS11/RPS17/RPS18/RPS2/RPS20/RPS9/UBA52/ZFP36L2	13	NK_HBA2
GO:0006968	cellular defense response	6/121	54/18866	1.23399233536032e-06	0.000104123422228507	8.29081601724848e-05	CX3CR1/GNLY/KIR3DL2/KLRC2/PRF1/TYROBP	6	NK_HBA2
GO:0031341	regulation of cell killing	7/121	92/18866	2.09195298221847e-06	0.000165888228337587	0.000132088318952476	HLA-A/HLA-F/HSP90AB1/IL7R/PRF1/TYROBP/XCL1	7	NK_HBA2
GO:0002696	positive regulation of leukocyte activation	13/121	406/18866	2.10156725723956e-06	0.000165888228337587	0.000132088318952476	CD3E/FYN/HLA-A/HLA-F/IGHA1/IGHG1/IGKC/IL7R/ITGB2/TRBC1/TRDC/TYROBP/XCL1	13	NK_HBA2
GO:0051251	positive regulation of lymphocyte activation	12/121	357/18866	3.22739240697345e-06	0.000246794663120751	0.000196509978464074	CD3E/FYN/HLA-A/HLA-F/IGHA1/IGHG1/IGKC/IL7R/TRBC1/TRDC/TYROBP/XCL1	12	NK_HBA2
GO:0002228	natural killer cell mediated immunity	6/121	66/18866	4.07746916929946e-06	0.000302350516887145	0.000240746265785433	GZMB/HLA-A/HLA-F/KIR3DL1/KLRC2/KLRD1	6	NK_HBA2
GO:0002460	adaptive immune response based on somatic recombination of immune receptors built from immunoglobulin superfamily domains	12/121	370/18866	4.65366851567608e-06	0.000332870521548103	0.000265047785854016	BTN3A2/HLA-A/HLA-F/IGHA1/IGHG1/IGKC/IL7R/MYO1G/PRF1/TRBC1/TRDC/XCL1	12	NK_HBA2
GO:0002456	T cell mediated immunity	7/121	104/18866	4.76112311164021e-06	0.000332870521548103	0.000265047785854016	BTN3A2/HLA-A/HLA-F/IL7R/MYO1G/PRF1/XCL1	7	NK_HBA2
GO:0050852	T cell receptor signaling pathway	9/121	206/18866	7.28424414056871e-06	0.000495126261443656	0.000394243739888675	BTN3A2/CD247/CD3D/CD3E/CD3G/FYN/HLA-A/TRAC/TRBC1	9	NK_HBA2
GO:0001913	T cell mediated cytotoxicity	5/121	44/18866	8.87946087050312e-06	0.000587244344597868	0.000467592662056935	HLA-A/HLA-F/IL7R/PRF1/XCL1	5	NK_HBA2
GO:0002484	antigen processing and presentation of endogenous peptide antigen via MHC class I via ER pathway	3/121	8/18866	1.40774770160304e-05	0.000883271442518628	0.000703303912460792	HLA-A/HLA-C/HLA-F	3	NK_HBA2
GO:0002486	antigen processing and presentation of endogenous peptide antigen via MHC class I via ER pathway, TAP-independent	3/121	8/18866	1.40774770160304e-05	0.000883271442518628	0.000703303912460792	HLA-A/HLA-C/HLA-F	3	NK_HBA2
GO:0031342	negative regulation of cell killing	4/121	24/18866	1.54896789857876e-05	0.000947581111955554	0.000754510415860336	HLA-A/HLA-F/HSP90AB1/IL7R	4	NK_HBA2
GO:0072593	reactive oxygen species metabolic process	10/121	288/18866	1.67455807376099e-05	0.000981604856477684	0.000781601784931148	AKR1C3/CX3CR1/CYBA/FYN/HBA1/HBA2/HSP90AB1/ITGB2/KLF2/TYROBP	10	NK_HBA2
GO:0006911	phagocytosis, engulfment	7/121	126/18866	1.68481422035401e-05	0.000981604856477684	0.000781601784931148	BIN2/IGHA1/IGHG1/IGKC/ITGB2/TRBC1/TRDC	7	NK_HBA2
GO:0002480	antigen processing and presentation of exogenous peptide antigen via MHC class I, TAP-independent	3/121	9/18866	2.10172791376187e-05	0.00119602981511053	0.000952337421878388	HLA-A/HLA-C/HLA-F	3	NK_HBA2
GO:0099024	plasma membrane invagination	7/121	135/18866	2.63432143089338e-05	0.00146504194122639	0.00116653803076164	BIN2/IGHA1/IGHG1/IGKC/ITGB2/TRBC1/TRDC	7	NK_HBA2
GO:0010324	membrane invagination	7/121	143/18866	3.81300223265635e-05	0.00207342588073558	0.00165096307196419	BIN2/IGHA1/IGHG1/IGKC/ITGB2/TRBC1/TRDC	7	NK_HBA2
GO:0031343	positive regulation of cell killing	5/121	61/18866	4.45924315726865e-05	0.00233467004188615	0.00185897844730659	HLA-A/HLA-F/PRF1/TYROBP/XCL1	5	NK_HBA2
GO:2000377	regulation of reactive oxygen species metabolic process	8/121	200/18866	4.48424568731708e-05	0.00233467004188615	0.00185897844730659	AKR1C3/CX3CR1/CYBA/FYN/HSP90AB1/ITGB2/KLF2/TYROBP	8	NK_HBA2
GO:2000379	positive regulation of reactive oxygen species metabolic process	6/121	106/18866	6.21503963951792e-05	0.00316837541622924	0.0025228154326201	AKR1C3/CYBA/HSP90AB1/ITGB2/KLF2/TYROBP	6	NK_HBA2
GO:1903426	regulation of reactive oxygen species biosynthetic process	6/121	107/18866	6.55007747950474e-05	0.00327102848823431	0.00260455282804797	CX3CR1/CYBA/FYN/HSP90AB1/ITGB2/KLF2	6	NK_HBA2
GO:0001914	regulation of T cell mediated cytotoxicity	4/121	35/18866	7.2278025105931e-05	0.00353728654868426	0.0028165605151806	HLA-A/HLA-F/IL7R/XCL1	4	NK_HBA2
GO:0042742	defense response to bacterium	10/121	348/18866	8.27997332216151e-05	0.00397276367045671	0.0031633086933583	CYBA/GNLY/HLA-A/IGHA1/IGHG1/IGKC/RPL39/SPON2/TRBC1/TRDC	10	NK_HBA2
GO:0045059	positive thymic T cell selection	3/121	14/18866	8.89629236792102e-05	0.00418638988928899	0.0033334083346198	CD3D/CD3E/CD3G	3	NK_HBA2
GO:0031960	response to corticosteroid	7/121	164/18866	9.08188452801836e-05	0.00419308895095489	0.00333874245508679	AKR1C3/CYBA/DUSP1/FOS/FOSB/IGFBP7/ZFP36L2	7	NK_HBA2
GO:0001910	regulation of leukocyte mediated cytotoxicity	5/121	75/18866	0.000120448217355702	0.00545808866424822	0.00434599708236657	HLA-A/HLA-F/IL7R/TYROBP/XCL1	5	NK_HBA2
GO:0033077	T cell differentiation in thymus	5/121	76/18866	0.000128274696609703	0.00570705786552626	0.00454423853444136	CD3D/CD3E/CD3G/IL7R/ZFP36L2	5	NK_HBA2
GO:0000302	response to reactive oxygen species	8/121	235/18866	0.000138212268195478	0.00603938250489882	0.00480885166221483	AKR1C3/DUSP1/FOS/FYN/HBA1/HBA2/JUN/KLF2	8	NK_HBA2
GO:0002707	negative regulation of lymphocyte mediated immunity	4/121	42/18866	0.000149250695910262	0.00640730619109494	0.00510181049178016	HLA-A/HLA-F/IL7R/XCL1	4	NK_HBA2
GO:0006959	humoral immune response	10/121	377/18866	0.000159431156879902	0.0066833212821673	0.00532158720379053	GNLY/HLA-A/IGHA1/IGHG1/IGKC/RGCC/RPL39/SPON2/TRBC1/TRDC	10	NK_HBA2
GO:0002483	antigen processing and presentation of endogenous peptide antigen	3/121	17/18866	0.000163873836097277	0.0066833212821673	0.00532158720379053	HLA-A/HLA-C/HLA-F	3	NK_HBA2
GO:0019885	antigen processing and presentation of endogenous peptide antigen via MHC class I	3/121	17/18866	0.000163873836097277	0.0066833212821673	0.00532158720379053	HLA-A/HLA-C/HLA-F	3	NK_HBA2
GO:1903409	reactive oxygen species biosynthetic process	6/121	128/18866	0.000176238802080652	0.007069776208055	0.00562930151253299	CX3CR1/CYBA/FYN/HSP90AB1/ITGB2/KLF2	6	NK_HBA2
GO:0071277	cellular response to calcium ion	5/121	83/18866	0.00019452613970028	0.00760238338640547	0.00605338939119288	AKR1C3/FOS/FOSB/JUN/JUNB	5	NK_HBA2
GO:0035994	response to muscle stretch	3/121	18/18866	0.000195729527316528	0.00760238338640547	0.00605338939119288	FOS/JUN/NFKBIA	3	NK_HBA2
GO:0071560	cellular response to transforming growth factor beta stimulus	8/121	252/18866	0.000222640944539352	0.00832493921561913	0.00662872367371906	CX3CR1/FOS/FYN/HSP90AB1/JUN/UBA52/XCL1/ZFP36L2	8	NK_HBA2
GO:1901214	regulation of neuron death	9/121	321/18866	0.000227608071778061	0.00832493921561913	0.00662872367371906	CX3CR1/FOS/FYN/HLA-F/HSP90AB1/ITGB2/JUN/KIR3DL2/TYROBP	9	NK_HBA2
GO:0002710	negative regulation of T cell mediated immunity	3/121	19/18866	0.000231342814328607	0.00832493921561913	0.00662872367371906	HLA-F/IL7R/XCL1	3	NK_HBA2
GO:0032930	positive regulation of superoxide anion generation	3/121	19/18866	0.000231342814328607	0.00832493921561913	0.00662872367371906	CYBA/ITGB2/TYROBP	3	NK_HBA2
GO:2000010	positive regulation of protein localization to cell surface	3/121	19/18866	0.000231342814328607	0.00832493921561913	0.00662872367371906	CD247/HSP90AB1/TYROBP	3	NK_HBA2
GO:0110088	hippocampal neuron apoptotic process	2/121	4/18866	0.0002427289252622	0.00836560112840286	0.00666110067695081	CX3CR1/TYROBP	2	NK_HBA2
GO:0110089	regulation of hippocampal neuron apoptotic process	2/121	4/18866	0.0002427289252622	0.00836560112840286	0.00666110067695081	CX3CR1/TYROBP	2	NK_HBA2
GO:2000566	positive regulation of CD8-positive, alpha-beta T cell proliferation	2/121	4/18866	0.0002427289252622	0.00836560112840286	0.00666110067695081	HLA-A/XCL1	2	NK_HBA2
GO:0006910	phagocytosis, recognition	5/121	88/18866	0.000255871764786134	0.00869608622821765	0.00692424907337916	IGHA1/IGHG1/IGKC/TRBC1/TRDC	5	NK_HBA2
GO:0071559	response to transforming growth factor beta	8/121	258/18866	0.000261027060714736	0.00874977010368435	0.00696699480004291	CX3CR1/FOS/FYN/HSP90AB1/JUN/UBA52/XCL1/ZFP36L2	8	NK_HBA2
GO:0050864	regulation of B cell activation	7/121	195/18866	0.000264691403109358	0.00875270085687295	0.00696932840903871	IGHA1/IGHG1/IGKC/TRBC1/TRDC/TYROBP/ZFP36L2	7	NK_HBA2
GO:0001911	negative regulation of leukocyte mediated cytotoxicity	3/121	20/18866	0.000270896694947882	0.00883845616716622	0.00703761098033023	HLA-A/HLA-F/IL7R	3	NK_HBA2
GO:0001774	microglial cell activation	4/121	50/18866	0.00029518989333601	0.00938090479211969	0.00746953509999937	CST7/ITGB2/JUN/TYROBP	4	NK_HBA2
GO:0002269	leukocyte activation involved in inflammatory response	4/121	50/18866	0.00029518989333601	0.00938090479211969	0.00746953509999937	CST7/ITGB2/JUN/TYROBP	4	NK_HBA2
GO:0043312	neutrophil degranulation	11/121	487/18866	0.000300853796698812	0.00943832359643581	0.00751525475964239	BIN2/CD63/COTL1/CYBA/EEF1A1/HLA-C/HSP90AB1/ITGB2/SERPINB1/SYNGR1/TYROBP	11	NK_HBA2
GO:1901654	response to ketone	7/121	200/18866	0.000308666856100502	0.00956085818832822	0.00761282279336483	AKR1C3/CYBA/DUSP1/FOS/FOSB/IGFBP7/KLF2	7	NK_HBA2
GO:0046641	positive regulation of alpha-beta T cell proliferation	3/121	21/18866	0.000314570275916303	0.00957533447600187	0.00762434952146751	CD3E/HLA-A/XCL1	3	NK_HBA2
GO:0002283	neutrophil activation involved in immune response	11/121	490/18866	0.000316960397448366	0.00957533447600187	0.00762434952146751	BIN2/CD63/COTL1/CYBA/EEF1A1/HLA-C/HSP90AB1/ITGB2/SERPINB1/SYNGR1/TYROBP	11	NK_HBA2
GO:0001912	positive regulation of leukocyte mediated cytotoxicity	4/121	52/18866	0.000343596812222423	0.0101298963796177	0.00806591882591891	HLA-A/HLA-F/TYROBP/XCL1	4	NK_HBA2
GO:0002704	negative regulation of leukocyte mediated immunity	4/121	52/18866	0.000343596812222423	0.0101298963796177	0.00806591882591891	HLA-A/HLA-F/IL7R/XCL1	4	NK_HBA2
GO:0042542	response to hydrogen peroxide	6/121	146/18866	0.00035878036566205	0.0101546635189776	0.00808563963333299	DUSP1/FYN/HBA1/HBA2/JUN/KLF2	6	NK_HBA2
GO:0032928	regulation of superoxide anion generation	3/121	22/18866	0.000362538823113544	0.0101546635189776	0.00808563963333299	CYBA/ITGB2/TYROBP	3	NK_HBA2
GO:0045061	thymic T cell selection	3/121	22/18866	0.000362538823113544	0.0101546635189776	0.00808563963333299	CD3D/CD3E/CD3G	3	NK_HBA2
GO:0060337	type I interferon signaling pathway	5/121	95/18866	0.000365186101213743	0.0101546635189776	0.00808563963333299	HLA-A/HLA-C/HLA-F/HSP90AB1/ISG20	5	NK_HBA2
GO:0071357	cellular response to type I interferon	5/121	95/18866	0.000365186101213743	0.0101546635189776	0.00808563963333299	HLA-A/HLA-C/HLA-F/HSP90AB1/ISG20	5	NK_HBA2
GO:0051592	response to calcium ion	6/121	147/18866	0.000372112527716479	0.0102310039923846	0.00814642565113191	AKR1C3/DUSP1/FOS/FOSB/JUN/JUNB	6	NK_HBA2
GO:1901216	positive regulation of neuron death	5/121	97/18866	0.000402077221048661	0.0108235011239626	0.00861820083903162	FOS/FYN/ITGB2/JUN/TYROBP	5	NK_HBA2
GO:0009612	response to mechanical stimulus	7/121	209/18866	0.000402508623735431	0.0108235011239626	0.00861820083903162	CXCR4/CYBA/FOS/FOSB/FYN/JUN/NFKBIA	7	NK_HBA2
GO:0002720	positive regulation of cytokine production involved in immune response	4/121	55/18866	0.000426498862279247	0.0113439425651882	0.00903260176291631	HLA-A/HLA-F/SPON2/XCL1	4	NK_HBA2
GO:0034340	response to type I interferon	5/121	99/18866	0.0004417153447893	0.0116223381580582	0.00925427394685901	HLA-A/HLA-C/HLA-F/HSP90AB1/ISG20	5	NK_HBA2
GO:0019883	antigen processing and presentation of endogenous antigen	3/121	24/18866	0.000472042972993159	0.0122881824990879	0.00978445176943266	HLA-A/HLA-C/HLA-F	3	NK_HBA2
GO:0042743	hydrogen peroxide metabolic process	4/121	57/18866	0.000489123571777146	0.012598793475144	0.0100317754167257	CYBA/FYN/HBA1/HBA2	4	NK_HBA2
GO:0070997	neuron death	9/121	360/18866	0.000525333369596886	0.0133905287021206	0.0106621937184631	CX3CR1/FOS/FYN/HLA-F/HSP90AB1/ITGB2/JUN/KIR3DL2/TYROBP	9	NK_HBA2
GO:0019731	antibacterial humoral response	4/121	59/18866	0.000558034095682818	0.0140774168261428	0.0112091276300477	HLA-A/IGHA1/RPL39/SPON2	4	NK_HBA2
GO:0061900	glial cell activation	4/121	60/18866	0.000594954605206638	0.0147055951408146	0.0117093139206538	CST7/ITGB2/JUN/TYROBP	4	NK_HBA2
GO:1903428	positive regulation of reactive oxygen species biosynthetic process	4/121	60/18866	0.000594954605206638	0.0147055951408146	0.0117093139206538	CYBA/HSP90AB1/ITGB2/KLF2	4	NK_HBA2
GO:0042267	natural killer cell mediated cytotoxicity	4/121	61/18866	0.000633576512128319	0.01550361725178	0.012344738146837	GZMB/HLA-A/HLA-F/KIR3DL1	4	NK_HBA2
GO:0008037	cell recognition	7/121	226/18866	0.000641358929093488	0.0155386663316016	0.0123726459380099	CXCR4/IGHA1/IGHG1/IGKC/PRF1/TRBC1/TRDC	7	NK_HBA2
GO:0001916	positive regulation of T cell mediated cytotoxicity	3/121	28/18866	0.00074988774976223	0.0179899541536096	0.0143244811641887	HLA-A/HLA-F/XCL1	3	NK_HBA2
GO:0009266	response to temperature stimulus	7/121	233/18866	0.000767576320706562	0.0182355267647472	0.0145200180851083	CXCR4/DNAJB1/FOS/HSP90AB1/IGFBP7/NFKBIA/UCP2	7	NK_HBA2
GO:0097305	response to alcohol	7/121	234/18866	0.000787107207628459	0.0185197243948735	0.0147463101348206	AKR1C3/CYBA/FOS/FOSB/FYN/IGFBP7/KLF2	7	NK_HBA2
GO:0019835	cytolysis	3/121	29/18866	0.000832516176614555	0.0194015912778649	0.0154484956683062	GZMB/GZMH/PRF1	3	NK_HBA2
GO:0045428	regulation of nitric oxide biosynthetic process	4/121	68/18866	0.000955238194167086	0.0220515835955364	0.0175585491301219	CX3CR1/HSP90AB1/ITGB2/KLF2	4	NK_HBA2
GO:0006956	complement activation	6/121	178/18866	0.00101731008015331	0.0232650258517305	0.018524751189019	IGHA1/IGHG1/IGKC/RGCC/TRBC1/TRDC	6	NK_HBA2
GO:0035740	CD8-positive, alpha-beta T cell proliferation	2/121	8/18866	0.00111383200146065	0.0243467244924972	0.0193860525393553	HLA-A/XCL1	2	NK_HBA2
GO:2000564	regulation of CD8-positive, alpha-beta T cell proliferation	2/121	8/18866	0.00111383200146065	0.0243467244924972	0.0193860525393553	HLA-A/XCL1	2	NK_HBA2
GO:2001187	positive regulation of CD8-positive, alpha-beta T cell activation	2/121	8/18866	0.00111383200146065	0.0243467244924972	0.0193860525393553	HLA-A/XCL1	2	NK_HBA2
GO:0002724	regulation of T cell cytokine production	3/121	32/18866	0.00111435763921524	0.0243467244924972	0.0193860525393553	HLA-A/HLA-F/XCL1	3	NK_HBA2
GO:0051385	response to mineralocorticoid	3/121	32/18866	0.00111435763921524	0.0243467244924972	0.0193860525393553	CYBA/FOS/FOSB	3	NK_HBA2
GO:0046640	regulation of alpha-beta T cell proliferation	3/121	33/18866	0.00122008858448561	0.0264208563383742	0.0210375777352852	CD3E/HLA-A/XCL1	3	NK_HBA2
GO:0002709	regulation of T cell mediated immunity	4/121	73/18866	0.00124567061444823	0.0267382104697792	0.0212902706125917	HLA-A/HLA-F/IL7R/XCL1	4	NK_HBA2
GO:0042113	B cell activation	8/121	328/18866	0.0012589471403593	0.0267882056735584	0.0213300792384903	IGHA1/IGHG1/IGKC/IL7R/TRBC1/TRDC/TYROBP/ZFP36L2	8	NK_HBA2
GO:0010922	positive regulation of phosphatase activity	3/121	34/18866	0.00133193567366204	0.0280969533918191	0.0223721681665013	HSP90AB1/PLEK/PPP1R15A	3	NK_HBA2
GO:0002479	antigen processing and presentation of exogenous peptide antigen via MHC class I, TAP-dependent	4/121	75/18866	0.00137743429993636	0.0288083908713187	0.0229386494753235	CYBA/HLA-A/HLA-C/HLA-F	4	NK_HBA2
GO:0002725	negative regulation of T cell cytokine production	2/121	9/18866	0.00142606477926723	0.029324206007285	0.0233493667087452	HLA-F/XCL1	2	NK_HBA2
GO:0071635	negative regulation of transforming growth factor beta production	2/121	9/18866	0.00142606477926723	0.029324206007285	0.0233493667087452	HSP90AB1/TYROBP	2	NK_HBA2
GO:0150076	neuroinflammatory response	4/121	77/18866	0.00151863189548036	0.0309674354020037	0.0246577863029311	CST7/ITGB2/JUN/TYROBP	4	NK_HBA2
GO:0042554	superoxide anion generation	3/121	36/18866	0.00157449377873129	0.0310708570689957	0.0247401356912701	CYBA/ITGB2/TYROBP	3	NK_HBA2
GO:0043368	positive T cell selection	3/121	36/18866	0.00157449377873129	0.0310708570689957	0.0247401356912701	CD3D/CD3E/CD3G	3	NK_HBA2
GO:0046633	alpha-beta T cell proliferation	3/121	36/18866	0.00157449377873129	0.0310708570689957	0.0247401356912701	CD3E/HLA-A/XCL1	3	NK_HBA2
GO:0071634	regulation of transforming growth factor beta production	3/121	36/18866	0.00157449377873129	0.0310708570689957	0.0247401356912701	HSP90AB1/TYROBP/XCL1	3	NK_HBA2
GO:0006809	nitric oxide biosynthetic process	4/121	79/18866	0.001669611698379	0.0326843186074674	0.0260248526627329	CX3CR1/HSP90AB1/ITGB2/KLF2	4	NK_HBA2
GO:0090322	regulation of superoxide metabolic process	3/121	37/18866	0.0017054546077506	0.033121011310839	0.026372568746419	CYBA/ITGB2/TYROBP	3	NK_HBA2
GO:0042590	antigen processing and presentation of exogenous peptide antigen via MHC class I	4/121	80/18866	0.00174887832959121	0.0336968919095252	0.0268311130383202	CYBA/HLA-A/HLA-C/HLA-F	4	NK_HBA2
GO:0050853	B cell receptor signaling pathway	5/121	135/18866	0.00178370295137797	0.0340993837657961	0.0271515967352025	IGHA1/IGHG1/IGKC/TRBC1/TRDC	5	NK_HBA2
GO:0071276	cellular response to cadmium ion	3/121	38/18866	0.00184303129212936	0.0346915197833888	0.0276230843864895	AKR1C3/FOS/JUN	3	NK_HBA2
GO:0071604	transforming growth factor beta production	3/121	38/18866	0.00184303129212936	0.0346915197833888	0.0276230843864895	HSP90AB1/TYROBP/XCL1	3	NK_HBA2
GO:0019730	antimicrobial humoral response	5/121	137/18866	0.00190256845152583	0.035538816800639	0.0282977437024854	GNLY/HLA-A/IGHA1/RPL39/SPON2	5	NK_HBA2
GO:0002705	positive regulation of leukocyte mediated immunity	5/121	138/18866	0.00196412859968749	0.0364107779048128	0.0289920417705068	HLA-A/HLA-F/ITGB2/TYROBP/XCL1	5	NK_HBA2
GO:0002718	regulation of cytokine production involved in immune response	4/121	83/18866	0.00200230257042559	0.0368393563145219	0.0293332968568085	HLA-A/HLA-F/SPON2/XCL1	4	NK_HBA2
GO:0046209	nitric oxide metabolic process	4/121	84/18866	0.0020921283566576	0.0382047618562771	0.0304204995143221	CX3CR1/HSP90AB1/ITGB2/KLF2	4	NK_HBA2
GO:0006958	complement activation, classical pathway	5/121	141/18866	0.00215755888194728	0.0391078	0.0311395047990988	IGHA1/IGHG1/IGKC/TRBC1/TRDC	5	NK_HBA2
GO:0001666	response to hypoxia	8/121	359/18866	0.00221772877936391	0.0399028111992904	0.0317725694319087	ASCL2/B3GAT1/CXCR4/CYBA/MALAT1/RGCC/UBA52/UCP2	8	NK_HBA2
GO:0001818	negative regulation of cytokine production	8/121	360/18866	0.00225619231140407	0.0402985590219399	0.032087683199454	CX3CR1/HLA-F/HSP90AB1/KLF2/RGCC/SERPINB1/TYROBP/XCL1	8	NK_HBA2
GO:0050832	defense response to fungus	3/121	41/18866	0.0022966130379882	0.0404303029061664	0.0321925841220459	COTL1/GNLY/SPON2	3	NK_HBA2
GO:2000008	regulation of protein localization to cell surface	3/121	41/18866	0.0022966130379882	0.0404303029061664	0.0321925841220459	CD247/HSP90AB1/TYROBP	3	NK_HBA2
GO:0001819	positive regulation of cytokine production	9/121	447/18866	0.00236599729908568	0.0412736830734415	0.0328641246505668	CD3E/CYBA/HLA-A/HLA-F/LTB/RGCC/SPON2/TYROBP/XCL1	9	NK_HBA2
GO:2001057	reactive nitrogen species metabolic process	4/121	87/18866	0.00237825472552319	0.0412736830734415	0.0328641246505668	CX3CR1/HSP90AB1/ITGB2/KLF2	4	NK_HBA2
GO:0002703	regulation of leukocyte mediated immunity	6/121	211/18866	0.00241234713475461	0.0415705171742573	0.0331004784761363	HLA-A/HLA-F/IL7R/ITGB2/TYROBP/XCL1	6	NK_HBA2
GO:1901215	negative regulation of neuron death	6/121	212/18866	0.00246984016546395	0.0422636285656663	0.0336523676575176	CX3CR1/FYN/HLA-F/HSP90AB1/JUN/KIR3DL2	6	NK_HBA2
GO:0097201	negative regulation of transcription from RNA polymerase II promoter in response to stress	2/121	12/18866	0.00258173332232374	0.043634301867208	0.0347437647629544	DNAJB1/JUN	2	NK_HBA2
GO:0051384	response to glucocorticoid	5/121	147/18866	0.00258560431987951	0.043634301867208	0.0347437647629544	DUSP1/FOS/FOSB/IGFBP7/ZFP36L2	5	NK_HBA2
GO:0002369	T cell cytokine production	3/121	43/18866	0.00263414833129923	0.0438487140591104	0.0349144902344066	HLA-A/HLA-F/XCL1	3	NK_HBA2
GO:0002823	negative regulation of adaptive immune response based on somatic recombination of immune receptors built from immunoglobulin superfamily domains	3/121	43/18866	0.00263414833129923	0.0438487140591104	0.0349144902344066	HLA-F/IL7R/XCL1	3	NK_HBA2
GO:0036293	response to decreased oxygen levels	8/121	371/18866	0.00271491847827083	0.0448878751103292	0.0357419210759553	ASCL2/B3GAT1/CXCR4/CYBA/MALAT1/RGCC/UBA52/UCP2	8	NK_HBA2
GO:0006979	response to oxidative stress	9/121	458/18866	0.00278298383229777	0.045680189095561	0.0363728002133153	AKR1C3/CYBA/DUSP1/FOS/FYN/HBA1/HBA2/JUN/KLF2	9	NK_HBA2
GO:0060333	interferon-gamma-mediated signaling pathway	4/121	91/18866	0.00280017505694081	0.045680189095561	0.0363728002133153	HLA-A/HLA-C/HLA-F/HSP90AB1	4	NK_HBA2
GO:0050871	positive regulation of B cell activation	5/121	151/18866	0.00290322601982149	0.0470476428510144	0.0374616337587283	IGHA1/IGHG1/IGKC/TRBC1/TRDC	5	NK_HBA2
GO:0045429	positive regulation of nitric oxide biosynthetic process	3/121	45/18866	0.0030007780576919	0.0483085783366584	0.0384656522492224	HSP90AB1/ITGB2/KLF2	3	NK_HBA2
GO:1900272	negative regulation of long-term synaptic potentiation	2/121	13/18866	0.00303837064840514	0.0485940717427933	0.0386929760591532	CX3CR1/TYROBP	2	NK_HBA2
GO:0002699	positive regulation of immune effector process	6/121	223/18866	0.00317251154534746	0.0504099724121119	0.0401388849654009	HLA-A/HLA-F/ITGB2/SPON2/TYROBP/XCL1	6	NK_HBA2
GO:1904407	positive regulation of nitric oxide metabolic process	3/121	46/18866	0.00319525069893324	0.0504437320018687	0.040165766001531	HSP90AB1/ITGB2/KLF2	3	NK_HBA2
GO:0002455	humoral immune response mediated by circulating immunoglobulin	5/121	155/18866	0.00324816703135499	0.0509504149084978	0.0405692117074095	IGHA1/IGHG1/IGKC/TRBC1/TRDC	5	NK_HBA2
GO:0002697	regulation of immune effector process	9/121	470/18866	0.00330227887334934	0.051469276452776	0.0409823546400913	HLA-A/HLA-F/IGHG1/IGKC/IL7R/ITGB2/SPON2/TYROBP/XCL1	9	NK_HBA2
GO:0006364	rRNA processing	6/121	227/18866	0.00346182954314733	0.0529923911679843	0.0421951330531215	ISG20/LYAR/RPL7A/RPS17/RPS2/RPS9	6	NK_HBA2
GO:0016064	immunoglobulin mediated immune response	6/121	227/18866	0.00346182954314733	0.0529923911679843	0.0421951330531215	IGHA1/IGHG1/IGKC/TRBC1/TRDC/XCL1	6	NK_HBA2
GO:1990868	response to chemokine	4/121	97/18866	0.00352504312311347	0.0529923911679843	0.0421951330531215	CX3CR1/CXCR4/DUSP1/XCL1	4	NK_HBA2
GO:1990869	cellular response to chemokine	4/121	97/18866	0.00352504312311347	0.0529923911679843	0.0421951330531215	CX3CR1/CXCR4/DUSP1/XCL1	4	NK_HBA2
GO:0030836	positive regulation of actin filament depolymerization	2/121	14/18866	0.00352993860252613	0.0529923911679843	0.0421951330531215	DSTN/PLEK	2	NK_HBA2
GO:0050966	detection of mechanical stimulus involved in sensory perception of pain	2/121	14/18866	0.00352993860252613	0.0529923911679843	0.0421951330531215	CXCR4/FYN	2	NK_HBA2
GO:0002820	negative regulation of adaptive immune response	3/121	48/18866	0.00360698212199066	0.0534926378940069	0.0425934539572868	HLA-F/IL7R/XCL1	3	NK_HBA2
GO:0009409	response to cold	3/121	48/18866	0.00360698212199066	0.0534926378940069	0.0425934539572868	FOS/NFKBIA/UCP2	3	NK_HBA2
GO:0019724	B cell mediated immunity	6/121	230/18866	0.00369139204596031	0.0544146767256921	0.0433276263606375	IGHA1/IGHG1/IGKC/TRBC1/TRDC/XCL1	6	NK_HBA2
GO:0002474	antigen processing and presentation of peptide antigen via MHC class I	4/121	99/18866	0.00379249178830445	0.0555702239879101	0.0442477295943998	CYBA/HLA-A/HLA-C/HLA-F	4	NK_HBA2
GO:0045058	T cell selection	3/121	49/18866	0.00382442104162288	0.0557045136241142	0.0443546575691977	CD3D/CD3E/CD3G	3	NK_HBA2
GO:0042254	ribosome biogenesis	7/121	310/18866	0.0038734859974869	0.0560688683861821	0.04464477464686	ISG20/LYAR/RPL7A/RPS10/RPS17/RPS2/RPS9	7	NK_HBA2
GO:0022613	ribonucleoprotein complex biogenesis	9/121	482/18866	0.00389526261775683	0.0560688683861821	0.04464477464686	HSP90AB1/ISG20/LUC7L3/LYAR/RPL7A/RPS10/RPS17/RPS2/RPS9	9	NK_HBA2
GO:0002702	positive regulation of production of molecular mediator of immune response	4/121	100/18866	0.00393123706074978	0.0562557724424252	0.0447935967956161	HLA-A/HLA-F/SPON2/XCL1	4	NK_HBA2
GO:0070482	response to oxygen levels	8/121	396/18866	0.00402894129943562	0.0566338912989981	0.0450946735183556	ASCL2/B3GAT1/CXCR4/CYBA/MALAT1/RGCC/UBA52/UCP2	8	NK_HBA2
GO:0002711	positive regulation of T cell mediated immunity	3/121	50/18866	0.00404969111491779	0.0566338912989981	0.0450946735183556	HLA-A/HLA-F/XCL1	3	NK_HBA2
GO:0001829	trophectodermal cell differentiation	2/121	15/18866	0.00405597785069273	0.0566338912989981	0.0450946735183556	HOPX/JUNB	2	NK_HBA2
GO:0015671	oxygen transport	2/121	15/18866	0.00405597785069273	0.0566338912989981	0.0450946735183556	HBA1/HBA2	2	NK_HBA2
GO:0042116	macrophage activation	4/121	101/18866	0.00407338163817886	0.0566338912989981	0.0450946735183556	CST7/ITGB2/JUN/TYROBP	4	NK_HBA2
GO:1903039	positive regulation of leukocyte cell-cell adhesion	6/121	235/18866	0.004098899953738	0.0566667129197564	0.0451208076977046	CD3E/FYN/HLA-A/IL7R/ITGB2/XCL1	6	NK_HBA2
GO:0016072	rRNA metabolic process	6/121	238/18866	0.0043588736318129	0.0599222684103718	0.0477130401684547	ISG20/LYAR/RPL7A/RPS17/RPS2/RPS9	6	NK_HBA2
GO:0002367	cytokine production involved in immune response	4/121	104/18866	0.00452059630508101	0.0617983193214147	0.0492068436383707	HLA-A/HLA-F/SPON2/XCL1	4	NK_HBA2
GO:0002819	regulation of adaptive immune response	5/121	168/18866	0.00457356435850946	0.062175066584848	0.0495068282315849	CD48/HLA-A/HLA-F/IL7R/XCL1	5	NK_HBA2
GO:0045953	negative regulation of natural killer cell mediated cytotoxicity	2/121	16/18866	0.00461603342921396	0.062405711609318	0.0496904790780753	HLA-A/HLA-F	2	NK_HBA2
GO:0009620	response to fungus	3/121	54/18866	0.00503071496791904	0.0676382391565818	0.0538568733696827	COTL1/GNLY/SPON2	3	NK_HBA2
GO:0007229	integrin-mediated signaling pathway	4/121	108/18866	0.00516678416574534	0.0678086439957488	0.0539925580350293	CD63/ITGB2/PLEK/TYROBP	4	NK_HBA2
GO:0002716	negative regulation of natural killer cell mediated immunity	2/121	17/18866	0.00520965470829619	0.0678086439957488	0.0539925580350293	HLA-A/HLA-F	2	NK_HBA2
GO:0048385	regulation of retinoic acid receptor signaling pathway	2/121	17/18866	0.00520965470829619	0.0678086439957488	0.0539925580350293	AKR1C3/KLF2	2	NK_HBA2
GO:0048535	lymph node development	2/121	17/18866	0.00520965470829619	0.0678086439957488	0.0539925580350293	IL7R/LTB	2	NK_HBA2
GO:0050665	hydrogen peroxide biosynthetic process	2/121	17/18866	0.00520965470829619	0.0678086439957488	0.0539925580350293	CYBA/FYN	2	NK_HBA2
GO:0071850	mitotic cell cycle arrest	2/121	17/18866	0.00520965470829619	0.0678086439957488	0.0539925580350293	DUSP1/RGCC	2	NK_HBA2
GO:0006898	receptor-mediated endocytosis	7/121	328/18866	0.00525489034046589	0.0679404348511625	0.0540974963583773	CD63/HBA1/HBA2/IGHA1/IGKC/ITGB2/SNX17	7	NK_HBA2
GO:0043618	regulation of transcription from RNA polymerase II promoter in response to stress	4/121	109/18866	0.00533748981437682	0.0679404348511625	0.0540974963583773	DNAJB1/JUN/KLF2/UBA52	4	NK_HBA2
GO:2001185	regulation of CD8-positive, alpha-beta T cell activation	2/121	18/18866	0.00583639535591865	0.0679404348511625	0.0540974963583773	HLA-A/XCL1	2	NK_HBA2
GO:0002763	positive regulation of myeloid leukocyte differentiation	3/121	58/18866	0.00614326610752009	0.0679404348511625	0.0540974963583773	FOS/JUN/TYROBP	3	NK_HBA2
GO:0035306	positive regulation of dephosphorylation	3/121	58/18866	0.00614326610752009	0.0679404348511625	0.0540974963583773	HSP90AB1/PLEK/PPP1R15A	3	NK_HBA2
GO:1903829	positive regulation of cellular protein localization	7/121	338/18866	0.00616703398378447	0.0679404348511625	0.0540974963583773	ABHD17A/CD247/FYN/GZMB/HSP90AB1/ITGB2/TYROBP	7	NK_HBA2
GO:0071346	cellular response to interferon-gamma	5/121	182/18866	0.00638960049476135	0.0679404348511625	0.0540974963583773	HLA-A/HLA-C/HLA-F/HSP90AB1/XCL1	5	NK_HBA2
GO:0000304	response to singlet oxygen	1/121	1/18866	0.00641365419272777	0.0679404348511625	0.0540974963583773	FYN	1	NK_HBA2
GO:0001100	negative regulation of exit from mitosis	1/121	1/18866	0.00641365419272777	0.0679404348511625	0.0540974963583773	RGCC	1	NK_HBA2
GO:0002485	antigen processing and presentation of endogenous peptide antigen via MHC class I via ER pathway, TAP-dependent	1/121	1/18866	0.00641365419272777	0.0679404348511625	0.0540974963583773	HLA-A	1	NK_HBA2
GO:0003083	negative regulation of renal output by angiotensin	1/121	1/18866	0.00641365419272777	0.0679404348511625	0.0540974963583773	CYBA	1	NK_HBA2
GO:0003106	negative regulation of glomerular filtration by angiotensin	1/121	1/18866	0.00641365419272777	0.0679404348511625	0.0540974963583773	CYBA	1	NK_HBA2
GO:0010920	negative regulation of inositol phosphate biosynthetic process	1/121	1/18866	0.00641365419272777	0.0679404348511625	0.0540974963583773	PLEK	1	NK_HBA2
GO:0010924	regulation of inositol-polyphosphate 5-phosphatase activity	1/121	1/18866	0.00641365419272777	0.0679404348511625	0.0540974963583773	PLEK	1	NK_HBA2
GO:0010925	positive regulation of inositol-polyphosphate 5-phosphatase activity	1/121	1/18866	0.00641365419272777	0.0679404348511625	0.0540974963583773	PLEK	1	NK_HBA2
GO:0015904	tetracycline transmembrane transport	1/121	1/18866	0.00641365419272777	0.0679404348511625	0.0540974963583773	MFSD10	1	NK_HBA2
GO:0016256	N-glycan processing to lysosome	1/121	1/18866	0.00641365419272777	0.0679404348511625	0.0540974963583773	GNPTAB	1	NK_HBA2
GO:0030845	phospholipase C-inhibiting G protein-coupled receptor signaling pathway	1/121	1/18866	0.00641365419272777	0.0679404348511625	0.0540974963583773	PLEK	1	NK_HBA2
GO:0035746	granzyme A production	1/121	1/18866	0.00641365419272777	0.0679404348511625	0.0540974963583773	XCL1	1	NK_HBA2
GO:0035782	mature natural killer cell chemotaxis	1/121	1/18866	0.00641365419272777	0.0679404348511625	0.0540974963583773	XCL1	1	NK_HBA2
GO:0036497	eIF2alpha dephosphorylation in response to endoplasmic reticulum stress	1/121	1/18866	0.00641365419272777	0.0679404348511625	0.0540974963583773	PPP1R15A	1	NK_HBA2
GO:0038159	C-X-C chemokine receptor CXCR4 signaling pathway	1/121	1/18866	0.00641365419272777	0.0679404348511625	0.0540974963583773	CXCR4	1	NK_HBA2
GO:0038160	CXCL12-activated CXCR4 signaling pathway	1/121	1/18866	0.00641365419272777	0.0679404348511625	0.0540974963583773	CXCR4	1	NK_HBA2
GO:0043322	negative regulation of natural killer cell degranulation	1/121	1/18866	0.00641365419272777	0.0679404348511625	0.0540974963583773	HLA-F	1	NK_HBA2
GO:0046588	negative regulation of calcium-dependent cell-cell adhesion	1/121	1/18866	0.00641365419272777	0.0679404348511625	0.0540974963583773	FXYD5	1	NK_HBA2
GO:0051623	positive regulation of norepinephrine uptake	1/121	1/18866	0.00641365419272777	0.0679404348511625	0.0540974963583773	ACTB	1	NK_HBA2
GO:0060305	regulation of cell diameter	1/121	1/18866	0.00641365419272777	0.0679404348511625	0.0540974963583773	PLEK	1	NK_HBA2
GO:0071976	cell gliding	1/121	1/18866	0.00641365419272777	0.0679404348511625	0.0540974963583773	MYO1G	1	NK_HBA2
GO:0072749	cellular response to cytochalasin B	1/121	1/18866	0.00641365419272777	0.0679404348511625	0.0540974963583773	ACTB	1	NK_HBA2
GO:0120117	T cell meandering migration	1/121	1/18866	0.00641365419272777	0.0679404348511625	0.0540974963583773	MYO1G	1	NK_HBA2
GO:0150089	multiple spine synapse organization	1/121	1/18866	0.00641365419272777	0.0679404348511625	0.0540974963583773	CX3CR1	1	NK_HBA2
GO:0150090	multiple spine synapse organization, single dendrite	1/121	1/18866	0.00641365419272777	0.0679404348511625	0.0540974963583773	CX3CR1	1	NK_HBA2
GO:1900022	regulation of D-erythro-sphingosine kinase activity	1/121	1/18866	0.00641365419272777	0.0679404348511625	0.0540974963583773	EEF1A1	1	NK_HBA2
GO:1900053	negative regulation of retinoic acid biosynthetic process	1/121	1/18866	0.00641365419272777	0.0679404348511625	0.0540974963583773	AKR1C3	1	NK_HBA2
GO:1901328	response to cytochalasin B	1/121	1/18866	0.00641365419272777	0.0679404348511625	0.0540974963583773	ACTB	1	NK_HBA2
GO:1901389	negative regulation of transforming growth factor beta activation	1/121	1/18866	0.00641365419272777	0.0679404348511625	0.0540974963583773	HSP90AB1	1	NK_HBA2
GO:1903916	regulation of endoplasmic reticulum stress-induced eIF2 alpha dephosphorylation	1/121	1/18866	0.00641365419272777	0.0679404348511625	0.0540974963583773	PPP1R15A	1	NK_HBA2
GO:1903917	positive regulation of endoplasmic reticulum stress-induced eIF2 alpha dephosphorylation	1/121	1/18866	0.00641365419272777	0.0679404348511625	0.0540974963583773	PPP1R15A	1	NK_HBA2
GO:2000511	regulation of granzyme A production	1/121	1/18866	0.00641365419272777	0.0679404348511625	0.0540974963583773	XCL1	1	NK_HBA2
GO:2000513	positive regulation of granzyme A production	1/121	1/18866	0.00641365419272777	0.0679404348511625	0.0540974963583773	XCL1	1	NK_HBA2
GO:2000517	regulation of T-helper 1 cell activation	1/121	1/18866	0.00641365419272777	0.0679404348511625	0.0540974963583773	XCL1	1	NK_HBA2
GO:2000518	negative regulation of T-helper 1 cell activation	1/121	1/18866	0.00641365419272777	0.0679404348511625	0.0540974963583773	XCL1	1	NK_HBA2
GO:0032609	interferon-gamma production	4/121	115/18866	0.0064414306847036	0.0679404348511625	0.0540974963583773	BTN3A2/CD3E/HLA-A/XCL1	4	NK_HBA2
GO:0043620	regulation of DNA-templated transcription in response to stress	4/121	115/18866	0.0064414306847036	0.0679404348511625	0.0540974963583773	DNAJB1/JUN/KLF2/UBA52	4	NK_HBA2
GO:0030050	vesicle transport along actin filament	2/121	19/18866	0.00649581330198806	0.0682199791843982	0.0543200832255699	MYO1F/MYO1G	2	NK_HBA2
GO:0048545	response to steroid hormone	7/121	346/18866	0.00697814261448061	0.0729722862292054	0.0581041024714513	AKR1C3/CYBA/DUSP1/FOS/FOSB/IGFBP7/ZFP36L2	7	NK_HBA2
GO:0002418	immune response to tumor cell	2/121	20/18866	0.00718747070277031	0.0729781776335226	0.0581087934956446	HLA-A/PRF1	2	NK_HBA2
GO:0002726	positive regulation of T cell cytokine production	2/121	20/18866	0.00718747070277031	0.0729781776335226	0.0581087934956446	HLA-A/XCL1	2	NK_HBA2
GO:0015669	gas transport	2/121	20/18866	0.00718747070277031	0.0729781776335226	0.0581087934956446	HBA1/HBA2	2	NK_HBA2
GO:0032816	positive regulation of natural killer cell activation	2/121	20/18866	0.00718747070277031	0.0729781776335226	0.0581087934956446	HLA-F/TYROBP	2	NK_HBA2
GO:0051412	response to corticosterone	2/121	20/18866	0.00718747070277031	0.0729781776335226	0.0581087934956446	FOS/FOSB	2	NK_HBA2
GO:0070262	peptidyl-serine dephosphorylation	2/121	20/18866	0.00718747070277031	0.0729781776335226	0.0581087934956446	DUSP1/PPP1R15A	2	NK_HBA2
GO:1901881	positive regulation of protein depolymerization	2/121	20/18866	0.00718747070277031	0.0729781776335226	0.0581087934956446	DSTN/PLEK	2	NK_HBA2
GO:0022407	regulation of cell-cell adhesion	8/121	439/18866	0.00738131896846093	0.0746367252719996	0.0594294102245376	CD3E/FXYD5/FYN/HLA-A/IL7R/ITGB2/RGCC/XCL1	8	NK_HBA2
GO:0046635	positive regulation of alpha-beta T cell activation	3/121	63/18866	0.00772544810141639	0.0777949444615881	0.0619441387728904	CD3E/HLA-A/XCL1	3	NK_HBA2
GO:0032516	positive regulation of phosphoprotein phosphatase activity	2/121	21/18866	0.00791093390559704	0.0790124704775345	0.0629135925209887	HSP90AB1/PPP1R15A	2	NK_HBA2
GO:0099515	actin filament-based transport	2/121	21/18866	0.00791093390559704	0.0790124704775345	0.0629135925209887	MYO1F/MYO1G	2	NK_HBA2
GO:0046686	response to cadmium ion	3/121	64/18866	0.00806800685917823	0.0802537105057281	0.0639019285251985	AKR1C3/FOS/JUN	3	NK_HBA2
GO:0071248	cellular response to metal ion	5/121	193/18866	0.00813341592616624	0.0805767966450558	0.0641591855074951	AKR1C3/FOS/FOSB/JUN/JUNB	5	NK_HBA2
GO:0002698	negative regulation of immune effector process	4/121	124/18866	0.00836589928157298	0.0825457884758431	0.0657269930823072	HLA-A/HLA-F/IL7R/XCL1	4	NK_HBA2
GO:0051131	chaperone-mediated protein complex assembly	2/121	22/18866	0.0086657734138454	0.0851612351151795	0.0678095395858289	HOPX/HSP90AB1	2	NK_HBA2
GO:0034394	protein localization to cell surface	3/121	66/18866	0.00877966629446353	0.0859353736902091	0.0684259465728505	CD247/HSP90AB1/TYROBP	3	NK_HBA2
GO:0051090	regulation of DNA-binding transcription factor activity	8/121	455/18866	0.00905725493031227	0.0882717747764065	0.0702863033622818	CX3CR1/FOS/ITGB2/JUN/NFKBIA/RGCC/UBA52/XCL1	8	NK_HBA2
GO:0007159	leukocyte cell-cell adhesion	7/121	364/18866	0.00909051378980565	0.0882717747764065	0.0702863033622818	CD3E/CX3CR1/FYN/HLA-A/IL7R/ITGB2/XCL1	7	NK_HBA2
GO:0022409	positive regulation of cell-cell adhesion	6/121	279/18866	0.00925169731968933	0.0894818313884577	0.0712498096057622	CD3E/FYN/HLA-A/IL7R/ITGB2/XCL1	6	NK_HBA2
GO:0014013	regulation of gliogenesis	4/121	128/18866	0.0093300201731511	0.0898840919830738	0.0715701091608068	ASCL2/BIN1/CX3CR1/CXCR4	4	NK_HBA2
GO:0034341	response to interferon-gamma	5/121	202/18866	0.00978684664952355	0.0939153480446436	0.0747799923561118	HLA-A/HLA-C/HLA-F/HSP90AB1/XCL1	5	NK_HBA2
GO:0046651	lymphocyte proliferation	6/121	283/18866	0.00987991881641955	0.0944381302491353	0.0751962571101669	CD3E/FYN/HLA-A/IL7R/TYROBP/XCL1	6	NK_HBA2
GO:0002683	negative regulation of immune system process	8/121	463/18866	0.00999504706994887	0.095166848950058	0.0757764985724979	CST7/DUSP1/HLA-A/HLA-F/IL7R/NFKBIA/TYROBP/XCL1	8	NK_HBA2
GO:0002719	negative regulation of cytokine production involved in immune response	2/121	24/18866	0.0102678839321154	0.0970096987717622	0.0772438657116262	HLA-F/XCL1	2	NK_HBA2
GO:0003094	glomerular filtration	2/121	24/18866	0.0102678839321154	0.0970096987717622	0.0772438657116262	CYBA/IGHA1	2	NK_HBA2
GO:0032943	mononuclear cell proliferation	6/121	286/18866	0.0103706557684913	0.0976038256365313	0.0777169385727828	CD3E/FYN/HLA-A/IL7R/TYROBP/XCL1	6	NK_HBA2
GO:0035690	cellular response to drug	3/121	71/18866	0.0107157752977511	0.100465525492709	0.0799955639287653	CD69/CXCR4/HSP90AB1	3	NK_HBA2
GO:0043302	positive regulation of leukocyte degranulation	2/121	25/18866	0.0111143164177172	0.10114164490217	0.0805339232632509	HLA-F/ITGB2	2	NK_HBA2
GO:0062149	detection of stimulus involved in sensory perception of pain	2/121	25/18866	0.0111143164177172	0.10114164490217	0.0805339232632509	CXCR4/FYN	2	NK_HBA2
GO:0097205	renal filtration	2/121	25/18866	0.0111143164177172	0.10114164490217	0.0805339232632509	CYBA/IGHA1	2	NK_HBA2
GO:0061515	myeloid cell development	3/121	72/18866	0.0111302343421076	0.10114164490217	0.0805339232632509	KLF2/LYAR/TYROBP	3	NK_HBA2
GO:0070555	response to interleukin-1	5/121	211/18866	0.0116583168578815	0.10114164490217	0.0805339232632509	CYBA/KLF2/NFKBIA/UBA52/XCL1	5	NK_HBA2
GO:0032535	regulation of cellular component size	7/121	383/18866	0.0117946598416739	0.10114164490217	0.0805339232632509	BIN1/COTL1/DSTN/HSP90AB1/IL7R/PLEK/PPP1R15A	7	NK_HBA2
GO:0006801	superoxide metabolic process	3/121	74/18866	0.0119866809015686	0.10114164490217	0.0805339232632509	CYBA/ITGB2/TYROBP	3	NK_HBA2
GO:0002347	response to tumor cell	2/121	26/18866	0.011990448091739	0.10114164490217	0.0805339232632509	HLA-A/PRF1	2	NK_HBA2
GO:0071356	cellular response to tumor necrosis factor	6/121	297/18866	0.0123187709010374	0.10114164490217	0.0805339232632509	CYBA/KLF2/LTB/NFKBIA/XCL1/ZFP36L2	6	NK_HBA2
GO:0043523	regulation of neuron apoptotic process	5/121	214/18866	0.0123327491136457	0.10114164490217	0.0805339232632509	CX3CR1/FYN/HSP90AB1/JUN/TYROBP	5	NK_HBA2
GO:0050870	positive regulation of T cell activation	5/121	214/18866	0.0123327491136457	0.10114164490217	0.0805339232632509	CD3E/FYN/HLA-A/IL7R/XCL1	5	NK_HBA2
GO:0042110	T cell activation	8/121	483/18866	0.0126550767486975	0.10114164490217	0.0805339232632509	CD3D/CD3E/CD3G/FYN/HLA-A/IL7R/XCL1/ZFP36L2	8	NK_HBA2
GO:0002669	positive regulation of T cell anergy	1/121	2/18866	0.0127865112212293	0.10114164490217	0.0805339232632509	CD3E	1	NK_HBA2
GO:0002728	negative regulation of natural killer cell cytokine production	1/121	2/18866	0.0127865112212293	0.10114164490217	0.0805339232632509	HLA-F	1	NK_HBA2
GO:0002769	natural killer cell inhibitory signaling pathway	1/121	2/18866	0.0127865112212293	0.10114164490217	0.0805339232632509	KIR2DL1	1	NK_HBA2
GO:0002913	positive regulation of lymphocyte anergy	1/121	2/18866	0.0127865112212293	0.10114164490217	0.0805339232632509	CD3E	1	NK_HBA2
GO:0006714	sesquiterpenoid metabolic process	1/121	2/18866	0.0127865112212293	0.10114164490217	0.0805339232632509	AKR1C3	1	NK_HBA2
GO:0014895	smooth muscle hypertrophy	1/121	2/18866	0.0127865112212293	0.10114164490217	0.0805339232632509	CYBA	1	NK_HBA2
GO:0016107	sesquiterpenoid catabolic process	1/121	2/18866	0.0127865112212293	0.10114164490217	0.0805339232632509	AKR1C3	1	NK_HBA2
GO:0016487	farnesol metabolic process	1/121	2/18866	0.0127865112212293	0.10114164490217	0.0805339232632509	AKR1C3	1	NK_HBA2
GO:0016488	farnesol catabolic process	1/121	2/18866	0.0127865112212293	0.10114164490217	0.0805339232632509	AKR1C3	1	NK_HBA2
GO:0021767	mammillary body development	1/121	2/18866	0.0127865112212293	0.10114164490217	0.0805339232632509	ZEB2	1	NK_HBA2
GO:0035026	leading edge cell differentiation	1/121	2/18866	0.0127865112212293	0.10114164490217	0.0805339232632509	JUN	1	NK_HBA2
GO:0036496	regulation of translational initiation by eIF2 alpha dephosphorylation	1/121	2/18866	0.0127865112212293	0.10114164490217	0.0805339232632509	PPP1R15A	1	NK_HBA2
GO:0045827	negative regulation of isoprenoid metabolic process	1/121	2/18866	0.0127865112212293	0.10114164490217	0.0805339232632509	AKR1C3	1	NK_HBA2
GO:0046586	regulation of calcium-dependent cell-cell adhesion	1/121	2/18866	0.0127865112212293	0.10114164490217	0.0805339232632509	FXYD5	1	NK_HBA2
GO:0051621	regulation of norepinephrine uptake	1/121	2/18866	0.0127865112212293	0.10114164490217	0.0805339232632509	ACTB	1	NK_HBA2
GO:0061373	mammillary axonal complex development	1/121	2/18866	0.0127865112212293	0.10114164490217	0.0805339232632509	ZEB2	1	NK_HBA2
GO:0070560	protein secretion by platelet	1/121	2/18866	0.0127865112212293	0.10114164490217	0.0805339232632509	PLEK	1	NK_HBA2
GO:0097324	melanocyte migration	1/121	2/18866	0.0127865112212293	0.10114164490217	0.0805339232632509	ZEB2	1	NK_HBA2
GO:0110090	positive regulation of hippocampal neuron apoptotic process	1/121	2/18866	0.0127865112212293	0.10114164490217	0.0805339232632509	TYROBP	1	NK_HBA2
GO:0110091	negative regulation of hippocampal neuron apoptotic process	1/121	2/18866	0.0127865112212293	0.10114164490217	0.0805339232632509	CX3CR1	1	NK_HBA2
GO:1900052	regulation of retinoic acid biosynthetic process	1/121	2/18866	0.0127865112212293	0.10114164490217	0.0805339232632509	AKR1C3	1	NK_HBA2
GO:1902310	positive regulation of peptidyl-serine dephosphorylation	1/121	2/18866	0.0127865112212293	0.10114164490217	0.0805339232632509	PPP1R15A	1	NK_HBA2
GO:1902748	positive regulation of lens fiber cell differentiation	1/121	2/18866	0.0127865112212293	0.10114164490217	0.0805339232632509	ZEB2	1	NK_HBA2
GO:1902960	negative regulation of aspartic-type endopeptidase activity involved in amyloid precursor protein catabolic process	1/121	2/18866	0.0127865112212293	0.10114164490217	0.0805339232632509	BIN1	1	NK_HBA2
GO:1903056	regulation of melanosome organization	1/121	2/18866	0.0127865112212293	0.10114164490217	0.0805339232632509	ZEB2	1	NK_HBA2
GO:1903946	negative regulation of ventricular cardiac muscle cell action potential	1/121	2/18866	0.0127865112212293	0.10114164490217	0.0805339232632509	BIN1	1	NK_HBA2
GO:1905430	cellular response to glycine	1/121	2/18866	0.0127865112212293	0.10114164490217	0.0805339232632509	FYN	1	NK_HBA2
GO:1990478	response to ultrasound	1/121	2/18866	0.0127865112212293	0.10114164490217	0.0805339232632509	CXCR4	1	NK_HBA2
GO:2000448	positive regulation of macrophage migration inhibitory factor signaling pathway	1/121	2/18866	0.0127865112212293	0.10114164490217	0.0805339232632509	CXCR4	1	NK_HBA2
GO:2000537	regulation of B cell chemotaxis	1/121	2/18866	0.0127865112212293	0.10114164490217	0.0805339232632509	XCL1	1	NK_HBA2
GO:2000538	positive regulation of B cell chemotaxis	1/121	2/18866	0.0127865112212293	0.10114164490217	0.0805339232632509	XCL1	1	NK_HBA2
GO:2000557	regulation of immunoglobulin production in mucosal tissue	1/121	2/18866	0.0127865112212293	0.10114164490217	0.0805339232632509	XCL1	1	NK_HBA2
GO:2000558	positive regulation of immunoglobulin production in mucosal tissue	1/121	2/18866	0.0127865112212293	0.10114164490217	0.0805339232632509	XCL1	1	NK_HBA2
GO:2000567	regulation of memory T cell activation	1/121	2/18866	0.0127865112212293	0.10114164490217	0.0805339232632509	HLA-A	1	NK_HBA2
GO:2000568	positive regulation of memory T cell activation	1/121	2/18866	0.0127865112212293	0.10114164490217	0.0805339232632509	HLA-A	1	NK_HBA2
GO:0071229	cellular response to acid chemical	3/121	76/18866	0.0128800438345756	0.10114164490217	0.0805339232632509	CYBA/FYN/KLF2	3	NK_HBA2
GO:0036037	CD8-positive, alpha-beta T cell activation	2/121	27/18866	0.012895869721895	0.10114164490217	0.0805339232632509	HLA-A/XCL1	2	NK_HBA2
GO:0045672	positive regulation of osteoclast differentiation	2/121	27/18866	0.012895869721895	0.10114164490217	0.0805339232632509	FOS/TYROBP	2	NK_HBA2
GO:2000353	positive regulation of endothelial cell apoptotic process	2/121	27/18866	0.012895869721895	0.10114164490217	0.0805339232632509	AKR1C3/RGCC	2	NK_HBA2
GO:0014015	positive regulation of gliogenesis	3/121	77/18866	0.0133406416158903	0.104295687009852	0.0830453258147399	BIN1/CX3CR1/CXCR4	3	NK_HBA2
GO:0001895	retina homeostasis	3/121	78/18866	0.0138105521880118	0.107625545235875	0.0856967217566538	ACTB/IGHA1/IGKC	3	NK_HBA2
GO:0002700	regulation of production of molecular mediator of immune response	4/121	144/18866	0.0139012584545984	0.107988506153658	0.0859857289873405	HLA-A/HLA-F/SPON2/XCL1	4	NK_HBA2
GO:0010959	regulation of metal ion transport	7/121	396/18866	0.0139532899791278	0.108049685376347	0.0860344428759677	BIN1/CD63/CXCR4/CYBA/FXYD5/FYN/XCL1	7	NK_HBA2
GO:0071241	cellular response to inorganic substance	5/121	221/18866	0.0140084464429641	0.108134600775814	0.0861020566691898	AKR1C3/FOS/FOSB/JUN/JUNB	5	NK_HBA2
GO:0002440	production of molecular mediator of immune response	6/121	306/18866	0.0140941686949207	0.108391513232242	0.0863066229294219	HLA-A/HLA-F/IGKC/IL7R/SPON2/XCL1	6	NK_HBA2
GO:0042493	response to drug	7/121	397/18866	0.0141303198696712	0.108391513232242	0.0863066229294219	CD69/CXCR4/CYBA/FOS/FOSB/FYN/HSP90AB1	7	NK_HBA2
GO:0050690	regulation of defense response to virus by virus	2/121	29/18866	0.0147929656460236	0.113119959174437	0.0900716427986501	CD247/FYN	2	NK_HBA2
GO:0034599	cellular response to oxidative stress	6/121	310/18866	0.014937901421977	0.113872413643544	0.0906707838402343	AKR1C3/CYBA/FOS/FYN/JUN/KLF2	6	NK_HBA2
GO:0060326	cell chemotaxis	6/121	311/18866	0.0151542131110172	0.115162607089003	0.0916980989489796	BIN2/CX3CR1/CXCR4/DUSP1/ITGB2/XCL1	6	NK_HBA2
GO:0043524	negative regulation of neuron apoptotic process	4/121	149/18866	0.0155756223826812	0.117768388995106	0.0937729499193171	CX3CR1/FYN/HSP90AB1/JUN	4	NK_HBA2
GO:0070661	leukocyte proliferation	6/121	313/18866	0.015593362498739	0.117768388995106	0.0937729499193171	CD3E/FYN/HLA-A/IL7R/TYROBP/XCL1	6	NK_HBA2
GO:0090314	positive regulation of protein targeting to membrane	2/121	30/18866	0.0157838411007457	0.118840182072383	0.0946263639756444	FYN/ITGB2	2	NK_HBA2
GO:0002224	toll-like receptor signaling pathway	4/121	152/18866	0.0166386489783614	0.12376659579153	0.0985490154690481	CYBA/ITGB2/NFKBIA/UBA52	4	NK_HBA2
GO:1903169	regulation of calcium ion transmembrane transport	4/121	152/18866	0.0166386489783614	0.12376659579153	0.0985490154690481	BIN1/CYBA/FYN/XCL1	4	NK_HBA2
GO:0014072	response to isoquinoline alkaloid	2/121	31/18866	0.0168024087675411	0.12376659579153	0.0985490154690481	CXCR4/FOSB	2	NK_HBA2
GO:0043278	response to morphine	2/121	31/18866	0.0168024087675411	0.12376659579153	0.0985490154690481	CXCR4/FOSB	2	NK_HBA2
GO:0050974	detection of mechanical stimulus involved in sensory perception	2/121	31/18866	0.0168024087675411	0.12376659579153	0.0985490154690481	CXCR4/FYN	2	NK_HBA2
GO:0002822	regulation of adaptive immune response based on somatic recombination of immune receptors built from immunoglobulin superfamily domains	4/121	153/18866	0.0170028489377695	0.12376659579153	0.0985490154690481	HLA-A/HLA-F/IL7R/XCL1	4	NK_HBA2
GO:0034612	response to tumor necrosis factor	6/121	320/18866	0.0171999655024168	0.12376659579153	0.0985490154690481	CYBA/KLF2/LTB/NFKBIA/XCL1/ZFP36L2	6	NK_HBA2
GO:0030101	natural killer cell activation	3/121	85/18866	0.0173625153668774	0.12376659579153	0.0985490154690481	HLA-F/ITGB2/TYROBP	3	NK_HBA2
GO:0002706	regulation of lymphocyte mediated immunity	4/121	154/18866	0.0173720102531148	0.12376659579153	0.0985490154690481	HLA-A/HLA-F/IL7R/XCL1	4	NK_HBA2
GO:0007050	cell cycle arrest	5/121	234/18866	0.0175146610960885	0.12376659579153	0.0985490154690481	BIN1/DUSP1/HSP90AB1/PPP1R15A/RGCC	5	NK_HBA2
GO:0042744	hydrogen peroxide catabolic process	2/121	32/18866	0.0178482788427628	0.12376659579153	0.0985490154690481	HBA1/HBA2	2	NK_HBA2
GO:0070528	protein kinase C signaling	2/121	32/18866	0.0178482788427628	0.12376659579153	0.0985490154690481	ADGRG1/PLEK	2	NK_HBA2
GO:0071353	cellular response to interleukin-4	2/121	32/18866	0.0178482788427628	0.12376659579153	0.0985490154690481	HSP90AB1/XCL1	2	NK_HBA2
GO:0048384	retinoic acid receptor signaling pathway	2/121	33/18866	0.0189210653110387	0.12376659579153	0.0985490154690481	AKR1C3/KLF2	2	NK_HBA2
GO:0032755	positive regulation of interleukin-6 production	3/121	88/18866	0.0190263907126278	0.12376659579153	0.0985490154690481	CYBA/SPON2/TYROBP	3	NK_HBA2
GO:0070098	chemokine-mediated signaling pathway	3/121	88/18866	0.0190263907126278	0.12376659579153	0.0985490154690481	CX3CR1/CXCR4/XCL1	3	NK_HBA2
GO:0002019	regulation of renal output by angiotensin	1/121	3/18866	0.0191188284467505	0.12376659579153	0.0985490154690481	CYBA	1	NK_HBA2
GO:0002419	T cell mediated cytotoxicity directed against tumor cell target	1/121	3/18866	0.0191188284467505	0.12376659579153	0.0985490154690481	HLA-A	1	NK_HBA2
GO:0002426	immunoglobulin production in mucosal tissue	1/121	3/18866	0.0191188284467505	0.12376659579153	0.0985490154690481	XCL1	1	NK_HBA2
GO:0002477	antigen processing and presentation of exogenous peptide antigen via MHC class Ib	1/121	3/18866	0.0191188284467505	0.12376659579153	0.0985490154690481	HLA-F	1	NK_HBA2
GO:0003331	positive regulation of extracellular matrix constituent secretion	1/121	3/18866	0.0191188284467505	0.12376659579153	0.0985490154690481	RGCC	1	NK_HBA2
GO:0016095	polyprenol catabolic process	1/121	3/18866	0.0191188284467505	0.12376659579153	0.0985490154690481	AKR1C3	1	NK_HBA2
GO:0035691	macrophage migration inhibitory factor signaling pathway	1/121	3/18866	0.0191188284467505	0.12376659579153	0.0985490154690481	CXCR4	1	NK_HBA2
GO:0043321	regulation of natural killer cell degranulation	1/121	3/18866	0.0191188284467505	0.12376659579153	0.0985490154690481	HLA-F	1	NK_HBA2
GO:0043323	positive regulation of natural killer cell degranulation	1/121	3/18866	0.0191188284467505	0.12376659579153	0.0985490154690481	HLA-F	1	NK_HBA2
GO:0045914	negative regulation of catecholamine metabolic process	1/121	3/18866	0.0191188284467505	0.12376659579153	0.0985490154690481	ITGB2	1	NK_HBA2
GO:0045963	negative regulation of dopamine metabolic process	1/121	3/18866	0.0191188284467505	0.12376659579153	0.0985490154690481	ITGB2	1	NK_HBA2
GO:0051365	cellular response to potassium ion starvation	1/121	3/18866	0.0191188284467505	0.12376659579153	0.0985490154690481	JUN	1	NK_HBA2
GO:0060712	spongiotrophoblast layer development	1/121	3/18866	0.0191188284467505	0.12376659579153	0.0985490154690481	ASCL2	1	NK_HBA2
GO:0071409	cellular response to cycloheximide	1/121	3/18866	0.0191188284467505	0.12376659579153	0.0985490154690481	KLF2	1	NK_HBA2
GO:0071613	granzyme B production	1/121	3/18866	0.0191188284467505	0.12376659579153	0.0985490154690481	XCL1	1	NK_HBA2
GO:0071661	regulation of granzyme B production	1/121	3/18866	0.0191188284467505	0.12376659579153	0.0985490154690481	XCL1	1	NK_HBA2
GO:0071663	positive regulation of granzyme B production	1/121	3/18866	0.0191188284467505	0.12376659579153	0.0985490154690481	XCL1	1	NK_HBA2
GO:0090634	microglial cell mediated cytotoxicity	1/121	3/18866	0.0191188284467505	0.12376659579153	0.0985490154690481	TYROBP	1	NK_HBA2
GO:0097532	stress response to acid chemical	1/121	3/18866	0.0191188284467505	0.12376659579153	0.0985490154690481	KLF2	1	NK_HBA2
GO:0097533	cellular stress response to acid chemical	1/121	3/18866	0.0191188284467505	0.12376659579153	0.0985490154690481	KLF2	1	NK_HBA2
GO:0106135	negative regulation of cardiac muscle cell contraction	1/121	3/18866	0.0191188284467505	0.12376659579153	0.0985490154690481	BIN1	1	NK_HBA2
GO:1903660	negative regulation of complement-dependent cytotoxicity	1/121	3/18866	0.0191188284467505	0.12376659579153	0.0985490154690481	HSP90AB1	1	NK_HBA2
GO:1904149	regulation of microglial cell mediated cytotoxicity	1/121	3/18866	0.0191188284467505	0.12376659579153	0.0985490154690481	TYROBP	1	NK_HBA2
GO:1904151	positive regulation of microglial cell mediated cytotoxicity	1/121	3/18866	0.0191188284467505	0.12376659579153	0.0985490154690481	TYROBP	1	NK_HBA2
GO:1904844	response to L-glutamine	1/121	3/18866	0.0191188284467505	0.12376659579153	0.0985490154690481	CYBA	1	NK_HBA2
GO:1904845	cellular response to L-glutamine	1/121	3/18866	0.0191188284467505	0.12376659579153	0.0985490154690481	CYBA	1	NK_HBA2
GO:1904878	negative regulation of calcium ion transmembrane transport via high voltage-gated calcium channel	1/121	3/18866	0.0191188284467505	0.12376659579153	0.0985490154690481	BIN1	1	NK_HBA2
GO:1905246	negative regulation of aspartic-type peptidase activity	1/121	3/18866	0.0191188284467505	0.12376659579153	0.0985490154690481	BIN1	1	NK_HBA2
GO:1905319	mesenchymal stem cell migration	1/121	3/18866	0.0191188284467505	0.12376659579153	0.0985490154690481	CXCR4	1	NK_HBA2
GO:1905320	regulation of mesenchymal stem cell migration	1/121	3/18866	0.0191188284467505	0.12376659579153	0.0985490154690481	CXCR4	1	NK_HBA2
GO:1905322	positive regulation of mesenchymal stem cell migration	1/121	3/18866	0.0191188284467505	0.12376659579153	0.0985490154690481	CXCR4	1	NK_HBA2
GO:1905429	response to glycine	1/121	3/18866	0.0191188284467505	0.12376659579153	0.0985490154690481	FYN	1	NK_HBA2
GO:2000224	regulation of testosterone biosynthetic process	1/121	3/18866	0.0191188284467505	0.12376659579153	0.0985490154690481	AKR1C3	1	NK_HBA2
GO:2000361	regulation of prostaglandin-E synthase activity	1/121	3/18866	0.0191188284467505	0.12376659579153	0.0985490154690481	ITGB2	1	NK_HBA2
GO:2000363	positive regulation of prostaglandin-E synthase activity	1/121	3/18866	0.0191188284467505	0.12376659579153	0.0985490154690481	ITGB2	1	NK_HBA2
GO:2000412	positive regulation of thymocyte migration	1/121	3/18866	0.0191188284467505	0.12376659579153	0.0985490154690481	XCL1	1	NK_HBA2
GO:2000446	regulation of macrophage migration inhibitory factor signaling pathway	1/121	3/18866	0.0191188284467505	0.12376659579153	0.0985490154690481	CXCR4	1	NK_HBA2
GO:0032675	regulation of interleukin-6 production	4/121	159/18866	0.019292883331921	0.123909935730211	0.098663149737217	CYBA/KLF2/SPON2/TYROBP	4	NK_HBA2
GO:0050777	negative regulation of immune response	4/121	159/18866	0.019292883331921	0.123909935730211	0.098663149737217	HLA-A/HLA-F/IL7R/XCL1	4	NK_HBA2
GO:1902107	positive regulation of leukocyte differentiation	4/121	159/18866	0.019292883331921	0.123909935730211	0.098663149737217	FOS/IL7R/JUN/TYROBP	4	NK_HBA2
GO:1903037	regulation of leukocyte cell-cell adhesion	6/121	329/18866	0.0194288697972107	0.124456660716688	0.0990984789050346	CD3E/FYN/HLA-A/IL7R/ITGB2/XCL1	6	NK_HBA2
GO:0002888	positive regulation of myeloid leukocyte mediated immunity	2/121	34/18866	0.0200203859133748	0.127577823776115	0.101583701550594	ITGB2/TYROBP	2	NK_HBA2
GO:0032814	regulation of natural killer cell activation	2/121	34/18866	0.0200203859133748	0.127577823776115	0.101583701550594	HLA-F/TYROBP	2	NK_HBA2
GO:0045785	positive regulation of cell adhesion	7/121	428/18866	0.0204520723715977	0.129990184657921	0.103504541243547	ADGRG1/CD3E/FYN/HLA-A/IL7R/ITGB2/XCL1	7	NK_HBA2
GO:0051402	neuron apoptotic process	5/121	245/18866	0.0209010665286698	0.132499766309987	0.105502792867651	CX3CR1/FYN/HSP90AB1/JUN/TYROBP	5	NK_HBA2
GO:0048821	erythrocyte development	2/121	35/18866	0.0211458621155057	0.132726929270426	0.105683671124496	KLF2/LYAR	2	NK_HBA2
GO:0070670	response to interleukin-4	2/121	35/18866	0.0211458621155057	0.132726929270426	0.105683671124496	HSP90AB1/XCL1	2	NK_HBA2
GO:1904031	positive regulation of cyclin-dependent protein kinase activity	2/121	35/18866	0.0211458621155057	0.132726929270426	0.105683671124496	HSP90AB1/RGCC	2	NK_HBA2
GO:0030099	myeloid cell differentiation	7/121	431/18866	0.0211538628587929	0.132726929270426	0.105683671124496	FOS/JUN/JUNB/KLF2/LYAR/NFKBIA/TYROBP	7	NK_HBA2
GO:0007015	actin filament organization	7/121	434/18866	0.0218723028583864	0.136883695893789	0.108993491966276	BIN1/COTL1/DSTN/MYO1F/MYO1G/PLEK/RGCC	7	NK_HBA2
GO:0002701	negative regulation of production of molecular mediator of immune response	2/121	36/18866	0.0222971190764925	0.138129241468803	0.109985256257395	HLA-F/XCL1	2	NK_HBA2
GO:0021955	central nervous system neuron axonogenesis	2/121	36/18866	0.0222971190764925	0.138129241468803	0.109985256257395	HSP90AB1/ZEB2	2	NK_HBA2
GO:0050931	pigment cell differentiation	2/121	36/18866	0.0222971190764925	0.138129241468803	0.109985256257395	CD63/ZEB2	2	NK_HBA2
GO:0090313	regulation of protein targeting to membrane	2/121	36/18866	0.0222971190764925	0.138129241468803	0.109985256257395	FYN/ITGB2	2	NK_HBA2
GO:0051591	response to cAMP	3/121	94/18866	0.0226105405694717	0.139717153468427	0.111249629436715	DUSP1/FOS/FOSB	3	NK_HBA2
GO:0043243	positive regulation of protein-containing complex disassembly	2/121	37/18866	0.0234737856175634	0.142943398587492	0.113818523556427	DSTN/PLEK	2	NK_HBA2
GO:0045730	respiratory burst	2/121	37/18866	0.0234737856175634	0.142943398587492	0.113818523556427	CYBA/IGHA1	2	NK_HBA2
GO:0070423	nucleotide-binding oligomerization domain containing signaling pathway	2/121	37/18866	0.0234737856175634	0.142943398587492	0.113818523556427	NFKBIA/UBA52	2	NK_HBA2
GO:0030217	T cell differentiation	5/121	253/18866	0.0236158708227894	0.142943398587492	0.113818523556427	CD3D/CD3E/CD3G/IL7R/ZFP36L2	5	NK_HBA2
GO:0051924	regulation of calcium ion transport	5/121	253/18866	0.0236158708227894	0.142943398587492	0.113818523556427	BIN1/CXCR4/CYBA/FYN/XCL1	5	NK_HBA2
GO:0032635	interleukin-6 production	4/121	170/18866	0.0239674847848195	0.142943398587492	0.113818523556427	CYBA/KLF2/SPON2/TYROBP	4	NK_HBA2
GO:0034614	cellular response to reactive oxygen species	4/121	170/18866	0.0239674847848195	0.142943398587492	0.113818523556427	AKR1C3/FOS/JUN/KLF2	4	NK_HBA2
GO:0032651	regulation of interleukin-1 beta production	3/121	97/18866	0.0245310149966485	0.142943398587492	0.113818523556427	CX3CR1/SERPINB1/TYROBP	3	NK_HBA2
GO:0046634	regulation of alpha-beta T cell activation	3/121	97/18866	0.0245310149966485	0.142943398587492	0.113818523556427	CD3E/HLA-A/XCL1	3	NK_HBA2
GO:0002385	mucosal immune response	2/121	38/18866	0.0246754941911986	0.142943398587492	0.113818523556427	RPL39/XCL1	2	NK_HBA2
GO:0035872	nucleotide-binding domain, leucine rich repeat containing receptor signaling pathway	2/121	38/18866	0.0246754941911986	0.142943398587492	0.113818523556427	NFKBIA/UBA52	2	NK_HBA2
GO:0009615	response to virus	6/121	349/18866	0.0250716570313027	0.142943398587492	0.113818523556427	CXCR4/ISG20/PRF1/SPON2/TPT1/XCL1	6	NK_HBA2
GO:1904062	regulation of cation transmembrane transport	6/121	349/18866	0.0250716570313027	0.142943398587492	0.113818523556427	BIN1/CD63/CYBA/FXYD5/FYN/XCL1	6	NK_HBA2
GO:0030316	osteoclast differentiation	3/121	98/18866	0.0251901910423902	0.142943398587492	0.113818523556427	FOS/JUNB/TYROBP	3	NK_HBA2
GO:0048010	vascular endothelial growth factor receptor signaling pathway	3/121	98/18866	0.0251901910423902	0.142943398587492	0.113818523556427	CYBA/FYN/SH2D2A	3	NK_HBA2
GO:0002282	microglial cell activation involved in immune response	1/121	4/18866	0.0254108616205799	0.142943398587492	0.113818523556427	TYROBP	1	NK_HBA2
GO:0002357	defense response to tumor cell	1/121	4/18866	0.0254108616205799	0.142943398587492	0.113818523556427	PRF1	1	NK_HBA2
GO:0003105	negative regulation of glomerular filtration	1/121	4/18866	0.0254108616205799	0.142943398587492	0.113818523556427	CYBA	1	NK_HBA2
GO:0009753	response to jasmonic acid	1/121	4/18866	0.0254108616205799	0.142943398587492	0.113818523556427	AKR1C3	1	NK_HBA2
GO:0010730	negative regulation of hydrogen peroxide biosynthetic process	1/121	4/18866	0.0254108616205799	0.142943398587492	0.113818523556427	FYN	1	NK_HBA2
GO:0019747	regulation of isoprenoid metabolic process	1/121	4/18866	0.0254108616205799	0.142943398587492	0.113818523556427	AKR1C3	1	NK_HBA2
GO:0030043	actin filament fragmentation	1/121	4/18866	0.0254108616205799	0.142943398587492	0.113818523556427	DSTN	1	NK_HBA2
GO:0032058	positive regulation of translational initiation in response to stress	1/121	4/18866	0.0254108616205799	0.142943398587492	0.113818523556427	PPP1R15A	1	NK_HBA2
GO:0035709	memory T cell activation	1/121	4/18866	0.0254108616205799	0.142943398587492	0.113818523556427	HLA-A	1	NK_HBA2
GO:0035711	T-helper 1 cell activation	1/121	4/18866	0.0254108616205799	0.142943398587492	0.113818523556427	XCL1	1	NK_HBA2
GO:0038146	chemokine (C-X-C motif) ligand 12 signaling pathway	1/121	4/18866	0.0254108616205799	0.142943398587492	0.113818523556427	CXCR4	1	NK_HBA2
GO:0043315	positive regulation of neutrophil degranulation	1/121	4/18866	0.0254108616205799	0.142943398587492	0.113818523556427	ITGB2	1	NK_HBA2
GO:0045903	positive regulation of translational fidelity	1/121	4/18866	0.0254108616205799	0.142943398587492	0.113818523556427	RPS9	1	NK_HBA2
GO:0046898	response to cycloheximide	1/121	4/18866	0.0254108616205799	0.142943398587492	0.113818523556427	KLF2	1	NK_HBA2
GO:0048499	synaptic vesicle membrane organization	1/121	4/18866	0.0254108616205799	0.142943398587492	0.113818523556427	SYNGR1	1	NK_HBA2
GO:0060988	lipid tube assembly	1/121	4/18866	0.0254108616205799	0.142943398587492	0.113818523556427	BIN1	1	NK_HBA2
GO:0071395	cellular response to jasmonic acid stimulus	1/121	4/18866	0.0254108616205799	0.142943398587492	0.113818523556427	AKR1C3	1	NK_HBA2
GO:0110024	positive regulation of cardiac muscle myoblast proliferation	1/121	4/18866	0.0254108616205799	0.142943398587492	0.113818523556427	MALAT1	1	NK_HBA2
GO:1902565	positive regulation of neutrophil activation	1/121	4/18866	0.0254108616205799	0.142943398587492	0.113818523556427	ITGB2	1	NK_HBA2
GO:1902685	positive regulation of receptor localization to synapse	1/121	4/18866	0.0254108616205799	0.142943398587492	0.113818523556427	TYROBP	1	NK_HBA2
GO:1902951	negative regulation of dendritic spine maintenance	1/121	4/18866	0.0254108616205799	0.142943398587492	0.113818523556427	FYN	1	NK_HBA2
GO:1905664	regulation of calcium ion import across plasma membrane	1/121	4/18866	0.0254108616205799	0.142943398587492	0.113818523556427	FYN	1	NK_HBA2
GO:1990441	negative regulation of transcription from RNA polymerase II promoter in response to endoplasmic reticulum stress	1/121	4/18866	0.0254108616205799	0.142943398587492	0.113818523556427	JUN	1	NK_HBA2
GO:2000410	regulation of thymocyte migration	1/121	4/18866	0.0254108616205799	0.142943398587492	0.113818523556427	XCL1	1	NK_HBA2
GO:0001825	blastocyst formation	2/121	39/18866	0.0259018808504545	0.145038678354834	0.115486887761511	HOPX/JUNB	2	NK_HBA2
GO:0032691	negative regulation of interleukin-1 beta production	2/121	39/18866	0.0259018808504545	0.145038678354834	0.115486887761511	CX3CR1/SERPINB1	2	NK_HBA2
GO:0034142	toll-like receptor 4 signaling pathway	2/121	40/18866	0.0271525852185275	0.150633020803196	0.119941376769284	ITGB2/NFKBIA	2	NK_HBA2
GO:1902895	positive regulation of pri-miRNA transcription by RNA polymerase II	2/121	40/18866	0.0271525852185275	0.150633020803196	0.119941376769284	FOS/JUN	2	NK_HBA2
GO:0010522	regulation of calcium ion transport into cytosol	3/121	101/18866	0.0272247064453077	0.150633020803196	0.119941376769284	CYBA/FYN/XCL1	3	NK_HBA2
GO:0042102	positive regulation of T cell proliferation	3/121	101/18866	0.0272247064453077	0.150633020803196	0.119941376769284	CD3E/HLA-A/XCL1	3	NK_HBA2
GO:0045639	positive regulation of myeloid cell differentiation	3/121	101/18866	0.0272247064453077	0.150633020803196	0.119941376769284	FOS/JUN/TYROBP	3	NK_HBA2
GO:0002478	antigen processing and presentation of exogenous peptide antigen	4/121	177/18866	0.0272703016819844	0.150633020803196	0.119941376769284	CYBA/HLA-A/HLA-C/HLA-F	4	NK_HBA2
GO:0051897	positive regulation of protein kinase B signaling	4/121	178/18866	0.0277632611766171	0.153010585808969	0.121834510284301	AKR1C3/CX3CR1/FYN/HSP90AB1	4	NK_HBA2
GO:0002251	organ or tissue specific immune response	2/121	41/18866	0.0284272504585552	0.155618527678042	0.123911081122773	RPL39/XCL1	2	NK_HBA2
GO:0042269	regulation of natural killer cell mediated cytotoxicity	2/121	41/18866	0.0284272504585552	0.155618527678042	0.123911081122773	HLA-A/HLA-F	2	NK_HBA2
GO:0050434	positive regulation of viral transcription	2/121	41/18866	0.0284272504585552	0.155618527678042	0.123911081122773	JUN/SUPT4H1	2	NK_HBA2
GO:0062197	cellular response to chemical stress	6/121	360/18866	0.028599809066987	0.156213689256512	0.124384977873574	AKR1C3/CYBA/FOS/FYN/JUN/KLF2	6	NK_HBA2
GO:0032649	regulation of interferon-gamma production	3/121	104/18866	0.0293445402703933	0.157158276664713	0.12513710455612	CD3E/HLA-A/XCL1	3	NK_HBA2
GO:0043279	response to alkaloid	3/121	104/18866	0.0293445402703933	0.157158276664713	0.12513710455612	CXCR4/FOSB/HSP90AB1	3	NK_HBA2
GO:1904037	positive regulation of epithelial cell apoptotic process	2/121	42/18866	0.0297255232436525	0.157158276664713	0.12513710455612	AKR1C3/RGCC	2	NK_HBA2
GO:0090316	positive regulation of intracellular protein transport	4/121	182/18866	0.0297883010825818	0.157158276664713	0.12513710455612	FYN/GZMB/HSP90AB1/ITGB2	4	NK_HBA2
GO:0002824	positive regulation of adaptive immune response based on somatic recombination of immune receptors built from immunoglobulin superfamily domains	3/121	105/18866	0.0300700643448512	0.157158276664713	0.12513710455612	HLA-A/HLA-F/XCL1	3	NK_HBA2
GO:0071347	cellular response to interleukin-1	4/121	183/18866	0.0303079028017524	0.157158276664713	0.12513710455612	KLF2/NFKBIA/UBA52/XCL1	4	NK_HBA2
GO:0010038	response to metal ion	6/121	366/18866	0.0306560434525597	0.157158276664713	0.12513710455612	AKR1C3/DUSP1/FOS/FOSB/JUN/JUNB	6	NK_HBA2
GO:0002708	positive regulation of lymphocyte mediated immunity	3/121	106/18866	0.0308050243701735	0.157158276664713	0.12513710455612	HLA-A/HLA-F/XCL1	3	NK_HBA2
GO:0032611	interleukin-1 beta production	3/121	106/18866	0.0308050243701735	0.157158276664713	0.12513710455612	CX3CR1/SERPINB1/TYROBP	3	NK_HBA2
GO:0071156	regulation of cell cycle arrest	3/121	106/18866	0.0308050243701735	0.157158276664713	0.12513710455612	BIN1/HSP90AB1/RGCC	3	NK_HBA2
GO:1904029	regulation of cyclin-dependent protein kinase activity	3/121	106/18866	0.0308050243701735	0.157158276664713	0.12513710455612	ACTB/HSP90AB1/RGCC	3	NK_HBA2
GO:0002695	negative regulation of leukocyte activation	4/121	184/18866	0.0308328563750592	0.157158276664713	0.12513710455612	CST7/HLA-F/TYROBP/XCL1	4	NK_HBA2
GO:0015701	bicarbonate transport	2/121	43/18866	0.0310470537271819	0.157158276664713	0.12513710455612	HBA1/HBA2	2	NK_HBA2
GO:0071364	cellular response to epidermal growth factor stimulus	2/121	43/18866	0.0310470537271819	0.157158276664713	0.12513710455612	EEF1A1/ZFP36L2	2	NK_HBA2
GO:0019884	antigen processing and presentation of exogenous antigen	4/121	185/18866	0.0313631687117112	0.157158276664713	0.12513710455612	CYBA/HLA-A/HLA-C/HLA-F	4	NK_HBA2
GO:0001661	conditioned taste aversion	1/121	5/18866	0.031662864894035	0.157158276664713	0.12513710455612	FOS	1	NK_HBA2
GO:0002249	lymphocyte anergy	1/121	5/18866	0.031662864894035	0.157158276664713	0.12513710455612	CD3E	1	NK_HBA2
GO:0002667	regulation of T cell anergy	1/121	5/18866	0.031662864894035	0.157158276664713	0.12513710455612	CD3E	1	NK_HBA2
GO:0002870	T cell anergy	1/121	5/18866	0.031662864894035	0.157158276664713	0.12513710455612	CD3E	1	NK_HBA2
GO:0002911	regulation of lymphocyte anergy	1/121	5/18866	0.031662864894035	0.157158276664713	0.12513710455612	CD3E	1	NK_HBA2
GO:0008626	granzyme-mediated apoptotic signaling pathway	1/121	5/18866	0.031662864894035	0.157158276664713	0.12513710455612	GZMB	1	NK_HBA2
GO:0014805	smooth muscle adaptation	1/121	5/18866	0.031662864894035	0.157158276664713	0.12513710455612	CYBA	1	NK_HBA2
GO:0032911	negative regulation of transforming growth factor beta1 production	1/121	5/18866	0.031662864894035	0.157158276664713	0.12513710455612	TYROBP	1	NK_HBA2
GO:0034239	regulation of macrophage fusion	1/121	5/18866	0.031662864894035	0.157158276664713	0.12513710455612	TYROBP	1	NK_HBA2
GO:0034241	positive regulation of macrophage fusion	1/121	5/18866	0.031662864894035	0.157158276664713	0.12513710455612	TYROBP	1	NK_HBA2
GO:0035470	positive regulation of vascular wound healing	1/121	5/18866	0.031662864894035	0.157158276664713	0.12513710455612	CXCR4	1	NK_HBA2
GO:0045636	positive regulation of melanocyte differentiation	1/121	5/18866	0.031662864894035	0.157158276664713	0.12513710455612	ZEB2	1	NK_HBA2
GO:0048386	positive regulation of retinoic acid receptor signaling pathway	1/121	5/18866	0.031662864894035	0.157158276664713	0.12513710455612	KLF2	1	NK_HBA2
GO:0051414	response to cortisol	1/121	5/18866	0.031662864894035	0.157158276664713	0.12513710455612	IGFBP7	1	NK_HBA2
GO:0060509	type I pneumocyte differentiation	1/121	5/18866	0.031662864894035	0.157158276664713	0.12513710455612	KLF2	1	NK_HBA2
GO:0061737	leukotriene signaling pathway	1/121	5/18866	0.031662864894035	0.157158276664713	0.12513710455612	RGS1	1	NK_HBA2
GO:0070427	nucleotide-binding oligomerization domain containing 1 signaling pathway	1/121	5/18866	0.031662864894035	0.157158276664713	0.12513710455612	NFKBIA	1	NK_HBA2
GO:0071798	response to prostaglandin D	1/121	5/18866	0.031662864894035	0.157158276664713	0.12513710455612	AKR1C3	1	NK_HBA2
GO:0071799	cellular response to prostaglandin D stimulus	1/121	5/18866	0.031662864894035	0.157158276664713	0.12513710455612	AKR1C3	1	NK_HBA2
GO:0140507	granzyme-mediated programmed cell death signaling pathway	1/121	5/18866	0.031662864894035	0.157158276664713	0.12513710455612	GZMB	1	NK_HBA2
GO:1902308	regulation of peptidyl-serine dephosphorylation	1/121	5/18866	0.031662864894035	0.157158276664713	0.12513710455612	PPP1R15A	1	NK_HBA2
GO:1902816	regulation of protein localization to microtubule	1/121	5/18866	0.031662864894035	0.157158276664713	0.12513710455612	ABHD17A	1	NK_HBA2
GO:1902817	negative regulation of protein localization to microtubule	1/121	5/18866	0.031662864894035	0.157158276664713	0.12513710455612	ABHD17A	1	NK_HBA2
GO:1903898	negative regulation of PERK-mediated unfolded protein response	1/121	5/18866	0.031662864894035	0.157158276664713	0.12513710455612	PPP1R15A	1	NK_HBA2
GO:1904044	response to aldosterone	1/121	5/18866	0.031662864894035	0.157158276664713	0.12513710455612	CYBA	1	NK_HBA2
GO:1905232	cellular response to L-glutamate	1/121	5/18866	0.031662864894035	0.157158276664713	0.12513710455612	FYN	1	NK_HBA2
GO:2000554	regulation of T-helper 1 cell cytokine production	1/121	5/18866	0.031662864894035	0.157158276664713	0.12513710455612	XCL1	1	NK_HBA2
GO:2000556	positive regulation of T-helper 1 cell cytokine production	1/121	5/18866	0.031662864894035	0.157158276664713	0.12513710455612	XCL1	1	NK_HBA2
GO:2000563	positive regulation of CD4-positive, alpha-beta T cell proliferation	1/121	5/18866	0.031662864894035	0.157158276664713	0.12513710455612	XCL1	1	NK_HBA2
GO:2001206	positive regulation of osteoclast development	1/121	5/18866	0.031662864894035	0.157158276664713	0.12513710455612	TYROBP	1	NK_HBA2
GO:0035307	positive regulation of protein dephosphorylation	2/121	44/18866	0.0323914955132557	0.160125231355428	0.127499538958078	HSP90AB1/PPP1R15A	2	NK_HBA2
GO:0045687	positive regulation of glial cell differentiation	2/121	44/18866	0.0323914955132557	0.160125231355428	0.127499538958078	BIN1/CXCR4	2	NK_HBA2
GO:2000278	regulation of DNA biosynthetic process	3/121	109/18866	0.0330663760202855	0.163131899438787	0.129893595105154	DUSP1/HSP90AB1/RGCC	3	NK_HBA2
GO:0110053	regulation of actin filament organization	5/121	278/18866	0.033531574898458	0.165094092105688	0.131455988853216	BIN1/COTL1/DSTN/PLEK/RGCC	5	NK_HBA2
GO:0002715	regulation of natural killer cell mediated immunity	2/121	45/18866	0.0337585056274679	0.165877637089185	0.132079885682611	HLA-A/HLA-F	2	NK_HBA2
GO:0002821	positive regulation of adaptive immune response	3/121	110/18866	0.033838930530764	0.165939605228015	0.132129227744846	HLA-A/HLA-F/XCL1	3	NK_HBA2
GO:0008064	regulation of actin polymerization or depolymerization	4/121	190/18866	0.0340953271656808	0.166862531148842	0.132864106491948	BIN1/COTL1/DSTN/PLEK	4	NK_HBA2
GO:0032652	regulation of interleukin-1 production	3/121	111/18866	0.0346208412113426	0.168940080663745	0.134518353003072	CX3CR1/SERPINB1/TYROBP	3	NK_HBA2
GO:0030832	regulation of actin filament length	4/121	191/18866	0.034657916016837	0.168940080663745	0.134518353003072	BIN1/COTL1/DSTN/PLEK	4	NK_HBA2
GO:0032570	response to progesterone	2/121	46/18866	0.0351477444878559	0.169973380952141	0.135341117218684	FOS/FOSB	2	NK_HBA2
GO:0032692	negative regulation of interleukin-1 production	2/121	46/18866	0.0351477444878559	0.169973380952141	0.135341117218684	CX3CR1/SERPINB1	2	NK_HBA2
GO:0048066	developmental pigmentation	2/121	46/18866	0.0351477444878559	0.169973380952141	0.135341117218684	CD63/ZEB2	2	NK_HBA2
GO:0050982	detection of mechanical stimulus	2/121	46/18866	0.0351477444878559	0.169973380952141	0.135341117218684	CXCR4/FYN	2	NK_HBA2
GO:0007009	plasma membrane organization	3/121	113/18866	0.0362126542664614	0.170996950658791	0.136156133469306	BIN1/BIN2/CXCR4	3	NK_HBA2
GO:0048002	antigen processing and presentation of peptide antigen	4/121	194/18866	0.0363780773796772	0.170996950658791	0.136156133469306	CYBA/HLA-A/HLA-C/HLA-F	4	NK_HBA2
GO:0043300	regulation of leukocyte degranulation	2/121	47/18866	0.0365588758760873	0.170996950658791	0.136156133469306	HLA-F/ITGB2	2	NK_HBA2
GO:0070849	response to epidermal growth factor	2/121	47/18866	0.0365588758760873	0.170996950658791	0.136156133469306	EEF1A1/ZFP36L2	2	NK_HBA2
GO:0042098	T cell proliferation	4/121	195/18866	0.0369622746111841	0.170996950658791	0.136156133469306	CD3E/FYN/HLA-A/XCL1	4	NK_HBA2
GO:1905475	regulation of protein localization to membrane	4/121	195/18866	0.0369622746111841	0.170996950658791	0.136156133469306	ACTB/FYN/GZMB/ITGB2	4	NK_HBA2
GO:0007249	I-kappaB kinase/NF-kappaB signaling	5/121	286/18866	0.0371783245735106	0.170996950658791	0.136156133469306	CX3CR1/FYN/LITAF/NFKBIA/UBA52	5	NK_HBA2
GO:0007565	female pregnancy	4/121	196/18866	0.0375518819092413	0.170996950658791	0.136156133469306	FOS/FOSB/IGFBP7/JUNB	4	NK_HBA2
GO:0071897	DNA biosynthetic process	4/121	196/18866	0.0375518819092413	0.170996950658791	0.136156133469306	DUSP1/HSP90AB1/RGCC/UBA52	4	NK_HBA2
GO:0002424	T cell mediated immune response to tumor cell	1/121	6/18866	0.0378750908283877	0.170996950658791	0.136156133469306	HLA-A	1	NK_HBA2
GO:0002476	antigen processing and presentation of endogenous peptide antigen via MHC class Ib	1/121	6/18866	0.0378750908283877	0.170996950658791	0.136156133469306	HLA-F	1	NK_HBA2
GO:0002666	positive regulation of T cell tolerance induction	1/121	6/18866	0.0378750908283877	0.170996950658791	0.136156133469306	CD3E	1	NK_HBA2
GO:0002767	immune response-inhibiting cell surface receptor signaling pathway	1/121	6/18866	0.0378750908283877	0.170996950658791	0.136156133469306	KIR2DL1	1	NK_HBA2
GO:0010626	negative regulation of Schwann cell proliferation	1/121	6/18866	0.0378750908283877	0.170996950658791	0.136156133469306	ASCL2	1	NK_HBA2
GO:0021540	corpus callosum morphogenesis	1/121	6/18866	0.0378750908283877	0.170996950658791	0.136156133469306	ZEB2	1	NK_HBA2
GO:0033239	negative regulation of cellular amine metabolic process	1/121	6/18866	0.0378750908283877	0.170996950658791	0.136156133469306	ITGB2	1	NK_HBA2
GO:0033299	secretion of lysosomal enzymes	1/121	6/18866	0.0378750908283877	0.170996950658791	0.136156133469306	GNPTAB	1	NK_HBA2
GO:0033634	positive regulation of cell-cell adhesion mediated by integrin	1/121	6/18866	0.0378750908283877	0.170996950658791	0.136156133469306	CD3E	1	NK_HBA2
GO:0034137	positive regulation of toll-like receptor 2 signaling pathway	1/121	6/18866	0.0378750908283877	0.170996950658791	0.136156133469306	CYBA	1	NK_HBA2
GO:0034238	macrophage fusion	1/121	6/18866	0.0378750908283877	0.170996950658791	0.136156133469306	TYROBP	1	NK_HBA2
GO:0042270	protection from natural killer cell mediated cytotoxicity	1/121	6/18866	0.0378750908283877	0.170996950658791	0.136156133469306	HLA-A	1	NK_HBA2
GO:0042791	5S class rRNA transcription by RNA polymerase III	1/121	6/18866	0.0378750908283877	0.170996950658791	0.136156133469306	GTF3C1	1	NK_HBA2
GO:0043152	induction of bacterial agglutination	1/121	6/18866	0.0378750908283877	0.170996950658791	0.136156133469306	SPON2	1	NK_HBA2
GO:0045634	regulation of melanocyte differentiation	1/121	6/18866	0.0378750908283877	0.170996950658791	0.136156133469306	ZEB2	1	NK_HBA2
GO:0046137	negative regulation of vitamin metabolic process	1/121	6/18866	0.0378750908283877	0.170996950658791	0.136156133469306	AKR1C3	1	NK_HBA2
GO:0048023	positive regulation of melanin biosynthetic process	1/121	6/18866	0.0378750908283877	0.170996950658791	0.136156133469306	ZEB2	1	NK_HBA2
GO:0060136	embryonic process involved in female pregnancy	1/121	6/18866	0.0378750908283877	0.170996950658791	0.136156133469306	JUNB	1	NK_HBA2
GO:0070257	positive regulation of mucus secretion	1/121	6/18866	0.0378750908283877	0.170996950658791	0.136156133469306	CYBA	1	NK_HBA2
GO:0071896	protein localization to adherens junction	1/121	6/18866	0.0378750908283877	0.170996950658791	0.136156133469306	ACTB	1	NK_HBA2
GO:0072679	thymocyte migration	1/121	6/18866	0.0378750908283877	0.170996950658791	0.136156133469306	XCL1	1	NK_HBA2
GO:0090027	negative regulation of monocyte chemotaxis	1/121	6/18866	0.0378750908283877	0.170996950658791	0.136156133469306	DUSP1	1	NK_HBA2
GO:0090272	negative regulation of fibroblast growth factor production	1/121	6/18866	0.0378750908283877	0.170996950658791	0.136156133469306	RGCC	1	NK_HBA2
GO:1900378	positive regulation of secondary metabolite biosynthetic process	1/121	6/18866	0.0378750908283877	0.170996950658791	0.136156133469306	ZEB2	1	NK_HBA2
GO:1903721	positive regulation of I-kappaB phosphorylation	1/121	6/18866	0.0378750908283877	0.170996950658791	0.136156133469306	CX3CR1	1	NK_HBA2
GO:1905323	telomerase holoenzyme complex assembly	1/121	6/18866	0.0378750908283877	0.170996950658791	0.136156133469306	HSP90AB1	1	NK_HBA2
GO:2000503	positive regulation of natural killer cell chemotaxis	1/121	6/18866	0.0378750908283877	0.170996950658791	0.136156133469306	XCL1	1	NK_HBA2
GO:1900271	regulation of long-term synaptic potentiation	2/121	48/18866	0.0379915669088742	0.171206932276271	0.136323331100758	CX3CR1/TYROBP	2	NK_HBA2
GO:1902105	regulation of leukocyte differentiation	5/121	290/18866	0.0390898403118574	0.175832425079255	0.140006374646378	FOS/IL7R/JUN/TYROBP/ZFP36L2	5	NK_HBA2
GO:0030900	forebrain development	6/121	391/18866	0.0402596918983218	0.180762323073749	0.143931800490186	ADGRG1/CXCR4/DNAJB1/FYN/TYROBP/ZEB2	6	NK_HBA2
GO:0002221	pattern recognition receptor signaling pathway	4/121	201/18866	0.0405811431875555	0.181871899963275	0.144815299865366	CYBA/ITGB2/NFKBIA/UBA52	4	NK_HBA2
GO:0032456	endocytic recycling	2/121	50/18866	0.0409203128802204	0.182722637988867	0.145492699080461	ARL4C/SNX17	2	NK_HBA2
GO:0032760	positive regulation of tumor necrosis factor production	2/121	50/18866	0.0409203128802204	0.182722637988867	0.145492699080461	CYBA/SPON2	2	NK_HBA2
GO:0007179	transforming growth factor beta receptor signaling pathway	4/121	202/18866	0.0412032501883238	0.183650916595316	0.146231839897588	FOS/HSP90AB1/JUN/UBA52	4	NK_HBA2
GO:1902893	regulation of pri-miRNA transcription by RNA polymerase II	2/121	51/18866	0.0424157184732586	0.187126637361748	0.148999378726516	FOS/JUN	2	NK_HBA2
GO:1903708	positive regulation of hemopoiesis	4/121	204/18866	0.0424637238032549	0.187126637361748	0.148999378726516	FOS/IL7R/JUN/TYROBP	4	NK_HBA2
GO:0032612	interleukin-1 production	3/121	121/18866	0.0429499040610466	0.187126637361748	0.148999378726516	CX3CR1/SERPINB1/TYROBP	3	NK_HBA2
GO:0033059	cellular pigmentation	2/121	52/18866	0.0439313849641855	0.187126637361748	0.148999378726516	CD63/ZEB2	2	NK_HBA2
GO:0045839	negative regulation of mitotic nuclear division	2/121	52/18866	0.0439313849641855	0.187126637361748	0.148999378726516	DUSP1/RGCC	2	NK_HBA2
GO:1903557	positive regulation of tumor necrosis factor superfamily cytokine production	2/121	52/18866	0.0439313849641855	0.187126637361748	0.148999378726516	CYBA/SPON2	2	NK_HBA2
GO:0001915	negative regulation of T cell mediated cytotoxicity	1/121	7/18866	0.0440477904047268	0.187126637361748	0.148999378726516	IL7R	1	NK_HBA2
GO:0002428	antigen processing and presentation of peptide antigen via MHC class Ib	1/121	7/18866	0.0440477904047268	0.187126637361748	0.148999378726516	HLA-F	1	NK_HBA2
GO:0002826	negative regulation of T-helper 1 type immune response	1/121	7/18866	0.0440477904047268	0.187126637361748	0.148999378726516	XCL1	1	NK_HBA2
GO:0010572	positive regulation of platelet activation	1/121	7/18866	0.0440477904047268	0.187126637361748	0.148999378726516	PLEK	1	NK_HBA2
GO:0016115	terpenoid catabolic process	1/121	7/18866	0.0440477904047268	0.187126637361748	0.148999378726516	AKR1C3	1	NK_HBA2
GO:0019064	fusion of virus membrane with host plasma membrane	1/121	7/18866	0.0440477904047268	0.187126637361748	0.148999378726516	CXCR4	1	NK_HBA2
GO:0021626	central nervous system maturation	1/121	7/18866	0.0440477904047268	0.187126637361748	0.148999378726516	CX3CR1	1	NK_HBA2
GO:0021796	cerebral cortex regionalization	1/121	7/18866	0.0440477904047268	0.187126637361748	0.148999378726516	ADGRG1	1	NK_HBA2
GO:0021957	corticospinal tract morphogenesis	1/121	7/18866	0.0440477904047268	0.187126637361748	0.148999378726516	ZEB2	1	NK_HBA2
GO:0033864	positive regulation of NAD(P)H oxidase activity	1/121	7/18866	0.0440477904047268	0.187126637361748	0.148999378726516	CYBA	1	NK_HBA2
GO:0036491	regulation of translation initiation in response to endoplasmic reticulum stress	1/121	7/18866	0.0440477904047268	0.187126637361748	0.148999378726516	PPP1R15A	1	NK_HBA2
GO:0042797	tRNA transcription by RNA polymerase III	1/121	7/18866	0.0440477904047268	0.187126637361748	0.148999378726516	GTF3C1	1	NK_HBA2
GO:0050942	positive regulation of pigment cell differentiation	1/121	7/18866	0.0440477904047268	0.187126637361748	0.148999378726516	ZEB2	1	NK_HBA2
GO:0061370	testosterone biosynthetic process	1/121	7/18866	0.0440477904047268	0.187126637361748	0.148999378726516	AKR1C3	1	NK_HBA2
GO:0110021	cardiac muscle myoblast proliferation	1/121	7/18866	0.0440477904047268	0.187126637361748	0.148999378726516	MALAT1	1	NK_HBA2
GO:0110022	regulation of cardiac muscle myoblast proliferation	1/121	7/18866	0.0440477904047268	0.187126637361748	0.148999378726516	MALAT1	1	NK_HBA2
GO:1901388	regulation of transforming growth factor beta activation	1/121	7/18866	0.0440477904047268	0.187126637361748	0.148999378726516	HSP90AB1	1	NK_HBA2
GO:1903997	positive regulation of non-membrane spanning protein tyrosine kinase activity	1/121	7/18866	0.0440477904047268	0.187126637361748	0.148999378726516	FYN	1	NK_HBA2
GO:1904141	positive regulation of microglial cell migration	1/121	7/18866	0.0440477904047268	0.187126637361748	0.148999378726516	CX3CR1	1	NK_HBA2
GO:2000553	positive regulation of T-helper 2 cell cytokine production	1/121	7/18866	0.0440477904047268	0.187126637361748	0.148999378726516	XCL1	1	NK_HBA2
GO:2001046	positive regulation of integrin-mediated signaling pathway	1/121	7/18866	0.0440477904047268	0.187126637361748	0.148999378726516	CD63	1	NK_HBA2
GO:0034470	ncRNA processing	6/121	400/18866	0.0441369758387975	0.187180554380481	0.149042310093249	ISG20/LYAR/RPL7A/RPS17/RPS2/RPS9	6	NK_HBA2
GO:0050866	negative regulation of cell activation	4/121	207/18866	0.0443950781155622	0.187949405101697	0.1496545066325	CST7/HLA-F/TYROBP/XCL1	4	NK_HBA2
GO:0002761	regulation of myeloid leukocyte differentiation	3/121	123/18866	0.0447257219597736	0.189022178990615	0.150508701659015	FOS/JUN/TYROBP	3	NK_HBA2
GO:0071222	cellular response to lipopolysaccharide	4/121	208/18866	0.0450496974991667	0.189409982440655	0.150817489728627	CX3CR1/LITAF/NFKBIA/SPON2	4	NK_HBA2
GO:0071456	cellular response to hypoxia	4/121	208/18866	0.0450496974991667	0.189409982440655	0.150817489728627	B3GAT1/MALAT1/RGCC/UBA52	4	NK_HBA2
GO:1902905	positive regulation of supramolecular fiber organization	4/121	208/18866	0.0450496974991667	0.189409982440655	0.150817489728627	BIN1/DSTN/PLEK/RGCC	4	NK_HBA2
GO:0043392	negative regulation of DNA binding	2/121	53/18866	0.0454669957238928	0.190184168438232	0.151433934475799	JUN/NFKBIA	2	NK_HBA2
GO:0061614	pri-miRNA transcription by RNA polymerase II	2/121	53/18866	0.0454669957238928	0.190184168438232	0.151433934475799	FOS/JUN	2	NK_HBA2
GO:0061756	leukocyte adhesion to vascular endothelial cell	2/121	53/18866	0.0454669957238928	0.190184168438232	0.151433934475799	CX3CR1/ITGB2	2	NK_HBA2
GO:0002573	myeloid leukocyte differentiation	4/121	210/18866	0.0463751785051148	0.19310609011349	0.153760511388841	FOS/JUN/JUNB/TYROBP	4	NK_HBA2
GO:0003014	renal system process	3/121	125/18866	0.0465376979856453	0.19310609011349	0.153760511388841	AKR1C3/CYBA/IGHA1	3	NK_HBA2
GO:0030834	regulation of actin filament depolymerization	2/121	54/18866	0.0470222372914302	0.19310609011349	0.153760511388841	DSTN/PLEK	2	NK_HBA2
GO:0032623	interleukin-2 production	2/121	54/18866	0.0470222372914302	0.19310609011349	0.153760511388841	CD247/XCL1	2	NK_HBA2
GO:2000179	positive regulation of neural precursor cell proliferation	2/121	54/18866	0.0470222372914302	0.19310609011349	0.153760511388841	ADGRG1/CX3CR1	2	NK_HBA2
GO:0042063	gliogenesis	5/121	307/18866	0.0478772790209827	0.19310609011349	0.153760511388841	ADGRG1/ASCL2/BIN1/CX3CR1/CXCR4	5	NK_HBA2
GO:1905477	positive regulation of protein localization to membrane	3/121	127/18866	0.0483855883176833	0.19310609011349	0.153760511388841	FYN/GZMB/ITGB2	3	NK_HBA2
GO:0001706	endoderm formation	2/121	55/18866	0.0485967993469496	0.19310609011349	0.153760511388841	DUSP1/ITGB2	2	NK_HBA2
GO:0008347	glial cell migration	2/121	55/18866	0.0485967993469496	0.19310609011349	0.153760511388841	ADGRG1/CX3CR1	2	NK_HBA2
GO:0022029	telencephalon cell migration	2/121	55/18866	0.0485967993469496	0.19310609011349	0.153760511388841	ADGRG1/CXCR4	2	NK_HBA2
GO:0046164	alcohol catabolic process	2/121	55/18866	0.0485967993469496	0.19310609011349	0.153760511388841	AKR1C3/SNX17	2	NK_HBA2
GO:2001233	regulation of apoptotic signaling pathway	6/121	413/18866	0.0501395036712302	0.19310609011349	0.153760511388841	CX3CR1/FYN/GZMB/ITM2C/PLEKHF1/TPT1	6	NK_HBA2
GO:0000738	DNA catabolic process, exonucleolytic	1/121	8/18866	0.050181213033765	0.19310609011349	0.153760511388841	ISG20	1	NK_HBA2
GO:0002016	regulation of blood volume by renin-angiotensin	1/121	8/18866	0.050181213033765	0.19310609011349	0.153760511388841	CYBA	1	NK_HBA2
GO:0002138	retinoic acid biosynthetic process	1/121	8/18866	0.050181213033765	0.19310609011349	0.153760511388841	AKR1C3	1	NK_HBA2
GO:0002729	positive regulation of natural killer cell cytokine production	1/121	8/18866	0.050181213033765	0.19310609011349	0.153760511388841	HLA-F	1	NK_HBA2
GO:0002765	immune response-inhibiting signal transduction	1/121	8/18866	0.050181213033765	0.19310609011349	0.153760511388841	KIR2DL1	1	NK_HBA2
GO:0003330	regulation of extracellular matrix constituent secretion	1/121	8/18866	0.050181213033765	0.19310609011349	0.153760511388841	RGCC	1	NK_HBA2
GO:0006384	transcription initiation from RNA polymerase III promoter	1/121	8/18866	0.050181213033765	0.19310609011349	0.153760511388841	GTF3C1	1	NK_HBA2
GO:0007172	signal complex assembly	1/121	8/18866	0.050181213033765	0.19310609011349	0.153760511388841	CD3E	1	NK_HBA2
GO:0007253	cytoplasmic sequestering of NF-kappaB	1/121	8/18866	0.050181213033765	0.19310609011349	0.153760511388841	NFKBIA	1	NK_HBA2
GO:0009304	tRNA transcription	1/121	8/18866	0.050181213033765	0.19310609011349	0.153760511388841	GTF3C1	1	NK_HBA2
GO:0010624	regulation of Schwann cell proliferation	1/121	8/18866	0.050181213033765	0.19310609011349	0.153760511388841	ASCL2	1	NK_HBA2
GO:0010727	negative regulation of hydrogen peroxide metabolic process	1/121	8/18866	0.050181213033765	0.19310609011349	0.153760511388841	FYN	1	NK_HBA2
GO:0016093	polyprenol metabolic process	1/121	8/18866	0.050181213033765	0.19310609011349	0.153760511388841	AKR1C3	1	NK_HBA2
GO:0032056	positive regulation of translation in response to stress	1/121	8/18866	0.050181213033765	0.19310609011349	0.153760511388841	PPP1R15A	1	NK_HBA2
GO:0032351	negative regulation of hormone metabolic process	1/121	8/18866	0.050181213033765	0.19310609011349	0.153760511388841	AKR1C3	1	NK_HBA2
GO:0035425	autocrine signaling	1/121	8/18866	0.050181213033765	0.19310609011349	0.153760511388841	CX3CR1	1	NK_HBA2
GO:0035744	T-helper 1 cell cytokine production	1/121	8/18866	0.050181213033765	0.19310609011349	0.153760511388841	XCL1	1	NK_HBA2
GO:0035754	B cell chemotaxis	1/121	8/18866	0.050181213033765	0.19310609011349	0.153760511388841	XCL1	1	NK_HBA2
GO:0039663	membrane fusion involved in viral entry into host cell	1/121	8/18866	0.050181213033765	0.19310609011349	0.153760511388841	CXCR4	1	NK_HBA2
GO:0043313	regulation of neutrophil degranulation	1/121	8/18866	0.050181213033765	0.19310609011349	0.153760511388841	ITGB2	1	NK_HBA2
GO:0043320	natural killer cell degranulation	1/121	8/18866	0.050181213033765	0.19310609011349	0.153760511388841	HLA-F	1	NK_HBA2
GO:0044800	multi-organism membrane fusion	1/121	8/18866	0.050181213033765	0.19310609011349	0.153760511388841	CXCR4	1	NK_HBA2
GO:0050932	regulation of pigment cell differentiation	1/121	8/18866	0.050181213033765	0.19310609011349	0.153760511388841	ZEB2	1	NK_HBA2
GO:0051620	norepinephrine uptake	1/121	8/18866	0.050181213033765	0.19310609011349	0.153760511388841	ACTB	1	NK_HBA2
GO:0055118	negative regulation of cardiac muscle contraction	1/121	8/18866	0.050181213033765	0.19310609011349	0.153760511388841	BIN1	1	NK_HBA2
GO:0071499	cellular response to laminar fluid shear stress	1/121	8/18866	0.050181213033765	0.19310609011349	0.153760511388841	KLF2	1	NK_HBA2
GO:0071676	negative regulation of mononuclear cell migration	1/121	8/18866	0.050181213033765	0.19310609011349	0.153760511388841	DUSP1	1	NK_HBA2
GO:1902949	positive regulation of tau-protein kinase activity	1/121	8/18866	0.050181213033765	0.19310609011349	0.153760511388841	HSP90AB1	1	NK_HBA2
GO:1903659	regulation of complement-dependent cytotoxicity	1/121	8/18866	0.050181213033765	0.19310609011349	0.153760511388841	HSP90AB1	1	NK_HBA2
GO:1903719	regulation of I-kappaB phosphorylation	1/121	8/18866	0.050181213033765	0.19310609011349	0.153760511388841	CX3CR1	1	NK_HBA2
GO:1903979	negative regulation of microglial cell activation	1/121	8/18866	0.050181213033765	0.19310609011349	0.153760511388841	CST7	1	NK_HBA2
GO:1903995	regulation of non-membrane spanning protein tyrosine kinase activity	1/121	8/18866	0.050181213033765	0.19310609011349	0.153760511388841	FYN	1	NK_HBA2
GO:1904124	microglial cell migration	1/121	8/18866	0.050181213033765	0.19310609011349	0.153760511388841	CX3CR1	1	NK_HBA2
GO:1904139	regulation of microglial cell migration	1/121	8/18866	0.050181213033765	0.19310609011349	0.153760511388841	CX3CR1	1	NK_HBA2
GO:1904714	regulation of chaperone-mediated autophagy	1/121	8/18866	0.050181213033765	0.19310609011349	0.153760511388841	EEF1A1	1	NK_HBA2
GO:0031295	T cell costimulation	2/121	56/18866	0.0501903746848599	0.19310609011349	0.153760511388841	CD3E/FYN	2	NK_HBA2
GO:0070228	regulation of lymphocyte apoptotic process	2/121	56/18866	0.0501903746848599	0.19310609011349	0.153760511388841	CD3G/IL7R	2	NK_HBA2
GO:1903307	positive regulation of regulated secretory pathway	2/121	56/18866	0.0501903746848599	0.19310609011349	0.153760511388841	HLA-F/ITGB2	2	NK_HBA2
GO:0002576	platelet degranulation	3/121	129/18866	0.0502691374753957	0.19310609011349	0.153760511388841	CD63/CTSW/PLEK	3	NK_HBA2
GO:0034101	erythrocyte homeostasis	3/121	129/18866	0.0502691374753957	0.19310609011349	0.153760511388841	KLF2/LYAR/RPS17	3	NK_HBA2
GO:0050792	regulation of viral process	4/121	217/18866	0.0511846233928309	0.196314691915764	0.156315357037007	CXCR4/ISG20/JUN/SUPT4H1	4	NK_HBA2
GO:0019748	secondary metabolic process	2/121	57/18866	0.0518026591871936	0.198374189406984	0.157955229644173	AKR1C3/ZEB2	2	NK_HBA2
GO:0036294	cellular response to decreased oxygen levels	4/121	218/18866	0.051893259730645	0.198410635251388	0.157984249607605	B3GAT1/MALAT1/RGCC/UBA52	4	NK_HBA2
GO:0050670	regulation of lymphocyte proliferation	4/121	219/18866	0.0526072759016603	0.200826839518506	0.159908149591876	CD3E/HLA-A/TYROBP/XCL1	4	NK_HBA2
GO:0001101	response to acid chemical	3/121	132/18866	0.0531607352451259	0.201915556108457	0.160775038976514	CYBA/FYN/KLF2	3	NK_HBA2
GO:0002886	regulation of myeloid leukocyte mediated immunity	2/121	58/18866	0.0534333517971819	0.201915556108457	0.160775038976514	ITGB2/TYROBP	2	NK_HBA2
GO:0021885	forebrain cell migration	2/121	58/18866	0.0534333517971819	0.201915556108457	0.160775038976514	ADGRG1/CXCR4	2	NK_HBA2
GO:0030042	actin filament depolymerization	2/121	58/18866	0.0534333517971819	0.201915556108457	0.160775038976514	DSTN/PLEK	2	NK_HBA2
GO:0031294	lymphocyte costimulation	2/121	58/18866	0.0534333517971819	0.201915556108457	0.160775038976514	CD3E/FYN	2	NK_HBA2
GO:0008154	actin polymerization or depolymerization	4/121	221/18866	0.0540514264891326	0.201915556108457	0.160775038976514	BIN1/COTL1/DSTN/PLEK	4	NK_HBA2
GO:0032944	regulation of mononuclear cell proliferation	4/121	221/18866	0.0540514264891326	0.201915556108457	0.160775038976514	CD3E/HLA-A/TYROBP/XCL1	4	NK_HBA2
GO:0007568	aging	5/121	319/18866	0.0547326194054916	0.201915556108457	0.160775038976514	FOS/ITGB2/JUN/LITAF/YPEL3	5	NK_HBA2
GO:0019722	calcium-mediated signaling	4/121	222/18866	0.0547815495113123	0.201915556108457	0.160775038976514	CD3E/CX3CR1/CXCR4/PLEK	4	NK_HBA2
GO:0032388	positive regulation of intracellular transport	4/121	222/18866	0.0547815495113123	0.201915556108457	0.160775038976514	FYN/GZMB/HSP90AB1/ITGB2	4	NK_HBA2
GO:0071219	cellular response to molecule of bacterial origin	4/121	222/18866	0.0547815495113123	0.201915556108457	0.160775038976514	CX3CR1/LITAF/NFKBIA/SPON2	4	NK_HBA2
GO:0097529	myeloid leukocyte migration	4/121	222/18866	0.0547815495113123	0.201915556108457	0.160775038976514	CX3CR1/DUSP1/ITGB2/XCL1	4	NK_HBA2
GO:0043525	positive regulation of neuron apoptotic process	2/121	59/18866	0.0550821544930375	0.201915556108457	0.160775038976514	JUN/TYROBP	2	NK_HBA2
GO:0046683	response to organophosphorus	3/121	134/18866	0.0551322415076261	0.201915556108457	0.160775038976514	DUSP1/FOS/FOSB	3	NK_HBA2
GO:0002084	protein depalmitoylation	1/121	9/18866	0.0562756065655772	0.201915556108457	0.160775038976514	ABHD17A	1	NK_HBA2
GO:0002370	natural killer cell cytokine production	1/121	9/18866	0.0562756065655772	0.201915556108457	0.160775038976514	HLA-F	1	NK_HBA2
GO:0002645	positive regulation of tolerance induction	1/121	9/18866	0.0562756065655772	0.201915556108457	0.160775038976514	CD3E	1	NK_HBA2
GO:0002727	regulation of natural killer cell cytokine production	1/121	9/18866	0.0562756065655772	0.201915556108457	0.160775038976514	HLA-F	1	NK_HBA2
GO:0010728	regulation of hydrogen peroxide biosynthetic process	1/121	9/18866	0.0562756065655772	0.201915556108457	0.160775038976514	FYN	1	NK_HBA2
GO:0010911	regulation of isomerase activity	1/121	9/18866	0.0562756065655772	0.201915556108457	0.160775038976514	ITGB2	1	NK_HBA2
GO:0010912	positive regulation of isomerase activity	1/121	9/18866	0.0562756065655772	0.201915556108457	0.160775038976514	ITGB2	1	NK_HBA2
GO:0014010	Schwann cell proliferation	1/121	9/18866	0.0562756065655772	0.201915556108457	0.160775038976514	ASCL2	1	NK_HBA2
GO:0016102	diterpenoid biosynthetic process	1/121	9/18866	0.0562756065655772	0.201915556108457	0.160775038976514	AKR1C3	1	NK_HBA2
GO:0030638	polyketide metabolic process	1/121	9/18866	0.0562756065655772	0.201915556108457	0.160775038976514	AKR1C3	1	NK_HBA2
GO:0033292	T-tubule organization	1/121	9/18866	0.0562756065655772	0.201915556108457	0.160775038976514	BIN1	1	NK_HBA2
GO:0033625	positive regulation of integrin activation	1/121	9/18866	0.0562756065655772	0.201915556108457	0.160775038976514	PLEK	1	NK_HBA2
GO:0036363	transforming growth factor beta activation	1/121	9/18866	0.0562756065655772	0.201915556108457	0.160775038976514	HSP90AB1	1	NK_HBA2
GO:0044597	daunorubicin metabolic process	1/121	9/18866	0.0562756065655772	0.201915556108457	0.160775038976514	AKR1C3	1	NK_HBA2
GO:0044598	doxorubicin metabolic process	1/121	9/18866	0.0562756065655772	0.201915556108457	0.160775038976514	AKR1C3	1	NK_HBA2
GO:0048087	positive regulation of developmental pigmentation	1/121	9/18866	0.0562756065655772	0.201915556108457	0.160775038976514	ZEB2	1	NK_HBA2
GO:0060267	positive regulation of respiratory burst	1/121	9/18866	0.0562756065655772	0.201915556108457	0.160775038976514	IGHA1	1	NK_HBA2
GO:0060907	positive regulation of macrophage cytokine production	1/121	9/18866	0.0562756065655772	0.201915556108457	0.160775038976514	SPON2	1	NK_HBA2
GO:0070255	regulation of mucus secretion	1/121	9/18866	0.0562756065655772	0.201915556108457	0.160775038976514	CYBA	1	NK_HBA2
GO:0097011	cellular response to granulocyte macrophage colony-stimulating factor stimulus	1/121	9/18866	0.0562756065655772	0.201915556108457	0.160775038976514	ZFP36L2	1	NK_HBA2
GO:0097012	response to granulocyte macrophage colony-stimulating factor	1/121	9/18866	0.0562756065655772	0.201915556108457	0.160775038976514	ZFP36L2	1	NK_HBA2
GO:1902746	regulation of lens fiber cell differentiation	1/121	9/18866	0.0562756065655772	0.201915556108457	0.160775038976514	ZEB2	1	NK_HBA2
GO:1902959	regulation of aspartic-type endopeptidase activity involved in amyloid precursor protein catabolic process	1/121	9/18866	0.0562756065655772	0.201915556108457	0.160775038976514	BIN1	1	NK_HBA2
GO:1903012	positive regulation of bone development	1/121	9/18866	0.0562756065655772	0.201915556108457	0.160775038976514	TYROBP	1	NK_HBA2
GO:1903753	negative regulation of p38MAPK cascade	1/121	9/18866	0.0562756065655772	0.201915556108457	0.160775038976514	DUSP1	1	NK_HBA2
GO:2000501	regulation of natural killer cell chemotaxis	1/121	9/18866	0.0562756065655772	0.201915556108457	0.160775038976514	XCL1	1	NK_HBA2
GO:2000562	negative regulation of CD4-positive, alpha-beta T cell proliferation	1/121	9/18866	0.0562756065655772	0.201915556108457	0.160775038976514	XCL1	1	NK_HBA2
GO:0007204	positive regulation of cytosolic calcium ion concentration	5/121	322/18866	0.0565311917642879	0.202426014176348	0.161181490650386	CX3CR1/CXCR4/CYBA/FYN/XCL1	5	NK_HBA2
GO:0006816	calcium ion transport	6/121	426/18866	0.0566229349850931	0.202426014176348	0.161181490650386	BIN1/CXCR4/CYBA/FYN/TPT1/XCL1	6	NK_HBA2
GO:0032653	regulation of interleukin-10 production	2/121	60/18866	0.0567487722619431	0.202426014176348	0.161181490650386	TYROBP/XCL1	2	NK_HBA2
GO:0051784	negative regulation of nuclear division	2/121	60/18866	0.0567487722619431	0.202426014176348	0.161181490650386	DUSP1/RGCC	2	NK_HBA2
GO:0050671	positive regulation of lymphocyte proliferation	3/121	136/18866	0.0571384273935994	0.203519260308789	0.162051986678239	CD3E/HLA-A/XCL1	3	NK_HBA2
GO:0044706	multi-multicellular organism process	4/121	226/18866	0.0577555460682293	0.205418344809531	0.163564130618563	FOS/FOSB/IGFBP7/JUNB	4	NK_HBA2
GO:0032946	positive regulation of mononuclear cell proliferation	3/121	137/18866	0.058154431121365	0.206536854795327	0.164454742961801	CD3E/HLA-A/XCL1	3	NK_HBA2
GO:0090303	positive regulation of wound healing	2/121	61/18866	0.0584329130742445	0.207225127960401	0.165002779710796	CXCR4/PLEK	2	NK_HBA2
GO:0032233	positive regulation of actin filament bundle assembly	2/121	62/18866	0.0601342878578469	0.211724607752736	0.168585485535592	PLEK/RGCC	2	NK_HBA2
GO:0045824	negative regulation of innate immune response	2/121	62/18866	0.0601342878578469	0.211724607752736	0.168585485535592	HLA-A/HLA-F	2	NK_HBA2
GO:0070527	platelet aggregation	2/121	62/18866	0.0601342878578469	0.211724607752736	0.168585485535592	ACTB/PLEK	2	NK_HBA2
GO:0071384	cellular response to corticosteroid stimulus	2/121	62/18866	0.0601342878578469	0.211724607752736	0.168585485535592	AKR1C3/ZFP36L2	2	NK_HBA2
GO:2000351	regulation of endothelial cell apoptotic process	2/121	62/18866	0.0601342878578469	0.211724607752736	0.168585485535592	AKR1C3/RGCC	2	NK_HBA2
GO:0051495	positive regulation of cytoskeleton organization	4/121	230/18866	0.0608148080764156	0.211992634225179	0.168798901318825	BIN1/DSTN/PLEK/RGCC	4	NK_HBA2
GO:0097553	calcium ion transmembrane import into cytosol	3/121	140/18866	0.0612536200665413	0.211992634225179	0.168798901318825	CYBA/FYN/XCL1	3	NK_HBA2
GO:0043903	regulation of symbiotic process	4/121	231/18866	0.0615928874573921	0.211992634225179	0.168798901318825	CXCR4/ISG20/JUN/SUPT4H1	4	NK_HBA2
GO:0032613	interleukin-10 production	2/121	63/18866	0.0618526104728118	0.211992634225179	0.168798901318825	TYROBP/XCL1	2	NK_HBA2
GO:0002664	regulation of T cell tolerance induction	1/121	10/18866	0.0623312172992867	0.211992634225179	0.168798901318825	CD3E	1	NK_HBA2
GO:0003376	sphingosine-1-phosphate receptor signaling pathway	1/121	10/18866	0.0623312172992867	0.211992634225179	0.168798901318825	S1PR5	1	NK_HBA2
GO:0008300	isoprenoid catabolic process	1/121	10/18866	0.0623312172992867	0.211992634225179	0.168798901318825	AKR1C3	1	NK_HBA2
GO:0019062	virion attachment to host cell	1/121	10/18866	0.0623312172992867	0.211992634225179	0.168798901318825	HSP90AB1	1	NK_HBA2
GO:0030647	aminoglycoside antibiotic metabolic process	1/121	10/18866	0.0623312172992867	0.211992634225179	0.168798901318825	AKR1C3	1	NK_HBA2
GO:0032815	negative regulation of natural killer cell activation	1/121	10/18866	0.0623312172992867	0.211992634225179	0.168798901318825	HLA-F	1	NK_HBA2
GO:0034135	regulation of toll-like receptor 2 signaling pathway	1/121	10/18866	0.0623312172992867	0.211992634225179	0.168798901318825	CYBA	1	NK_HBA2
GO:0035646	endosome to melanosome transport	1/121	10/18866	0.0623312172992867	0.211992634225179	0.168798901318825	CD63	1	NK_HBA2
GO:0036490	regulation of translation in response to endoplasmic reticulum stress	1/121	10/18866	0.0623312172992867	0.211992634225179	0.168798901318825	PPP1R15A	1	NK_HBA2
GO:0043485	endosome to pigment granule transport	1/121	10/18866	0.0623312172992867	0.211992634225179	0.168798901318825	CD63	1	NK_HBA2
GO:0045793	positive regulation of cell size	1/121	10/18866	0.0623312172992867	0.211992634225179	0.168798901318825	HSP90AB1	1	NK_HBA2
GO:0045988	negative regulation of striated muscle contraction	1/121	10/18866	0.0623312172992867	0.211992634225179	0.168798901318825	BIN1	1	NK_HBA2
GO:0048757	pigment granule maturation	1/121	10/18866	0.0623312172992867	0.211992634225179	0.168798901318825	CD63	1	NK_HBA2
GO:0097278	complement-dependent cytotoxicity	1/121	10/18866	0.0623312172992867	0.211992634225179	0.168798901318825	HSP90AB1	1	NK_HBA2
GO:1900426	positive regulation of defense response to bacterium	1/121	10/18866	0.0623312172992867	0.211992634225179	0.168798901318825	CYBA	1	NK_HBA2
GO:1901203	positive regulation of extracellular matrix assembly	1/121	10/18866	0.0623312172992867	0.211992634225179	0.168798901318825	RGCC	1	NK_HBA2
GO:1903897	regulation of PERK-mediated unfolded protein response	1/121	10/18866	0.0623312172992867	0.211992634225179	0.168798901318825	PPP1R15A	1	NK_HBA2
GO:2000048	negative regulation of cell-cell adhesion mediated by cadherin	1/121	10/18866	0.0623312172992867	0.211992634225179	0.168798901318825	RGCC	1	NK_HBA2
GO:2000288	positive regulation of myoblast proliferation	1/121	10/18866	0.0623312172992867	0.211992634225179	0.168798901318825	MALAT1	1	NK_HBA2
GO:0019882	antigen processing and presentation	4/121	232/18866	0.0623762552685448	0.211992634225179	0.168798901318825	CYBA/HLA-A/HLA-C/HLA-F	4	NK_HBA2
GO:0030595	leukocyte chemotaxis	4/121	232/18866	0.0623762552685448	0.211992634225179	0.168798901318825	CXCR4/DUSP1/ITGB2/XCL1	4	NK_HBA2
GO:0050863	regulation of T cell activation	5/121	332/18866	0.0627711826846804	0.213038951497105	0.169632030293224	CD3E/FYN/HLA-A/IL7R/XCL1	5	NK_HBA2
GO:0032496	response to lipopolysaccharide	5/121	334/18866	0.0640642990323737	0.217126509324402	0.172886743707426	CX3CR1/FOS/LITAF/NFKBIA/SPON2	5	NK_HBA2
GO:0071453	cellular response to oxygen levels	4/121	235/18866	0.0647579973900603	0.219174024361656	0.17451707529883	B3GAT1/MALAT1/RGCC/UBA52	4	NK_HBA2
GO:0031640	killing of cells of other organism	2/121	65/18866	0.065338969146841	0.220226525485289	0.175355128158334	GNLY/PRF1	2	NK_HBA2
GO:0032729	positive regulation of interferon-gamma production	2/121	65/18866	0.065338969146841	0.220226525485289	0.175355128158334	CD3E/HLA-A	2	NK_HBA2
GO:0046782	regulation of viral transcription	2/121	65/18866	0.065338969146841	0.220226525485289	0.175355128158334	JUN/SUPT4H1	2	NK_HBA2
GO:0007612	learning	3/121	145/18866	0.0665871111550106	0.220644149884051	0.175687661125493	FOS/FYN/JUN	3	NK_HBA2
GO:0046631	alpha-beta T cell activation	3/121	146/18866	0.0676786618229134	0.220644149884051	0.175687661125493	CD3E/HLA-A/XCL1	3	NK_HBA2
GO:0003093	regulation of glomerular filtration	1/121	11/18866	0.0683482899926892	0.220644149884051	0.175687661125493	CYBA	1	NK_HBA2
GO:0006707	cholesterol catabolic process	1/121	11/18866	0.0683482899926892	0.220644149884051	0.175687661125493	SNX17	1	NK_HBA2
GO:0009629	response to gravity	1/121	11/18866	0.0683482899926892	0.220644149884051	0.175687661125493	FOS	1	NK_HBA2
GO:0016127	sterol catabolic process	1/121	11/18866	0.0683482899926892	0.220644149884051	0.175687661125493	SNX17	1	NK_HBA2
GO:0017085	response to insecticide	1/121	11/18866	0.0683482899926892	0.220644149884051	0.175687661125493	UBA52	1	NK_HBA2
GO:0019371	cyclooxygenase pathway	1/121	11/18866	0.0683482899926892	0.220644149884051	0.175687661125493	AKR1C3	1	NK_HBA2
GO:0032908	regulation of transforming growth factor beta1 production	1/121	11/18866	0.0683482899926892	0.220644149884051	0.175687661125493	TYROBP	1	NK_HBA2
GO:0033632	regulation of cell-cell adhesion mediated by integrin	1/121	11/18866	0.0683482899926892	0.220644149884051	0.175687661125493	CD3E	1	NK_HBA2
GO:0033860	regulation of NAD(P)H oxidase activity	1/121	11/18866	0.0683482899926892	0.220644149884051	0.175687661125493	CYBA	1	NK_HBA2
GO:0035747	natural killer cell chemotaxis	1/121	11/18866	0.0683482899926892	0.220644149884051	0.175687661125493	XCL1	1	NK_HBA2
GO:0042985	negative regulation of amyloid precursor protein biosynthetic process	1/121	11/18866	0.0683482899926892	0.220644149884051	0.175687661125493	ITM2C	1	NK_HBA2
GO:0043455	regulation of secondary metabolic process	1/121	11/18866	0.0683482899926892	0.220644149884051	0.175687661125493	ZEB2	1	NK_HBA2
GO:0044803	multi-organism membrane organization	1/121	11/18866	0.0683482899926892	0.220644149884051	0.175687661125493	CXCR4	1	NK_HBA2
GO:0045060	negative thymic T cell selection	1/121	11/18866	0.0683482899926892	0.220644149884051	0.175687661125493	CD3E	1	NK_HBA2
GO:0045657	positive regulation of monocyte differentiation	1/121	11/18866	0.0683482899926892	0.220644149884051	0.175687661125493	JUN	1	NK_HBA2
GO:0046642	negative regulation of alpha-beta T cell proliferation	1/121	11/18866	0.0683482899926892	0.220644149884051	0.175687661125493	XCL1	1	NK_HBA2
GO:0048021	regulation of melanin biosynthetic process	1/121	11/18866	0.0683482899926892	0.220644149884051	0.175687661125493	ZEB2	1	NK_HBA2
GO:0048103	somatic stem cell division	1/121	11/18866	0.0683482899926892	0.220644149884051	0.175687661125493	ZFP36L2	1	NK_HBA2
GO:0051712	positive regulation of killing of cells of other organism	1/121	11/18866	0.0683482899926892	0.220644149884051	0.175687661125493	PRF1	1	NK_HBA2
GO:0070254	mucus secretion	1/121	11/18866	0.0683482899926892	0.220644149884051	0.175687661125493	CYBA	1	NK_HBA2
GO:0070417	cellular response to cold	1/121	11/18866	0.0683482899926892	0.220644149884051	0.175687661125493	NFKBIA	1	NK_HBA2
GO:0090084	negative regulation of inclusion body assembly	1/121	11/18866	0.0683482899926892	0.220644149884051	0.175687661125493	DNAJB1	1	NK_HBA2
GO:0090269	fibroblast growth factor production	1/121	11/18866	0.0683482899926892	0.220644149884051	0.175687661125493	RGCC	1	NK_HBA2
GO:0090270	regulation of fibroblast growth factor production	1/121	11/18866	0.0683482899926892	0.220644149884051	0.175687661125493	RGCC	1	NK_HBA2
GO:0098883	synapse pruning	1/121	11/18866	0.0683482899926892	0.220644149884051	0.175687661125493	CX3CR1	1	NK_HBA2
GO:1900376	regulation of secondary metabolite biosynthetic process	1/121	11/18866	0.0683482899926892	0.220644149884051	0.175687661125493	ZEB2	1	NK_HBA2
GO:1902065	response to L-glutamate	1/121	11/18866	0.0683482899926892	0.220644149884051	0.175687661125493	FYN	1	NK_HBA2
GO:1902474	positive regulation of protein localization to synapse	1/121	11/18866	0.0683482899926892	0.220644149884051	0.175687661125493	TYROBP	1	NK_HBA2
GO:1905245	regulation of aspartic-type peptidase activity	1/121	11/18866	0.0683482899926892	0.220644149884051	0.175687661125493	BIN1	1	NK_HBA2
GO:2000551	regulation of T-helper 2 cell cytokine production	1/121	11/18866	0.0683482899926892	0.220644149884051	0.175687661125493	XCL1	1	NK_HBA2
GO:0070663	regulation of leukocyte proliferation	4/121	240/18866	0.0688324376534137	0.220934779831777	0.175919074901004	CD3E/HLA-A/TYROBP/XCL1	4	NK_HBA2
GO:0002548	monocyte chemotaxis	2/121	67/18866	0.068889757667203	0.220934779831777	0.175919074901004	DUSP1/XCL1	2	NK_HBA2
GO:0045123	cellular extravasation	2/121	67/18866	0.068889757667203	0.220934779831777	0.175919074901004	CX3CR1/ITGB2	2	NK_HBA2
GO:0045670	regulation of osteoclast differentiation	2/121	67/18866	0.068889757667203	0.220934779831777	0.175919074901004	FOS/TYROBP	2	NK_HBA2
GO:0072678	T cell migration	2/121	67/18866	0.068889757667203	0.220934779831777	0.175919074901004	MYO1G/XCL1	2	NK_HBA2
GO:0002753	cytoplasmic pattern recognition receptor signaling pathway	2/121	68/18866	0.0706886282122668	0.225816022500544	0.179805758995336	NFKBIA/UBA52	2	NK_HBA2
GO:0050766	positive regulation of phagocytosis	2/121	68/18866	0.0706886282122668	0.225816022500544	0.179805758995336	CYBA/LYAR	2	NK_HBA2
GO:0072577	endothelial cell apoptotic process	2/121	68/18866	0.0706886282122668	0.225816022500544	0.179805758995336	AKR1C3/RGCC	2	NK_HBA2
GO:0014074	response to purine-containing compound	3/121	149/18866	0.0710022448256165	0.226522155265037	0.180368016430682	DUSP1/FOS/FOSB	3	NK_HBA2
GO:0071902	positive regulation of protein serine/threonine kinase activity	5/121	345/18866	0.0714441367418251	0.227635159644852	0.181254244941226	CXCR4/HSP90AB1/RGCC/UBA52/ZEB2	5	NK_HBA2
GO:0070665	positive regulation of leukocyte proliferation	3/121	150/18866	0.0721262690956146	0.228490370706439	0.181935205806301	CD3E/HLA-A/XCL1	3	NK_HBA2
GO:0071230	cellular response to amino acid stimulus	2/121	69/18866	0.0725027899268067	0.228490370706439	0.181935205806301	CYBA/FYN	2	NK_HBA2
GO:2000573	positive regulation of DNA biosynthetic process	2/121	69/18866	0.0725027899268067	0.228490370706439	0.181935205806301	HSP90AB1/RGCC	2	NK_HBA2
GO:0006874	cellular calcium ion homeostasis	6/121	456/18866	0.0734386002520262	0.228490370706439	0.181935205806301	CX3CR1/CXCR4/CYBA/FYN/TPT1/XCL1	6	NK_HBA2
GO:0019932	second-messenger-mediated signaling	6/121	456/18866	0.0734386002520262	0.228490370706439	0.181935205806301	ADGRG1/CD3E/CX3CR1/CXCR4/PLEK/S1PR5	6	NK_HBA2
GO:0071216	cellular response to biotic stimulus	4/121	246/18866	0.0738931287025464	0.228490370706439	0.181935205806301	CX3CR1/LITAF/NFKBIA/SPON2	4	NK_HBA2
GO:0002517	T cell tolerance induction	1/121	12/18866	0.0743270678718125	0.228490370706439	0.181935205806301	CD3E	1	NK_HBA2
GO:0021819	layer formation in cerebral cortex	1/121	12/18866	0.0743270678718125	0.228490370706439	0.181935205806301	ADGRG1	1	NK_HBA2
GO:0032905	transforming growth factor beta1 production	1/121	12/18866	0.0743270678718125	0.228490370706439	0.181935205806301	TYROBP	1	NK_HBA2
GO:0034333	adherens junction assembly	1/121	12/18866	0.0743270678718125	0.228490370706439	0.181935205806301	ACTB	1	NK_HBA2
GO:0035739	CD4-positive, alpha-beta T cell proliferation	1/121	12/18866	0.0743270678718125	0.228490370706439	0.181935205806301	XCL1	1	NK_HBA2
GO:0043301	negative regulation of leukocyte degranulation	1/121	12/18866	0.0743270678718125	0.228490370706439	0.181935205806301	HLA-F	1	NK_HBA2
GO:0043383	negative T cell selection	1/121	12/18866	0.0743270678718125	0.228490370706439	0.181935205806301	CD3E	1	NK_HBA2
GO:0043476	pigment accumulation	1/121	12/18866	0.0743270678718125	0.228490370706439	0.181935205806301	CD63	1	NK_HBA2
GO:0043482	cellular pigment accumulation	1/121	12/18866	0.0743270678718125	0.228490370706439	0.181935205806301	CD63	1	NK_HBA2
GO:0044650	adhesion of symbiont to host cell	1/121	12/18866	0.0743270678718125	0.228490370706439	0.181935205806301	HSP90AB1	1	NK_HBA2
GO:0070278	extracellular matrix constituent secretion	1/121	12/18866	0.0743270678718125	0.228490370706439	0.181935205806301	RGCC	1	NK_HBA2
GO:0070493	thrombin-activated receptor signaling pathway	1/121	12/18866	0.0743270678718125	0.228490370706439	0.181935205806301	PLEK	1	NK_HBA2
GO:0072520	seminiferous tubule development	1/121	12/18866	0.0743270678718125	0.228490370706439	0.181935205806301	ADGRG1	1	NK_HBA2
GO:0072537	fibroblast activation	1/121	12/18866	0.0743270678718125	0.228490370706439	0.181935205806301	RGCC	1	NK_HBA2
GO:0090520	sphingolipid mediated signaling pathway	1/121	12/18866	0.0743270678718125	0.228490370706439	0.181935205806301	S1PR5	1	NK_HBA2
GO:0097340	inhibition of cysteine-type endopeptidase activity	1/121	12/18866	0.0743270678718125	0.228490370706439	0.181935205806301	CST7	1	NK_HBA2
GO:0097341	zymogen inhibition	1/121	12/18866	0.0743270678718125	0.228490370706439	0.181935205806301	CST7	1	NK_HBA2
GO:1902950	regulation of dendritic spine maintenance	1/121	12/18866	0.0743270678718125	0.228490370706439	0.181935205806301	FYN	1	NK_HBA2
GO:1905668	positive regulation of protein localization to endosome	1/121	12/18866	0.0743270678718125	0.228490370706439	0.181935205806301	ABHD17A	1	NK_HBA2
GO:2000561	regulation of CD4-positive, alpha-beta T cell proliferation	1/121	12/18866	0.0743270678718125	0.228490370706439	0.181935205806301	XCL1	1	NK_HBA2
GO:2001204	regulation of osteoclast development	1/121	12/18866	0.0743270678718125	0.228490370706439	0.181935205806301	TYROBP	1	NK_HBA2
GO:2001223	negative regulation of neuron migration	1/121	12/18866	0.0743270678718125	0.228490370706439	0.181935205806301	ADGRG1	1	NK_HBA2
GO:0030048	actin filament-based movement	3/121	153/18866	0.0755462022772332	0.231946746514918	0.184687341233783	BIN1/MYO1F/MYO1G	3	NK_HBA2
GO:0014823	response to activity	2/121	71/18866	0.0761759243622862	0.233003108643143	0.185528468413937	CXCR4/CYBA	2	NK_HBA2
GO:0033627	cell adhesion mediated by integrin	2/121	71/18866	0.0761759243622862	0.233003108643143	0.185528468413937	CD3E/ITGB2	2	NK_HBA2
GO:0042982	amyloid precursor protein metabolic process	2/121	71/18866	0.0761759243622862	0.233003108643143	0.185528468413937	BIN1/ITM2C	2	NK_HBA2
GO:0002262	myeloid cell homeostasis	3/121	154/18866	0.0767019809267189	0.233735675376938	0.186111773868201	KLF2/LYAR/RPS17	3	NK_HBA2
GO:0051250	negative regulation of lymphocyte activation	3/121	154/18866	0.0767019809267189	0.233735675376938	0.186111773868201	HLA-F/TYROBP/XCL1	3	NK_HBA2
GO:0061351	neural precursor cell proliferation	3/121	154/18866	0.0767019809267189	0.233735675376938	0.186111773868201	ADGRG1/CX3CR1/ZEB2	3	NK_HBA2
GO:0009636	response to toxic substance	4/121	250/18866	0.0773695778296327	0.23547681212576	0.187498152085166	FOS/HBA1/HBA2/UBA52	4	NK_HBA2
GO:0051222	positive regulation of protein transport	5/121	354/18866	0.0778170299360779	0.23607606801819	0.187975308928944	FYN/GZMB/HSP90AB1/ITGB2/RGCC	5	NK_HBA2
GO:0001890	placenta development	3/121	156/18866	0.0790369610682752	0.23607606801819	0.187975308928944	ASCL2/HSP90AB1/JUNB	3	NK_HBA2
GO:0002237	response to molecule of bacterial origin	5/121	356/18866	0.0792738276847331	0.23607606801819	0.187975308928944	CX3CR1/FOS/LITAF/NFKBIA/SPON2	5	NK_HBA2
GO:0070227	lymphocyte apoptotic process	2/121	73/18866	0.079907063187921	0.23607606801819	0.187975308928944	CD3G/IL7R	2	NK_HBA2
GO:0051480	regulation of cytosolic calcium ion concentration	5/121	357/18866	0.0800077338836138	0.23607606801819	0.187975308928944	CX3CR1/CXCR4/CYBA/FYN/XCL1	5	NK_HBA2
GO:0051896	regulation of protein kinase B signaling	4/121	253/18866	0.0800302119829191	0.23607606801819	0.187975308928944	AKR1C3/CX3CR1/FYN/HSP90AB1	4	NK_HBA2
GO:0003084	positive regulation of systemic arterial blood pressure	1/121	13/18866	0.0802677926404306	0.23607606801819	0.187975308928944	CYBA	1	NK_HBA2
GO:0008228	opsonization	1/121	13/18866	0.0802677926404306	0.23607606801819	0.187975308928944	SPON2	1	NK_HBA2
GO:0010745	negative regulation of macrophage derived foam cell differentiation	1/121	13/18866	0.0802677926404306	0.23607606801819	0.187975308928944	NFKBIA	1	NK_HBA2
GO:0021978	telencephalon regionalization	1/121	13/18866	0.0802677926404306	0.23607606801819	0.187975308928944	ADGRG1	1	NK_HBA2
GO:0030497	fatty acid elongation	1/121	13/18866	0.0802677926404306	0.23607606801819	0.187975308928944	TECR	1	NK_HBA2
GO:0030656	regulation of vitamin metabolic process	1/121	13/18866	0.0802677926404306	0.23607606801819	0.187975308928944	AKR1C3	1	NK_HBA2
GO:0031953	negative regulation of protein autophosphorylation	1/121	13/18866	0.0802677926404306	0.23607606801819	0.187975308928944	JUN	1	NK_HBA2
GO:0033089	positive regulation of T cell differentiation in thymus	1/121	13/18866	0.0802677926404306	0.23607606801819	0.187975308928944	IL7R	1	NK_HBA2
GO:0034244	negative regulation of transcription elongation from RNA polymerase II promoter	1/121	13/18866	0.0802677926404306	0.23607606801819	0.187975308928944	SUPT4H1	1	NK_HBA2
GO:0042761	very long-chain fatty acid biosynthetic process	1/121	13/18866	0.0802677926404306	0.23607606801819	0.187975308928944	TECR	1	NK_HBA2
GO:0045759	negative regulation of action potential	1/121	13/18866	0.0802677926404306	0.23607606801819	0.187975308928944	BIN1	1	NK_HBA2
GO:0048711	positive regulation of astrocyte differentiation	1/121	13/18866	0.0802677926404306	0.23607606801819	0.187975308928944	BIN1	1	NK_HBA2
GO:0061029	eyelid development in camera-type eye	1/121	13/18866	0.0802677926404306	0.23607606801819	0.187975308928944	JUN	1	NK_HBA2
GO:0061043	regulation of vascular wound healing	1/121	13/18866	0.0802677926404306	0.23607606801819	0.187975308928944	CXCR4	1	NK_HBA2
GO:0098734	macromolecule depalmitoylation	1/121	13/18866	0.0802677926404306	0.23607606801819	0.187975308928944	ABHD17A	1	NK_HBA2
GO:0098974	postsynaptic actin cytoskeleton organization	1/121	13/18866	0.0802677926404306	0.23607606801819	0.187975308928944	ACTB	1	NK_HBA2
GO:0150105	protein localization to cell-cell junction	1/121	13/18866	0.0802677926404306	0.23607606801819	0.187975308928944	ACTB	1	NK_HBA2
GO:1900102	negative regulation of endoplasmic reticulum unfolded protein response	1/121	13/18866	0.0802677926404306	0.23607606801819	0.187975308928944	PPP1R15A	1	NK_HBA2
GO:1902563	regulation of neutrophil activation	1/121	13/18866	0.0802677926404306	0.23607606801819	0.187975308928944	ITGB2	1	NK_HBA2
GO:1902947	regulation of tau-protein kinase activity	1/121	13/18866	0.0802677926404306	0.23607606801819	0.187975308928944	HSP90AB1	1	NK_HBA2
GO:1903977	positive regulation of glial cell migration	1/121	13/18866	0.0802677926404306	0.23607606801819	0.187975308928944	CX3CR1	1	NK_HBA2
GO:1905666	regulation of protein localization to endosome	1/121	13/18866	0.0802677926404306	0.23607606801819	0.187975308928944	ABHD17A	1	NK_HBA2
GO:0055074	calcium ion homeostasis	6/121	468/18866	0.0808895421151705	0.237619099106629	0.189203945732205	CX3CR1/CXCR4/CYBA/FYN/TPT1/XCL1	6	NK_HBA2
GO:0030168	platelet activation	3/121	158/18866	0.0814028573770552	0.238554241918149	0.189948552165054	ACTB/FYN/PLEK	3	NK_HBA2
GO:0060402	calcium ion transport into cytosol	3/121	158/18866	0.0814028573770552	0.238554241918149	0.189948552165054	CYBA/FYN/XCL1	3	NK_HBA2
GO:1903036	positive regulation of response to wounding	2/121	74/18866	0.081793740473653	0.239413017869652	0.190632351569796	CXCR4/PLEK	2	NK_HBA2
GO:0032956	regulation of actin cytoskeleton organization	5/121	360/18866	0.0822314179580984	0.240406546885862	0.19142344795377	BIN1/COTL1/DSTN/PLEK/RGCC	5	NK_HBA2
GO:0051092	positive regulation of NF-kappaB transcription factor activity	3/121	159/18866	0.0825972799548462	0.241188000059079	0.192045679181535	CX3CR1/ITGB2/UBA52	3	NK_HBA2
GO:0048872	homeostasis of number of cells	4/121	256/18866	0.0827361080510314	0.241252630009189	0.192097140708068	IL7R/KLF2/LYAR/RPS17	4	NK_HBA2
GO:0070838	divalent metal ion transport	6/121	471/18866	0.0828165955078541	0.241252630009189	0.192097140708068	BIN1/CXCR4/CYBA/FYN/TPT1/XCL1	6	NK_HBA2
GO:0035019	somatic stem cell population maintenance	2/121	75/18866	0.0836941516416078	0.2423663775941	0.19298396099485	ASCL2/ZFP36L2	2	NK_HBA2
GO:0042274	ribosomal small subunit biogenesis	2/121	75/18866	0.0836941516416078	0.2423663775941	0.19298396099485	RPS10/RPS17	2	NK_HBA2
GO:0045685	regulation of glial cell differentiation	2/121	75/18866	0.0836941516416078	0.2423663775941	0.19298396099485	BIN1/CXCR4	2	NK_HBA2
GO:0061844	antimicrobial humoral immune response mediated by antimicrobial peptide	2/121	75/18866	0.0836941516416078	0.2423663775941	0.19298396099485	GNLY/RPL39	2	NK_HBA2
GO:0099518	vesicle cytoskeletal trafficking	2/121	75/18866	0.0836941516416078	0.2423663775941	0.19298396099485	MYO1F/MYO1G	2	NK_HBA2
GO:1901616	organic hydroxy compound catabolic process	2/121	76/18866	0.0856080464472033	0.245342666842192	0.195353828027831	AKR1C3/SNX17	2	NK_HBA2
GO:0001771	immunological synapse formation	1/121	14/18866	0.0861707044894998	0.245342666842192	0.195353828027831	PRF1	1	NK_HBA2
GO:0002475	antigen processing and presentation via MHC class Ib	1/121	14/18866	0.0861707044894998	0.245342666842192	0.195353828027831	HLA-F	1	NK_HBA2
GO:0010935	regulation of macrophage cytokine production	1/121	14/18866	0.0861707044894998	0.245342666842192	0.195353828027831	SPON2	1	NK_HBA2
GO:0034616	response to laminar fluid shear stress	1/121	14/18866	0.0861707044894998	0.245342666842192	0.195353828027831	KLF2	1	NK_HBA2
GO:0043558	regulation of translational initiation in response to stress	1/121	14/18866	0.0861707044894998	0.245342666842192	0.195353828027831	PPP1R15A	1	NK_HBA2
GO:0043922	negative regulation by host of viral transcription	1/121	14/18866	0.0861707044894998	0.245342666842192	0.195353828027831	JUN	1	NK_HBA2
GO:0045176	apical protein localization	1/121	14/18866	0.0861707044894998	0.245342666842192	0.195353828027831	ACTB	1	NK_HBA2
GO:0051709	regulation of killing of cells of other organism	1/121	14/18866	0.0861707044894998	0.245342666842192	0.195353828027831	PRF1	1	NK_HBA2
GO:0070431	nucleotide-binding oligomerization domain containing 2 signaling pathway	1/121	14/18866	0.0861707044894998	0.245342666842192	0.195353828027831	NFKBIA	1	NK_HBA2
GO:0090231	regulation of spindle checkpoint	1/121	14/18866	0.0861707044894998	0.245342666842192	0.195353828027831	DUSP1	1	NK_HBA2
GO:0090266	regulation of mitotic cell cycle spindle assembly checkpoint	1/121	14/18866	0.0861707044894998	0.245342666842192	0.195353828027831	DUSP1	1	NK_HBA2
GO:1902430	negative regulation of amyloid-beta formation	1/121	14/18866	0.0861707044894998	0.245342666842192	0.195353828027831	BIN1	1	NK_HBA2
GO:1903504	regulation of mitotic spindle checkpoint	1/121	14/18866	0.0861707044894998	0.245342666842192	0.195353828027831	DUSP1	1	NK_HBA2
GO:1903305	regulation of regulated secretory pathway	3/121	162/18866	0.0862258657475624	0.245342666842192	0.195353828027831	APBA2/HLA-F/ITGB2	3	NK_HBA2
GO:0007611	learning or memory	4/121	260/18866	0.0864136845910337	0.245591505452102	0.195551965496673	CX3CR1/FOS/FYN/JUN	4	NK_HBA2
GO:0072511	divalent inorganic cation transport	6/121	478/18866	0.0874125374198735	0.248142087084026	0.197582863309544	BIN1/CXCR4/CYBA/FYN/TPT1/XCL1	6	NK_HBA2
GO:0030098	lymphocyte differentiation	5/121	368/18866	0.0883213069667696	0.250431330414467	0.199405670787937	CD3D/CD3E/CD3G/IL7R/ZFP36L2	5	NK_HBA2
GO:0001764	neuron migration	3/121	164/18866	0.0886821988815734	0.251163588730567	0.199988730664952	ADGRG1/CXCR4/FYN	3	NK_HBA2
GO:0045637	regulation of myeloid cell differentiation	4/121	263/18866	0.0892236095315745	0.252404823726893	0.200977062662543	FOS/JUN/NFKBIA/TYROBP	4	NK_HBA2
GO:0060395	SMAD protein signal transduction	2/121	78/18866	0.0894752989546706	0.252824545660599	0.20131126578959	FOS/JUN	2	NK_HBA2
GO:1904951	positive regulation of establishment of protein localization	5/121	370/18866	0.0898798884171309	0.25367484078053	0.20198831234154	FYN/GZMB/HSP90AB1/ITGB2/RGCC	5	NK_HBA2
GO:0033157	regulation of intracellular protein transport	4/121	264/18866	0.0901700209674245	0.25390326384977	0.202170193958628	FYN/GZMB/HSP90AB1/ITGB2	4	NK_HBA2
GO:0030522	intracellular receptor signaling pathway	4/121	265/18866	0.0911212896818679	0.25390326384977	0.202170193958628	AKR1C3/KLF2/NFKBIA/UBA52	4	NK_HBA2
GO:0009408	response to heat	3/121	166/18866	0.0911678909404093	0.25390326384977	0.202170193958628	DNAJB1/HSP90AB1/IGFBP7	3	NK_HBA2
GO:0007492	endoderm development	2/121	79/18866	0.0914281690615733	0.25390326384977	0.202170193958628	DUSP1/ITGB2	2	NK_HBA2
GO:0050672	negative regulation of lymphocyte proliferation	2/121	79/18866	0.0914281690615733	0.25390326384977	0.202170193958628	TYROBP/XCL1	2	NK_HBA2
GO:1900034	regulation of cellular response to heat	2/121	79/18866	0.0914281690615733	0.25390326384977	0.202170193958628	DNAJB1/HSP90AB1	2	NK_HBA2
GO:0002281	macrophage activation involved in immune response	1/121	15/18866	0.0920360421065575	0.25390326384977	0.202170193958628	TYROBP	1	NK_HBA2
GO:0016114	terpenoid biosynthetic process	1/121	15/18866	0.0920360421065575	0.25390326384977	0.202170193958628	AKR1C3	1	NK_HBA2
GO:0018298	protein-chromophore linkage	1/121	15/18866	0.0920360421065575	0.25390326384977	0.202170193958628	IGHA1	1	NK_HBA2
GO:0032785	negative regulation of DNA-templated transcription, elongation	1/121	15/18866	0.0920360421065575	0.25390326384977	0.202170193958628	SUPT4H1	1	NK_HBA2
GO:0033623	regulation of integrin activation	1/121	15/18866	0.0920360421065575	0.25390326384977	0.202170193958628	PLEK	1	NK_HBA2
GO:0034134	toll-like receptor 2 signaling pathway	1/121	15/18866	0.0920360421065575	0.25390326384977	0.202170193958628	CYBA	1	NK_HBA2
GO:0035745	T-helper 2 cell cytokine production	1/121	15/18866	0.0920360421065575	0.25390326384977	0.202170193958628	XCL1	1	NK_HBA2
GO:0042159	lipoprotein catabolic process	1/121	15/18866	0.0920360421065575	0.25390326384977	0.202170193958628	ABHD17A	1	NK_HBA2
GO:0042574	retinal metabolic process	1/121	15/18866	0.0920360421065575	0.25390326384977	0.202170193958628	AKR1C3	1	NK_HBA2
GO:0044406	adhesion of symbiont to host	1/121	15/18866	0.0920360421065575	0.25390326384977	0.202170193958628	HSP90AB1	1	NK_HBA2
GO:0048070	regulation of developmental pigmentation	1/121	15/18866	0.0920360421065575	0.25390326384977	0.202170193958628	ZEB2	1	NK_HBA2
GO:0060253	negative regulation of glial cell proliferation	1/121	15/18866	0.0920360421065575	0.25390326384977	0.202170193958628	ASCL2	1	NK_HBA2
GO:0099188	postsynaptic cytoskeleton organization	1/121	15/18866	0.0920360421065575	0.25390326384977	0.202170193958628	ACTB	1	NK_HBA2
GO:2001044	regulation of integrin-mediated signaling pathway	1/121	15/18866	0.0920360421065575	0.25390326384977	0.202170193958628	CD63	1	NK_HBA2
GO:1902903	regulation of supramolecular fiber organization	5/121	373/18866	0.0922446245132348	0.254192112819691	0.202400189632524	BIN1/COTL1/DSTN/PLEK/RGCC	5	NK_HBA2
GO:0042129	regulation of T cell proliferation	3/121	167/18866	0.0924216215204473	0.25439337217158	0.202560442169615	CD3E/HLA-A/XCL1	3	NK_HBA2
GO:0032945	negative regulation of mononuclear cell proliferation	2/121	80/18866	0.0933935475716021	0.256204048102814	0.204002190883922	TYROBP/XCL1	2	NK_HBA2
GO:0048678	response to axon injury	2/121	80/18866	0.0933935475716021	0.256204048102814	0.204002190883922	JUN/TYROBP	2	NK_HBA2
GO:1900182	positive regulation of protein localization to nucleus	2/121	80/18866	0.0933935475716021	0.256204048102814	0.204002190883922	FYN/HSP90AB1	2	NK_HBA2
GO:0034765	regulation of ion transmembrane transport	6/121	489/18866	0.0949141490157123	0.259602365329028	0.206708097229274	BIN1/CD63/CYBA/FXYD5/FYN/XCL1	6	NK_HBA2
GO:0038095	Fc-epsilon receptor signaling pathway	3/121	169/18866	0.0949505994971313	0.259602365329028	0.206708097229274	FOS/IGKC/JUN	3	NK_HBA2
GO:0051100	negative regulation of binding	3/121	169/18866	0.0949505994971313	0.259602365329028	0.206708097229274	ACTB/JUN/NFKBIA	3	NK_HBA2
GO:0051279	regulation of release of sequestered calcium ion into cytosol	2/121	81/18866	0.0953711970006386	0.259732443004674	0.20681167143512	CYBA/XCL1	2	NK_HBA2
GO:0051091	positive regulation of DNA-binding transcription factor activity	4/121	270/18866	0.0959498953128325	0.259732443004674	0.20681167143512	CX3CR1/ITGB2/RGCC/UBA52	4	NK_HBA2
GO:0016311	dephosphorylation	6/121	492/18866	0.0970188252434765	0.259732443004674	0.20681167143512	DUSP1/HDDC2/HSP90AB1/PLEK/PPP1R15A/PTPN4	6	NK_HBA2
GO:0072503	cellular divalent inorganic cation homeostasis	6/121	492/18866	0.0970188252434765	0.259732443004674	0.20681167143512	CX3CR1/CXCR4/CYBA/FYN/TPT1/XCL1	6	NK_HBA2
GO:0021954	central nervous system neuron development	2/121	82/18866	0.0973608823504084	0.259732443004674	0.20681167143512	HSP90AB1/ZEB2	2	NK_HBA2
GO:1903533	regulation of protein targeting	2/121	82/18866	0.0973608823504084	0.259732443004674	0.20681167143512	FYN/ITGB2	2	NK_HBA2
GO:0034660	ncRNA metabolic process	6/121	493/18866	0.0977259449119547	0.259732443004674	0.20681167143512	ISG20/LYAR/RPL7A/RPS17/RPS2/RPS9	6	NK_HBA2
GO:0001977	renal system process involved in regulation of blood volume	1/121	16/18866	0.0978640426850467	0.259732443004674	0.20681167143512	CYBA	1	NK_HBA2
GO:0002523	leukocyte migration involved in inflammatory response	1/121	16/18866	0.0978640426850467	0.259732443004674	0.20681167143512	ITGB2	1	NK_HBA2
GO:0002830	positive regulation of type 2 immune response	1/121	16/18866	0.0978640426850467	0.259732443004674	0.20681167143512	XCL1	1	NK_HBA2
GO:0010820	positive regulation of T cell chemotaxis	1/121	16/18866	0.0978640426850467	0.259732443004674	0.20681167143512	XCL1	1	NK_HBA2
GO:0010919	regulation of inositol phosphate biosynthetic process	1/121	16/18866	0.0978640426850467	0.259732443004674	0.20681167143512	PLEK	1	NK_HBA2
GO:0010934	macrophage cytokine production	1/121	16/18866	0.0978640426850467	0.259732443004674	0.20681167143512	SPON2	1	NK_HBA2
GO:0034310	primary alcohol catabolic process	1/121	16/18866	0.0978640426850467	0.259732443004674	0.20681167143512	AKR1C3	1	NK_HBA2
GO:0042994	cytoplasmic sequestering of transcription factor	1/121	16/18866	0.0978640426850467	0.259732443004674	0.20681167143512	NFKBIA	1	NK_HBA2
GO:0043249	erythrocyte maturation	1/121	16/18866	0.0978640426850467	0.259732443004674	0.20681167143512	KLF2	1	NK_HBA2
GO:0043252	sodium-independent organic anion transport	1/121	16/18866	0.0978640426850467	0.259732443004674	0.20681167143512	MFSD10	1	NK_HBA2
GO:0045116	protein neddylation	1/121	16/18866	0.0978640426850467	0.259732443004674	0.20681167143512	UBE2F	1	NK_HBA2
GO:0048172	regulation of short-term neuronal synaptic plasticity	1/121	16/18866	0.0978640426850467	0.259732443004674	0.20681167143512	SYNGR1	1	NK_HBA2
GO:0050710	negative regulation of cytokine secretion	1/121	16/18866	0.0978640426850467	0.259732443004674	0.20681167143512	RGCC	1	NK_HBA2
GO:0050965	detection of temperature stimulus involved in sensory perception of pain	1/121	16/18866	0.0978640426850467	0.259732443004674	0.20681167143512	CXCR4	1	NK_HBA2
GO:0051014	actin filament severing	1/121	16/18866	0.0978640426850467	0.259732443004674	0.20681167143512	DSTN	1	NK_HBA2
GO:0051447	negative regulation of meiotic cell cycle	1/121	16/18866	0.0978640426850467	0.259732443004674	0.20681167143512	DUSP1	1	NK_HBA2
GO:0061684	chaperone-mediated autophagy	1/121	16/18866	0.0978640426850467	0.259732443004674	0.20681167143512	EEF1A1	1	NK_HBA2
GO:0090083	regulation of inclusion body assembly	1/121	16/18866	0.0978640426850467	0.259732443004674	0.20681167143512	DNAJB1	1	NK_HBA2
GO:1901201	regulation of extracellular matrix assembly	1/121	16/18866	0.0978640426850467	0.259732443004674	0.20681167143512	RGCC	1	NK_HBA2
GO:1902514	regulation of calcium ion transmembrane transport via high voltage-gated calcium channel	1/121	16/18866	0.0978640426850467	0.259732443004674	0.20681167143512	BIN1	1	NK_HBA2
GO:0099173	postsynapse organization	3/121	173/18866	0.100093195346328	0.265360833166267	0.211293270897021	ABHD17A/ACTB/FYN	3	NK_HBA2
GO:0001701	in utero embryonic development	5/121	383/18866	0.100357495036319	0.265773582634062	0.211621922205772	APBA2/ASCL2/HOPX/JUNB/KLF2	5	NK_HBA2
GO:1903706	regulation of hemopoiesis	6/121	498/18866	0.101303065322758	0.26798767658896	0.213384892076728	FOS/IL7R/JUN/NFKBIA/TYROBP/ZFP36L2	6	NK_HBA2
GO:0010921	regulation of phosphatase activity	3/121	175/18866	0.102705989918326	0.269260767421979	0.21439858924917	HSP90AB1/PLEK/PPP1R15A	3	NK_HBA2
GO:0002643	regulation of tolerance induction	1/121	17/18866	0.103654941933594	0.269260767421979	0.21439858924917	CD3E	1	NK_HBA2
GO:0007096	regulation of exit from mitosis	1/121	17/18866	0.103654941933594	0.269260767421979	0.21439858924917	RGCC	1	NK_HBA2
GO:0010566	regulation of ketone biosynthetic process	1/121	17/18866	0.103654941933594	0.269260767421979	0.21439858924917	AKR1C3	1	NK_HBA2
GO:0010819	regulation of T cell chemotaxis	1/121	17/18866	0.103654941933594	0.269260767421979	0.21439858924917	XCL1	1	NK_HBA2
GO:0016045	detection of bacterium	1/121	17/18866	0.103654941933594	0.269260767421979	0.21439858924917	HLA-A	1	NK_HBA2
GO:0030033	microvillus assembly	1/121	17/18866	0.103654941933594	0.269260767421979	0.21439858924917	FXYD5	1	NK_HBA2
GO:0030889	negative regulation of B cell proliferation	1/121	17/18866	0.103654941933594	0.269260767421979	0.21439858924917	TYROBP	1	NK_HBA2
GO:0033631	cell-cell adhesion mediated by integrin	1/121	17/18866	0.103654941933594	0.269260767421979	0.21439858924917	CD3E	1	NK_HBA2
GO:0042448	progesterone metabolic process	1/121	17/18866	0.103654941933594	0.269260767421979	0.21439858924917	AKR1C3	1	NK_HBA2
GO:0043923	positive regulation by host of viral transcription	1/121	17/18866	0.103654941933594	0.269260767421979	0.21439858924917	JUN	1	NK_HBA2
GO:0044764	multi-organism cellular process	1/121	17/18866	0.103654941933594	0.269260767421979	0.21439858924917	CXCR4	1	NK_HBA2
GO:0060263	regulation of respiratory burst	1/121	17/18866	0.103654941933594	0.269260767421979	0.21439858924917	IGHA1	1	NK_HBA2
GO:0061158	3'-UTR-mediated mRNA destabilization	1/121	17/18866	0.103654941933594	0.269260767421979	0.21439858924917	ZFP36L2	1	NK_HBA2
GO:0070293	renal absorption	1/121	17/18866	0.103654941933594	0.269260767421979	0.21439858924917	AKR1C3	1	NK_HBA2
GO:1902931	negative regulation of alcohol biosynthetic process	1/121	17/18866	0.103654941933594	0.269260767421979	0.21439858924917	PLEK	1	NK_HBA2
GO:1902992	negative regulation of amyloid precursor protein catabolic process	1/121	17/18866	0.103654941933594	0.269260767421979	0.21439858924917	BIN1	1	NK_HBA2
GO:0043491	protein kinase B signaling	4/121	278/18866	0.10392186194602	0.269667864455898	0.214722739813679	AKR1C3/CX3CR1/FYN/HSP90AB1	4	NK_HBA2
GO:0034109	homotypic cell-cell adhesion	2/121	86/18866	0.105435368786857	0.272727639980379	0.217159082702205	ACTB/PLEK	2	NK_HBA2
GO:0070664	negative regulation of leukocyte proliferation	2/121	86/18866	0.105435368786857	0.272727639980379	0.217159082702205	TYROBP/XCL1	2	NK_HBA2
GO:2000106	regulation of leukocyte apoptotic process	2/121	86/18866	0.105435368786857	0.272727639980379	0.217159082702205	CD3G/IL7R	2	NK_HBA2
GO:0060401	cytosolic calcium ion transport	3/121	178/18866	0.106675882867582	0.275645074315706	0.219482086575773	CYBA/FYN/XCL1	3	NK_HBA2
GO:0048013	ephrin receptor signaling pathway	2/121	87/18866	0.107481794263041	0.277142202910075	0.22067417356873	ACTB/FYN	2	NK_HBA2
GO:0060291	long-term synaptic potentiation	2/121	87/18866	0.107481794263041	0.277142202910075	0.22067417356873	CX3CR1/TYROBP	2	NK_HBA2
GO:0006491	N-glycan processing	1/121	18/18866	0.109408974085222	0.278588719653005	0.221825960930769	GNPTAB	1	NK_HBA2
GO:0035372	protein localization to microtubule	1/121	18/18866	0.109408974085222	0.278588719653005	0.221825960930769	ABHD17A	1	NK_HBA2
GO:0036035	osteoclast development	1/121	18/18866	0.109408974085222	0.278588719653005	0.221825960930769	TYROBP	1	NK_HBA2
GO:0042983	amyloid precursor protein biosynthetic process	1/121	18/18866	0.109408974085222	0.278588719653005	0.221825960930769	ITM2C	1	NK_HBA2
GO:0042984	regulation of amyloid precursor protein biosynthetic process	1/121	18/18866	0.109408974085222	0.278588719653005	0.221825960930769	ITM2C	1	NK_HBA2
GO:0043031	negative regulation of macrophage activation	1/121	18/18866	0.109408974085222	0.278588719653005	0.221825960930769	CST7	1	NK_HBA2
GO:0043217	myelin maintenance	1/121	18/18866	0.109408974085222	0.278588719653005	0.221825960930769	CXCR4	1	NK_HBA2
GO:0050961	detection of temperature stimulus involved in sensory perception	1/121	18/18866	0.109408974085222	0.278588719653005	0.221825960930769	CXCR4	1	NK_HBA2
GO:0061577	calcium ion transmembrane transport via high voltage-gated calcium channel	1/121	18/18866	0.109408974085222	0.278588719653005	0.221825960930769	BIN1	1	NK_HBA2
GO:0090493	catecholamine uptake	1/121	18/18866	0.109408974085222	0.278588719653005	0.221825960930769	ACTB	1	NK_HBA2
GO:1900153	positive regulation of nuclear-transcribed mRNA catabolic process, deadenylation-dependent decay	1/121	18/18866	0.109408974085222	0.278588719653005	0.221825960930769	ZFP36L2	1	NK_HBA2
GO:1902683	regulation of receptor localization to synapse	1/121	18/18866	0.109408974085222	0.278588719653005	0.221825960930769	TYROBP	1	NK_HBA2
GO:1901879	regulation of protein depolymerization	2/121	88/18866	0.10953889667119	0.278629605150106	0.221858515962767	DSTN/PLEK	2	NK_HBA2
GO:0008361	regulation of cell size	3/121	181/18866	0.110705357110531	0.281304266718038	0.223988212287909	HSP90AB1/IL7R/PLEK	3	NK_HBA2
GO:0001892	embryonic placenta development	2/121	89/18866	0.111606457816576	0.283299794893322	0.225577149397775	ASCL2/JUNB	2	NK_HBA2
GO:0006986	response to unfolded protein	3/121	183/18866	0.113424068988966	0.285714231293343	0.227499641719819	DNAJB1/HSP90AB1/PPP1R15A	3	NK_HBA2
GO:2001235	positive regulation of apoptotic signaling pathway	3/121	183/18866	0.113424068988966	0.285714231293343	0.227499641719819	GZMB/ITM2C/PLEKHF1	3	NK_HBA2
GO:0043044	ATP-dependent chromatin remodeling	2/121	90/18866	0.11368426182166	0.285714231293343	0.227499641719819	ACTB/PTMA	2	NK_HBA2
GO:0001936	regulation of endothelial cell proliferation	3/121	184/18866	0.114792984115163	0.285714231293343	0.227499641719819	CYBA/JUN/RGCC	3	NK_HBA2
GO:0051271	negative regulation of cellular component movement	5/121	400/18866	0.114943865165774	0.285714231293343	0.227499641719819	ADGRG1/BIN1/CX3CR1/DUSP1/RGCC	5	NK_HBA2
GO:0003159	morphogenesis of an endothelium	1/121	19/18866	0.115126371906513	0.285714231293343	0.227499641719819	CXCR4	1	NK_HBA2
GO:0010561	negative regulation of glycoprotein biosynthetic process	1/121	19/18866	0.115126371906513	0.285714231293343	0.227499641719819	ITM2C	1	NK_HBA2
GO:0031643	positive regulation of myelination	1/121	19/18866	0.115126371906513	0.285714231293343	0.227499641719819	CST7	1	NK_HBA2
GO:0035338	long-chain fatty-acyl-CoA biosynthetic process	1/121	19/18866	0.115126371906513	0.285714231293343	0.227499641719819	TECR	1	NK_HBA2
GO:0042053	regulation of dopamine metabolic process	1/121	19/18866	0.115126371906513	0.285714231293343	0.227499641719819	ITGB2	1	NK_HBA2
GO:0042069	regulation of catecholamine metabolic process	1/121	19/18866	0.115126371906513	0.285714231293343	0.227499641719819	ITGB2	1	NK_HBA2
GO:0061081	positive regulation of myeloid leukocyte cytokine production involved in immune response	1/121	19/18866	0.115126371906513	0.285714231293343	0.227499641719819	SPON2	1	NK_HBA2
GO:0061154	endothelial tube morphogenesis	1/121	19/18866	0.115126371906513	0.285714231293343	0.227499641719819	CXCR4	1	NK_HBA2
GO:0070233	negative regulation of T cell apoptotic process	1/121	19/18866	0.115126371906513	0.285714231293343	0.227499641719819	IL7R	1	NK_HBA2
GO:0071800	podosome assembly	1/121	19/18866	0.115126371906513	0.285714231293343	0.227499641719819	BIN2	1	NK_HBA2
GO:0097320	plasma membrane tubulation	1/121	19/18866	0.115126371906513	0.285714231293343	0.227499641719819	BIN2	1	NK_HBA2
GO:0098543	detection of other organism	1/121	19/18866	0.115126371906513	0.285714231293343	0.227499641719819	HLA-A	1	NK_HBA2
GO:0098911	regulation of ventricular cardiac muscle cell action potential	1/121	19/18866	0.115126371906513	0.285714231293343	0.227499641719819	BIN1	1	NK_HBA2
GO:0150079	negative regulation of neuroinflammatory response	1/121	19/18866	0.115126371906513	0.285714231293343	0.227499641719819	CST7	1	NK_HBA2
GO:0150146	cell junction disassembly	1/121	19/18866	0.115126371906513	0.285714231293343	0.227499641719819	CX3CR1	1	NK_HBA2
GO:1900424	regulation of defense response to bacterium	1/121	19/18866	0.115126371906513	0.285714231293343	0.227499641719819	CYBA	1	NK_HBA2
GO:1903975	regulation of glial cell migration	1/121	19/18866	0.115126371906513	0.285714231293343	0.227499641719819	CX3CR1	1	NK_HBA2
GO:0045921	positive regulation of exocytosis	2/121	91/18866	0.115772095105758	0.286155875478575	0.227851300415479	HLA-F/ITGB2	2	NK_HBA2
GO:0097306	cellular response to alcohol	2/121	91/18866	0.115772095105758	0.286155875478575	0.227851300415479	AKR1C3/KLF2	2	NK_HBA2
GO:1901379	regulation of potassium ion transmembrane transport	2/121	91/18866	0.115772095105758	0.286155875478575	0.227851300415479	BIN1/CD63	2	NK_HBA2
GO:2000177	regulation of neural precursor cell proliferation	2/121	91/18866	0.115772095105758	0.286155875478575	0.227851300415479	ADGRG1/CX3CR1	2	NK_HBA2
GO:0045765	regulation of angiogenesis	5/121	403/18866	0.117619027220976	0.290427608082471	0.23125266279253	CX3CR1/CXCR4/ITGB2/KLF2/RGCC	5	NK_HBA2
GO:0032970	regulation of actin filament-based process	5/121	405/18866	0.119418950999965	0.293269470566783	0.233515492663032	BIN1/COTL1/DSTN/PLEK/RGCC	5	NK_HBA2
GO:1904894	positive regulation of receptor signaling pathway via STAT	2/121	93/18866	0.119977006551656	0.293269470566783	0.233515492663032	FYN/IL7R	2	NK_HBA2
GO:0043123	positive regulation of I-kappaB kinase/NF-kappaB signaling	3/121	188/18866	0.120331125031554	0.293269470566783	0.233515492663032	CX3CR1/FYN/LITAF	3	NK_HBA2
GO:0002689	negative regulation of leukocyte chemotaxis	1/121	20/18866	0.120807366706709	0.293269470566783	0.233515492663032	DUSP1	1	NK_HBA2
GO:0002827	positive regulation of T-helper 1 type immune response	1/121	20/18866	0.120807366706709	0.293269470566783	0.233515492663032	XCL1	1	NK_HBA2
GO:0006450	regulation of translational fidelity	1/121	20/18866	0.120807366706709	0.293269470566783	0.233515492663032	RPS9	1	NK_HBA2
GO:0007252	I-kappaB phosphorylation	1/121	20/18866	0.120807366706709	0.293269470566783	0.233515492663032	CX3CR1	1	NK_HBA2
GO:0010875	positive regulation of cholesterol efflux	1/121	20/18866	0.120807366706709	0.293269470566783	0.233515492663032	NFKBIA	1	NK_HBA2
GO:0022038	corpus callosum development	1/121	20/18866	0.120807366706709	0.293269470566783	0.233515492663032	ZEB2	1	NK_HBA2
GO:0032495	response to muramyl dipeptide	1/121	20/18866	0.120807366706709	0.293269470566783	0.233515492663032	NFKBIA	1	NK_HBA2
GO:0043555	regulation of translation in response to stress	1/121	20/18866	0.120807366706709	0.293269470566783	0.233515492663032	PPP1R15A	1	NK_HBA2
GO:0071636	positive regulation of transforming growth factor beta production	1/121	20/18866	0.120807366706709	0.293269470566783	0.233515492663032	XCL1	1	NK_HBA2
GO:0097062	dendritic spine maintenance	1/121	20/18866	0.120807366706709	0.293269470566783	0.233515492663032	FYN	1	NK_HBA2
GO:0098703	calcium ion import across plasma membrane	1/121	20/18866	0.120807366706709	0.293269470566783	0.233515492663032	FYN	1	NK_HBA2
GO:1900151	regulation of nuclear-transcribed mRNA catabolic process, deadenylation-dependent decay	1/121	20/18866	0.120807366706709	0.293269470566783	0.233515492663032	ZFP36L2	1	NK_HBA2
GO:1902644	tertiary alcohol metabolic process	1/121	20/18866	0.120807366706709	0.293269470566783	0.233515492663032	AKR1C3	1	NK_HBA2
GO:2000774	positive regulation of cellular senescence	1/121	20/18866	0.120807366706709	0.293269470566783	0.233515492663032	YPEL3	1	NK_HBA2
GO:1904035	regulation of epithelial cell apoptotic process	2/121	94/18866	0.122093668855617	0.296098322784633	0.235767963123204	AKR1C3/RGCC	2	NK_HBA2
GO:0002831	regulation of response to biotic stimulus	5/121	409/18866	0.123057973494844	0.298141446675133	0.237394798268845	CYBA/FYN/HLA-A/HLA-F/HSP90AB1	5	NK_HBA2
GO:0022408	negative regulation of cell-cell adhesion	3/121	191/18866	0.124548831309549	0.300416024159742	0.239205928083661	FXYD5/RGCC/XCL1	3	NK_HBA2
GO:0048167	regulation of synaptic plasticity	3/121	191/18866	0.124548831309549	0.300416024159742	0.239205928083661	CX3CR1/SYNGR1/TYROBP	3	NK_HBA2
GO:0016525	negative regulation of angiogenesis	3/121	192/18866	0.125967	0.300416024159742	0.239205928083661	CX3CR1/KLF2/RGCC	3	NK_HBA2
GO:0000028	ribosomal small subunit assembly	1/121	21/18866	0.126452188346765	0.300416024159742	0.239205928083661	RPS10	1	NK_HBA2
GO:0010310	regulation of hydrogen peroxide metabolic process	1/121	21/18866	0.126452188346765	0.300416024159742	0.239205928083661	FYN	1	NK_HBA2
GO:0016137	glycoside metabolic process	1/121	21/18866	0.126452188346765	0.300416024159742	0.239205928083661	AKR1C3	1	NK_HBA2
GO:0033630	positive regulation of cell adhesion mediated by integrin	1/121	21/18866	0.126452188346765	0.300416024159742	0.239205928083661	CD3E	1	NK_HBA2
GO:0036499	PERK-mediated unfolded protein response	1/121	21/18866	0.126452188346765	0.300416024159742	0.239205928083661	PPP1R15A	1	NK_HBA2
GO:0042276	error-prone translesion synthesis	1/121	21/18866	0.126452188346765	0.300416024159742	0.239205928083661	UBA52	1	NK_HBA2
GO:0060216	definitive hemopoiesis	1/121	21/18866	0.126452188346765	0.300416024159742	0.239205928083661	ZFP36L2	1	NK_HBA2
GO:0060716	labyrinthine layer blood vessel development	1/121	21/18866	0.126452188346765	0.300416024159742	0.239205928083661	JUNB	1	NK_HBA2
GO:0061042	vascular wound healing	1/121	21/18866	0.126452188346765	0.300416024159742	0.239205928083661	CXCR4	1	NK_HBA2
GO:0071498	cellular response to fluid shear stress	1/121	21/18866	0.126452188346765	0.300416024159742	0.239205928083661	KLF2	1	NK_HBA2
GO:0140131	positive regulation of lymphocyte chemotaxis	1/121	21/18866	0.126452188346765	0.300416024159742	0.239205928083661	XCL1	1	NK_HBA2
GO:0140467	integrated stress response signaling	1/121	21/18866	0.126452188346765	0.300416024159742	0.239205928083661	PPP1R15A	1	NK_HBA2
GO:1902656	calcium ion import into cytosol	1/121	21/18866	0.126452188346765	0.300416024159742	0.239205928083661	FYN	1	NK_HBA2
GO:1903055	positive regulation of extracellular matrix organization	1/121	21/18866	0.126452188346765	0.300416024159742	0.239205928083661	RGCC	1	NK_HBA2
GO:1903978	regulation of microglial cell activation	1/121	21/18866	0.126452188346765	0.300416024159742	0.239205928083661	CST7	1	NK_HBA2
GO:2000047	regulation of cell-cell adhesion mediated by cadherin	1/121	21/18866	0.126452188346765	0.300416024159742	0.239205928083661	RGCC	1	NK_HBA2
GO:2000737	negative regulation of stem cell differentiation	1/121	21/18866	0.126452188346765	0.300416024159742	0.239205928083661	ZFP36L2	1	NK_HBA2
GO:0007162	negative regulation of cell adhesion	4/121	301/18866	0.128446429440173	0.303508386088208	0.24166821786044	DUSP1/FXYD5/RGCC/XCL1	4	NK_HBA2
GO:0042100	B cell proliferation	2/121	97/18866	0.128498033505265	0.303508386088208	0.24166821786044	IL7R/TYROBP	2	NK_HBA2
GO:0050764	regulation of phagocytosis	2/121	97/18866	0.128498033505265	0.303508386088208	0.24166821786044	CYBA/LYAR	2	NK_HBA2
GO:0071674	mononuclear cell migration	2/121	97/18866	0.128498033505265	0.303508386088208	0.24166821786044	DUSP1/XCL1	2	NK_HBA2
GO:0120162	positive regulation of cold-induced thermogenesis	2/121	97/18866	0.128498033505265	0.303508386088208	0.24166821786044	CXCR4/UCP2	2	NK_HBA2
GO:1901655	cellular response to ketone	2/121	97/18866	0.128498033505265	0.303508386088208	0.24166821786044	AKR1C3/KLF2	2	NK_HBA2
GO:2000181	negative regulation of blood vessel morphogenesis	3/121	194/18866	0.128819863029655	0.303975125201124	0.242039858364605	CX3CR1/KLF2/RGCC	3	NK_HBA2
GO:0050890	cognition	4/121	302/18866	0.129564090994607	0.305436734743549	0.243203663351605	CX3CR1/FOS/FYN/JUN	4	NK_HBA2
GO:0002832	negative regulation of response to biotic stimulus	2/121	98/18866	0.130650280223241	0.306888344408993	0.244359505947582	HLA-A/HLA-F	2	NK_HBA2
GO:0050810	regulation of steroid biosynthetic process	2/121	98/18866	0.130650280223241	0.306888344408993	0.244359505947582	AKR1C3/IGFBP7	2	NK_HBA2
GO:0000717	nucleotide-excision repair, DNA duplex unwinding	1/121	22/18866	0.132061065248333	0.306888344408993	0.244359505947582	UBA52	1	NK_HBA2
GO:0006622	protein targeting to lysosome	1/121	22/18866	0.132061065248333	0.306888344408993	0.244359505947582	GNPTAB	1	NK_HBA2
GO:0010888	negative regulation of lipid storage	1/121	22/18866	0.132061065248333	0.306888344408993	0.244359505947582	NFKBIA	1	NK_HBA2
GO:0035970	peptidyl-threonine dephosphorylation	1/121	22/18866	0.132061065248333	0.306888344408993	0.244359505947582	DUSP1	1	NK_HBA2
GO:0036120	cellular response to platelet-derived growth factor stimulus	1/121	22/18866	0.132061065248333	0.306888344408993	0.244359505947582	FYN	1	NK_HBA2
GO:0042438	melanin biosynthetic process	1/121	22/18866	0.132061065248333	0.306888344408993	0.244359505947582	ZEB2	1	NK_HBA2
GO:0044342	type B pancreatic cell proliferation	1/121	22/18866	0.132061065248333	0.306888344408993	0.244359505947582	SERPINB1	1	NK_HBA2
GO:0045655	regulation of monocyte differentiation	1/121	22/18866	0.132061065248333	0.306888344408993	0.244359505947582	JUN	1	NK_HBA2
GO:0060487	lung epithelial cell differentiation	1/121	22/18866	0.132061065248333	0.306888344408993	0.244359505947582	KLF2	1	NK_HBA2
GO:0070987	error-free translesion synthesis	1/121	22/18866	0.132061065248333	0.306888344408993	0.244359505947582	UBA52	1	NK_HBA2
GO:0071157	negative regulation of cell cycle arrest	1/121	22/18866	0.132061065248333	0.306888344408993	0.244359505947582	HSP90AB1	1	NK_HBA2
GO:0071379	cellular response to prostaglandin stimulus	1/121	22/18866	0.132061065248333	0.306888344408993	0.244359505947582	AKR1C3	1	NK_HBA2
GO:1903019	negative regulation of glycoprotein metabolic process	1/121	22/18866	0.132061065248333	0.306888344408993	0.244359505947582	ITM2C	1	NK_HBA2
GO:0043473	pigmentation	2/121	99/18866	0.132810927874358	0.308045820387255	0.245281144919368	CD63/ZEB2	2	NK_HBA2
GO:0050830	defense response to Gram-positive bacterium	2/121	99/18866	0.132810927874358	0.308045820387255	0.245281144919368	HLA-A/RPL39	2	NK_HBA2
GO:0050848	regulation of calcium-mediated signaling	2/121	100/18866	0.134979782660932	0.312779856222823	0.249050615735034	CD3E/PLEK	2	NK_HBA2
GO:0045088	regulation of innate immune response	4/121	307/18866	0.135213433049957	0.313024853995501	0.249245694941463	FYN/HLA-A/HLA-F/HSP90AB1	4	NK_HBA2
GO:0001935	endothelial cell proliferation	3/121	199/18866	0.136052778567151	0.313293904291548	0.249459925943112	CYBA/JUN/RGCC	3	NK_HBA2
GO:0000715	nucleotide-excision repair, DNA damage recognition	1/121	23/18866	0.137634224402703	0.313293904291548	0.249459925943112	UBA52	1	NK_HBA2
GO:0002052	positive regulation of neuroblast proliferation	1/121	23/18866	0.137634224402703	0.313293904291548	0.249459925943112	CX3CR1	1	NK_HBA2
GO:0006297	nucleotide-excision repair, DNA gap filling	1/121	23/18866	0.137634224402703	0.313293904291548	0.249459925943112	UBA52	1	NK_HBA2
GO:0006582	melanin metabolic process	1/121	23/18866	0.137634224402703	0.313293904291548	0.249459925943112	ZEB2	1	NK_HBA2
GO:0016048	detection of temperature stimulus	1/121	23/18866	0.137634224402703	0.313293904291548	0.249459925943112	CXCR4	1	NK_HBA2
GO:0032693	negative regulation of interleukin-10 production	1/121	23/18866	0.137634224402703	0.313293904291548	0.249459925943112	TYROBP	1	NK_HBA2
GO:0032703	negative regulation of interleukin-2 production	1/121	23/18866	0.137634224402703	0.313293904291548	0.249459925943112	XCL1	1	NK_HBA2
GO:0035743	CD4-positive, alpha-beta T cell cytokine production	1/121	23/18866	0.137634224402703	0.313293904291548	0.249459925943112	XCL1	1	NK_HBA2
GO:0036119	response to platelet-derived growth factor	1/121	23/18866	0.137634224402703	0.313293904291548	0.249459925943112	FYN	1	NK_HBA2
GO:0048714	positive regulation of oligodendrocyte differentiation	1/121	23/18866	0.137634224402703	0.313293904291548	0.249459925943112	CXCR4	1	NK_HBA2
GO:0050951	sensory perception of temperature stimulus	1/121	23/18866	0.137634224402703	0.313293904291548	0.249459925943112	CXCR4	1	NK_HBA2
GO:0051220	cytoplasmic sequestering of protein	1/121	23/18866	0.137634224402703	0.313293904291548	0.249459925943112	NFKBIA	1	NK_HBA2
GO:0060479	lung cell differentiation	1/121	23/18866	0.137634224402703	0.313293904291548	0.249459925943112	KLF2	1	NK_HBA2
GO:0071404	cellular response to low-density lipoprotein particle stimulus	1/121	23/18866	0.137634224402703	0.313293904291548	0.249459925943112	ITGB2	1	NK_HBA2
GO:0090343	positive regulation of cell aging	1/121	23/18866	0.137634224402703	0.313293904291548	0.249459925943112	YPEL3	1	NK_HBA2
GO:1903861	positive regulation of dendrite extension	1/121	23/18866	0.137634224402703	0.313293904291548	0.249459925943112	CXCR4	1	NK_HBA2
GO:1904996	positive regulation of leukocyte adhesion to vascular endothelial cell	1/121	23/18866	0.137634224402703	0.313293904291548	0.249459925943112	ITGB2	1	NK_HBA2
GO:0000079	regulation of cyclin-dependent protein serine/threonine kinase activity	2/121	102/18866	0.139341348942252	0.316885019388189	0.252319347380267	ACTB/RGCC	2	NK_HBA2
GO:0070588	calcium ion transmembrane transport	4/121	312/18866	0.140962395613299	0.318782182171146	0.253829961154923	BIN1/CYBA/FYN/XCL1	4	NK_HBA2
GO:0002181	cytoplasmic translation	2/121	103/18866	0.141533683278461	0.318782182171146	0.253829961154923	RPL39/RPL41	2	NK_HBA2
GO:0030593	neutrophil chemotaxis	2/121	103/18866	0.141533683278461	0.318782182171146	0.253829961154923	ITGB2/XCL1	2	NK_HBA2
GO:0035335	peptidyl-tyrosine dephosphorylation	2/121	103/18866	0.141533683278461	0.318782182171146	0.253829961154923	DUSP1/PTPN4	2	NK_HBA2
GO:0048661	positive regulation of smooth muscle cell proliferation	2/121	103/18866	0.141533683278461	0.318782182171146	0.253829961154923	CYBA/JUN	2	NK_HBA2
GO:0070498	interleukin-1-mediated signaling pathway	2/121	103/18866	0.141533683278461	0.318782182171146	0.253829961154923	NFKBIA/UBA52	2	NK_HBA2
GO:0098869	cellular oxidant detoxification	2/121	103/18866	0.141533683278461	0.318782182171146	0.253829961154923	HBA1/HBA2	2	NK_HBA2
GO:1901570	fatty acid derivative biosynthetic process	2/121	103/18866	0.141533683278461	0.318782182171146	0.253829961154923	AKR1C3/TECR	2	NK_HBA2
GO:0002407	dendritic cell chemotaxis	1/121	24/18866	0.143171891379685	0.318782182171146	0.253829961154923	CXCR4	1	NK_HBA2
GO:0021801	cerebral cortex radial glia guided migration	1/121	24/18866	0.143171891379685	0.318782182171146	0.253829961154923	ADGRG1	1	NK_HBA2
GO:0021871	forebrain regionalization	1/121	24/18866	0.143171891379685	0.318782182171146	0.253829961154923	ADGRG1	1	NK_HBA2
GO:0022030	telencephalon glial cell migration	1/121	24/18866	0.143171891379685	0.318782182171146	0.253829961154923	ADGRG1	1	NK_HBA2
GO:0032753	positive regulation of interleukin-4 production	1/121	24/18866	0.143171891379685	0.318782182171146	0.253829961154923	CD3E	1	NK_HBA2
GO:0033622	integrin activation	1/121	24/18866	0.143171891379685	0.318782182171146	0.253829961154923	PLEK	1	NK_HBA2
GO:0034123	positive regulation of toll-like receptor signaling pathway	1/121	24/18866	0.143171891379685	0.318782182171146	0.253829961154923	CYBA	1	NK_HBA2
GO:0036003	positive regulation of transcription from RNA polymerase II promoter in response to stress	1/121	24/18866	0.143171891379685	0.318782182171146	0.253829961154923	KLF2	1	NK_HBA2
GO:0044550	secondary metabolite biosynthetic process	1/121	24/18866	0.143171891379685	0.318782182171146	0.253829961154923	ZEB2	1	NK_HBA2
GO:0045954	positive regulation of natural killer cell mediated cytotoxicity	1/121	24/18866	0.143171891379685	0.318782182171146	0.253829961154923	HLA-F	1	NK_HBA2
GO:0046835	carbohydrate phosphorylation	1/121	24/18866	0.143171891379685	0.318782182171146	0.253829961154923	GNPTAB	1	NK_HBA2
GO:0070841	inclusion body assembly	1/121	24/18866	0.143171891379685	0.318782182171146	0.253829961154923	DNAJB1	1	NK_HBA2
GO:0098581	detection of external biotic stimulus	1/121	24/18866	0.143171891379685	0.318782182171146	0.253829961154923	HLA-A	1	NK_HBA2
GO:1903306	negative regulation of regulated secretory pathway	1/121	24/18866	0.143171891379685	0.318782182171146	0.253829961154923	HLA-F	1	NK_HBA2
GO:2000291	regulation of myoblast proliferation	1/121	24/18866	0.143171891379685	0.318782182171146	0.253829961154923	MALAT1	1	NK_HBA2
GO:0001824	blastocyst development	2/121	104/18866	0.143733470396266	0.319161344881728	0.254131869045266	HOPX/JUNB	2	NK_HBA2
GO:0032231	regulation of actin filament bundle assembly	2/121	104/18866	0.143733470396266	0.319161344881728	0.254131869045266	PLEK/RGCC	2	NK_HBA2
GO:0048525	negative regulation of viral process	2/121	104/18866	0.143733470396266	0.319161344881728	0.254131869045266	ISG20/JUN	2	NK_HBA2
GO:0035966	response to topologically incorrect protein	3/121	205/18866	0.144912886547032	0.321488516210869	0.255984876650816	DNAJB1/HSP90AB1/PPP1R15A	3	NK_HBA2
GO:0007631	feeding behavior	2/121	105/18866	0.145940526824449	0.322890116762592	0.257100899545118	FOS/FYN	2	NK_HBA2
GO:0062014	negative regulation of small molecule metabolic process	2/121	105/18866	0.145940526824449	0.322890116762592	0.257100899545118	AKR1C3/PLEK	2	NK_HBA2
GO:1902414	protein localization to cell junction	2/121	105/18866	0.145940526824449	0.322890116762592	0.257100899545118	ACTB/TYROBP	2	NK_HBA2
GO:1901343	negative regulation of vasculature development	3/121	207/18866	0.147908155053499	0.324247761544789	0.258181922706388	CX3CR1/KLF2/RGCC	3	NK_HBA2
GO:0019233	sensory perception of pain	2/121	106/18866	0.148154671102416	0.324247761544789	0.258181922706388	CXCR4/FYN	2	NK_HBA2
GO:0002092	positive regulation of receptor internalization	1/121	25/18866	0.148674290336434	0.324247761544789	0.258181922706388	CD63	1	NK_HBA2
GO:0003071	renal system process involved in regulation of systemic arterial blood pressure	1/121	25/18866	0.148674290336434	0.324247761544789	0.258181922706388	CYBA	1	NK_HBA2
GO:0015874	norepinephrine transport	1/121	25/18866	0.148674290336434	0.324247761544789	0.258181922706388	ACTB	1	NK_HBA2
GO:0032528	microvillus organization	1/121	25/18866	0.148674290336434	0.324247761544789	0.258181922706388	FXYD5	1	NK_HBA2
GO:0035336	long-chain fatty-acyl-CoA metabolic process	1/121	25/18866	0.148674290336434	0.324247761544789	0.258181922706388	TECR	1	NK_HBA2
GO:0036010	protein localization to endosome	1/121	25/18866	0.148674290336434	0.324247761544789	0.258181922706388	ABHD17A	1	NK_HBA2
GO:0046039	GTP metabolic process	1/121	25/18866	0.148674290336434	0.324247761544789	0.258181922706388	GIMAP7	1	NK_HBA2
GO:0046697	decidualization	1/121	25/18866	0.148674290336434	0.324247761544789	0.258181922706388	JUNB	1	NK_HBA2
GO:0048169	regulation of long-term neuronal synaptic plasticity	1/121	25/18866	0.148674290336434	0.324247761544789	0.258181922706388	SYNGR1	1	NK_HBA2
GO:0060330	regulation of response to interferon-gamma	1/121	25/18866	0.148674290336434	0.324247761544789	0.258181922706388	HSP90AB1	1	NK_HBA2
GO:0060334	regulation of interferon-gamma-mediated signaling pathway	1/121	25/18866	0.148674290336434	0.324247761544789	0.258181922706388	HSP90AB1	1	NK_HBA2
GO:1903859	regulation of dendrite extension	1/121	25/18866	0.148674290336434	0.324247761544789	0.258181922706388	CXCR4	1	NK_HBA2
GO:1904385	cellular response to angiotensin	1/121	25/18866	0.148674290336434	0.324247761544789	0.258181922706388	CYBA	1	NK_HBA2
GO:1905809	negative regulation of synapse organization	1/121	25/18866	0.148674290336434	0.324247761544789	0.258181922706388	FYN	1	NK_HBA2
GO:0045766	positive regulation of angiogenesis	3/121	208/18866	0.149413400773807	0.325569538462605	0.259234386120182	CX3CR1/CXCR4/ITGB2	3	NK_HBA2
GO:0043266	regulation of potassium ion transport	2/121	107/18866	0.150375723762316	0.326793424552742	0.260208904070344	BIN1/CD63	2	NK_HBA2
GO:0048524	positive regulation of viral process	2/121	107/18866	0.150375723762316	0.326793424552742	0.260208904070344	JUN/SUPT4H1	2	NK_HBA2
GO:0099175	regulation of postsynapse organization	2/121	107/18866	0.150375723762316	0.326793424552742	0.260208904070344	ABHD17A/FYN	2	NK_HBA2
GO:0035303	regulation of dephosphorylation	3/121	209/18866	0.150923648382562	0.327693138945988	0.260925300664196	HSP90AB1/PLEK/PPP1R15A	3	NK_HBA2
GO:0002377	immunoglobulin production	3/121	210/18866	0.152438843598177	0.328272065215112	0.261386270067826	IGKC/IL7R/XCL1	3	NK_HBA2
GO:0030100	regulation of endocytosis	3/121	210/18866	0.152438843598177	0.328272065215112	0.261386270067826	BIN1/CD63/SNX17	3	NK_HBA2
GO:0032526	response to retinoic acid	2/121	108/18866	0.152603507311304	0.328272065215112	0.261386270067826	DUSP1/IGFBP7	2	NK_HBA2
GO:0071887	leukocyte apoptotic process	2/121	108/18866	0.152603507311304	0.328272065215112	0.261386270067826	CD3G/IL7R	2	NK_HBA2
GO:0006470	protein dephosphorylation	4/121	323/18866	0.153946318758474	0.328272065215112	0.261386270067826	DUSP1/HSP90AB1/PPP1R15A/PTPN4	4	NK_HBA2
GO:0031396	regulation of protein ubiquitination	3/121	211/18866	0.153958932173126	0.328272065215112	0.261386270067826	FYN/HSP90AB1/RPS2	3	NK_HBA2
GO:0000188	inactivation of MAPK activity	1/121	26/18866	0.154141644026221	0.328272065215112	0.261386270067826	DUSP1	1	NK_HBA2
GO:0002227	innate immune response in mucosa	1/121	26/18866	0.154141644026221	0.328272065215112	0.261386270067826	RPL39	1	NK_HBA2
GO:0002507	tolerance induction	1/121	26/18866	0.154141644026221	0.328272065215112	0.261386270067826	CD3E	1	NK_HBA2
GO:0003081	regulation of systemic arterial blood pressure by renin-angiotensin	1/121	26/18866	0.154141644026221	0.328272065215112	0.261386270067826	CYBA	1	NK_HBA2
GO:0021952	central nervous system projection neuron axonogenesis	1/121	26/18866	0.154141644026221	0.328272065215112	0.261386270067826	ZEB2	1	NK_HBA2
GO:0030318	melanocyte differentiation	1/121	26/18866	0.154141644026221	0.328272065215112	0.261386270067826	ZEB2	1	NK_HBA2
GO:0032967	positive regulation of collagen biosynthetic process	1/121	26/18866	0.154141644026221	0.328272065215112	0.261386270067826	RGCC	1	NK_HBA2
GO:0035902	response to immobilization stress	1/121	26/18866	0.154141644026221	0.328272065215112	0.261386270067826	FOS	1	NK_HBA2
GO:0060074	synapse maturation	1/121	26/18866	0.154141644026221	0.328272065215112	0.261386270067826	CX3CR1	1	NK_HBA2
GO:0070911	global genome nucleotide-excision repair	1/121	26/18866	0.154141644026221	0.328272065215112	0.261386270067826	UBA52	1	NK_HBA2
GO:0090023	positive regulation of neutrophil chemotaxis	1/121	26/18866	0.154141644026221	0.328272065215112	0.261386270067826	XCL1	1	NK_HBA2
GO:0090025	regulation of monocyte chemotaxis	1/121	26/18866	0.154141644026221	0.328272065215112	0.261386270067826	DUSP1	1	NK_HBA2
GO:1900739	regulation of protein insertion into mitochondrial membrane involved in apoptotic signaling pathway	1/121	26/18866	0.154141644026221	0.328272065215112	0.261386270067826	GZMB	1	NK_HBA2
GO:1900740	positive regulation of protein insertion into mitochondrial membrane involved in apoptotic signaling pathway	1/121	26/18866	0.154141644026221	0.328272065215112	0.261386270067826	GZMB	1	NK_HBA2
GO:1903010	regulation of bone development	1/121	26/18866	0.154141644026221	0.328272065215112	0.261386270067826	TYROBP	1	NK_HBA2
GO:1905523	positive regulation of macrophage migration	1/121	26/18866	0.154141644026221	0.328272065215112	0.261386270067826	CX3CR1	1	NK_HBA2
GO:0018958	phenol-containing compound metabolic process	2/121	109/18866	0.154837846213939	0.329468008422182	0.262338538528148	ITGB2/ZEB2	2	NK_HBA2
GO:0002685	regulation of leukocyte migration	3/121	212/18866	0.1554838598985	0.330555173911059	0.263204192850266	CX3CR1/DUSP1/XCL1	3	NK_HBA2
GO:0048608	reproductive structure development	5/121	443/18866	0.155999032148209	0.331362527488427	0.263847047246286	ADGRG1/AKR1C3/ASCL2/HSP90AB1/JUNB	5	NK_HBA2
GO:0070371	ERK1 and ERK2 cascade	4/121	325/18866	0.15635482933815	0.331830240581486	0.264219463281066	DUSP1/JUN/XCL1/ZFP36L2	4	NK_HBA2
GO:1901342	regulation of vasculature development	5/121	444/18866	0.157019507939701	0.332501084033292	0.264753621640085	CX3CR1/CXCR4/ITGB2/KLF2/RGCC	5	NK_HBA2
GO:0007041	lysosomal transport	2/121	110/18866	0.157078566874739	0.332501084033292	0.264753621640085	BIN1/GNPTAB	2	NK_HBA2
GO:0032680	regulation of tumor necrosis factor production	2/121	110/18866	0.157078566874739	0.332501084033292	0.264753621640085	CYBA/SPON2	2	NK_HBA2
GO:0071496	cellular response to external stimulus	4/121	326/18866	0.157564429377202	0.333241278034583	0.265343000297685	AKR1C3/CYBA/FOS/JUN	4	NK_HBA2
GO:0002825	regulation of T-helper 1 type immune response	1/121	27/18866	0.159574173807157	0.334027376651936	0.265968930455223	XCL1	1	NK_HBA2
GO:0006706	steroid catabolic process	1/121	27/18866	0.159574173807157	0.334027376651936	0.265968930455223	SNX17	1	NK_HBA2
GO:0009651	response to salt stress	1/121	27/18866	0.159574173807157	0.334027376651936	0.265968930455223	HSP90AB1	1	NK_HBA2
GO:0010714	positive regulation of collagen metabolic process	1/121	27/18866	0.159574173807157	0.334027376651936	0.265968930455223	RGCC	1	NK_HBA2
GO:0032438	melanosome organization	1/121	27/18866	0.159574173807157	0.334027376651936	0.265968930455223	ZEB2	1	NK_HBA2
GO:0032786	positive regulation of DNA-templated transcription, elongation	1/121	27/18866	0.159574173807157	0.334027376651936	0.265968930455223	SUPT4H1	1	NK_HBA2
GO:0032897	negative regulation of viral transcription	1/121	27/18866	0.159574173807157	0.334027376651936	0.265968930455223	JUN	1	NK_HBA2
GO:0033081	regulation of T cell differentiation in thymus	1/121	27/18866	0.159574173807157	0.334027376651936	0.265968930455223	IL7R	1	NK_HBA2
GO:0034243	regulation of transcription elongation from RNA polymerase II promoter	1/121	27/18866	0.159574173807157	0.334027376651936	0.265968930455223	SUPT4H1	1	NK_HBA2
GO:0048668	collateral sprouting	1/121	27/18866	0.159574173807157	0.334027376651936	0.265968930455223	ZEB2	1	NK_HBA2
GO:1901623	regulation of lymphocyte chemotaxis	1/121	27/18866	0.159574173807157	0.334027376651936	0.265968930455223	XCL1	1	NK_HBA2
GO:1902473	regulation of protein localization to synapse	1/121	27/18866	0.159574173807157	0.334027376651936	0.265968930455223	TYROBP	1	NK_HBA2
GO:0061458	reproductive system development	5/121	447/18866	0.160097637886563	0.33483668368241	0.266613340286125	ADGRG1/AKR1C3/ASCL2/HSP90AB1/JUNB	5	NK_HBA2
GO:0001938	positive regulation of endothelial cell proliferation	2/121	113/18866	0.163837312187945	0.339803642967702	0.270568276141878	CYBA/JUN	2	NK_HBA2
GO:1903555	regulation of tumor necrosis factor superfamily cytokine production	2/121	113/18866	0.163837312187945	0.339803642967702	0.270568276141878	CYBA/SPON2	2	NK_HBA2
GO:0000470	maturation of LSU-rRNA	1/121	28/18866	0.16497209965085	0.339803642967702	0.270568276141878	RPL7A	1	NK_HBA2
GO:0008299	isoprenoid biosynthetic process	1/121	28/18866	0.16497209965085	0.339803642967702	0.270568276141878	AKR1C3	1	NK_HBA2
GO:0010458	exit from mitosis	1/121	28/18866	0.16497209965085	0.339803642967702	0.270568276141878	RGCC	1	NK_HBA2
GO:0010818	T cell chemotaxis	1/121	28/18866	0.16497209965085	0.339803642967702	0.270568276141878	XCL1	1	NK_HBA2
GO:0021846	cell proliferation in forebrain	1/121	28/18866	0.16497209965085	0.339803642967702	0.270568276141878	ZEB2	1	NK_HBA2
GO:0030194	positive regulation of blood coagulation	1/121	28/18866	0.16497209965085	0.339803642967702	0.270568276141878	PLEK	1	NK_HBA2
GO:0032958	inositol phosphate biosynthetic process	1/121	28/18866	0.16497209965085	0.339803642967702	0.270568276141878	PLEK	1	NK_HBA2
GO:0044331	cell-cell adhesion mediated by cadherin	1/121	28/18866	0.16497209965085	0.339803642967702	0.270568276141878	RGCC	1	NK_HBA2
GO:0045932	negative regulation of muscle contraction	1/121	28/18866	0.16497209965085	0.339803642967702	0.270568276141878	BIN1	1	NK_HBA2
GO:0048753	pigment granule organization	1/121	28/18866	0.16497209965085	0.339803642967702	0.270568276141878	ZEB2	1	NK_HBA2
GO:0051450	myoblast proliferation	1/121	28/18866	0.16497209965085	0.339803642967702	0.270568276141878	MALAT1	1	NK_HBA2
GO:0051647	nucleus localization	1/121	28/18866	0.16497209965085	0.339803642967702	0.270568276141878	BIN1	1	NK_HBA2
GO:0060143	positive regulation of syncytium formation by plasma membrane fusion	1/121	28/18866	0.16497209965085	0.339803642967702	0.270568276141878	TYROBP	1	NK_HBA2
GO:1900048	positive regulation of hemostasis	1/121	28/18866	0.16497209965085	0.339803642967702	0.270568276141878	PLEK	1	NK_HBA2
GO:1900101	regulation of endoplasmic reticulum unfolded protein response	1/121	28/18866	0.16497209965085	0.339803642967702	0.270568276141878	PPP1R15A	1	NK_HBA2
GO:1990776	response to angiotensin	1/121	28/18866	0.16497209965085	0.339803642967702	0.270568276141878	CYBA	1	NK_HBA2
GO:0043200	response to amino acid	2/121	114/18866	0.166101862122535	0.341555677826759	0.271963331967105	CYBA/FYN	2	NK_HBA2
GO:1990748	cellular detoxification	2/121	114/18866	0.166101862122535	0.341555677826759	0.271963331967105	HBA1/HBA2	2	NK_HBA2
GO:0050804	modulation of chemical synaptic transmission	5/121	454/18866	0.167375600133877	0.343885888772122	0.27381875986372	APBA2/CX3CR1/FYN/SYNGR1/TYROBP	5	NK_HBA2
GO:0007163	establishment or maintenance of cell polarity	3/121	220/18866	0.16785100226878	0.344573324288343	0.27436612963574	ACTB/CD3G/HSP90AB1	3	NK_HBA2
GO:0030449	regulation of complement activation	2/121	115/18866	0.168371954336019	0.344597417434197	0.274385313776568	IGHG1/IGKC	2	NK_HBA2
GO:0031623	receptor internalization	2/121	115/18866	0.168371954336019	0.344597417434197	0.274385313776568	CD63/ITGB2	2	NK_HBA2
GO:0051261	protein depolymerization	2/121	115/18866	0.168371954336019	0.344597417434197	0.274385313776568	DSTN/PLEK	2	NK_HBA2
GO:0099177	regulation of trans-synaptic signaling	5/121	455/18866	0.168426036473764	0.344597417434197	0.274385313776568	APBA2/CX3CR1/FYN/SYNGR1/TYROBP	5	NK_HBA2
GO:0002717	positive regulation of natural killer cell mediated immunity	1/121	29/18866	0.170335640151022	0.345614686110739	0.275195312838913	HLA-F	1	NK_HBA2
GO:0006294	nucleotide-excision repair, preincision complex assembly	1/121	29/18866	0.170335640151022	0.345614686110739	0.275195312838913	UBA52	1	NK_HBA2
GO:0032373	positive regulation of sterol transport	1/121	29/18866	0.170335640151022	0.345614686110739	0.275195312838913	NFKBIA	1	NK_HBA2
GO:0032376	positive regulation of cholesterol transport	1/121	29/18866	0.170335640151022	0.345614686110739	0.275195312838913	NFKBIA	1	NK_HBA2
GO:0036336	dendritic cell migration	1/121	29/18866	0.170335640151022	0.345614686110739	0.275195312838913	CXCR4	1	NK_HBA2
GO:0045577	regulation of B cell differentiation	1/121	29/18866	0.170335640151022	0.345614686110739	0.275195312838913	ZFP36L2	1	NK_HBA2
GO:0045822	negative regulation of heart contraction	1/121	29/18866	0.170335640151022	0.345614686110739	0.275195312838913	BIN1	1	NK_HBA2
GO:0050820	positive regulation of coagulation	1/121	29/18866	0.170335640151022	0.345614686110739	0.275195312838913	PLEK	1	NK_HBA2
GO:0050901	leukocyte tethering or rolling	1/121	29/18866	0.170335640151022	0.345614686110739	0.275195312838913	CX3CR1	1	NK_HBA2
GO:0071624	positive regulation of granulocyte chemotaxis	1/121	29/18866	0.170335640151022	0.345614686110739	0.275195312838913	XCL1	1	NK_HBA2
GO:0032640	tumor necrosis factor production	2/121	116/18866	0.170647426513872	0.34596044132514	0.275470620047247	CYBA/SPON2	2	NK_HBA2
GO:0017157	regulation of exocytosis	3/121	222/18866	0.170987400818749	0.346362723347251	0.275790936663911	APBA2/HLA-F/ITGB2	3	NK_HBA2
GO:0043666	regulation of phosphoprotein phosphatase activity	2/121	117/18866	0.17292811816321	0.349426180962324	0.278230211413014	HSP90AB1/PPP1R15A	2	NK_HBA2
GO:0072676	lymphocyte migration	2/121	117/18866	0.17292811816321	0.349426180962324	0.278230211413014	MYO1G/XCL1	2	NK_HBA2
GO:1904019	epithelial cell apoptotic process	2/121	117/18866	0.17292811816321	0.349426180962324	0.278230211413014	AKR1C3/RGCC	2	NK_HBA2
GO:0051047	positive regulation of secretion	4/121	340/18866	0.174858217327656	0.350613609841735	0.279175700349322	CYBA/HLA-F/ITGB2/RGCC	4	NK_HBA2
GO:0051209	release of sequestered calcium ion into cytosol	2/121	118/18866	0.175213870596434	0.350613609841735	0.279175700349322	CYBA/XCL1	2	NK_HBA2
GO:0001516	prostaglandin biosynthetic process	1/121	30/18866	0.175665012532066	0.350613609841735	0.279175700349322	AKR1C3	1	NK_HBA2
GO:0001844	protein insertion into mitochondrial membrane involved in apoptotic signaling pathway	1/121	30/18866	0.175665012532066	0.350613609841735	0.279175700349322	GZMB	1	NK_HBA2
GO:0030511	positive regulation of transforming growth factor beta receptor signaling pathway	1/121	30/18866	0.175665012532066	0.350613609841735	0.279175700349322	HSP90AB1	1	NK_HBA2
GO:0035666	TRIF-dependent toll-like receptor signaling pathway	1/121	30/18866	0.175665012532066	0.350613609841735	0.279175700349322	UBA52	1	NK_HBA2
GO:0038111	interleukin-7-mediated signaling pathway	1/121	30/18866	0.175665012532066	0.350613609841735	0.279175700349322	IL7R	1	NK_HBA2
GO:0046457	prostanoid biosynthetic process	1/121	30/18866	0.175665012532066	0.350613609841735	0.279175700349322	AKR1C3	1	NK_HBA2
GO:0060055	angiogenesis involved in wound healing	1/121	30/18866	0.175665012532066	0.350613609841735	0.279175700349322	CXCR4	1	NK_HBA2
GO:0060142	regulation of syncytium formation by plasma membrane fusion	1/121	30/18866	0.175665012532066	0.350613609841735	0.279175700349322	TYROBP	1	NK_HBA2
GO:0061082	myeloid leukocyte cytokine production	1/121	30/18866	0.175665012532066	0.350613609841735	0.279175700349322	SPON2	1	NK_HBA2
GO:0071480	cellular response to gamma radiation	1/121	30/18866	0.175665012532066	0.350613609841735	0.279175700349322	CYBA	1	NK_HBA2
GO:1900746	regulation of vascular endothelial growth factor signaling pathway	1/121	30/18866	0.175665012532066	0.350613609841735	0.279175700349322	CD63	1	NK_HBA2
GO:1903846	positive regulation of cellular response to transforming growth factor beta stimulus	1/121	30/18866	0.175665012532066	0.350613609841735	0.279175700349322	HSP90AB1	1	NK_HBA2
GO:1990126	retrograde transport, endosome to plasma membrane	1/121	30/18866	0.175665012532066	0.350613609841735	0.279175700349322	SNX17	1	NK_HBA2
GO:0019058	viral life cycle	4/121	341/18866	0.176118157490623	0.351231565916508	0.279667747192677	CXCR4/HSP90AB1/ISG20/UBA52	4	NK_HBA2
GO:0043405	regulation of MAP kinase activity	4/121	342/18866	0.177381252408779	0.352846122957753	0.280953336457015	CXCR4/DUSP1/UBA52/ZEB2	4	NK_HBA2
GO:0051283	negative regulation of sequestering of calcium ion	2/121	119/18866	0.177504526914995	0.352846122957753	0.280953336457015	CYBA/XCL1	2	NK_HBA2
GO:0071706	tumor necrosis factor superfamily cytokine production	2/121	119/18866	0.177504526914995	0.352846122957753	0.280953336457015	CYBA/SPON2	2	NK_HBA2
GO:1901222	regulation of NIK/NF-kappaB signaling	2/121	119/18866	0.177504526914995	0.352846122957753	0.280953336457015	LITAF/NFKBIA	2	NK_HBA2
GO:0002323	natural killer cell activation involved in immune response	1/121	31/18866	0.18096043265755	0.356243104354807	0.283658179149871	HLA-F	1	NK_HBA2
GO:0002828	regulation of type 2 immune response	1/121	31/18866	0.18096043265755	0.356243104354807	0.283658179149871	XCL1	1	NK_HBA2
GO:0021799	cerebral cortex radially oriented cell migration	1/121	31/18866	0.18096043265755	0.356243104354807	0.283658179149871	ADGRG1	1	NK_HBA2
GO:0045737	positive regulation of cyclin-dependent protein serine/threonine kinase activity	1/121	31/18866	0.18096043265755	0.356243104354807	0.283658179149871	RGCC	1	NK_HBA2
GO:0045948	positive regulation of translational initiation	1/121	31/18866	0.18096043265755	0.356243104354807	0.283658179149871	PPP1R15A	1	NK_HBA2
GO:0048710	regulation of astrocyte differentiation	1/121	31/18866	0.18096043265755	0.356243104354807	0.283658179149871	BIN1	1	NK_HBA2
GO:0050650	chondroitin sulfate proteoglycan biosynthetic process	1/121	31/18866	0.18096043265755	0.356243104354807	0.283658179149871	B3GAT1	1	NK_HBA2
GO:0070229	negative regulation of lymphocyte apoptotic process	1/121	31/18866	0.18096043265755	0.356243104354807	0.283658179149871	IL7R	1	NK_HBA2
GO:1902230	negative regulation of intrinsic apoptotic signaling pathway in response to DNA damage	1/121	31/18866	0.18096043265755	0.356243104354807	0.283658179149871	TPT1	1	NK_HBA2
GO:1902624	positive regulation of neutrophil migration	1/121	31/18866	0.18096043265755	0.356243104354807	0.283658179149871	XCL1	1	NK_HBA2
GO:2000406	positive regulation of T cell migration	1/121	31/18866	0.18096043265755	0.356243104354807	0.283658179149871	XCL1	1	NK_HBA2
GO:2000515	negative regulation of CD4-positive, alpha-beta T cell activation	1/121	31/18866	0.18096043265755	0.356243104354807	0.283658179149871	XCL1	1	NK_HBA2
GO:0050920	regulation of chemotaxis	3/121	229/18866	0.182095767069068	0.357623222099804	0.284757096382998	CXCR4/DUSP1/XCL1	3	NK_HBA2
GO:0030218	erythrocyte differentiation	2/121	121/18866	0.182099932462753	0.357623222099804	0.284757096382998	KLF2/LYAR	2	NK_HBA2
GO:0051282	regulation of sequestering of calcium ion	2/121	121/18866	0.182099932462753	0.357623222099804	0.284757096382998	CYBA/XCL1	2	NK_HBA2
GO:0010256	endomembrane system organization	5/121	468/18866	0.182316658821679	0.357761719435966	0.284867374734249	BIN1/BIN2/CXCR4/PLEKHF1/SYNGR1	5	NK_HBA2
GO:0007160	cell-matrix adhesion	3/121	230/18866	0.18369859912624	0.36018467312653	0.286796648939499	CD3E/CD63/ITGB2	3	NK_HBA2
GO:0043244	regulation of protein-containing complex disassembly	2/121	122/18866	0.18440437669589	0.360701446662545	0.287208129297903	DSTN/PLEK	2	NK_HBA2
GO:0097237	cellular response to toxic substance	2/121	122/18866	0.18440437669589	0.360701446662545	0.287208129297903	HBA1/HBA2	2	NK_HBA2
GO:1990266	neutrophil migration	2/121	122/18866	0.18440437669589	0.360701446662545	0.287208129297903	ITGB2/XCL1	2	NK_HBA2
GO:0010743	regulation of macrophage derived foam cell differentiation	1/121	32/18866	0.186222115038673	0.361082024960089	0.287511164347805	NFKBIA	1	NK_HBA2
GO:0032350	regulation of hormone metabolic process	1/121	32/18866	0.186222115038673	0.361082024960089	0.287511164347805	AKR1C3	1	NK_HBA2
GO:0032673	regulation of interleukin-4 production	1/121	32/18866	0.186222115038673	0.361082024960089	0.287511164347805	CD3E	1	NK_HBA2
GO:0034694	response to prostaglandin	1/121	32/18866	0.186222115038673	0.361082024960089	0.287511164347805	AKR1C3	1	NK_HBA2
GO:0046949	fatty-acyl-CoA biosynthetic process	1/121	32/18866	0.186222115038673	0.361082024960089	0.287511164347805	TECR	1	NK_HBA2
GO:0050849	negative regulation of calcium-mediated signaling	1/121	32/18866	0.186222115038673	0.361082024960089	0.287511164347805	PLEK	1	NK_HBA2
GO:0050869	negative regulation of B cell activation	1/121	32/18866	0.186222115038673	0.361082024960089	0.287511164347805	TYROBP	1	NK_HBA2
GO:0051085	chaperone cofactor-dependent protein refolding	1/121	32/18866	0.186222115038673	0.361082024960089	0.287511164347805	DNAJB1	1	NK_HBA2
GO:0061157	mRNA destabilization	1/121	32/18866	0.186222115038673	0.361082024960089	0.287511164347805	ZFP36L2	1	NK_HBA2
GO:1901976	regulation of cell cycle checkpoint	1/121	32/18866	0.186222115038673	0.361082024960089	0.287511164347805	DUSP1	1	NK_HBA2
GO:1902547	regulation of cellular response to vascular endothelial growth factor stimulus	1/121	32/18866	0.186222115038673	0.361082024960089	0.287511164347805	CD63	1	NK_HBA2
GO:0030336	negative regulation of cell migration	4/121	350/18866	0.187596528407395	0.363458990509023	0.289403820545976	ADGRG1/CX3CR1/DUSP1/RGCC	4	NK_HBA2
GO:0007188	adenylate cyclase-modulating G protein-coupled receptor signaling pathway	3/121	233/18866	0.188529817315832	0.364401629519621	0.290154395819078	ADGRG1/RGS1/S1PR5	3	NK_HBA2
GO:0022618	ribonucleoprotein complex assembly	3/121	233/18866	0.188529817315832	0.364401629519621	0.290154395819078	HSP90AB1/LUC7L3/RPS10	3	NK_HBA2
GO:2001234	negative regulation of apoptotic signaling pathway	3/121	233/18866	0.188529817315832	0.364401629519621	0.290154395819078	CX3CR1/FYN/TPT1	3	NK_HBA2
GO:0002688	regulation of leukocyte chemotaxis	2/121	124/18866	0.189025998555031	0.364496941264113	0.290230287690566	DUSP1/XCL1	2	NK_HBA2
GO:0051101	regulation of DNA binding	2/121	124/18866	0.189025998555031	0.364496941264113	0.290230287690566	JUN/NFKBIA	2	NK_HBA2
GO:0051208	sequestering of calcium ion	2/121	124/18866	0.189025998555031	0.364496941264113	0.290230287690566	CYBA/XCL1	2	NK_HBA2
GO:0008637	apoptotic mitochondrial changes	2/121	125/18866	0.191342881491118	0.36542809488767	0.290971717736897	GZMB/JUN	2	NK_HBA2
GO:0034605	cellular response to heat	2/121	125/18866	0.191342881491118	0.36542809488767	0.290971717736897	DNAJB1/HSP90AB1	2	NK_HBA2
GO:0009303	rRNA transcription	1/121	33/18866	0.191450272842661	0.36542809488767	0.290971717736897	GTF3C1	1	NK_HBA2
GO:0010955	negative regulation of protein processing	1/121	33/18866	0.191450272842661	0.36542809488767	0.290971717736897	CST7	1	NK_HBA2
GO:0035025	positive regulation of Rho protein signal transduction	1/121	33/18866	0.191450272842661	0.36542809488767	0.290971717736897	ADGRG1	1	NK_HBA2
GO:0042573	retinoic acid metabolic process	1/121	33/18866	0.191450272842661	0.36542809488767	0.290971717736897	AKR1C3	1	NK_HBA2
GO:0045879	negative regulation of smoothened signaling pathway	1/121	33/18866	0.191450272842661	0.36542809488767	0.290971717736897	CD3E	1	NK_HBA2
GO:0045920	negative regulation of exocytosis	1/121	33/18866	0.191450272842661	0.36542809488767	0.290971717736897	HLA-F	1	NK_HBA2
GO:0090022	regulation of neutrophil chemotaxis	1/121	33/18866	0.191450272842661	0.36542809488767	0.290971717736897	XCL1	1	NK_HBA2
GO:0120255	olefinic compound biosynthetic process	1/121	33/18866	0.191450272842661	0.36542809488767	0.290971717736897	AKR1C3	1	NK_HBA2
GO:1901380	negative regulation of potassium ion transmembrane transport	1/121	33/18866	0.191450272842661	0.36542809488767	0.290971717736897	BIN1	1	NK_HBA2
GO:1902003	regulation of amyloid-beta formation	1/121	33/18866	0.191450272842661	0.36542809488767	0.290971717736897	BIN1	1	NK_HBA2
GO:1903318	negative regulation of protein maturation	1/121	33/18866	0.191450272842661	0.36542809488767	0.290971717736897	CST7	1	NK_HBA2
GO:1904018	positive regulation of vasculature development	3/121	235/18866	0.191769040045493	0.365751240055589	0.291229021720644	CX3CR1/CXCR4/ITGB2	3	NK_HBA2
GO:0060560	developmental growth involved in morphogenesis	3/121	236/18866	0.193394017913161	0.368563210150705	0.293468049809199	CXCR4/HSP90AB1/ZEB2	3	NK_HBA2
GO:0048588	developmental cell growth	3/121	237/18866	0.195022504112601	0.369311919674421	0.294064208942143	CXCR4/HSP90AB1/ZEB2	3	NK_HBA2
GO:0001704	formation of primary germ layer	2/121	127/18866	0.195988067267678	0.369311919674421	0.294064208942143	DUSP1/ITGB2	2	NK_HBA2
GO:0017015	regulation of transforming growth factor beta receptor signaling pathway	2/121	127/18866	0.195988067267678	0.369311919674421	0.294064208942143	HSP90AB1/UBA52	2	NK_HBA2
GO:0071621	granulocyte chemotaxis	2/121	127/18866	0.195988067267678	0.369311919674421	0.294064208942143	ITGB2/XCL1	2	NK_HBA2
GO:1900180	regulation of protein localization to nucleus	2/121	127/18866	0.195988067267678	0.369311919674421	0.294064208942143	FYN/HSP90AB1	2	NK_HBA2
GO:0000038	very long-chain fatty acid metabolic process	1/121	34/18866	0.196645117901125	0.369311919674421	0.294064208942143	TECR	1	NK_HBA2
GO:0002756	MyD88-independent toll-like receptor signaling pathway	1/121	34/18866	0.196645117901125	0.369311919674421	0.294064208942143	UBA52	1	NK_HBA2
GO:0007094	mitotic spindle assembly checkpoint	1/121	34/18866	0.196645117901125	0.369311919674421	0.294064208942143	DUSP1	1	NK_HBA2
GO:0030431	sleep	1/121	34/18866	0.196645117901125	0.369311919674421	0.294064208942143	FOS	1	NK_HBA2
GO:0031577	spindle checkpoint	1/121	34/18866	0.196645117901125	0.369311919674421	0.294064208942143	DUSP1	1	NK_HBA2
GO:0035633	maintenance of blood-brain barrier	1/121	34/18866	0.196645117901125	0.369311919674421	0.294064208942143	ACTB	1	NK_HBA2
GO:0050715	positive regulation of cytokine secretion	1/121	34/18866	0.196645117901125	0.369311919674421	0.294064208942143	RGCC	1	NK_HBA2
GO:0055094	response to lipoprotein particle	1/121	34/18866	0.196645117901125	0.369311919674421	0.294064208942143	ITGB2	1	NK_HBA2
GO:0070232	regulation of T cell apoptotic process	1/121	34/18866	0.196645117901125	0.369311919674421	0.294064208942143	IL7R	1	NK_HBA2
GO:0071173	spindle assembly checkpoint	1/121	34/18866	0.196645117901125	0.369311919674421	0.294064208942143	DUSP1	1	NK_HBA2
GO:0071174	mitotic spindle checkpoint	1/121	34/18866	0.196645117901125	0.369311919674421	0.294064208942143	DUSP1	1	NK_HBA2
GO:0098901	regulation of cardiac muscle cell action potential	1/121	34/18866	0.196645117901125	0.369311919674421	0.294064208942143	BIN1	1	NK_HBA2
GO:1902692	regulation of neuroblast proliferation	1/121	34/18866	0.196645117901125	0.369311919674421	0.294064208942143	CX3CR1	1	NK_HBA2
GO:0034249	negative regulation of cellular amide metabolic process	3/121	238/18866	0.196654446806608	0.369311919674421	0.294064208942143	BIN1/GZMB/ZFP36L2	3	NK_HBA2
GO:0007409	axonogenesis	5/121	482/18866	0.197737869308667	0.371061783894409	0.295457536398404	ACTB/CXCR4/FYN/HSP90AB1/ZEB2	5	NK_HBA2
GO:0032386	regulation of intracellular transport	4/121	358/18866	0.197999001183706	0.371267092641019	0.295621013261577	FYN/GZMB/HSP90AB1/ITGB2	4	NK_HBA2
GO:0007178	transmembrane receptor protein serine/threonine kinase signaling pathway	4/121	359/18866	0.199311817709706	0.37241431989276	0.296534491696168	FOS/HSP90AB1/JUN/UBA52	4	NK_HBA2
GO:0010948	negative regulation of cell cycle process	4/121	359/18866	0.199311817709706	0.37241431989276	0.296534491696168	DUSP1/HSP90AB1/RGCC/ZFP36L2	4	NK_HBA2
GO:0031589	cell-substrate adhesion	4/121	359/18866	0.199311817709706	0.37241431989276	0.296534491696168	CD3E/CD63/ITGB2/MYO1G	4	NK_HBA2
GO:0071826	ribonucleoprotein complex subunit organization	3/121	240/18866	0.199928495010618	0.37241431989276	0.296534491696168	HSP90AB1/LUC7L3/RPS10	3	NK_HBA2
GO:1901657	glycosyl compound metabolic process	2/121	129/18866	0.200647533446831	0.37241431989276	0.296534491696168	AKR1C3/GIMAP7	2	NK_HBA2
GO:1903844	regulation of cellular response to transforming growth factor beta stimulus	2/121	129/18866	0.200647533446831	0.37241431989276	0.296534491696168	HSP90AB1/UBA52	2	NK_HBA2
GO:0050769	positive regulation of neurogenesis	5/121	485/18866	0.201100937813836	0.37241431989276	0.296534491696168	BIN1/CX3CR1/CXCR4/FYN/ZEB2	5	NK_HBA2
GO:0032633	interleukin-4 production	1/121	35/18866	0.201806860718349	0.37241431989276	0.296534491696168	CD3E	1	NK_HBA2
GO:0032735	positive regulation of interleukin-12 production	1/121	35/18866	0.201806860718349	0.37241431989276	0.296534491696168	LTB	1	NK_HBA2
GO:0033687	osteoblast proliferation	1/121	35/18866	0.201806860718349	0.37241431989276	0.296534491696168	JUNB	1	NK_HBA2
GO:0050779	RNA destabilization	1/121	35/18866	0.201806860718349	0.37241431989276	0.296534491696168	ZFP36L2	1	NK_HBA2
GO:0051443	positive regulation of ubiquitin-protein transferase activity	1/121	35/18866	0.201806860718349	0.37241431989276	0.296534491696168	RPS2	1	NK_HBA2
GO:0060251	regulation of glial cell proliferation	1/121	35/18866	0.201806860718349	0.37241431989276	0.296534491696168	ASCL2	1	NK_HBA2
GO:0060338	regulation of type I interferon-mediated signaling pathway	1/121	35/18866	0.201806860718349	0.37241431989276	0.296534491696168	HSP90AB1	1	NK_HBA2
GO:0060674	placenta blood vessel development	1/121	35/18866	0.201806860718349	0.37241431989276	0.296534491696168	JUNB	1	NK_HBA2
GO:0065005	protein-lipid complex assembly	1/121	35/18866	0.201806860718349	0.37241431989276	0.296534491696168	BIN1	1	NK_HBA2
GO:0070306	lens fiber cell differentiation	1/121	35/18866	0.201806860718349	0.37241431989276	0.296534491696168	ZEB2	1	NK_HBA2
GO:0098751	bone cell development	1/121	35/18866	0.201806860718349	0.37241431989276	0.296534491696168	TYROBP	1	NK_HBA2
GO:0098801	regulation of renal system process	1/121	35/18866	0.201806860718349	0.37241431989276	0.296534491696168	CYBA	1	NK_HBA2
GO:1901030	positive regulation of mitochondrial outer membrane permeabilization involved in apoptotic signaling pathway	1/121	35/18866	0.201806860718349	0.37241431989276	0.296534491696168	GZMB	1	NK_HBA2
GO:1901223	negative regulation of NIK/NF-kappaB signaling	1/121	35/18866	0.201806860718349	0.37241431989276	0.296534491696168	LITAF	1	NK_HBA2
GO:1903320	regulation of protein modification by small protein conjugation or removal	3/121	242/18866	0.203215750589962	0.374731681758581	0.298379688527363	FYN/HSP90AB1/RPS2	3	NK_HBA2
GO:0019218	regulation of steroid metabolic process	2/121	131/18866	0.205320167497063	0.376206970798593	0.299554385799236	AKR1C3/IGFBP7	2	NK_HBA2
GO:0016197	endosomal transport	3/121	244/18866	0.206515803908659	0.376206970798593	0.299554385799236	ARL4C/SNX17/UBA52	3	NK_HBA2
GO:0016049	cell growth	5/121	490/18866	0.206749712064502	0.376206970798593	0.299554385799236	CXCR4/CYBA/HSP90AB1/IGFBP7/ZEB2	5	NK_HBA2
GO:0001893	maternal placenta development	1/121	36/18866	0.206935710479545	0.376206970798593	0.299554385799236	JUNB	1	NK_HBA2
GO:0002755	MyD88-dependent toll-like receptor signaling pathway	1/121	36/18866	0.206935710479545	0.376206970798593	0.299554385799236	UBA52	1	NK_HBA2
GO:0009595	detection of biotic stimulus	1/121	36/18866	0.206935710479545	0.376206970798593	0.299554385799236	HLA-A	1	NK_HBA2
GO:0010543	regulation of platelet activation	1/121	36/18866	0.206935710479545	0.376206970798593	0.299554385799236	PLEK	1	NK_HBA2
GO:0018345	protein palmitoylation	1/121	36/18866	0.206935710479545	0.376206970798593	0.299554385799236	ABHD17A	1	NK_HBA2
GO:0032435	negative regulation of proteasomal ubiquitin-dependent protein catabolic process	1/121	36/18866	0.206935710479545	0.376206970798593	0.299554385799236	HSP90AB1	1	NK_HBA2
GO:0034405	response to fluid shear stress	1/121	36/18866	0.206935710479545	0.376206970798593	0.299554385799236	KLF2	1	NK_HBA2
GO:0045841	negative regulation of mitotic metaphase/anaphase transition	1/121	36/18866	0.206935710479545	0.376206970798593	0.299554385799236	DUSP1	1	NK_HBA2
GO:0051973	positive regulation of telomerase activity	1/121	36/18866	0.206935710479545	0.376206970798593	0.299554385799236	HSP90AB1	1	NK_HBA2
GO:0071402	cellular response to lipoprotein particle stimulus	1/121	36/18866	0.206935710479545	0.376206970798593	0.299554385799236	ITGB2	1	NK_HBA2
GO:0097484	dendrite extension	1/121	36/18866	0.206935710479545	0.376206970798593	0.299554385799236	CXCR4	1	NK_HBA2
GO:1901099	negative regulation of signal transduction in absence of ligand	1/121	36/18866	0.206935710479545	0.376206970798593	0.299554385799236	FYN	1	NK_HBA2
GO:1901661	quinone metabolic process	1/121	36/18866	0.206935710479545	0.376206970798593	0.299554385799236	AKR1C3	1	NK_HBA2
GO:2000516	positive regulation of CD4-positive, alpha-beta T cell activation	1/121	36/18866	0.206935710479545	0.376206970798593	0.299554385799236	XCL1	1	NK_HBA2
GO:2001240	negative regulation of extrinsic apoptotic signaling pathway in absence of ligand	1/121	36/18866	0.206935710479545	0.376206970798593	0.299554385799236	FYN	1	NK_HBA2
GO:0010631	epithelial cell migration	4/121	365/18866	0.207244379500001	0.376206970798593	0.299554385799236	ITGB2/JUN/RGCC/ZEB2	4	NK_HBA2
GO:0051052	regulation of DNA metabolic process	4/121	365/18866	0.207244379500001	0.376206970798593	0.299554385799236	DUSP1/HSP90AB1/IL7R/RGCC	4	NK_HBA2
GO:2000146	negative regulation of cell motility	4/121	365/18866	0.207244379500001	0.376206970798593	0.299554385799236	ADGRG1/CX3CR1/DUSP1/RGCC	4	NK_HBA2
GO:0051098	regulation of binding	4/121	367/18866	0.209909152441251	0.38065329452918	0.303094766168461	ACTB/HSP90AB1/JUN/NFKBIA	4	NK_HBA2
GO:0042177	negative regulation of protein catabolic process	2/121	133/18866	0.210004882555943	0.38065329452918	0.303094766168461	FYN/HSP90AB1	2	NK_HBA2
GO:0090132	epithelium migration	4/121	368/18866	0.2112452826113	0.381501469315795	0.303770124407346	ITGB2/JUN/RGCC/ZEB2	4	NK_HBA2
GO:0006296	nucleotide-excision repair, DNA incision, 5'-to lesion	1/121	37/18866	0.212031875059044	0.381501469315795	0.303770124407346	UBA52	1	NK_HBA2
GO:0017004	cytochrome complex assembly	1/121	37/18866	0.212031875059044	0.381501469315795	0.303770124407346	CYBA	1	NK_HBA2
GO:0032941	secretion by tissue	1/121	37/18866	0.212031875059044	0.381501469315795	0.303770124407346	CYBA	1	NK_HBA2
GO:0051084	'de novo' posttranslational protein folding	1/121	37/18866	0.212031875059044	0.381501469315795	0.303770124407346	DNAJB1	1	NK_HBA2
GO:0060428	lung epithelium development	1/121	37/18866	0.212031875059044	0.381501469315795	0.303770124407346	KLF2	1	NK_HBA2
GO:0062208	positive regulation of pattern recognition receptor signaling pathway	1/121	37/18866	0.212031875059044	0.381501469315795	0.303770124407346	CYBA	1	NK_HBA2
GO:0097242	amyloid-beta clearance	1/121	37/18866	0.212031875059044	0.381501469315795	0.303770124407346	ITGB2	1	NK_HBA2
GO:1902100	negative regulation of metaphase/anaphase transition of cell cycle	1/121	37/18866	0.212031875059044	0.381501469315795	0.303770124407346	DUSP1	1	NK_HBA2
GO:1904994	regulation of leukocyte adhesion to vascular endothelial cell	1/121	37/18866	0.212031875059044	0.381501469315795	0.303770124407346	ITGB2	1	NK_HBA2
GO:0002920	regulation of humoral immune response	2/121	134/18866	0.212351437723342	0.381795714995605	0.304004417205542	IGHG1/IGKC	2	NK_HBA2
GO:0045861	negative regulation of proteolysis	4/121	369/18866	0.212583874178443	0.381932995678891	0.304113726798282	BIN1/CST7/HSP90AB1/SERPINB1	4	NK_HBA2
GO:0045727	positive regulation of translation	2/121	136/18866	0.21705229143603	0.386070376334742	0.307408111584801	PPP1R15A/RPS9	2	NK_HBA2
GO:0010742	macrophage derived foam cell differentiation	1/121	38/18866	0.217095561028445	0.386070376334742	0.307408111584801	NFKBIA	1	NK_HBA2
GO:0030224	monocyte differentiation	1/121	38/18866	0.217095561028445	0.386070376334742	0.307408111584801	JUN	1	NK_HBA2
GO:0032689	negative regulation of interferon-gamma production	1/121	38/18866	0.217095561028445	0.386070376334742	0.307408111584801	XCL1	1	NK_HBA2
GO:0032733	positive regulation of interleukin-10 production	1/121	38/18866	0.217095561028445	0.386070376334742	0.307408111584801	XCL1	1	NK_HBA2
GO:0042769	DNA damage response, detection of DNA damage	1/121	38/18866	0.217095561028445	0.386070376334742	0.307408111584801	UBA52	1	NK_HBA2
GO:0045777	positive regulation of blood pressure	1/121	38/18866	0.217095561028445	0.386070376334742	0.307408111584801	CYBA	1	NK_HBA2
GO:0086005	ventricular cardiac muscle cell action potential	1/121	38/18866	0.217095561028445	0.386070376334742	0.307408111584801	BIN1	1	NK_HBA2
GO:0090077	foam cell differentiation	1/121	38/18866	0.217095561028445	0.386070376334742	0.307408111584801	NFKBIA	1	NK_HBA2
GO:1903131	mononuclear cell differentiation	1/121	38/18866	0.217095561028445	0.386070376334742	0.307408111584801	JUN	1	NK_HBA2
GO:1903523	negative regulation of blood circulation	1/121	38/18866	0.217095561028445	0.386070376334742	0.307408111584801	BIN1	1	NK_HBA2
GO:1905898	positive regulation of response to endoplasmic reticulum stress	1/121	38/18866	0.217095561028445	0.386070376334742	0.307408111584801	PPP1R15A	1	NK_HBA2
GO:2000144	positive regulation of DNA-templated transcription, initiation	1/121	38/18866	0.217095561028445	0.386070376334742	0.307408111584801	JUN	1	NK_HBA2
GO:2000403	positive regulation of lymphocyte migration	1/121	38/18866	0.217095561028445	0.386070376334742	0.307408111584801	XCL1	1	NK_HBA2
GO:0002833	positive regulation of response to biotic stimulus	3/121	251/18866	0.218160915370926	0.387401857701493	0.308468302155362	CYBA/FYN/HLA-F	3	NK_HBA2
GO:1901991	negative regulation of mitotic cell cycle phase transition	3/121	251/18866	0.218160915370926	0.387401857701493	0.308468302155362	DUSP1/RGCC/ZFP36L2	3	NK_HBA2
GO:0090130	tissue migration	4/121	374/18866	0.219312850267446	0.389048767272224	0.309779652085641	ITGB2/JUN/RGCC/ZEB2	4	NK_HBA2
GO:0042552	myelination	2/121	137/18866	0.219406333811062	0.389048767272224	0.309779652085641	CST7/CXCR4	2	NK_HBA2
GO:0043122	regulation of I-kappaB kinase/NF-kappaB signaling	3/121	252/18866	0.219835886813462	0.389528178879465	0.310161383049444	CX3CR1/FYN/LITAF	3	NK_HBA2
GO:0031668	cellular response to extracellular stimulus	3/121	253/18866	0.221513554911429	0.390477517641912	0.31091729299257	AKR1C3/FOS/JUN	3	NK_HBA2
GO:0098754	detoxification	2/121	138/18866	0.221762618268521	0.390477517641912	0.31091729299257	HBA1/HBA2	2	NK_HBA2
GO:0030866	cortical actin cytoskeleton organization	1/121	39/18866	0.222126973664708	0.390477517641912	0.31091729299257	PLEK	1	NK_HBA2
GO:0033683	nucleotide-excision repair, DNA incision	1/121	39/18866	0.222126973664708	0.390477517641912	0.31091729299257	UBA52	1	NK_HBA2
GO:0034205	amyloid-beta formation	1/121	39/18866	0.222126973664708	0.390477517641912	0.31091729299257	BIN1	1	NK_HBA2
GO:0042092	type 2 immune response	1/121	39/18866	0.222126973664708	0.390477517641912	0.31091729299257	XCL1	1	NK_HBA2
GO:0086091	regulation of heart rate by cardiac conduction	1/121	39/18866	0.222126973664708	0.390477517641912	0.31091729299257	BIN1	1	NK_HBA2
GO:1901068	guanosine-containing compound metabolic process	1/121	39/18866	0.222126973664708	0.390477517641912	0.31091729299257	GIMAP7	1	NK_HBA2
GO:1902229	regulation of intrinsic apoptotic signaling pathway in response to DNA damage	1/121	39/18866	0.222126973664708	0.390477517641912	0.31091729299257	TPT1	1	NK_HBA2
GO:2000279	negative regulation of DNA biosynthetic process	1/121	39/18866	0.222126973664708	0.390477517641912	0.31091729299257	DUSP1	1	NK_HBA2
GO:2000816	negative regulation of mitotic sister chromatid separation	1/121	39/18866	0.222126973664708	0.390477517641912	0.31091729299257	DUSP1	1	NK_HBA2
GO:0007272	ensheathment of neurons	2/121	139/18866	0.224121020477752	0.393135582157031	0.313033773932706	CST7/CXCR4	2	NK_HBA2
GO:0008366	axon ensheathment	2/121	139/18866	0.224121020477752	0.393135582157031	0.313033773932706	CST7/CXCR4	2	NK_HBA2
GO:0035304	regulation of protein dephosphorylation	2/121	139/18866	0.224121020477752	0.393135582157031	0.313033773932706	HSP90AB1/PPP1R15A	2	NK_HBA2
GO:0060048	cardiac muscle contraction	2/121	140/18866	0.226481417585161	0.393610550705889	0.313411967116169	BIN1/CXCR4	2	NK_HBA2
GO:0001990	regulation of systemic arterial blood pressure by hormone	1/121	40/18866	0.2271263169582	0.393610550705889	0.313411967116169	CYBA	1	NK_HBA2
GO:0002714	positive regulation of B cell mediated immunity	1/121	40/18866	0.2271263169582	0.393610550705889	0.313411967116169	XCL1	1	NK_HBA2
GO:0002891	positive regulation of immunoglobulin mediated immune response	1/121	40/18866	0.2271263169582	0.393610550705889	0.313411967116169	XCL1	1	NK_HBA2
GO:0006623	protein targeting to vacuole	1/121	40/18866	0.2271263169582	0.393610550705889	0.313411967116169	GNPTAB	1	NK_HBA2
GO:0008207	C21-steroid hormone metabolic process	1/121	40/18866	0.2271263169582	0.393610550705889	0.313411967116169	AKR1C3	1	NK_HBA2
GO:0019068	virion assembly	1/121	40/18866	0.2271263169582	0.393610550705889	0.313411967116169	UBA52	1	NK_HBA2
GO:0042307	positive regulation of protein import into nucleus	1/121	40/18866	0.2271263169582	0.393610550705889	0.313411967116169	HSP90AB1	1	NK_HBA2
GO:0042417	dopamine metabolic process	1/121	40/18866	0.2271263169582	0.393610550705889	0.313411967116169	ITGB2	1	NK_HBA2
GO:0045740	positive regulation of DNA replication	1/121	40/18866	0.2271263169582	0.393610550705889	0.313411967116169	JUN	1	NK_HBA2
GO:0045746	negative regulation of Notch signaling pathway	1/121	40/18866	0.2271263169582	0.393610550705889	0.313411967116169	NFKBIA	1	NK_HBA2
GO:0046636	negative regulation of alpha-beta T cell activation	1/121	40/18866	0.2271263169582	0.393610550705889	0.313411967116169	XCL1	1	NK_HBA2
GO:0048713	regulation of oligodendrocyte differentiation	1/121	40/18866	0.2271263169582	0.393610550705889	0.313411967116169	CXCR4	1	NK_HBA2
GO:0051281	positive regulation of release of sequestered calcium ion into cytosol	1/121	40/18866	0.2271263169582	0.393610550705889	0.313411967116169	XCL1	1	NK_HBA2
GO:1902991	regulation of amyloid precursor protein catabolic process	1/121	40/18866	0.2271263169582	0.393610550705889	0.313411967116169	BIN1	1	NK_HBA2
GO:1903427	negative regulation of reactive oxygen species biosynthetic process	1/121	40/18866	0.2271263169582	0.393610550705889	0.313411967116169	FYN	1	NK_HBA2
GO:1905819	negative regulation of chromosome separation	1/121	40/18866	0.2271263169582	0.393610550705889	0.313411967116169	DUSP1	1	NK_HBA2
GO:0008584	male gonad development	2/121	141/18866	0.228843688200655	0.39602581685078	0.31533512012165	ADGRG1/AKR1C3	2	NK_HBA2
GO:0009581	detection of external stimulus	2/121	141/18866	0.228843688200655	0.39602581685078	0.31533512012165	CXCR4/FYN	2	NK_HBA2
GO:0010951	negative regulation of endopeptidase activity	3/121	258/18866	0.22994062349806	0.397081655398556	0.316175830401448	BIN1/CST7/SERPINB1	3	NK_HBA2
GO:0051607	defense response to virus	3/121	258/18866	0.22994062349806	0.397081655398556	0.316175830401448	ISG20/PRF1/SPON2	3	NK_HBA2
GO:1901617	organic hydroxy compound biosynthetic process	3/121	258/18866	0.22994062349806	0.397081655398556	0.316175830401448	AKR1C3/PLEK/ZEB2	3	NK_HBA2
GO:0002687	positive regulation of leukocyte migration	2/121	142/18866	0.231207712384189	0.398270345715169	0.317122323755739	CX3CR1/XCL1	2	NK_HBA2
GO:0046546	development of primary male sexual characteristics	2/121	142/18866	0.231207712384189	0.398270345715169	0.317122323755739	ADGRG1/AKR1C3	2	NK_HBA2
GO:0021537	telencephalon development	3/121	259/18866	0.231633440957536	0.398270345715169	0.317122323755739	ADGRG1/CXCR4/ZEB2	3	NK_HBA2
GO:0006458	'de novo' protein folding	1/121	41/18866	0.232093793620691	0.398270345715169	0.317122323755739	DNAJB1	1	NK_HBA2
GO:0033574	response to testosterone	1/121	41/18866	0.232093793620691	0.398270345715169	0.317122323755739	DUSP1	1	NK_HBA2
GO:0035337	fatty-acyl-CoA metabolic process	1/121	41/18866	0.232093793620691	0.398270345715169	0.317122323755739	TECR	1	NK_HBA2
GO:0038083	peptidyl-tyrosine autophosphorylation	1/121	41/18866	0.232093793620691	0.398270345715169	0.317122323755739	FYN	1	NK_HBA2
GO:0043267	negative regulation of potassium ion transport	1/121	41/18866	0.232093793620691	0.398270345715169	0.317122323755739	BIN1	1	NK_HBA2
GO:1903170	negative regulation of calcium ion transmembrane transport	1/121	41/18866	0.232093793620691	0.398270345715169	0.317122323755739	BIN1	1	NK_HBA2
GO:0031349	positive regulation of defense response	4/121	385/18866	0.234315065286433	0.401800255610303	0.319933010618661	CYBA/FYN/HLA-F/NFKBIA	4	NK_HBA2
GO:0001894	tissue homeostasis	3/121	261/18866	0.235026092143821	0.40273728814841	0.320679121744222	ACTB/IGHA1/IGKC	3	NK_HBA2
GO:0009582	detection of abiotic stimulus	2/121	144/18866	0.2359405488655	0.402785724766187	0.320717689347735	CXCR4/FYN	2	NK_HBA2
GO:0050921	positive regulation of chemotaxis	2/121	144/18866	0.2359405488655	0.402785724766187	0.320717689347735	CXCR4/XCL1	2	NK_HBA2
GO:0106106	cold-induced thermogenesis	2/121	144/18866	0.2359405488655	0.402785724766187	0.320717689347735	CXCR4/UCP2	2	NK_HBA2
GO:0120161	regulation of cold-induced thermogenesis	2/121	144/18866	0.2359405488655	0.402785724766187	0.320717689347735	CXCR4/UCP2	2	NK_HBA2
GO:0019985	translesion synthesis	1/121	42/18866	0.237029605093302	0.402785724766187	0.320717689347735	UBA52	1	NK_HBA2
GO:0021795	cerebral cortex cell migration	1/121	42/18866	0.237029605093302	0.402785724766187	0.320717689347735	ADGRG1	1	NK_HBA2
GO:0033048	negative regulation of mitotic sister chromatid segregation	1/121	42/18866	0.237029605093302	0.402785724766187	0.320717689347735	DUSP1	1	NK_HBA2
GO:0090279	regulation of calcium ion import	1/121	42/18866	0.237029605093302	0.402785724766187	0.320717689347735	FYN	1	NK_HBA2
GO:0098760	response to interleukin-7	1/121	42/18866	0.237029605093302	0.402785724766187	0.320717689347735	IL7R	1	NK_HBA2
GO:0098761	cellular response to interleukin-7	1/121	42/18866	0.237029605093302	0.402785724766187	0.320717689347735	IL7R	1	NK_HBA2
GO:1902622	regulation of neutrophil migration	1/121	42/18866	0.237029605093302	0.402785724766187	0.320717689347735	XCL1	1	NK_HBA2
GO:1904591	positive regulation of protein import	1/121	42/18866	0.237029605093302	0.402785724766187	0.320717689347735	HSP90AB1	1	NK_HBA2
GO:0007187	G protein-coupled receptor signaling pathway, coupled to cyclic nucleotide second messenger	3/121	263/18866	0.238427778524107	0.404599704610603	0.322162068799271	ADGRG1/RGS1/S1PR5	3	NK_HBA2
GO:0050730	regulation of peptidyl-tyrosine phosphorylation	3/121	263/18866	0.238427778524107	0.404599704610603	0.322162068799271	CD3E/FYN/ITGB2	3	NK_HBA2
GO:0043406	positive regulation of MAP kinase activity	3/121	264/18866	0.24013189067993	0.4072091035993	0.324239799867638	CXCR4/UBA52/ZEB2	3	NK_HBA2
GO:0006308	DNA catabolic process	1/121	43/18866	0.2419339515544	0.408003018231301	0.324871953518223	ISG20	1	NK_HBA2
GO:0016339	calcium-dependent cell-cell adhesion via plasma membrane cell adhesion molecules	1/121	43/18866	0.2419339515544	0.408003018231301	0.324871953518223	FXYD5	1	NK_HBA2
GO:0021762	substantia nigra development	1/121	43/18866	0.2419339515544	0.408003018231301	0.324871953518223	ACTB	1	NK_HBA2
GO:0050850	positive regulation of calcium-mediated signaling	1/121	43/18866	0.2419339515544	0.408003018231301	0.324871953518223	CD3E	1	NK_HBA2
GO:0061462	protein localization to lysosome	1/121	43/18866	0.2419339515544	0.408003018231301	0.324871953518223	GNPTAB	1	NK_HBA2
GO:0086004	regulation of cardiac muscle cell contraction	1/121	43/18866	0.2419339515544	0.408003018231301	0.324871953518223	BIN1	1	NK_HBA2
GO:0150077	regulation of neuroinflammatory response	1/121	43/18866	0.2419339515544	0.408003018231301	0.324871953518223	CST7	1	NK_HBA2
GO:2000648	positive regulation of stem cell proliferation	1/121	43/18866	0.2419339515544	0.408003018231301	0.324871953518223	CX3CR1	1	NK_HBA2
GO:0007189	adenylate cyclase-activating G protein-coupled receptor signaling pathway	2/121	147/18866	0.243050038752367	0.409602923434602	0.32614587627275	ADGRG1/S1PR5	2	NK_HBA2
GO:0008277	regulation of G protein-coupled receptor signaling pathway	2/121	148/18866	0.245422145138541	0.41223275267286	0.328239874904809	PLEK/RGS1	2	NK_HBA2
GO:0006904	vesicle docking involved in exocytosis	1/121	44/18866	0.24680703192745	0.41223275267286	0.328239874904809	PLEK	1	NK_HBA2
GO:0017145	stem cell division	1/121	44/18866	0.24680703192745	0.41223275267286	0.328239874904809	ZFP36L2	1	NK_HBA2
GO:0032965	regulation of collagen biosynthetic process	1/121	44/18866	0.24680703192745	0.41223275267286	0.328239874904809	RGCC	1	NK_HBA2
GO:0033046	negative regulation of sister chromatid segregation	1/121	44/18866	0.24680703192745	0.41223275267286	0.328239874904809	DUSP1	1	NK_HBA2
GO:0042088	T-helper 1 type immune response	1/121	44/18866	0.24680703192745	0.41223275267286	0.328239874904809	XCL1	1	NK_HBA2
GO:0042181	ketone biosynthetic process	1/121	44/18866	0.24680703192745	0.41223275267286	0.328239874904809	AKR1C3	1	NK_HBA2
GO:0050654	chondroitin sulfate proteoglycan metabolic process	1/121	44/18866	0.24680703192745	0.41223275267286	0.328239874904809	B3GAT1	1	NK_HBA2
GO:0085029	extracellular matrix assembly	1/121	44/18866	0.24680703192745	0.41223275267286	0.328239874904809	RGCC	1	NK_HBA2
GO:0090503	RNA phosphodiester bond hydrolysis, exonucleolytic	1/121	44/18866	0.24680703192745	0.41223275267286	0.328239874904809	ISG20	1	NK_HBA2
GO:1903053	regulation of extracellular matrix organization	1/121	44/18866	0.24680703192745	0.41223275267286	0.328239874904809	RGCC	1	NK_HBA2
GO:1905521	regulation of macrophage migration	1/121	44/18866	0.24680703192745	0.41223275267286	0.328239874904809	CX3CR1	1	NK_HBA2
GO:2000404	regulation of T cell migration	1/121	44/18866	0.24680703192745	0.41223275267286	0.328239874904809	XCL1	1	NK_HBA2
GO:0015850	organic hydroxy compound transport	3/121	268/18866	0.246969029594774	0.41223275267286	0.328239874904809	ACTB/MFSD10/NFKBIA	3	NK_HBA2
GO:0031348	negative regulation of defense response	3/121	269/18866	0.248683252517938	0.414811124002313	0.330292900233705	CST7/HLA-A/HLA-F	3	NK_HBA2
GO:0006606	protein import into nucleus	2/121	150/18866	0.250169109546084	0.415790148815615	0.331072447662101	HSP90AB1/NFKBIA	2	NK_HBA2
GO:0007034	vacuolar transport	2/121	150/18866	0.250169109546084	0.415790148815615	0.331072447662101	BIN1/GNPTAB	2	NK_HBA2
GO:0035264	multicellular organism growth	2/121	150/18866	0.250169109546084	0.415790148815615	0.331072447662101	APBA2/KLF2	2	NK_HBA2
GO:0097530	granulocyte migration	2/121	150/18866	0.250169109546084	0.415790148815615	0.331072447662101	ITGB2/XCL1	2	NK_HBA2
GO:1901988	negative regulation of cell cycle phase transition	3/121	270/18866	0.250399357655074	0.415790148815615	0.331072447662101	DUSP1/RGCC/ZFP36L2	3	NK_HBA2
GO:0040013	negative regulation of locomotion	4/121	397/18866	0.250959348252527	0.415790148815615	0.331072447662101	ADGRG1/CX3CR1/DUSP1/RGCC	4	NK_HBA2
GO:0002639	positive regulation of immunoglobulin production	1/121	45/18866	0.251649043888813	0.415790148815615	0.331072447662101	XCL1	1	NK_HBA2
GO:0010677	negative regulation of cellular carbohydrate metabolic process	1/121	45/18866	0.251649043888813	0.415790148815615	0.331072447662101	PLEK	1	NK_HBA2
GO:0046189	phenol-containing compound biosynthetic process	1/121	45/18866	0.251649043888813	0.415790148815615	0.331072447662101	ZEB2	1	NK_HBA2
GO:0051204	protein insertion into mitochondrial membrane	1/121	45/18866	0.251649043888813	0.415790148815615	0.331072447662101	GZMB	1	NK_HBA2
GO:0051985	negative regulation of chromosome segregation	1/121	45/18866	0.251649043888813	0.415790148815615	0.331072447662101	DUSP1	1	NK_HBA2
GO:1901028	regulation of mitochondrial outer membrane permeabilization involved in apoptotic signaling pathway	1/121	45/18866	0.251649043888813	0.415790148815615	0.331072447662101	GZMB	1	NK_HBA2
GO:1904646	cellular response to amyloid-beta	1/121	45/18866	0.251649043888813	0.415790148815615	0.331072447662101	FYN	1	NK_HBA2
GO:2001222	regulation of neuron migration	1/121	45/18866	0.251649043888813	0.415790148815615	0.331072447662101	ADGRG1	1	NK_HBA2
GO:0061041	regulation of wound healing	2/121	151/18866	0.252543751279501	0.416705704235293	0.331801457655788	CXCR4/PLEK	2	NK_HBA2
GO:1904892	regulation of receptor signaling pathway via STAT	2/121	151/18866	0.252543751279501	0.416705704235293	0.331801457655788	FYN/IL7R	2	NK_HBA2
GO:0010466	negative regulation of peptidase activity	3/121	272/18866	0.253837030034895	0.418557420818995	0.333275884944383	BIN1/CST7/SERPINB1	3	NK_HBA2
GO:0010874	regulation of cholesterol efflux	1/121	46/18866	0.256460183875501	0.420615328380262	0.334914491571576	NFKBIA	1	NK_HBA2
GO:0014014	negative regulation of gliogenesis	1/121	46/18866	0.256460183875501	0.420615328380262	0.334914491571576	ASCL2	1	NK_HBA2
GO:0031641	regulation of myelination	1/121	46/18866	0.256460183875501	0.420615328380262	0.334914491571576	CST7	1	NK_HBA2
GO:0035987	endodermal cell differentiation	1/121	46/18866	0.256460183875501	0.420615328380262	0.334914491571576	ITGB2	1	NK_HBA2
GO:0043330	response to exogenous dsRNA	1/121	46/18866	0.256460183875501	0.420615328380262	0.334914491571576	NFKBIA	1	NK_HBA2
GO:0050798	activated T cell proliferation	1/121	46/18866	0.256460183875501	0.420615328380262	0.334914491571576	FYN	1	NK_HBA2
GO:1900744	regulation of p38MAPK cascade	1/121	46/18866	0.256460183875501	0.420615328380262	0.334914491571576	DUSP1	1	NK_HBA2
GO:2000142	regulation of DNA-templated transcription, initiation	1/121	46/18866	0.256460183875501	0.420615328380262	0.334914491571576	JUN	1	NK_HBA2
GO:0006383	transcription by RNA polymerase III	1/121	47/18866	0.261240647092879	0.427310069141896	0.340245171523304	GTF3C1	1	NK_HBA2
GO:0010559	regulation of glycoprotein biosynthetic process	1/121	47/18866	0.261240647092879	0.427310069141896	0.340245171523304	ITM2C	1	NK_HBA2
GO:0042572	retinol metabolic process	1/121	47/18866	0.261240647092879	0.427310069141896	0.340245171523304	AKR1C3	1	NK_HBA2
GO:1903115	regulation of actin filament-based movement	1/121	47/18866	0.261240647092879	0.427310069141896	0.340245171523304	BIN1	1	NK_HBA2
GO:1990845	adaptive thermogenesis	2/121	155/18866	0.262047586606079	0.428343650250551	0.341068159341737	CXCR4/UCP2	2	NK_HBA2
GO:0034504	protein localization to nucleus	3/121	277/18866	0.262460941577227	0.42873292659511	0.341378120201987	FYN/HSP90AB1/NFKBIA	3	NK_HBA2
GO:0000187	activation of MAPK activity	2/121	156/18866	0.264424347976699	0.431364252999322	0.343473310950786	CXCR4/UBA52	2	NK_HBA2
GO:0008360	regulation of cell shape	2/121	156/18866	0.264424347976699	0.431364252999322	0.343473310950786	FYN/ITGB2	2	NK_HBA2
GO:0031952	regulation of protein autophosphorylation	1/121	48/18866	0.265990627522326	0.432190614573129	0.344131300443018	JUN	1	NK_HBA2
GO:0032784	regulation of DNA-templated transcription, elongation	1/121	48/18866	0.265990627522326	0.432190614573129	0.344131300443018	SUPT4H1	1	NK_HBA2
GO:0033628	regulation of cell adhesion mediated by integrin	1/121	48/18866	0.265990627522326	0.432190614573129	0.344131300443018	CD3E	1	NK_HBA2
GO:0042220	response to cocaine	1/121	48/18866	0.265990627522326	0.432190614573129	0.344131300443018	HSP90AB1	1	NK_HBA2
GO:0051972	regulation of telomerase activity	1/121	48/18866	0.265990627522326	0.432190614573129	0.344131300443018	HSP90AB1	1	NK_HBA2
GO:2001239	regulation of extrinsic apoptotic signaling pathway in absence of ligand	1/121	48/18866	0.265990627522326	0.432190614573129	0.344131300443018	FYN	1	NK_HBA2
GO:0051017	actin filament bundle assembly	2/121	157/18866	0.266801229002899	0.433220044704773	0.344950983050582	PLEK/RGCC	2	NK_HBA2
GO:0002448	mast cell mediated immunity	1/121	49/18866	0.270710317928842	0.436094896624013	0.34724008072228	SPON2	1	NK_HBA2
GO:0002686	negative regulation of leukocyte migration	1/121	49/18866	0.270710317928842	0.436094896624013	0.34724008072228	DUSP1	1	NK_HBA2
GO:0006692	prostanoid metabolic process	1/121	49/18866	0.270710317928842	0.436094896624013	0.34724008072228	AKR1C3	1	NK_HBA2
GO:0006693	prostaglandin metabolic process	1/121	49/18866	0.270710317928842	0.436094896624013	0.34724008072228	AKR1C3	1	NK_HBA2
GO:0010712	regulation of collagen metabolic process	1/121	49/18866	0.270710317928842	0.436094896624013	0.34724008072228	RGCC	1	NK_HBA2
GO:0032663	regulation of interleukin-2 production	1/121	49/18866	0.270710317928842	0.436094896624013	0.34724008072228	XCL1	1	NK_HBA2
GO:0060711	labyrinthine layer development	1/121	49/18866	0.270710317928842	0.436094896624013	0.34724008072228	JUNB	1	NK_HBA2
GO:0070231	T cell apoptotic process	1/121	49/18866	0.270710317928842	0.436094896624013	0.34724008072228	IL7R	1	NK_HBA2
GO:0090151	establishment of protein localization to mitochondrial membrane	1/121	49/18866	0.270710317928842	0.436094896624013	0.34724008072228	GZMB	1	NK_HBA2
GO:1900087	positive regulation of G1/S transition of mitotic cell cycle	1/121	49/18866	0.270710317928842	0.436094896624013	0.34724008072228	RGCC	1	NK_HBA2
GO:2000059	negative regulation of ubiquitin-dependent protein catabolic process	1/121	49/18866	0.270710317928842	0.436094896624013	0.34724008072228	HSP90AB1	1	NK_HBA2
GO:2000107	negative regulation of leukocyte apoptotic process	1/121	49/18866	0.270710317928842	0.436094896624013	0.34724008072228	IL7R	1	NK_HBA2
GO:0016579	protein deubiquitination	3/121	283/18866	0.272859269698642	0.439267521679327	0.349766279925337	ACTB/NFKBIA/UBA52	3	NK_HBA2
GO:0001961	positive regulation of cytokine-mediated signaling pathway	1/121	50/18866	0.275399909868609	0.441036373984611	0.351174726623584	CXCR4	1	NK_HBA2
GO:0003044	regulation of systemic arterial blood pressure mediated by a chemical signal	1/121	50/18866	0.275399909868609	0.441036373984611	0.351174726623584	CYBA	1	NK_HBA2
GO:0008038	neuron recognition	1/121	50/18866	0.275399909868609	0.441036373984611	0.351174726623584	CXCR4	1	NK_HBA2
GO:0010718	positive regulation of epithelial to mesenchymal transition	1/121	50/18866	0.275399909868609	0.441036373984611	0.351174726623584	RGCC	1	NK_HBA2
GO:0014009	glial cell proliferation	1/121	50/18866	0.275399909868609	0.441036373984611	0.351174726623584	ASCL2	1	NK_HBA2
GO:0042987	amyloid precursor protein catabolic process	1/121	50/18866	0.275399909868609	0.441036373984611	0.351174726623584	BIN1	1	NK_HBA2
GO:0061014	positive regulation of mRNA catabolic process	1/121	50/18866	0.275399909868609	0.441036373984611	0.351174726623584	ZFP36L2	1	NK_HBA2
GO:1904707	positive regulation of vascular associated smooth muscle cell proliferation	1/121	50/18866	0.275399909868609	0.441036373984611	0.351174726623584	JUN	1	NK_HBA2
GO:0061572	actin filament bundle organization	2/121	161/18866	0.276307998528113	0.442201224590119	0.352102237634186	PLEK/RGCC	2	NK_HBA2
GO:0051403	stress-activated MAPK cascade	3/121	286/18866	0.278075959033528	0.44356364127856	0.353187060420543	DUSP1/UBA52/ZEB2	3	NK_HBA2
GO:0019827	stem cell population maintenance	2/121	162/18866	0.278684025187869	0.44356364127856	0.353187060420543	ASCL2/ZFP36L2	2	NK_HBA2
GO:2001236	regulation of extrinsic apoptotic signaling pathway	2/121	162/18866	0.278684025187869	0.44356364127856	0.353187060420543	FYN/ITM2C	2	NK_HBA2
GO:0021700	developmental maturation	3/121	287/18866	0.279817162988548	0.44356364127856	0.353187060420543	CD63/CX3CR1/KLF2	3	NK_HBA2
GO:0006984	ER-nucleus signaling pathway	1/121	51/18866	0.280059593696516	0.44356364127856	0.353187060420543	PPP1R15A	1	NK_HBA2
GO:0032873	negative regulation of stress-activated MAPK cascade	1/121	51/18866	0.280059593696516	0.44356364127856	0.353187060420543	DUSP1	1	NK_HBA2
GO:0035176	social behavior	1/121	51/18866	0.280059593696516	0.44356364127856	0.353187060420543	CX3CR1	1	NK_HBA2
GO:0038084	vascular endothelial growth factor signaling pathway	1/121	51/18866	0.280059593696516	0.44356364127856	0.353187060420543	CD63	1	NK_HBA2
GO:0043277	apoptotic cell clearance	1/121	51/18866	0.280059593696516	0.44356364127856	0.353187060420543	TYROBP	1	NK_HBA2
GO:0045912	negative regulation of carbohydrate metabolic process	1/121	51/18866	0.280059593696516	0.44356364127856	0.353187060420543	PLEK	1	NK_HBA2
GO:0048146	positive regulation of fibroblast proliferation	1/121	51/18866	0.280059593696516	0.44356364127856	0.353187060420543	JUN	1	NK_HBA2
GO:0050435	amyloid-beta metabolic process	1/121	51/18866	0.280059593696516	0.44356364127856	0.353187060420543	BIN1	1	NK_HBA2
GO:0060976	coronary vasculature development	1/121	51/18866	0.280059593696516	0.44356364127856	0.353187060420543	SNX17	1	NK_HBA2
GO:0070303	negative regulation of stress-activated protein kinase signaling cascade	1/121	51/18866	0.280059593696516	0.44356364127856	0.353187060420543	DUSP1	1	NK_HBA2
GO:0071675	regulation of mononuclear cell migration	1/121	51/18866	0.280059593696516	0.44356364127856	0.353187060420543	DUSP1	1	NK_HBA2
GO:1903573	negative regulation of response to endoplasmic reticulum stress	1/121	51/18866	0.280059593696516	0.44356364127856	0.353187060420543	PPP1R15A	1	NK_HBA2
GO:0007088	regulation of mitotic nuclear division	2/121	163/18866	0.281059598947093	0.444571970668092	0.353989941585459	DUSP1/RGCC	2	NK_HBA2
GO:0009267	cellular response to starvation	2/121	163/18866	0.281059598947093	0.444571970668092	0.353989941585459	AKR1C3/JUN	2	NK_HBA2
GO:0046661	male sex differentiation	2/121	164/18866	0.283434628577532	0.44683552551377	0.355792294636176	ADGRG1/AKR1C3	2	NK_HBA2
GO:0098727	maintenance of cell number	2/121	164/18866	0.283434628577532	0.44683552551377	0.355792294636176	ASCL2/ZFP36L2	2	NK_HBA2
GO:0006301	postreplication repair	1/121	52/18866	0.284689558573621	0.44683552551377	0.355792294636176	UBA52	1	NK_HBA2
GO:0010883	regulation of lipid storage	1/121	52/18866	0.284689558573621	0.44683552551377	0.355792294636176	NFKBIA	1	NK_HBA2
GO:0031103	axon regeneration	1/121	52/18866	0.284689558573621	0.44683552551377	0.355792294636176	JUN	1	NK_HBA2
GO:0038066	p38MAPK cascade	1/121	52/18866	0.284689558573621	0.44683552551377	0.355792294636176	DUSP1	1	NK_HBA2
GO:0048260	positive regulation of receptor-mediated endocytosis	1/121	52/18866	0.284689558573621	0.44683552551377	0.355792294636176	CD63	1	NK_HBA2
GO:0051445	regulation of meiotic cell cycle	1/121	52/18866	0.284689558573621	0.44683552551377	0.355792294636176	DUSP1	1	NK_HBA2
GO:0051496	positive regulation of stress fiber assembly	1/121	52/18866	0.284689558573621	0.44683552551377	0.355792294636176	RGCC	1	NK_HBA2
GO:0071622	regulation of granulocyte chemotaxis	1/121	52/18866	0.284689558573621	0.44683552551377	0.355792294636176	XCL1	1	NK_HBA2
GO:0072666	establishment of protein localization to vacuole	1/121	52/18866	0.284689558573621	0.44683552551377	0.355792294636176	GNPTAB	1	NK_HBA2
GO:2001238	positive regulation of extrinsic apoptotic signaling pathway	1/121	52/18866	0.284689558573621	0.44683552551377	0.355792294636176	ITM2C	1	NK_HBA2
GO:0010976	positive regulation of neuron projection development	3/121	290/18866	0.285047100664894	0.44683552551377	0.355792294636176	CXCR4/FYN/ZEB2	3	NK_HBA2
GO:0097193	intrinsic apoptotic signaling pathway	3/121	290/18866	0.285047100664894	0.44683552551377	0.355792294636176	PLEKHF1/PPP1R15A/TPT1	3	NK_HBA2
GO:0007093	mitotic cell cycle checkpoint	2/121	166/18866	0.288182696374954	0.448885612926626	0.357424674478818	DUSP1/RGCC	2	NK_HBA2
GO:1903531	negative regulation of secretion by cell	2/121	166/18866	0.288182696374954	0.448885612926626	0.357424674478818	HLA-F/RGCC	2	NK_HBA2
GO:2001242	regulation of intrinsic apoptotic signaling pathway	2/121	166/18866	0.288182696374954	0.448885612926626	0.357424674478818	PLEKHF1/TPT1	2	NK_HBA2
GO:0000731	DNA synthesis involved in DNA repair	1/121	53/18866	0.289289992474577	0.448885612926626	0.357424674478818	UBA52	1	NK_HBA2
GO:0008333	endosome to lysosome transport	1/121	53/18866	0.289289992474577	0.448885612926626	0.357424674478818	BIN1	1	NK_HBA2
GO:0032731	positive regulation of interleukin-1 beta production	1/121	53/18866	0.289289992474577	0.448885612926626	0.357424674478818	TYROBP	1	NK_HBA2
GO:0032964	collagen biosynthetic process	1/121	53/18866	0.289289992474577	0.448885612926626	0.357424674478818	RGCC	1	NK_HBA2
GO:0035384	thioester biosynthetic process	1/121	53/18866	0.289289992474577	0.448885612926626	0.357424674478818	TECR	1	NK_HBA2
GO:0043331	response to dsRNA	1/121	53/18866	0.289289992474577	0.448885612926626	0.357424674478818	NFKBIA	1	NK_HBA2
GO:0045599	negative regulation of fat cell differentiation	1/121	53/18866	0.289289992474577	0.448885612926626	0.357424674478818	ZFP36L2	1	NK_HBA2
GO:0045744	negative regulation of G protein-coupled receptor signaling pathway	1/121	53/18866	0.289289992474577	0.448885612926626	0.357424674478818	PLEK	1	NK_HBA2
GO:0048168	regulation of neuronal synaptic plasticity	1/121	53/18866	0.289289992474577	0.448885612926626	0.357424674478818	SYNGR1	1	NK_HBA2
GO:0051703	intraspecies interaction between organisms	1/121	53/18866	0.289289992474577	0.448885612926626	0.357424674478818	CX3CR1	1	NK_HBA2
GO:0071616	acyl-CoA biosynthetic process	1/121	53/18866	0.289289992474577	0.448885612926626	0.357424674478818	TECR	1	NK_HBA2
GO:0072698	protein localization to microtubule cytoskeleton	1/121	53/18866	0.289289992474577	0.448885612926626	0.357424674478818	ABHD17A	1	NK_HBA2
GO:2000772	regulation of cellular senescence	1/121	53/18866	0.289289992474577	0.448885612926626	0.357424674478818	YPEL3	1	NK_HBA2
GO:0034250	positive regulation of cellular amide metabolic process	2/121	167/18866	0.290555557888342	0.450563656624064	0.358760814923168	PPP1R15A/RPS9	2	NK_HBA2
GO:0050768	negative regulation of neurogenesis	3/121	295/18866	0.293782231453667	0.453677014593816	0.361239822774677	ADGRG1/ASCL2/ITM2C	3	NK_HBA2
GO:0006376	mRNA splice site selection	1/121	54/18866	0.293861082195014	0.453677014593816	0.361239822774677	LUC7L3	1	NK_HBA2
GO:0006584	catecholamine metabolic process	1/121	54/18866	0.293861082195014	0.453677014593816	0.361239822774677	ITGB2	1	NK_HBA2
GO:0009712	catechol-containing compound metabolic process	1/121	54/18866	0.293861082195014	0.453677014593816	0.361239822774677	ITGB2	1	NK_HBA2
GO:0010524	positive regulation of calcium ion transport into cytosol	1/121	54/18866	0.293861082195014	0.453677014593816	0.361239822774677	XCL1	1	NK_HBA2
GO:0051438	regulation of ubiquitin-protein transferase activity	1/121	54/18866	0.293861082195014	0.453677014593816	0.361239822774677	RPS2	1	NK_HBA2
GO:1903018	regulation of glycoprotein metabolic process	1/121	54/18866	0.293861082195014	0.453677014593816	0.361239822774677	ITM2C	1	NK_HBA2
GO:0003015	heart process	3/121	297/18866	0.297281817464298	0.457800735855264	0.36452333128346	BIN1/CXCR4/FYN	3	NK_HBA2
GO:0001954	positive regulation of cell-matrix adhesion	1/121	55/18866	0.298403013358867	0.457800735855264	0.36452333128346	CD3E	1	NK_HBA2
GO:0002931	response to ischemia	1/121	55/18866	0.298403013358867	0.457800735855264	0.36452333128346	CX3CR1	1	NK_HBA2
GO:0032655	regulation of interleukin-12 production	1/121	55/18866	0.298403013358867	0.457800735855264	0.36452333128346	LTB	1	NK_HBA2
GO:0032781	positive regulation of ATPase activity	1/121	55/18866	0.298403013358867	0.457800735855264	0.36452333128346	DNAJB1	1	NK_HBA2
GO:0036297	interstrand cross-link repair	1/121	55/18866	0.298403013358867	0.457800735855264	0.36452333128346	UBA52	1	NK_HBA2
GO:0051353	positive regulation of oxidoreductase activity	1/121	55/18866	0.298403013358867	0.457800735855264	0.36452333128346	CYBA	1	NK_HBA2
GO:0071825	protein-lipid complex subunit organization	1/121	55/18866	0.298403013358867	0.457800735855264	0.36452333128346	BIN1	1	NK_HBA2
GO:0097345	mitochondrial outer membrane permeabilization	1/121	55/18866	0.298403013358867	0.457800735855264	0.36452333128346	GZMB	1	NK_HBA2
GO:2000649	regulation of sodium ion transmembrane transporter activity	1/121	55/18866	0.298403013358867	0.457800735855264	0.36452333128346	FXYD5	1	NK_HBA2
GO:0007584	response to nutrient	2/121	171/18866	0.300037180022267	0.459253642894428	0.36568020691183	AKR1C3/CD3E	2	NK_HBA2
GO:0030307	positive regulation of cell growth	2/121	171/18866	0.300037180022267	0.459253642894428	0.36568020691183	CXCR4/CYBA	2	NK_HBA2
GO:0051170	import into nucleus	2/121	171/18866	0.300037180022267	0.459253642894428	0.36568020691183	HSP90AB1/NFKBIA	2	NK_HBA2
GO:0032102	negative regulation of response to external stimulus	4/121	433/18866	0.302207300159378	0.459253642894428	0.36568020691183	CST7/DUSP1/HLA-A/HLA-F	4	NK_HBA2
GO:0050808	synapse organization	4/121	433/18866	0.302207300159378	0.459253642894428	0.36568020691183	ABHD17A/ACTB/CX3CR1/FYN	4	NK_HBA2
GO:0050806	positive regulation of synaptic transmission	2/121	172/18866	0.302404710438324	0.459253642894428	0.36568020691183	CX3CR1/TYROBP	2	NK_HBA2
GO:1990138	neuron projection extension	2/121	172/18866	0.302404710438324	0.459253642894428	0.36568020691183	CXCR4/HSP90AB1	2	NK_HBA2
GO:0031098	stress-activated protein kinase signaling cascade	3/121	300/18866	0.302536109430747	0.459253642894428	0.36568020691183	DUSP1/UBA52/ZEB2	3	NK_HBA2
GO:0070646	protein modification by small protein removal	3/121	300/18866	0.302536109430747	0.459253642894428	0.36568020691183	ACTB/NFKBIA/UBA52	3	NK_HBA2
GO:0001755	neural crest cell migration	1/121	56/18866	0.302915970425667	0.459253642894428	0.36568020691183	ZEB2	1	NK_HBA2
GO:0002712	regulation of B cell mediated immunity	1/121	56/18866	0.302915970425667	0.459253642894428	0.36568020691183	XCL1	1	NK_HBA2
GO:0002889	regulation of immunoglobulin mediated immune response	1/121	56/18866	0.302915970425667	0.459253642894428	0.36568020691183	XCL1	1	NK_HBA2
GO:0006977	DNA damage response, signal transduction by p53 class mediator resulting in cell cycle arrest	1/121	56/18866	0.302915970425667	0.459253642894428	0.36568020691183	RGCC	1	NK_HBA2
GO:0010332	response to gamma radiation	1/121	56/18866	0.302915970425667	0.459253642894428	0.36568020691183	CYBA	1	NK_HBA2
GO:0030071	regulation of mitotic metaphase/anaphase transition	1/121	56/18866	0.302915970425667	0.459253642894428	0.36568020691183	DUSP1	1	NK_HBA2
GO:0031529	ruffle organization	1/121	56/18866	0.302915970425667	0.459253642894428	0.36568020691183	PLEK	1	NK_HBA2
GO:0043113	receptor clustering	1/121	56/18866	0.302915970425667	0.459253642894428	0.36568020691183	ITGB2	1	NK_HBA2
GO:0086002	cardiac muscle cell action potential involved in contraction	1/121	56/18866	0.302915970425667	0.459253642894428	0.36568020691183	BIN1	1	NK_HBA2
GO:1904645	response to amyloid-beta	1/121	56/18866	0.302915970425667	0.459253642894428	0.36568020691183	FYN	1	NK_HBA2
GO:0052548	regulation of endopeptidase activity	4/121	434/18866	0.303651622433841	0.459784923288187	0.366103238339722	BIN1/CST7/FYN/SERPINB1	4	NK_HBA2
GO:0006633	fatty acid biosynthetic process	2/121	173/18866	0.304770926989107	0.459784923288187	0.366103238339722	AKR1C3/TECR	2	NK_HBA2
GO:0021543	pallium development	2/121	173/18866	0.304770926989107	0.459784923288187	0.366103238339722	ADGRG1/ZEB2	2	NK_HBA2
GO:0033209	tumor necrosis factor-mediated signaling pathway	2/121	173/18866	0.304770926989107	0.459784923288187	0.366103238339722	LTB/NFKBIA	2	NK_HBA2
GO:0048660	regulation of smooth muscle cell proliferation	2/121	173/18866	0.304770926989107	0.459784923288187	0.366103238339722	CYBA/JUN	2	NK_HBA2
GO:0050954	sensory perception of mechanical stimulus	2/121	173/18866	0.304770926989107	0.459784923288187	0.366103238339722	CXCR4/FYN	2	NK_HBA2
GO:0001659	temperature homeostasis	2/121	174/18866	0.307135749654682	0.459784923288187	0.366103238339722	CXCR4/UCP2	2	NK_HBA2
GO:0030833	regulation of actin filament polymerization	2/121	174/18866	0.307135749654682	0.459784923288187	0.366103238339722	BIN1/COTL1	2	NK_HBA2
GO:0097696	receptor signaling pathway via STAT	2/121	174/18866	0.307135749654682	0.459784923288187	0.366103238339722	FYN/IL7R	2	NK_HBA2
GO:0002090	regulation of receptor internalization	1/121	57/18866	0.307400136697783	0.459784923288187	0.366103238339722	CD63	1	NK_HBA2
GO:0032615	interleukin-12 production	1/121	57/18866	0.307400136697783	0.459784923288187	0.366103238339722	LTB	1	NK_HBA2
GO:0044380	protein localization to cytoskeleton	1/121	57/18866	0.307400136697783	0.459784923288187	0.366103238339722	ABHD17A	1	NK_HBA2
GO:0045840	positive regulation of mitotic nuclear division	1/121	57/18866	0.307400136697783	0.459784923288187	0.366103238339722	RGCC	1	NK_HBA2
GO:0046148	pigment biosynthetic process	1/121	57/18866	0.307400136697783	0.459784923288187	0.366103238339722	ZEB2	1	NK_HBA2
GO:0060760	positive regulation of response to cytokine stimulus	1/121	57/18866	0.307400136697783	0.459784923288187	0.366103238339722	CXCR4	1	NK_HBA2
GO:0071398	cellular response to fatty acid	1/121	57/18866	0.307400136697783	0.459784923288187	0.366103238339722	AKR1C3	1	NK_HBA2
GO:0072431	signal transduction involved in mitotic G1 DNA damage checkpoint	1/121	57/18866	0.307400136697783	0.459784923288187	0.366103238339722	RGCC	1	NK_HBA2
GO:0075733	intracellular transport of virus	1/121	57/18866	0.307400136697783	0.459784923288187	0.366103238339722	UBA52	1	NK_HBA2
GO:0097120	receptor localization to synapse	1/121	57/18866	0.307400136697783	0.459784923288187	0.366103238339722	TYROBP	1	NK_HBA2
GO:0098900	regulation of action potential	1/121	57/18866	0.307400136697783	0.459784923288187	0.366103238339722	BIN1	1	NK_HBA2
GO:1902400	intracellular signal transduction involved in G1 DNA damage checkpoint	1/121	57/18866	0.307400136697783	0.459784923288187	0.366103238339722	RGCC	1	NK_HBA2
GO:1905517	macrophage migration	1/121	57/18866	0.307400136697783	0.459784923288187	0.366103238339722	CX3CR1	1	NK_HBA2
GO:0048659	smooth muscle cell proliferation	2/121	175/18866	0.309499099478224	0.462359155325527	0.368152967761836	CYBA/JUN	2	NK_HBA2
GO:1901568	fatty acid derivative metabolic process	2/121	175/18866	0.309499099478224	0.462359155325527	0.368152967761836	AKR1C3/TECR	2	NK_HBA2
GO:0000768	syncytium formation by plasma membrane fusion	1/121	58/18866	0.311855694327618	0.462771912686283	0.368481625355348	TYROBP	1	NK_HBA2
GO:0007091	metaphase/anaphase transition of mitotic cell cycle	1/121	58/18866	0.311855694327618	0.462771912686283	0.368481625355348	DUSP1	1	NK_HBA2
GO:0007566	embryo implantation	1/121	58/18866	0.311855694327618	0.462771912686283	0.368481625355348	IGFBP7	1	NK_HBA2
GO:0019369	arachidonic acid metabolic process	1/121	58/18866	0.311855694327618	0.462771912686283	0.368481625355348	AKR1C3	1	NK_HBA2
GO:0046128	purine ribonucleoside metabolic process	1/121	58/18866	0.311855694327618	0.462771912686283	0.368481625355348	GIMAP7	1	NK_HBA2
GO:0051055	negative regulation of lipid biosynthetic process	1/121	58/18866	0.311855694327618	0.462771912686283	0.368481625355348	AKR1C3	1	NK_HBA2
GO:0140253	cell-cell fusion	1/121	58/18866	0.311855694327618	0.462771912686283	0.368481625355348	TYROBP	1	NK_HBA2
GO:1900408	negative regulation of cellular response to oxidative stress	1/121	58/18866	0.311855694327618	0.462771912686283	0.368481625355348	FYN	1	NK_HBA2
GO:1902099	regulation of metaphase/anaphase transition of cell cycle	1/121	58/18866	0.311855694327618	0.462771912686283	0.368481625355348	DUSP1	1	NK_HBA2
GO:1903202	negative regulation of oxidative stress-induced cell death	1/121	58/18866	0.311855694327618	0.462771912686283	0.368481625355348	FYN	1	NK_HBA2
GO:1903749	positive regulation of establishment of protein localization to mitochondrion	1/121	58/18866	0.311855694327618	0.462771912686283	0.368481625355348	GZMB	1	NK_HBA2
GO:0070372	regulation of ERK1 and ERK2 cascade	3/121	306/18866	0.313058445207229	0.464275160861873	0.369678585058106	DUSP1/JUN/XCL1	3	NK_HBA2
GO:0006636	unsaturated fatty acid biosynthetic process	1/121	59/18866	0.316282824324766	0.464831273947568	0.370121389489579	AKR1C3	1	NK_HBA2
GO:0031102	neuron projection regeneration	1/121	59/18866	0.316282824324766	0.464831273947568	0.370121389489579	JUN	1	NK_HBA2
GO:0031663	lipopolysaccharide-mediated signaling pathway	1/121	59/18866	0.316282824324766	0.464831273947568	0.370121389489579	NFKBIA	1	NK_HBA2
GO:0042306	regulation of protein import into nucleus	1/121	59/18866	0.316282824324766	0.464831273947568	0.370121389489579	HSP90AB1	1	NK_HBA2
GO:0043030	regulation of macrophage activation	1/121	59/18866	0.316282824324766	0.464831273947568	0.370121389489579	CST7	1	NK_HBA2
GO:0043486	histone exchange	1/121	59/18866	0.316282824324766	0.464831273947568	0.370121389489579	PTMA	1	NK_HBA2
GO:0045454	cell redox homeostasis	1/121	59/18866	0.316282824324766	0.464831273947568	0.370121389489579	CYBA	1	NK_HBA2
GO:0045815	positive regulation of gene expression, epigenetic	1/121	59/18866	0.316282824324766	0.464831273947568	0.370121389489579	ACTB	1	NK_HBA2
GO:0046456	icosanoid biosynthetic process	1/121	59/18866	0.316282824324766	0.464831273947568	0.370121389489579	AKR1C3	1	NK_HBA2
GO:0050707	regulation of cytokine secretion	1/121	59/18866	0.316282824324766	0.464831273947568	0.370121389489579	RGCC	1	NK_HBA2
GO:0071385	cellular response to glucocorticoid stimulus	1/121	59/18866	0.316282824324766	0.464831273947568	0.370121389489579	ZFP36L2	1	NK_HBA2
GO:0072413	signal transduction involved in mitotic cell cycle checkpoint	1/121	59/18866	0.316282824324766	0.464831273947568	0.370121389489579	RGCC	1	NK_HBA2
GO:1901799	negative regulation of proteasomal protein catabolic process	1/121	59/18866	0.316282824324766	0.464831273947568	0.370121389489579	HSP90AB1	1	NK_HBA2
GO:1902402	signal transduction involved in mitotic DNA damage checkpoint	1/121	59/18866	0.316282824324766	0.464831273947568	0.370121389489579	RGCC	1	NK_HBA2
GO:1902403	signal transduction involved in mitotic DNA integrity checkpoint	1/121	59/18866	0.316282824324766	0.464831273947568	0.370121389489579	RGCC	1	NK_HBA2
GO:0006941	striated muscle contraction	2/121	178/18866	0.316579538062562	0.464988073012658	0.370246240572314	BIN1/CXCR4	2	NK_HBA2
GO:0090287	regulation of cellular response to growth factor stimulus	3/121	310/18866	0.320080150930425	0.467366370434753	0.372139957273021	CD63/HSP90AB1/UBA52	3	NK_HBA2
GO:0001836	release of cytochrome c from mitochondria	1/121	60/18866	0.320681706563118	0.467366370434753	0.372139957273021	JUN	1	NK_HBA2
GO:0006949	syncytium formation	1/121	60/18866	0.320681706563118	0.467366370434753	0.372139957273021	TYROBP	1	NK_HBA2
GO:0030865	cortical cytoskeleton organization	1/121	60/18866	0.320681706563118	0.467366370434753	0.372139957273021	PLEK	1	NK_HBA2
GO:0032515	negative regulation of phosphoprotein phosphatase activity	1/121	60/18866	0.320681706563118	0.467366370434753	0.372139957273021	PPP1R15A	1	NK_HBA2
GO:0032732	positive regulation of interleukin-1 production	1/121	60/18866	0.320681706563118	0.467366370434753	0.372139957273021	TYROBP	1	NK_HBA2
GO:0035904	aorta development	1/121	60/18866	0.320681706563118	0.467366370434753	0.372139957273021	SNX17	1	NK_HBA2
GO:0044784	metaphase/anaphase transition of cell cycle	1/121	60/18866	0.320681706563118	0.467366370434753	0.372139957273021	DUSP1	1	NK_HBA2
GO:0061077	chaperone-mediated protein folding	1/121	60/18866	0.320681706563118	0.467366370434753	0.372139957273021	DNAJB1	1	NK_HBA2
GO:0061098	positive regulation of protein tyrosine kinase activity	1/121	60/18866	0.320681706563118	0.467366370434753	0.372139957273021	FYN	1	NK_HBA2
GO:1902808	positive regulation of cell cycle G1/S phase transition	1/121	60/18866	0.320681706563118	0.467366370434753	0.372139957273021	RGCC	1	NK_HBA2
GO:1902883	negative regulation of response to oxidative stress	1/121	60/18866	0.320681706563118	0.467366370434753	0.372139957273021	FYN	1	NK_HBA2
GO:2000242	negative regulation of reproductive process	1/121	60/18866	0.320681706563118	0.467366370434753	0.372139957273021	DUSP1	1	NK_HBA2
GO:0045619	regulation of lymphocyte differentiation	2/121	181/18866	0.323643978567116	0.471402866401032	0.375354012736675	IL7R/ZFP36L2	2	NK_HBA2
GO:0002381	immunoglobulin production involved in immunoglobulin mediated immune response	1/121	61/18866	0.325052519787933	0.471489932377636	0.375423338924571	XCL1	1	NK_HBA2
GO:0010965	regulation of mitotic sister chromatid separation	1/121	61/18866	0.325052519787933	0.471489932377636	0.375423338924571	DUSP1	1	NK_HBA2
GO:0042278	purine nucleoside metabolic process	1/121	61/18866	0.325052519787933	0.471489932377636	0.375423338924571	GIMAP7	1	NK_HBA2
GO:0043954	cellular component maintenance	1/121	61/18866	0.325052519787933	0.471489932377636	0.375423338924571	FYN	1	NK_HBA2
GO:0045071	negative regulation of viral genome replication	1/121	61/18866	0.325052519787933	0.471489932377636	0.375423338924571	ISG20	1	NK_HBA2
GO:0090342	regulation of cell aging	1/121	61/18866	0.325052519787933	0.471489932377636	0.375423338924571	YPEL3	1	NK_HBA2
GO:1902110	positive regulation of mitochondrial membrane permeability involved in apoptotic process	1/121	61/18866	0.325052519787933	0.471489932377636	0.375423338924571	GZMB	1	NK_HBA2
GO:1903532	positive regulation of secretion by cell	3/121	313/18866	0.325348279465099	0.471639360101361	0.375542320584871	HLA-F/ITGB2/RGCC	3	NK_HBA2
GO:0006417	regulation of translation	4/121	450/18866	0.326856899012736	0.473545785603413	0.377060309789395	GZMB/PPP1R15A/RPS9/ZFP36L2	4	NK_HBA2
GO:0001959	regulation of cytokine-mediated signaling pathway	2/121	183/18866	0.32834374380195	0.473856934539165	0.377308061786503	CXCR4/HSP90AB1	2	NK_HBA2
GO:0043433	negative regulation of DNA-binding transcription factor activity	2/121	183/18866	0.32834374380195	0.473856934539165	0.377308061786503	NFKBIA/XCL1	2	NK_HBA2
GO:1903034	regulation of response to wounding	2/121	183/18866	0.32834374380195	0.473856934539165	0.377308061786503	CXCR4/PLEK	2	NK_HBA2
GO:0007405	neuroblast proliferation	1/121	62/18866	0.329395441622853	0.473856934539165	0.377308061786503	CX3CR1	1	NK_HBA2
GO:0030888	regulation of B cell proliferation	1/121	62/18866	0.329395441622853	0.473856934539165	0.377308061786503	TYROBP	1	NK_HBA2
GO:0034113	heterotypic cell-cell adhesion	1/121	62/18866	0.329395441622853	0.473856934539165	0.377308061786503	ITGB2	1	NK_HBA2
GO:0048488	synaptic vesicle endocytosis	1/121	62/18866	0.329395441622853	0.473856934539165	0.377308061786503	ACTB	1	NK_HBA2
GO:0048857	neural nucleus development	1/121	62/18866	0.329395441622853	0.473856934539165	0.377308061786503	ACTB	1	NK_HBA2
GO:0051851	modulation by host of symbiont process	1/121	62/18866	0.329395441622853	0.473856934539165	0.377308061786503	JUN	1	NK_HBA2
GO:0140238	presynaptic endocytosis	1/121	62/18866	0.329395441622853	0.473856934539165	0.377308061786503	ACTB	1	NK_HBA2
GO:1904589	regulation of protein import	1/121	62/18866	0.329395441622853	0.473856934539165	0.377308061786503	HSP90AB1	1	NK_HBA2
GO:2001244	positive regulation of intrinsic apoptotic signaling pathway	1/121	62/18866	0.329395441622853	0.473856934539165	0.377308061786503	PLEKHF1	1	NK_HBA2
GO:0038061	NIK/NF-kappaB signaling	2/121	184/18866	0.330690455446859	0.475440390410379	0.378568886778487	LITAF/NFKBIA	2	NK_HBA2
GO:0050673	epithelial cell proliferation	4/121	453/18866	0.331223735426921	0.475927469518307	0.37895672298126	CYBA/JUN/RGCC/SERPINB1	4	NK_HBA2
GO:0006081	cellular aldehyde metabolic process	1/121	63/18866	0.333710648576885	0.478097164559507	0.380684340266125	AKR1C3	1	NK_HBA2
GO:0031571	mitotic G1 DNA damage checkpoint	1/121	63/18866	0.333710648576885	0.478097164559507	0.380684340266125	RGCC	1	NK_HBA2
GO:0070059	intrinsic apoptotic signaling pathway in response to endoplasmic reticulum stress	1/121	63/18866	0.333710648576885	0.478097164559507	0.380684340266125	PPP1R15A	1	NK_HBA2
GO:1902686	mitochondrial outer membrane permeabilization involved in programmed cell death	1/121	63/18866	0.333710648576885	0.478097164559507	0.380684340266125	GZMB	1	NK_HBA2
GO:2000514	regulation of CD4-positive, alpha-beta T cell activation	1/121	63/18866	0.333710648576885	0.478097164559507	0.380684340266125	XCL1	1	NK_HBA2
GO:0043488	regulation of mRNA stability	2/121	186/18866	0.335377192431995	0.48002430608104	0.382218824578326	UBA52/ZFP36L2	2	NK_HBA2
GO:0051961	negative regulation of nervous system development	3/121	319/18866	0.335884972782204	0.48002430608104	0.382218824578326	ADGRG1/ASCL2/ITM2C	3	NK_HBA2
GO:0050821	protein stabilization	2/121	187/18866	0.337717082890953	0.48002430608104	0.382218824578326	HSP90AB1/TYROBP	2	NK_HBA2
GO:0030166	proteoglycan biosynthetic process	1/121	64/18866	0.337998316051341	0.48002430608104	0.382218824578326	B3GAT1	1	NK_HBA2
GO:0033344	cholesterol efflux	1/121	64/18866	0.337998316051341	0.48002430608104	0.382218824578326	NFKBIA	1	NK_HBA2
GO:0042130	negative regulation of T cell proliferation	1/121	64/18866	0.337998316051341	0.48002430608104	0.382218824578326	XCL1	1	NK_HBA2
GO:0044783	G1 DNA damage checkpoint	1/121	64/18866	0.337998316051341	0.48002430608104	0.382218824578326	RGCC	1	NK_HBA2
GO:0044819	mitotic G1/S transition checkpoint	1/121	64/18866	0.337998316051341	0.48002430608104	0.382218824578326	RGCC	1	NK_HBA2
GO:0046173	polyol biosynthetic process	1/121	64/18866	0.337998316051341	0.48002430608104	0.382218824578326	PLEK	1	NK_HBA2
GO:0046794	transport of virus	1/121	64/18866	0.337998316051341	0.48002430608104	0.382218824578326	UBA52	1	NK_HBA2
GO:0051306	mitotic sister chromatid separation	1/121	64/18866	0.337998316051341	0.48002430608104	0.382218824578326	DUSP1	1	NK_HBA2
GO:0051926	negative regulation of calcium ion transport	1/121	64/18866	0.337998316051341	0.48002430608104	0.382218824578326	BIN1	1	NK_HBA2
GO:0060135	maternal process involved in female pregnancy	1/121	64/18866	0.337998316051341	0.48002430608104	0.382218824578326	JUNB	1	NK_HBA2
GO:1900449	regulation of glutamate receptor signaling pathway	1/121	64/18866	0.337998316051341	0.48002430608104	0.382218824578326	FYN	1	NK_HBA2
GO:2000401	regulation of lymphocyte migration	1/121	64/18866	0.337998316051341	0.48002430608104	0.382218824578326	XCL1	1	NK_HBA2
GO:0031345	negative regulation of cell projection organization	2/121	188/18866	0.340054566308796	0.482384651453694	0.384098246979454	FYN/ITM2C	2	NK_HBA2
GO:0051783	regulation of nuclear division	2/121	188/18866	0.340054566308796	0.482384651453694	0.384098246979454	DUSP1/RGCC	2	NK_HBA2
GO:0010573	vascular endothelial growth factor production	1/121	65/18866	0.342258618346724	0.482897577146436	0.384506663496893	ADGRG1	1	NK_HBA2
GO:0031646	positive regulation of nervous system process	1/121	65/18866	0.342258618346724	0.482897577146436	0.384506663496893	CST7	1	NK_HBA2
GO:0035308	negative regulation of protein dephosphorylation	1/121	65/18866	0.342258618346724	0.482897577146436	0.384506663496893	PPP1R15A	1	NK_HBA2
GO:0035794	positive regulation of mitochondrial membrane permeability	1/121	65/18866	0.342258618346724	0.482897577146436	0.384506663496893	GZMB	1	NK_HBA2
GO:0048247	lymphocyte chemotaxis	1/121	65/18866	0.342258618346724	0.482897577146436	0.384506663496893	XCL1	1	NK_HBA2
GO:0048278	vesicle docking	1/121	65/18866	0.342258618346724	0.482897577146436	0.384506663496893	PLEK	1	NK_HBA2
GO:0051205	protein insertion into membrane	1/121	65/18866	0.342258618346724	0.482897577146436	0.384506663496893	GZMB	1	NK_HBA2
GO:1902305	regulation of sodium ion transmembrane transport	1/121	65/18866	0.342258618346724	0.482897577146436	0.384506663496893	FXYD5	1	NK_HBA2
GO:1905953	negative regulation of lipid localization	1/121	65/18866	0.342258618346724	0.482897577146436	0.384506663496893	NFKBIA	1	NK_HBA2
GO:0007369	gastrulation	2/121	189/18866	0.342389577584416	0.482897577146436	0.384506663496893	DUSP1/ITGB2	2	NK_HBA2
GO:0051235	maintenance of location	3/121	324/18866	0.344661389242929	0.48562743958324	0.386680313453026	CYBA/NFKBIA/XCL1	3	NK_HBA2
GO:0051048	negative regulation of secretion	2/121	190/18866	0.344722052536202	0.48562743958324	0.386680313453026	HLA-F/RGCC	2	NK_HBA2
GO:0032715	negative regulation of interleukin-6 production	1/121	66/18866	0.346491728669582	0.485882670518319	0.386883540803737	KLF2	1	NK_HBA2
GO:0044766	multi-organism transport	1/121	66/18866	0.346491728669582	0.485882670518319	0.386883540803737	UBA52	1	NK_HBA2
GO:0046824	positive regulation of nucleocytoplasmic transport	1/121	66/18866	0.346491728669582	0.485882670518319	0.386883540803737	HSP90AB1	1	NK_HBA2
GO:0050922	negative regulation of chemotaxis	1/121	66/18866	0.346491728669582	0.485882670518319	0.386883540803737	DUSP1	1	NK_HBA2
GO:1902108	regulation of mitochondrial membrane permeability involved in apoptotic process	1/121	66/18866	0.346491728669582	0.485882670518319	0.386883540803737	GZMB	1	NK_HBA2
GO:1902579	multi-organism localization	1/121	66/18866	0.346491728669582	0.485882670518319	0.386883540803737	UBA52	1	NK_HBA2
GO:1905818	regulation of chromosome separation	1/121	66/18866	0.346491728669582	0.485882670518319	0.386883540803737	DUSP1	1	NK_HBA2
GO:2000378	negative regulation of reactive oxygen species metabolic process	1/121	66/18866	0.346491728669582	0.485882670518319	0.386883540803737	FYN	1	NK_HBA2
GO:0021953	central nervous system neuron differentiation	2/121	192/18866	0.349379141285731	0.488700206966915	0.389127001095115	HSP90AB1/ZEB2	2	NK_HBA2
GO:0052547	regulation of peptidase activity	4/121	466/18866	0.350180119359269	0.488700206966915	0.389127001095115	BIN1/CST7/FYN/SERPINB1	4	NK_HBA2
GO:0007040	lysosome organization	1/121	67/18866	0.350697819139315	0.488700206966915	0.389127001095115	GNPTAB	1	NK_HBA2
GO:0033866	nucleoside bisphosphate biosynthetic process	1/121	67/18866	0.350697819139315	0.488700206966915	0.389127001095115	TECR	1	NK_HBA2
GO:0034030	ribonucleoside bisphosphate biosynthetic process	1/121	67/18866	0.350697819139315	0.488700206966915	0.389127001095115	TECR	1	NK_HBA2
GO:0034033	purine nucleoside bisphosphate biosynthetic process	1/121	67/18866	0.350697819139315	0.488700206966915	0.389127001095115	TECR	1	NK_HBA2
GO:0034332	adherens junction organization	1/121	67/18866	0.350697819139315	0.488700206966915	0.389127001095115	ACTB	1	NK_HBA2
GO:0042255	ribosome assembly	1/121	67/18866	0.350697819139315	0.488700206966915	0.389127001095115	RPS10	1	NK_HBA2
GO:0070613	regulation of protein processing	1/121	67/18866	0.350697819139315	0.488700206966915	0.389127001095115	CST7	1	NK_HBA2
GO:0080171	lytic vacuole organization	1/121	67/18866	0.350697819139315	0.488700206966915	0.389127001095115	GNPTAB	1	NK_HBA2
GO:1905710	positive regulation of membrane permeability	1/121	67/18866	0.350697819139315	0.488700206966915	0.389127001095115	GZMB	1	NK_HBA2
GO:0030041	actin filament polymerization	2/121	193/18866	0.351703631237619	0.489822871735033	0.390020921679197	BIN1/COTL1	2	NK_HBA2
GO:0060249	anatomical structure homeostasis	4/121	469/18866	0.354559142998805	0.492281274243324	0.391978421966487	ACTB/HSP90AB1/IGHA1/IGKC	4	NK_HBA2
GO:0002637	regulation of immunoglobulin production	1/121	68/18866	0.354877060794943	0.492281274243324	0.391978421966487	XCL1	1	NK_HBA2
GO:0006625	protein targeting to peroxisome	1/121	68/18866	0.354877060794943	0.492281274243324	0.391978421966487	UBA52	1	NK_HBA2
GO:0071479	cellular response to ionizing radiation	1/121	68/18866	0.354877060794943	0.492281274243324	0.391978421966487	CYBA	1	NK_HBA2
GO:0072662	protein localization to peroxisome	1/121	68/18866	0.354877060794943	0.492281274243324	0.391978421966487	UBA52	1	NK_HBA2
GO:0072663	establishment of protein localization to peroxisome	1/121	68/18866	0.354877060794943	0.492281274243324	0.391978421966487	UBA52	1	NK_HBA2
GO:0072665	protein localization to vacuole	1/121	68/18866	0.354877060794943	0.492281274243324	0.391978421966487	GNPTAB	1	NK_HBA2
GO:0043487	regulation of RNA stability	2/121	195/18866	0.356344199325444	0.493756656709718	0.393153193629014	UBA52/ZFP36L2	2	NK_HBA2
GO:0050731	positive regulation of peptidyl-tyrosine phosphorylation	2/121	195/18866	0.356344199325444	0.493756656709718	0.393153193629014	CD3E/FYN	2	NK_HBA2
GO:0032147	activation of protein kinase activity	3/121	331/18866	0.356933274879032	0.494292995828518	0.393580253061143	CXCR4/RGCC/UBA52	3	NK_HBA2
GO:0060759	regulation of response to cytokine stimulus	2/121	196/18866	0.358660158894762	0.495793165323741	0.394774761368053	CXCR4/HSP90AB1	2	NK_HBA2
GO:0008202	steroid metabolic process	3/121	332/18866	0.358684381014401	0.495793165323741	0.394774761368053	AKR1C3/IGFBP7/SNX17	3	NK_HBA2
GO:0007004	telomere maintenance via telomerase	1/121	69/18866	0.359029623601827	0.495793165323741	0.394774761368053	HSP90AB1	1	NK_HBA2
GO:0035914	skeletal muscle cell differentiation	1/121	69/18866	0.359029623601827	0.495793165323741	0.394774761368053	FOS	1	NK_HBA2
GO:1903317	regulation of protein maturation	1/121	69/18866	0.359029623601827	0.495793165323741	0.394774761368053	CST7	1	NK_HBA2
GO:0031667	response to nutrient levels	4/121	473/18866	0.360398504541571	0.497122401698548	0.395833164366254	AKR1C3/CD3E/CYBA/JUN	4	NK_HBA2
GO:0051346	negative regulation of hydrolase activity	4/121	473/18866	0.360398504541571	0.497122401698548	0.395833164366254	BIN1/CST7/PPP1R15A/SERPINB1	4	NK_HBA2
GO:0006694	steroid biosynthetic process	2/121	197/18866	0.360973157873022	0.497634544966357	0.396240957878703	AKR1C3/IGFBP7	2	NK_HBA2
GO:0001756	somitogenesis	1/121	70/18866	0.363155676458356	0.499692996865572	0.397879997934387	ZEB2	1	NK_HBA2
GO:0032370	positive regulation of lipid transport	1/121	70/18866	0.363155676458356	0.499692996865572	0.397879997934387	NFKBIA	1	NK_HBA2
GO:0032374	regulation of cholesterol transport	1/121	70/18866	0.363155676458356	0.499692996865572	0.397879997934387	NFKBIA	1	NK_HBA2
GO:0043112	receptor metabolic process	2/121	198/18866	0.363283139118861	0.499692996865572	0.397879997934387	CD63/ITGB2	2	NK_HBA2
GO:0019933	cAMP-mediated signaling	2/121	199/18866	0.365590046332584	0.502301428060547	0.399956958398069	ADGRG1/S1PR5	2	NK_HBA2
GO:0099504	synaptic vesicle cycle	2/121	199/18866	0.365590046332584	0.502301428060547	0.399956958398069	ACTB/APBA2	2	NK_HBA2
GO:0032371	regulation of sterol transport	1/121	71/18866	0.367255387202585	0.503458785705729	0.400878503147272	NFKBIA	1	NK_HBA2
GO:0042531	positive regulation of tyrosine phosphorylation of STAT protein	1/121	71/18866	0.367255387202585	0.503458785705729	0.400878503147272	FYN	1	NK_HBA2
GO:0046579	positive regulation of Ras protein signal transduction	1/121	71/18866	0.367255387202585	0.503458785705729	0.400878503147272	ADGRG1	1	NK_HBA2
GO:0051785	positive regulation of nuclear division	1/121	71/18866	0.367255387202585	0.503458785705729	0.400878503147272	RGCC	1	NK_HBA2
GO:0017038	protein import	2/121	200/18866	0.36789382404787	0.503487800584529	0.400901606212532	HSP90AB1/NFKBIA	2	NK_HBA2
GO:0030705	cytoskeleton-dependent intracellular transport	2/121	200/18866	0.36789382404787	0.503487800584529	0.400901606212532	MYO1F/MYO1G	2	NK_HBA2
GO:0051054	positive regulation of DNA metabolic process	2/121	200/18866	0.36789382404787	0.503487800584529	0.400901606212532	HSP90AB1/RGCC	2	NK_HBA2
GO:0009119	ribonucleoside metabolic process	1/121	72/18866	0.371328922618839	0.505925319403285	0.40284247788505	GIMAP7	1	NK_HBA2
GO:0033047	regulation of mitotic sister chromatid segregation	1/121	72/18866	0.371328922618839	0.505925319403285	0.40284247788505	DUSP1	1	NK_HBA2
GO:0042440	pigment metabolic process	1/121	72/18866	0.371328922618839	0.505925319403285	0.40284247788505	ZEB2	1	NK_HBA2
GO:0043574	peroxisomal transport	1/121	72/18866	0.371328922618839	0.505925319403285	0.40284247788505	UBA52	1	NK_HBA2
GO:0043647	inositol phosphate metabolic process	1/121	72/18866	0.371328922618839	0.505925319403285	0.40284247788505	PLEK	1	NK_HBA2
GO:0050663	cytokine secretion	1/121	72/18866	0.371328922618839	0.505925319403285	0.40284247788505	RGCC	1	NK_HBA2
GO:0051937	catecholamine transport	1/121	72/18866	0.371328922618839	0.505925319403285	0.40284247788505	ACTB	1	NK_HBA2
GO:1904427	positive regulation of calcium ion transmembrane transport	1/121	72/18866	0.371328922618839	0.505925319403285	0.40284247788505	XCL1	1	NK_HBA2
GO:0001667	ameboidal-type cell migration	4/121	481/18866	0.372074637177247	0.50665923048009	0.403426853770954	ITGB2/JUN/RGCC/ZEB2	4	NK_HBA2
GO:0045930	negative regulation of mitotic cell cycle	3/121	341/18866	0.374413355446788	0.50956033413698	0.405736854359818	DUSP1/RGCC/ZFP36L2	3	NK_HBA2
GO:0006283	transcription-coupled nucleotide-excision repair	1/121	73/18866	0.375376448444269	0.509737052909614	0.405877566487728	UBA52	1	NK_HBA2
GO:0072401	signal transduction involved in DNA integrity checkpoint	1/121	73/18866	0.375376448444269	0.509737052909614	0.405877566487728	RGCC	1	NK_HBA2
GO:0072422	signal transduction involved in DNA damage checkpoint	1/121	73/18866	0.375376448444269	0.509737052909614	0.405877566487728	RGCC	1	NK_HBA2
GO:1903747	regulation of establishment of protein localization to mitochondrion	1/121	73/18866	0.375376448444269	0.509737052909614	0.405877566487728	GZMB	1	NK_HBA2
GO:0007596	blood coagulation	3/121	343/18866	0.377899733485367	0.511790089625986	0.407512294710042	ACTB/FYN/PLEK	3	NK_HBA2
GO:0010721	negative regulation of cell development	3/121	343/18866	0.377899733485367	0.511790089625986	0.407512294710042	ADGRG1/ASCL2/ITM2C	3	NK_HBA2
GO:0006305	DNA alkylation	1/121	74/18866	0.379398129375373	0.511790089625986	0.407512294710042	FOS	1	NK_HBA2
GO:0006306	DNA methylation	1/121	74/18866	0.379398129375373	0.511790089625986	0.407512294710042	FOS	1	NK_HBA2
GO:0021536	diencephalon development	1/121	74/18866	0.379398129375373	0.511790089625986	0.407512294710042	ZEB2	1	NK_HBA2
GO:0034121	regulation of toll-like receptor signaling pathway	1/121	74/18866	0.379398129375373	0.511790089625986	0.407512294710042	CYBA	1	NK_HBA2
GO:0036465	synaptic vesicle recycling	1/121	74/18866	0.379398129375373	0.511790089625986	0.407512294710042	ACTB	1	NK_HBA2
GO:0042273	ribosomal large subunit biogenesis	1/121	74/18866	0.379398129375373	0.511790089625986	0.407512294710042	RPL7A	1	NK_HBA2
GO:0043507	positive regulation of JUN kinase activity	1/121	74/18866	0.379398129375373	0.511790089625986	0.407512294710042	ZEB2	1	NK_HBA2
GO:0072395	signal transduction involved in cell cycle checkpoint	1/121	74/18866	0.379398129375373	0.511790089625986	0.407512294710042	RGCC	1	NK_HBA2
GO:0086003	cardiac muscle cell contraction	1/121	74/18866	0.379398129375373	0.511790089625986	0.407512294710042	BIN1	1	NK_HBA2
GO:1903051	negative regulation of proteolysis involved in cellular protein catabolic process	1/121	74/18866	0.379398129375373	0.511790089625986	0.407512294710042	HSP90AB1	1	NK_HBA2
GO:0042594	response to starvation	2/121	206/18866	0.381647767708023	0.514257757478817	0.409477172517708	AKR1C3/JUN	2	NK_HBA2
GO:0071383	cellular response to steroid hormone stimulus	2/121	206/18866	0.381647767708023	0.514257757478817	0.409477172517708	AKR1C3/ZFP36L2	2	NK_HBA2
GO:0030858	positive regulation of epithelial cell differentiation	1/121	75/18866	0.383394129074478	0.515192440332371	0.410221412709534	ZEB2	1	NK_HBA2
GO:0035924	cellular response to vascular endothelial growth factor stimulus	1/121	75/18866	0.383394129074478	0.515192440332371	0.410221412709534	CD63	1	NK_HBA2
GO:0038034	signal transduction in absence of ligand	1/121	75/18866	0.383394129074478	0.515192440332371	0.410221412709534	FYN	1	NK_HBA2
GO:0086001	cardiac muscle cell action potential	1/121	75/18866	0.383394129074478	0.515192440332371	0.410221412709534	BIN1	1	NK_HBA2
GO:0097192	extrinsic apoptotic signaling pathway in absence of ligand	1/121	75/18866	0.383394129074478	0.515192440332371	0.410221412709534	FYN	1	NK_HBA2
GO:0046890	regulation of lipid biosynthetic process	2/121	207/18866	0.383928154172945	0.515626889825025	0.41056734263916	AKR1C3/IGFBP7	2	NK_HBA2
GO:0061013	regulation of mRNA catabolic process	2/121	208/18866	0.386204996438956	0.518400233837699	0.412775614752148	UBA52/ZFP36L2	2	NK_HBA2
GO:0007599	hemostasis	3/121	348/18866	0.38659860977961	0.518644077922536	0.412969775335906	ACTB/FYN/PLEK	3	NK_HBA2
GO:0006278	RNA-dependent DNA biosynthetic process	1/121	76/18866	0.387364610176175	0.518818391407279	0.413108572255984	HSP90AB1	1	NK_HBA2
GO:0008306	associative learning	1/121	76/18866	0.387364610176175	0.518818391407279	0.413108572255984	FOS	1	NK_HBA2
GO:0072091	regulation of stem cell proliferation	1/121	76/18866	0.387364610176175	0.518818391407279	0.413108572255984	CX3CR1	1	NK_HBA2
GO:0050817	coagulation	3/121	349/18866	0.388335223918244	0.519740988736529	0.413843189362405	ACTB/FYN/PLEK	3	NK_HBA2
GO:0040029	regulation of gene expression, epigenetic	2/121	209/18866	0.388478246178631	0.519740988736529	0.413843189362405	ACTB/KLF2	2	NK_HBA2
GO:0046902	regulation of mitochondrial membrane permeability	1/121	77/18866	0.391309734293721	0.522671899463283	0.416176923797792	GZMB	1	NK_HBA2
GO:0061418	regulation of transcription from RNA polymerase II promoter in response to hypoxia	1/121	77/18866	0.391309734293721	0.522671899463283	0.416176923797792	UBA52	1	NK_HBA2
GO:1903201	regulation of oxidative stress-induced cell death	1/121	77/18866	0.391309734293721	0.522671899463283	0.416176923797792	FYN	1	NK_HBA2
GO:0043393	regulation of protein binding	2/121	211/18866	0.393013778533141	0.52437552675605	0.417533435151722	ACTB/HSP90AB1	2	NK_HBA2
GO:0050679	positive regulation of epithelial cell proliferation	2/121	211/18866	0.393013778533141	0.52437552675605	0.417533435151722	CYBA/JUN	2	NK_HBA2
GO:0000288	nuclear-transcribed mRNA catabolic process, deadenylation-dependent decay	1/121	78/18866	0.395229662025396	0.526532549956252	0.41925096249716	ZFP36L2	1	NK_HBA2
GO:0051057	positive regulation of small GTPase mediated signal transduction	1/121	78/18866	0.395229662025396	0.526532549956252	0.41925096249716	ADGRG1	1	NK_HBA2
GO:0051650	establishment of vesicle localization	2/121	212/18866	0.395275968234424	0.526532549956252	0.41925096249716	MYO1F/MYO1G	2	NK_HBA2
GO:0007254	JNK cascade	2/121	213/18866	0.397534379567371	0.528494470289584	0.420813139399918	UBA52/ZEB2	2	NK_HBA2
GO:0045089	positive regulation of innate immune response	2/121	213/18866	0.397534379567371	0.528494470289584	0.420813139399918	FYN/HLA-F	2	NK_HBA2
GO:0022604	regulation of cell morphogenesis	4/121	499/18866	0.39828753307595	0.528494470289584	0.420813139399918	CXCR4/FYN/ITGB2/ZEB2	4	NK_HBA2
GO:0006446	regulation of translational initiation	1/121	79/18866	0.39912455296083	0.528494470289584	0.420813139399918	PPP1R15A	1	NK_HBA2
GO:0007032	endosome organization	1/121	79/18866	0.39912455296083	0.528494470289584	0.420813139399918	PLEKHF1	1	NK_HBA2
GO:0009205	purine ribonucleoside triphosphate metabolic process	1/121	79/18866	0.39912455296083	0.528494470289584	0.420813139399918	GIMAP7	1	NK_HBA2
GO:0043407	negative regulation of MAP kinase activity	1/121	79/18866	0.39912455296083	0.528494470289584	0.420813139399918	DUSP1	1	NK_HBA2
GO:0043462	regulation of ATPase activity	1/121	79/18866	0.39912455296083	0.528494470289584	0.420813139399918	DNAJB1	1	NK_HBA2
GO:0070373	negative regulation of ERK1 and ERK2 cascade	1/121	79/18866	0.39912455296083	0.528494470289584	0.420813139399918	DUSP1	1	NK_HBA2
GO:0071260	cellular response to mechanical stimulus	1/121	79/18866	0.39912455296083	0.528494470289584	0.420813139399918	CYBA	1	NK_HBA2
GO:0090398	cellular senescence	1/121	79/18866	0.39912455296083	0.528494470289584	0.420813139399918	YPEL3	1	NK_HBA2
GO:0070374	positive regulation of ERK1 and ERK2 cascade	2/121	215/18866	0.402039689322205	0.531891964528999	0.423518390442939	JUN/XCL1	2	NK_HBA2
GO:0003151	outflow tract morphogenesis	1/121	80/18866	0.402994565687276	0.531891964528999	0.423518390442939	JUN	1	NK_HBA2
GO:0009988	cell-cell recognition	1/121	80/18866	0.402994565687276	0.531891964528999	0.423518390442939	PRF1	1	NK_HBA2
GO:0014032	neural crest cell development	1/121	80/18866	0.402994565687276	0.531891964528999	0.423518390442939	ZEB2	1	NK_HBA2
GO:0031397	negative regulation of protein ubiquitination	1/121	80/18866	0.402994565687276	0.531891964528999	0.423518390442939	FYN	1	NK_HBA2
GO:2000300	regulation of synaptic vesicle exocytosis	1/121	80/18866	0.402994565687276	0.531891964528999	0.423518390442939	APBA2	1	NK_HBA2
GO:0051651	maintenance of location in cell	2/121	216/18866	0.40428650062684	0.533309470099126	0.424647077690612	CYBA/XCL1	2	NK_HBA2
GO:0001937	negative regulation of endothelial cell proliferation	1/121	81/18866	0.406839857795859	0.534947411083539	0.425951286393922	RGCC	1	NK_HBA2
GO:0010833	telomere maintenance via telomere lengthening	1/121	81/18866	0.406839857795859	0.534947411083539	0.425951286393922	HSP90AB1	1	NK_HBA2
GO:0019915	lipid storage	1/121	81/18866	0.406839857795859	0.534947411083539	0.425951286393922	NFKBIA	1	NK_HBA2
GO:0021766	hippocampus development	1/121	81/18866	0.406839857795859	0.534947411083539	0.425951286393922	ZEB2	1	NK_HBA2
GO:0033238	regulation of cellular amine metabolic process	1/121	81/18866	0.406839857795859	0.534947411083539	0.425951286393922	ITGB2	1	NK_HBA2
GO:0071158	positive regulation of cell cycle arrest	1/121	81/18866	0.406839857795859	0.534947411083539	0.425951286393922	RGCC	1	NK_HBA2
GO:0006338	chromatin remodeling	2/121	218/18866	0.408768223579292	0.536905981265984	0.42751079574273	ACTB/PTMA	2	NK_HBA2
GO:0071805	potassium ion transmembrane transport	2/121	218/18866	0.408768223579292	0.536905981265984	0.42751079574273	BIN1/CD63	2	NK_HBA2
GO:0030193	regulation of blood coagulation	1/121	82/18866	0.410660585887778	0.538235915194104	0.428569754166987	PLEK	1	NK_HBA2
GO:1902930	regulation of alcohol biosynthetic process	1/121	82/18866	0.410660585887778	0.538235915194104	0.428569754166987	PLEK	1	NK_HBA2
GO:1903313	positive regulation of mRNA metabolic process	1/121	82/18866	0.410660585887778	0.538235915194104	0.428569754166987	ZFP36L2	1	NK_HBA2
GO:1903671	negative regulation of sprouting angiogenesis	1/121	82/18866	0.410660585887778	0.538235915194104	0.428569754166987	KLF2	1	NK_HBA2
GO:0000075	cell cycle checkpoint	2/121	219/18866	0.411003052305522	0.538396396676452	0.428697537370406	DUSP1/RGCC	2	NK_HBA2
GO:0017148	negative regulation of translation	2/121	220/18866	0.413233805058153	0.539742441700595	0.429769324237111	GZMB/ZFP36L2	2	NK_HBA2
GO:0099003	vesicle-mediated transport in synapse	2/121	220/18866	0.413233805058153	0.539742441700595	0.429769324237111	ACTB/APBA2	2	NK_HBA2
GO:0001570	vasculogenesis	1/121	83/18866	0.414456905580473	0.539742441700595	0.429769324237111	JUNB	1	NK_HBA2
GO:0002088	lens development in camera-type eye	1/121	83/18866	0.414456905580473	0.539742441700595	0.429769324237111	ZEB2	1	NK_HBA2
GO:0007031	peroxisome organization	1/121	83/18866	0.414456905580473	0.539742441700595	0.429769324237111	UBA52	1	NK_HBA2
GO:0031145	anaphase-promoting complex-dependent catabolic process	1/121	83/18866	0.414456905580473	0.539742441700595	0.429769324237111	UBA52	1	NK_HBA2
GO:0048145	regulation of fibroblast proliferation	1/121	83/18866	0.414456905580473	0.539742441700595	0.429769324237111	JUN	1	NK_HBA2
GO:0048708	astrocyte differentiation	1/121	83/18866	0.414456905580473	0.539742441700595	0.429769324237111	BIN1	1	NK_HBA2
GO:0055117	regulation of cardiac muscle contraction	1/121	83/18866	0.414456905580473	0.539742441700595	0.429769324237111	BIN1	1	NK_HBA2
GO:1900046	regulation of hemostasis	1/121	83/18866	0.414456905580473	0.539742441700595	0.429769324237111	PLEK	1	NK_HBA2
GO:2001021	negative regulation of response to DNA damage stimulus	1/121	83/18866	0.414456905580473	0.539742441700595	0.429769324237111	TPT1	1	NK_HBA2
GO:0031669	cellular response to nutrient levels	2/121	221/18866	0.415460442077161	0.540761543490858	0.430580782914236	AKR1C3/JUN	2	NK_HBA2
GO:0014031	mesenchymal cell development	1/121	84/18866	0.418228971513751	0.542058418058342	0.431613417859028	ZEB2	1	NK_HBA2
GO:0015844	monoamine transport	1/121	84/18866	0.418228971513751	0.542058418058342	0.431613417859028	ACTB	1	NK_HBA2
GO:0033045	regulation of sister chromatid segregation	1/121	84/18866	0.418228971513751	0.542058418058342	0.431613417859028	DUSP1	1	NK_HBA2
GO:0048144	fibroblast proliferation	1/121	84/18866	0.418228971513751	0.542058418058342	0.431613417859028	JUN	1	NK_HBA2
GO:0048864	stem cell development	1/121	84/18866	0.418228971513751	0.542058418058342	0.431613417859028	ZEB2	1	NK_HBA2
GO:0050886	endocrine process	1/121	84/18866	0.418228971513751	0.542058418058342	0.431613417859028	CYBA	1	NK_HBA2
GO:0097061	dendritic spine organization	1/121	84/18866	0.418228971513751	0.542058418058342	0.431613417859028	FYN	1	NK_HBA2
GO:0140029	exocytic process	1/121	84/18866	0.418228971513751	0.542058418058342	0.431613417859028	PLEK	1	NK_HBA2
GO:0008406	gonad development	2/121	223/18866	0.419901213206893	0.543937675340003	0.433109774398015	ADGRG1/AKR1C3	2	NK_HBA2
GO:0000245	spliceosomal complex assembly	1/121	85/18866	0.421976937355878	0.544499772485981	0.433557343630891	LUC7L3	1	NK_HBA2
GO:0006970	response to osmotic stress	1/121	85/18866	0.421976937355878	0.544499772485981	0.433557343630891	HSP90AB1	1	NK_HBA2
GO:0009199	ribonucleoside triphosphate metabolic process	1/121	85/18866	0.421976937355878	0.544499772485981	0.433557343630891	GIMAP7	1	NK_HBA2
GO:0032092	positive regulation of protein binding	1/121	85/18866	0.421976937355878	0.544499772485981	0.433557343630891	HSP90AB1	1	NK_HBA2
GO:0035418	protein localization to synapse	1/121	85/18866	0.421976937355878	0.544499772485981	0.433557343630891	TYROBP	1	NK_HBA2
GO:0070509	calcium ion import	1/121	85/18866	0.421976937355878	0.544499772485981	0.433557343630891	FYN	1	NK_HBA2
GO:0019935	cyclic-nucleotide-mediated signaling	2/121	224/18866	0.422115271109892	0.544499772485981	0.433557343630891	ADGRG1/S1PR5	2	NK_HBA2
GO:0043624	cellular protein complex disassembly	2/121	224/18866	0.422115271109892	0.544499772485981	0.433557343630891	DSTN/PLEK	2	NK_HBA2
GO:0007193	adenylate cyclase-inhibiting G protein-coupled receptor signaling pathway	1/121	86/18866	0.425700955809631	0.547393714590735	0.435861641841761	RGS1	1	NK_HBA2
GO:0008589	regulation of smoothened signaling pathway	1/121	86/18866	0.425700955809631	0.547393714590735	0.435861641841761	CD3E	1	NK_HBA2
GO:0035023	regulation of Rho protein signal transduction	1/121	86/18866	0.425700955809631	0.547393714590735	0.435861641841761	ADGRG1	1	NK_HBA2
GO:0042509	regulation of tyrosine phosphorylation of STAT protein	1/121	86/18866	0.425700955809631	0.547393714590735	0.435861641841761	FYN	1	NK_HBA2
GO:0050772	positive regulation of axonogenesis	1/121	86/18866	0.425700955809631	0.547393714590735	0.435861641841761	ZEB2	1	NK_HBA2
GO:1903901	negative regulation of viral life cycle	1/121	86/18866	0.425700955809631	0.547393714590735	0.435861641841761	ISG20	1	NK_HBA2
GO:0006368	transcription elongation from RNA polymerase II promoter	1/121	87/18866	0.429401178618313	0.550416282912002	0.438268358535743	SUPT4H1	1	NK_HBA2
GO:0009144	purine nucleoside triphosphate metabolic process	1/121	87/18866	0.429401178618313	0.550416282912002	0.438268358535743	GIMAP7	1	NK_HBA2
GO:0030512	negative regulation of transforming growth factor beta receptor signaling pathway	1/121	87/18866	0.429401178618313	0.550416282912002	0.438268358535743	UBA52	1	NK_HBA2
GO:1903363	negative regulation of cellular protein catabolic process	1/121	87/18866	0.429401178618313	0.550416282912002	0.438268358535743	HSP90AB1	1	NK_HBA2
GO:1904705	regulation of vascular associated smooth muscle cell proliferation	1/121	87/18866	0.429401178618313	0.550416282912002	0.438268358535743	JUN	1	NK_HBA2
GO:1990874	vascular associated smooth muscle cell proliferation	1/121	87/18866	0.429401178618313	0.550416282912002	0.438268358535743	JUN	1	NK_HBA2
GO:0018108	peptidyl-tyrosine phosphorylation	3/121	374/18866	0.431315548480791	0.552579062259742	0.439990469207314	CD3E/FYN/ITGB2	3	NK_HBA2
GO:0002028	regulation of sodium ion transport	1/121	88/18866	0.433077756571728	0.552579062259742	0.439990469207314	FXYD5	1	NK_HBA2
GO:0014068	positive regulation of phosphatidylinositol 3-kinase signaling	1/121	88/18866	0.433077756571728	0.552579062259742	0.439990469207314	FYN	1	NK_HBA2
GO:0050818	regulation of coagulation	1/121	88/18866	0.433077756571728	0.552579062259742	0.439990469207314	PLEK	1	NK_HBA2
GO:0090559	regulation of membrane permeability	1/121	88/18866	0.433077756571728	0.552579062259742	0.439990469207314	GZMB	1	NK_HBA2
GO:0045137	development of primary sexual characteristics	2/121	229/18866	0.433120817905266	0.552579062259742	0.439990469207314	ADGRG1/AKR1C3	2	NK_HBA2
GO:0048762	mesenchymal cell differentiation	2/121	229/18866	0.433120817905266	0.552579062259742	0.439990469207314	RGCC/ZEB2	2	NK_HBA2
GO:0050807	regulation of synapse organization	2/121	229/18866	0.433120817905266	0.552579062259742	0.439990469207314	ABHD17A/FYN	2	NK_HBA2
GO:0051648	vesicle localization	2/121	229/18866	0.433120817905266	0.552579062259742	0.439990469207314	MYO1F/MYO1G	2	NK_HBA2
GO:0006457	protein folding	2/121	230/18866	0.435308732105082	0.554007446493611	0.441127818579001	DNAJB1/HSP90AB1	2	NK_HBA2
GO:0010001	glial cell differentiation	2/121	230/18866	0.435308732105082	0.554007446493611	0.441127818579001	BIN1/CXCR4	2	NK_HBA2
GO:0097191	extrinsic apoptotic signaling pathway	2/121	230/18866	0.435308732105082	0.554007446493611	0.441127818579001	FYN/ITM2C	2	NK_HBA2
GO:0098657	import into cell	2/121	230/18866	0.435308732105082	0.554007446493611	0.441127818579001	ACTB/FYN	2	NK_HBA2
GO:0018212	peptidyl-tyrosine modification	3/121	377/18866	0.436406523265513	0.554007446493611	0.441127818579001	CD3E/FYN/ITGB2	3	NK_HBA2
GO:0007260	tyrosine phosphorylation of STAT protein	1/121	89/18866	0.436730839512127	0.554007446493611	0.441127818579001	FYN	1	NK_HBA2
GO:0014033	neural crest cell differentiation	1/121	89/18866	0.436730839512127	0.554007446493611	0.441127818579001	ZEB2	1	NK_HBA2
GO:0043506	regulation of JUN kinase activity	1/121	89/18866	0.436730839512127	0.554007446493611	0.441127818579001	ZEB2	1	NK_HBA2
GO:0043537	negative regulation of blood vessel endothelial cell migration	1/121	89/18866	0.436730839512127	0.554007446493611	0.441127818579001	RGCC	1	NK_HBA2
GO:0061053	somite development	1/121	89/18866	0.436730839512127	0.554007446493611	0.441127818579001	ZEB2	1	NK_HBA2
GO:1903845	negative regulation of cellular response to transforming growth factor beta stimulus	1/121	89/18866	0.436730839512127	0.554007446493611	0.441127818579001	UBA52	1	NK_HBA2
GO:0032271	regulation of protein polymerization	2/121	231/18866	0.437492168601832	0.554685666615899	0.441667850603759	BIN1/COTL1	2	NK_HBA2
GO:0006029	proteoglycan metabolic process	1/121	90/18866	0.44036057634011	0.55745593911239	0.443873677025373	B3GAT1	1	NK_HBA2
GO:0046427	positive regulation of receptor signaling pathway via JAK-STAT	1/121	90/18866	0.44036057634011	0.55745593911239	0.443873677025373	FYN	1	NK_HBA2
GO:0070542	response to fatty acid	1/121	90/18866	0.44036057634011	0.55745593911239	0.443873677025373	AKR1C3	1	NK_HBA2
GO:0045666	positive regulation of neuron differentiation	3/121	380/18866	0.441480978160459	0.558585291395368	0.444772922535791	CXCR4/FYN/ZEB2	3	NK_HBA2
GO:0001843	neural tube closure	1/121	91/18866	0.443967115020492	0.560282377748914	0.446124225674076	ZEB2	1	NK_HBA2
GO:0030901	midbrain development	1/121	91/18866	0.443967115020492	0.560282377748914	0.446124225674076	ACTB	1	NK_HBA2
GO:0051492	regulation of stress fiber assembly	1/121	91/18866	0.443967115020492	0.560282377748914	0.446124225674076	RGCC	1	NK_HBA2
GO:0051899	membrane depolarization	1/121	91/18866	0.443967115020492	0.560282377748914	0.446124225674076	JUN	1	NK_HBA2
GO:1904063	negative regulation of cation transmembrane transport	1/121	91/18866	0.443967115020492	0.560282377748914	0.446124225674076	BIN1	1	NK_HBA2
GO:0071695	anatomical structure maturation	2/121	235/18866	0.44618049090711	0.562773034189707	0.448107408119565	CX3CR1/KLF2	2	NK_HBA2
GO:0045582	positive regulation of T cell differentiation	1/121	92/18866	0.447550602588136	0.562773034189707	0.448107408119565	IL7R	1	NK_HBA2
GO:0060606	tube closure	1/121	92/18866	0.447550602588136	0.562773034189707	0.448107408119565	ZEB2	1	NK_HBA2
GO:0106027	neuron projection organization	1/121	92/18866	0.447550602588136	0.562773034189707	0.448107408119565	FYN	1	NK_HBA2
GO:1900407	regulation of cellular response to oxidative stress	1/121	92/18866	0.447550602588136	0.562773034189707	0.448107408119565	FYN	1	NK_HBA2
GO:1903321	negative regulation of protein modification by small protein conjugation or removal	1/121	92/18866	0.447550602588136	0.562773034189707	0.448107408119565	FYN	1	NK_HBA2
GO:1905897	regulation of response to endoplasmic reticulum stress	1/121	92/18866	0.447550602588136	0.562773034189707	0.448107408119565	PPP1R15A	1	NK_HBA2
GO:0006066	alcohol metabolic process	3/121	385/18866	0.449900067024498	0.564638910522366	0.449593110092659	AKR1C3/PLEK/SNX17	3	NK_HBA2
GO:0032872	regulation of stress-activated MAPK cascade	2/121	237/18866	0.450496961647589	0.564638910522366	0.449593110092659	DUSP1/ZEB2	2	NK_HBA2
GO:0046777	protein autophosphorylation	2/121	237/18866	0.450496961647589	0.564638910522366	0.449593110092659	FYN/JUN	2	NK_HBA2
GO:0006497	protein lipidation	1/121	93/18866	0.45111118515375	0.564638910522366	0.449593110092659	ABHD17A	1	NK_HBA2
GO:0032088	negative regulation of NF-kappaB transcription factor activity	1/121	93/18866	0.45111118515375	0.564638910522366	0.449593110092659	NFKBIA	1	NK_HBA2
GO:0045185	maintenance of protein location	1/121	93/18866	0.45111118515375	0.564638910522366	0.449593110092659	NFKBIA	1	NK_HBA2
GO:0051702	interaction with symbiont	1/121	93/18866	0.45111118515375	0.564638910522366	0.449593110092659	JUN	1	NK_HBA2
GO:0061097	regulation of protein tyrosine kinase activity	1/121	93/18866	0.45111118515375	0.564638910522366	0.449593110092659	FYN	1	NK_HBA2
GO:2000117	negative regulation of cysteine-type endopeptidase activity	1/121	93/18866	0.45111118515375	0.564638910522366	0.449593110092659	CST7	1	NK_HBA2
GO:0034308	primary alcohol metabolic process	1/121	94/18866	0.454649007909644	0.567218408413263	0.451647032444863	AKR1C3	1	NK_HBA2
GO:0051304	chromosome separation	1/121	94/18866	0.454649007909644	0.567218408413263	0.451647032444863	DUSP1	1	NK_HBA2
GO:0098876	vesicle-mediated transport to the plasma membrane	1/121	94/18866	0.454649007909644	0.567218408413263	0.451647032444863	SNX17	1	NK_HBA2
GO:1901264	carbohydrate derivative transport	1/121	94/18866	0.454649007909644	0.567218408413263	0.451647032444863	CYBA	1	NK_HBA2
GO:1901992	positive regulation of mitotic cell cycle phase transition	1/121	94/18866	0.454649007909644	0.567218408413263	0.451647032444863	RGCC	1	NK_HBA2
GO:1905954	positive regulation of lipid localization	1/121	94/18866	0.454649007909644	0.567218408413263	0.451647032444863	NFKBIA	1	NK_HBA2
GO:2000116	regulation of cysteine-type endopeptidase activity	2/121	239/18866	0.454794653578595	0.567218408413263	0.451647032444863	CST7/FYN	2	NK_HBA2
GO:0050803	regulation of synapse structure or activity	2/121	240/18866	0.456936386003536	0.569309234496259	0.453311850408696	ABHD17A/FYN	2	NK_HBA2
GO:0070302	regulation of stress-activated protein kinase signaling cascade	2/121	240/18866	0.456936386003536	0.569309234496259	0.453311850408696	DUSP1/ZEB2	2	NK_HBA2
GO:0003073	regulation of systemic arterial blood pressure	1/121	95/18866	0.458164215135455	0.569389453751376	0.453375724902156	CYBA	1	NK_HBA2
GO:0007589	body fluid secretion	1/121	95/18866	0.458164215135455	0.569389453751376	0.453375724902156	CYBA	1	NK_HBA2
GO:0045638	negative regulation of myeloid cell differentiation	1/121	95/18866	0.458164215135455	0.569389453751376	0.453375724902156	NFKBIA	1	NK_HBA2
GO:0050709	negative regulation of protein secretion	1/121	95/18866	0.458164215135455	0.569389453751376	0.453375724902156	RGCC	1	NK_HBA2
GO:0051668	localization within membrane	1/121	95/18866	0.458164215135455	0.569389453751376	0.453375724902156	ITGB2	1	NK_HBA2
GO:0006813	potassium ion transport	2/121	242/18866	0.46120548561557	0.572878082894061	0.456153542011445	BIN1/CD63	2	NK_HBA2
GO:0002690	positive regulation of leukocyte chemotaxis	1/121	96/18866	0.461656950203838	0.573147923464633	0.456368402268314	XCL1	1	NK_HBA2
GO:0031346	positive regulation of cell projection organization	3/121	394/18866	0.464926117368226	0.575412861030952	0.458171856308818	CXCR4/FYN/ZEB2	3	NK_HBA2
GO:0035710	CD4-positive, alpha-beta T cell activation	1/121	97/18866	0.465127355586115	0.575412861030952	0.458171856308818	XCL1	1	NK_HBA2
GO:0036473	cell death in response to oxidative stress	1/121	97/18866	0.465127355586115	0.575412861030952	0.458171856308818	FYN	1	NK_HBA2
GO:0098659	inorganic cation import across plasma membrane	1/121	97/18866	0.465127355586115	0.575412861030952	0.458171856308818	FYN	1	NK_HBA2
GO:0099587	inorganic ion import across plasma membrane	1/121	97/18866	0.465127355586115	0.575412861030952	0.458171856308818	FYN	1	NK_HBA2
GO:1990823	response to leukemia inhibitory factor	1/121	97/18866	0.465127355586115	0.575412861030952	0.458171856308818	SYNGR1	1	NK_HBA2
GO:1990830	cellular response to leukemia inhibitory factor	1/121	97/18866	0.465127355586115	0.575412861030952	0.458171856308818	SYNGR1	1	NK_HBA2
GO:0033002	muscle cell proliferation	2/121	244/18866	0.465455253670139	0.575527542057014	0.458263170949404	CYBA/JUN	2	NK_HBA2
GO:0050678	regulation of epithelial cell proliferation	3/121	395/18866	0.466584988757777	0.57663306438903	0.459143441887637	CYBA/JUN/RGCC	3	NK_HBA2
GO:0006942	regulation of striated muscle contraction	1/121	98/18866	0.468575572857897	0.577343618722696	0.459709219992563	BIN1	1	NK_HBA2
GO:0014020	primary neural tube formation	1/121	98/18866	0.468575572857897	0.577343618722696	0.459709219992563	ZEB2	1	NK_HBA2
GO:0042158	lipoprotein biosynthetic process	1/121	98/18866	0.468575572857897	0.577343618722696	0.459709219992563	ABHD17A	1	NK_HBA2
GO:0044728	DNA methylation or demethylation	1/121	98/18866	0.468575572857897	0.577343618722696	0.459709219992563	FOS	1	NK_HBA2
GO:0045833	negative regulation of lipid metabolic process	1/121	98/18866	0.468575572857897	0.577343618722696	0.459709219992563	AKR1C3	1	NK_HBA2
GO:2001243	negative regulation of intrinsic apoptotic signaling pathway	1/121	98/18866	0.468575572857897	0.577343618722696	0.459709219992563	TPT1	1	NK_HBA2
GO:0072330	monocarboxylic acid biosynthetic process	2/121	246/18866	0.469685484098214	0.578388188594913	0.460540957601869	AKR1C3/TECR	2	NK_HBA2
GO:0042176	regulation of protein catabolic process	3/121	397/18866	0.46989608456342	0.578388188594913	0.460540957601869	EEF1A1/FYN/HSP90AB1	3	NK_HBA2
GO:1901653	cellular response to peptide	3/121	398/18866	0.471548271381307	0.579231827682208	0.46121270429517	CYBA/FYN/KLF2	3	NK_HBA2
GO:0016358	dendrite development	2/121	247/18866	0.471793210585155	0.579231827682208	0.46121270429517	CD3E/FYN	2	NK_HBA2
GO:0010717	regulation of epithelial to mesenchymal transition	1/121	99/18866	0.472001742704668	0.579231827682208	0.46121270429517	RGCC	1	NK_HBA2
GO:0043255	regulation of carbohydrate biosynthetic process	1/121	99/18866	0.472001742704668	0.579231827682208	0.46121270429517	PLEK	1	NK_HBA2
GO:0051817	modulation of process of other organism involved in symbiotic interaction	1/121	99/18866	0.472001742704668	0.579231827682208	0.46121270429517	JUN	1	NK_HBA2
GO:0062207	regulation of pattern recognition receptor signaling pathway	1/121	99/18866	0.472001742704668	0.579231827682208	0.46121270429517	CYBA	1	NK_HBA2
GO:0035282	segmentation	1/121	100/18866	0.475406004927332	0.582241488517108	0.46360914341736	ZEB2	1	NK_HBA2
GO:0045069	regulation of viral genome replication	1/121	100/18866	0.475406004927332	0.582241488517108	0.46360914341736	ISG20	1	NK_HBA2
GO:0045807	positive regulation of endocytosis	1/121	100/18866	0.475406004927332	0.582241488517108	0.46360914341736	CD63	1	NK_HBA2
GO:0070301	cellular response to hydrogen peroxide	1/121	100/18866	0.475406004927332	0.582241488517108	0.46360914341736	KLF2	1	NK_HBA2
[truncated: 5,372 more rows]

## Sheet: NK_GO_CC
Supplementary Data Table S7:GO and KEGG enrichment in NK cluster
ID	Description	GeneRatio	BgRatio	pvalue	p.adjust	qvalue	geneID	Count	Group
GO:0022626	cytosolic ribosome	14/128	110/19559	1.38098614098898e-14	3.97724008604826e-12	2.5003117500011e-12	HBA1/HBA2/RPL28/RPL39/RPL41/RPL7A/RPS10/RPS11/RPS17/RPS18/RPS2/RPS20/RPS9/UBA52	14	NK_HBA2
GO:0022627	cytosolic small ribosomal subunit	10/128	47/19559	4.25378440248707e-13	6.12544953958138e-11	3.85079430119882e-11	HBA1/HBA2/RPS10/RPS11/RPS17/RPS18/RPS2/RPS20/RPS9/UBA52	10	NK_HBA2
GO:0044391	ribosomal subunit	14/128	187/19559	2.19642174355932e-11	2.10856487381695e-09	1.32555978909545e-09	HBA1/HBA2/RPL28/RPL39/RPL41/RPL7A/RPS10/RPS11/RPS17/RPS18/RPS2/RPS20/RPS9/UBA52	14	NK_HBA2
GO:0015935	small ribosomal subunit	10/128	74/19559	5.08694600147324e-11	3.66260112106073e-09	2.30251240066683e-09	HBA1/HBA2/RPS10/RPS11/RPS17/RPS18/RPS2/RPS20/RPS9/UBA52	10	NK_HBA2
GO:0009897	external side of plasma membrane	17/128	417/19559	1.98437593266161e-09	1.14300053721309e-07	7.18552969300624e-08	BTN3A2/CD3D/CD3E/CD3G/CD69/CX3CR1/CXCR4/FCGR3A/HLA-F/IGHA1/IGHG1/IGKC/IL7R/ITGB2/KLRD1/TRBC1/TRDC	17	NK_HBA2
GO:0005840	ribosome	14/128	270/19559	2.78670687680537e-09	1.33761930086658e-07	8.40901022474604e-08	HBA1/HBA2/RPL28/RPL39/RPL41/RPL7A/RPS10/RPS11/RPS17/RPS18/RPS2/RPS20/RPS9/UBA52	14	NK_HBA2
GO:0042105	alpha-beta T cell receptor complex	4/128	7/19559	6.03231328253696e-08	2.48186603624378e-06	1.56023742044565e-06	CD247/CD3D/CD3E/CD3G	4	NK_HBA2
GO:0035976	transcription factor AP-1 complex	3/128	4/19559	1.08989314525288e-06	3.92361532291038e-05	2.46660027609863e-05	FOS/JUN/JUNB	3	NK_HBA2
GO:0042612	MHC class I protein complex	3/128	9/19559	2.23448333525292e-05	0.000715034667280934	0.000449510097852049	HLA-A/HLA-C/HLA-F	3	NK_HBA2
GO:0042101	T cell receptor complex	7/128	140/19559	3.80735810291719e-05	0.00100842689741923	0.000633952581710923	CD247/CD3D/CD3E/CD3G/TRAC/TRBC1/TRDC	7	NK_HBA2
GO:0022625	cytosolic large ribosomal subunit	5/128	58/19559	3.85163051097624e-05	0.00100842689741923	0.000633952581710923	RPL28/RPL39/RPL41/RPL7A/UBA52	5	NK_HBA2
GO:0042571	immunoglobulin complex, circulating	5/128	76/19559	0.000141370698150887	0.0033928967556213	0.0021329614106976	IGHA1/IGHG1/IGKC/TRBC1/TRDC	5	NK_HBA2
GO:0071682	endocytic vesicle lumen	3/128	20/19559	0.000287685118544398	0.00637333185698359	0.00400662675219729	GNLY/HBA1/HBA2	3	NK_HBA2
GO:0005925	focal adhesion	10/128	415/19559	0.000406968521773759	0.00730311598894774	0.00459114016849054	ACTB/CYBA/ITGB2/RPL7A/RPS10/RPS11/RPS17/RPS18/RPS2/RPS9	10	NK_HBA2
GO:0044194	cytolytic granule	2/128	5/19559	0.000419505155854852	0.00730311598894774	0.00459114016849054	GNLY/PRF1	2	NK_HBA2
GO:0098574	cytoplasmic side of lysosomal membrane	2/128	5/19559	0.000419505155854852	0.00730311598894774	0.00459114016849054	EEF1A1/LITAF	2	NK_HBA2
GO:0072562	blood microparticle	6/128	148/19559	0.000431086707680943	0.00730311598894774	0.00459114016849054	ACTB/HBA1/HBA2/IGHA1/IGHG1/IGKC	6	NK_HBA2
GO:0030055	cell-substrate junction	10/128	423/19559	0.000472437038618199	0.00755899261789118	0.00475199828317721	ACTB/CYBA/ITGB2/RPL7A/RPS10/RPS11/RPS17/RPS18/RPS2/RPS9	10	NK_HBA2
GO:0042611	MHC protein complex	3/128	25/19559	0.000566711346811841	0.0085901509411479	0.00540024108873333	HLA-A/HLA-C/HLA-F	3	NK_HBA2
GO:0005765	lysosomal membrane	9/128	375/19559	0.00081776244643733	0.0110605152505747	0.00695324789144317	CD63/EEF1A1/HLA-F/HSP90AB1/ITM2C/LITAF/PLEKHF1/SYNGR1/UBA52	9	NK_HBA2
GO:0098852	lytic vacuole membrane	9/128	375/19559	0.00081776244643733	0.0110605152505747	0.00695324789144317	CD63/EEF1A1/HLA-F/HSP90AB1/ITM2C/LITAF/PLEKHF1/SYNGR1/UBA52	9	NK_HBA2
GO:0071556	integral component of lumenal side of endoplasmic reticulum membrane	3/128	29/19559	0.000883305037372286	0.0110605152505747	0.00695324789144317	HLA-A/HLA-C/HLA-F	3	NK_HBA2
GO:0098553	lumenal side of endoplasmic reticulum membrane	3/128	29/19559	0.000883305037372286	0.0110605152505747	0.00695324789144317	HLA-A/HLA-C/HLA-F	3	NK_HBA2
GO:0098802	plasma membrane signaling receptor complex	8/128	307/19559	0.000944277658254639	0.0113313318990557	0.00712349812367535	CD247/CD3D/CD3E/CD3G/ITGB2/TRAC/TRBC1/TRDC	8	NK_HBA2
GO:0015934	large ribosomal subunit	5/128	116/19559	0.000996809868248416	0.0114832496822218	0.00721900199320958	RPL28/RPL39/RPL41/RPL7A/UBA52	5	NK_HBA2
GO:0030139	endocytic vesicle	8/128	313/19559	0.00106909015660201	0.0118422294269761	0.00744467639415162	CYBA/GNLY/HBA1/HBA2/HLA-A/HLA-C/HLA-F/UBA52	8	NK_HBA2
GO:0042788	polysomal ribosome	3/128	32/19559	0.00118198315349572	0.0126078203039543	0.00792596890453267	RPL39/RPL41/RPL7A	3	NK_HBA2
GO:0030662	coated vesicle membrane	6/128	183/19559	0.00130564087094614	0.0134294489583032	0.00844248984220815	CD3D/CD3G/HLA-A/HLA-C/HLA-F/IL7R	6	NK_HBA2
GO:0030670	phagocytic vesicle membrane	4/128	77/19559	0.00163763414594105	0.0160259652415808	0.0100748027103505	CYBA/HLA-A/HLA-C/HLA-F	4	NK_HBA2
GO:0098576	lumenal side of membrane	3/128	36/19559	0.00166937137933133	0.0160259652415808	0.0100748027103505	HLA-A/HLA-C/HLA-F	3	NK_HBA2
GO:0005774	vacuolar membrane	9/128	427/19559	0.00200611642509764	0.0186374687234878	0.011716537355409	CD63/EEF1A1/HLA-F/HSP90AB1/ITM2C/LITAF/PLEKHF1/SYNGR1/UBA52	9	NK_HBA2
GO:0031838	haptoglobin-hemoglobin complex	2/128	11/19559	0.00224861351503369	0.0199387572401424	0.0125345988497972	HBA1/HBA2	2	NK_HBA2
GO:0045335	phagocytic vesicle	5/128	140/19559	0.00228852530960385	0.0199387572401424	0.0125345988497972	CYBA/GNLY/HLA-A/HLA-C/HLA-F	5	NK_HBA2
GO:0055038	recycling endosome membrane	4/128	85/19559	0.00235388106307237	0.0199387572401424	0.0125345988497972	ABHD17A/HLA-A/HLA-C/HLA-F	4	NK_HBA2
GO:0005833	hemoglobin complex	2/128	12/19559	0.00268679897786949	0.0221085173036118	0.0138986292990542	HBA1/HBA2	2	NK_HBA2
GO:0061827	sperm head	2/128	14/19559	0.00367293886064441	0.0293835108851553	0.0184720901763403	DNAJB1/HSP90AB1	2	NK_HBA2
GO:0019814	immunoglobulin complex	5/128	163/19559	0.00439292661299234	0.0341642065168118	0.0214774982488729	IGHA1/IGHG1/IGKC/TRBC1/TRDC	5	NK_HBA2
GO:0030666	endocytic vesicle membrane	5/128	164/19559	0.00450777724874601	0.0341642065168118	0.0214774982488729	CYBA/HLA-A/HLA-C/HLA-F/UBA52	5	NK_HBA2
GO:0030863	cortical cytoskeleton	4/128	106/19559	0.00519935650388845	0.0383952480287147	0.0241373635268236	ACTB/COTL1/DSTN/EEF1A1	4	NK_HBA2
GO:0060987	lipid tube	1/128	1/19559	0.00654430185592314	0.0459697301098991	0.0288990993380945	BIN1	1	NK_HBA2
GO:1990917	ooplasm	1/128	1/19559	0.00654430185592314	0.0459697301098991	0.0288990993380945	HSP90AB1	1	NK_HBA2
GO:0005771	multivesicular body	3/128	62/19559	0.00781684421611587	0.0520344890529549	0.0327117401941091	CD63/CST7/TPT1	3	NK_HBA2
GO:0012507	ER to Golgi transport vesicle membrane	3/128	62/19559	0.00781684421611587	0.0520344890529549	0.0327117401941091	HLA-A/HLA-C/HLA-F	3	NK_HBA2
GO:0098562	cytoplasmic side of membrane	5/128	188/19559	0.00794971360531256	0.0520344890529549	0.0327117401941091	EEF1A1/FYN/LITAF/PTPN4/RGS1	5	NK_HBA2
GO:0042827	platelet dense granule	2/128	21/19559	0.00822631461606484	0.052648413542815	0.0330976868763311	CD63/CTSW	2	NK_HBA2
GO:0101002	ficolin-1-rich granule	4/128	124/19559	0.00897667402815924	0.0540627193638598	0.033986797260906	BIN2/COTL1/EEF1A1/HSP90AB1	4	NK_HBA2
GO:1904813	ficolin-1-rich granule lumen	4/128	124/19559	0.00897667402815924	0.0540627193638598	0.033986797260906	BIN2/COTL1/EEF1A1/HSP90AB1	4	NK_HBA2
GO:0097038	perinuclear endoplasmic reticulum	2/128	22/19559	0.00901045322730997	0.0540627193638598	0.033986797260906	CYBA/FYN	2	NK_HBA2
GO:0005844	polysome	3/128	69/19559	0.0104772762929744	0.06158072596687	0.0387130294820966	RPL39/RPL41/RPL7A	3	NK_HBA2
GO:0032044	DSIF complex	1/128	2/19559	0.0130461082452492	0.061594740567734	0.038721839830593	SUPT4H1	1	NK_HBA2
GO:0032398	MHC class Ib protein complex	1/128	2/19559	0.0130461082452492	0.061594740567734	0.038721839830593	HLA-F	1	NK_HBA2
GO:0034687	integrin alphaL-beta2 complex	1/128	2/19559	0.0130461082452492	0.061594740567734	0.038721839830593	ITGB2	1	NK_HBA2
GO:0034688	integrin alphaM-beta2 complex	1/128	2/19559	0.0130461082452492	0.061594740567734	0.038721839830593	ITGB2	1	NK_HBA2
GO:0034689	integrin alphaX-beta2 complex	1/128	2/19559	0.0130461082452492	0.061594740567734	0.038721839830593	ITGB2	1	NK_HBA2
GO:0098560	cytoplasmic side of late endosome membrane	1/128	2/19559	0.0130461082452492	0.061594740567734	0.038721839830593	LITAF	1	NK_HBA2
GO:0098944	postsynaptic recycling endosome membrane	1/128	2/19559	0.0130461082452492	0.061594740567734	0.038721839830593	ABHD17A	1	NK_HBA2
GO:0098949	intrinsic component of postsynaptic endosome membrane	1/128	2/19559	0.0130461082452492	0.061594740567734	0.038721839830593	ABHD17A	1	NK_HBA2
GO:0098951	intrinsic component of postsynaptic recycling endosome membrane	1/128	2/19559	0.0130461082452492	0.061594740567734	0.038721839830593	ABHD17A	1	NK_HBA2
GO:0099033	anchored component of postsynaptic recycling endosome membrane	1/128	2/19559	0.0130461082452492	0.061594740567734	0.038721839830593	ABHD17A	1	NK_HBA2
GO:0099034	anchored component of postsynaptic endosome membrane	1/128	2/19559	0.0130461082452492	0.061594740567734	0.038721839830593	ABHD17A	1	NK_HBA2
GO:1990565	HSP90-CDC37 chaperone complex	1/128	2/19559	0.0130461082452492	0.061594740567734	0.038721839830593	HSP90AB1	1	NK_HBA2
GO:0001891	phagocytic cup	2/128	27/19559	0.0134029175755122	0.0622587138991536	0.0391392499658422	BIN2/MYO1G	2	NK_HBA2
GO:0030135	coated vesicle	6/128	298/19559	0.0137368850251371	0.0627971886863411	0.0394777648174367	CD3D/CD3G/HLA-A/HLA-C/HLA-F/IL7R	6	NK_HBA2
GO:0030667	secretory granule membrane	6/128	306/19559	0.0154653809991436	0.0691243286804127	0.0434553528254056	CD63/CYBA/HLA-C/ITGB2/SYNGR1/TYROBP	6	NK_HBA2
GO:0030864	cortical actin cytoskeleton	3/128	80/19559	0.0156009769591209	0.0691243286804127	0.0434553528254056	COTL1/DSTN/EEF1A1	3	NK_HBA2
GO:0098685	Schaffer collateral - CA1 synapse	3/128	84/19559	0.0177565229768221	0.0739163101406165	0.0464678557901536	ACTB/APBA2/FYN	3	NK_HBA2
GO:0030133	transport vesicle	7/128	410/19559	0.0183685400369873	0.0739163101406165	0.0464678557901536	APBA2/BIN1/HLA-A/HLA-C/HLA-F/SYNGR1/SYTL3	7	NK_HBA2
GO:0034774	secretory granule lumen	6/128	322/19559	0.019364891786883	0.0739163101406165	0.0464678557901536	BIN2/COTL1/CTSW/EEF1A1/HSP90AB1/SERPINB1	6	NK_HBA2
GO:0031302	intrinsic component of endosome membrane	1/128	3/19559	0.0195056929537738	0.0739163101406165	0.0464678557901536	ABHD17A	1	NK_HBA2
GO:0034751	aryl hydrocarbon receptor complex	1/128	3/19559	0.0195056929537738	0.0739163101406165	0.0464678557901536	HSP90AB1	1	NK_HBA2
GO:0071750	dimeric IgA immunoglobulin complex	1/128	3/19559	0.0195056929537738	0.0739163101406165	0.0464678557901536	IGHA1	1	NK_HBA2
GO:0071752	secretory dimeric IgA immunoglobulin complex	1/128	3/19559	0.0195056929537738	0.0739163101406165	0.0464678557901536	IGHA1	1	NK_HBA2
GO:0097451	glial limiting end-foot	1/128	3/19559	0.0195056929537738	0.0739163101406165	0.0464678557901536	ADGRG1	1	NK_HBA2
GO:0098559	cytoplasmic side of early endosome membrane	1/128	3/19559	0.0195056929537738	0.0739163101406165	0.0464678557901536	LITAF	1	NK_HBA2
GO:0099030	anchored component of postsynaptic specialization membrane	1/128	3/19559	0.0195056929537738	0.0739163101406165	0.0464678557901536	ABHD17A	1	NK_HBA2
GO:0099031	anchored component of postsynaptic density membrane	1/128	3/19559	0.0195056929537738	0.0739163101406165	0.0464678557901536	ABHD17A	1	NK_HBA2
GO:0030176	integral component of endoplasmic reticulum membrane	4/128	158/19559	0.0202071592347638	0.0754470721209975	0.0474301769181709	HLA-A/HLA-C/HLA-F/TECR	4	NK_HBA2
GO:0060205	cytoplasmic vesicle lumen	6/128	326/19559	0.0204358084247093	0.0754470721209975	0.0474301769181709	BIN2/COTL1/CTSW/EEF1A1/HSP90AB1/SERPINB1	6	NK_HBA2
GO:0097386	glial cell projection	2/128	34/19559	0.0207948684292375	0.0754470721209975	0.0474301769181709	ADGRG1/FYN	2	NK_HBA2
GO:0031983	vesicle lumen	6/128	328/19559	0.0209861042008785	0.0754470721209975	0.0474301769181709	BIN2/COTL1/CTSW/EEF1A1/HSP90AB1/SERPINB1	6	NK_HBA2
GO:0031901	early endosome membrane	4/128	161/19559	0.0214814580344507	0.0754470721209975	0.0474301769181709	HLA-A/HLA-C/HLA-F/LITAF	4	NK_HBA2
GO:0090575	RNA polymerase II transcription regulator complex	4/128	161/19559	0.0214814580344507	0.0754470721209975	0.0474301769181709	ASCL2/FOS/JUN/JUNB	4	NK_HBA2
GO:0031904	endosome lumen	2/128	35/19559	0.0219619780038227	0.0762054176518185	0.0479069146056754	CD63/PRF1	2	NK_HBA2
GO:0009898	cytoplasmic side of plasma membrane	4/128	164/19559	0.0228040392531884	0.0769682316389306	0.0483864614104388	FYN/LITAF/PTPN4/RGS1	4	NK_HBA2
GO:0031227	intrinsic component of endoplasmic reticulum membrane	4/128	166/19559	0.0237127806416946	0.0769682316389306	0.0483864614104388	HLA-A/HLA-C/HLA-F/TECR	4	NK_HBA2
GO:0030134	COPII-coated ER to Golgi transport vesicle	3/128	95/19559	0.0244992844342315	0.0769682316389306	0.0483864614104388	HLA-A/HLA-C/HLA-F	3	NK_HBA2
GO:0005853	eukaryotic translation elongation factor 1 complex	1/128	4/19559	0.0259233280172787	0.0769682316389306	0.0483864614104388	EEF1A1	1	NK_HBA2
GO:0010009	cytoplasmic side of endosome membrane	1/128	4/19559	0.0259233280172787	0.0769682316389306	0.0483864614104388	LITAF	1	NK_HBA2
GO:0033256	I-kappaB/NF-kappaB complex	1/128	4/19559	0.0259233280172787	0.0769682316389306	0.0483864614104388	NFKBIA	1	NK_HBA2
GO:0071745	IgA immunoglobulin complex	1/128	4/19559	0.0259233280172787	0.0769682316389306	0.0483864614104388	IGHA1	1	NK_HBA2
GO:0071746	IgA immunoglobulin complex, circulating	1/128	4/19559	0.0259233280172787	0.0769682316389306	0.0483864614104388	IGHA1	1	NK_HBA2
GO:0071748	monomeric IgA immunoglobulin complex	1/128	4/19559	0.0259233280172787	0.0769682316389306	0.0483864614104388	IGHA1	1	NK_HBA2
GO:0071749	polymeric IgA immunoglobulin complex	1/128	4/19559	0.0259233280172787	0.0769682316389306	0.0483864614104388	IGHA1	1	NK_HBA2
GO:0071751	secretory IgA immunoglobulin complex	1/128	4/19559	0.0259233280172787	0.0769682316389306	0.0483864614104388	IGHA1	1	NK_HBA2
GO:0097013	phagocytic vesicle lumen	1/128	4/19559	0.0259233280172787	0.0769682316389306	0.0483864614104388	GNLY	1	NK_HBA2
GO:0097487	multivesicular body, internal vesicle	1/128	4/19559	0.0259233280172787	0.0769682316389306	0.0483864614104388	CD63	1	NK_HBA2
GO:0098895	postsynaptic endosome membrane	1/128	4/19559	0.0259233280172787	0.0769682316389306	0.0483864614104388	ABHD17A	1	NK_HBA2
GO:0001772	immunological synapse	2/128	39/19559	0.0268922475613613	0.0790302785476739	0.0496827774495611	CD3E/GZMB	2	NK_HBA2
GO:0043197	dendritic spine	4/128	175/19559	0.0280726066598941	0.0816657648287829	0.0513395890005506	ABHD17A/APBA2/CD3E/DNAJB1	4	NK_HBA2
GO:0044309	neuron spine	4/128	177/19559	0.0291020998173716	0.0838140474740302	0.0526901175640833	ABHD17A/APBA2/CD3E/DNAJB1	4	NK_HBA2
GO:0042470	melanosome	3/128	105/19559	0.031667538517529	0.0885923210952278	0.0556940030277017	CD63/HSP90AB1/SYNGR1	3	NK_HBA2
GO:0048770	pigment granule	3/128	105/19559	0.031667538517529	0.0885923210952278	0.0556940030277017	CD63/HSP90AB1/SYNGR1	3	NK_HBA2
GO:0098871	postsynaptic actin cytoskeleton	1/128	5/19559	0.0322992837326351	0.0885923210952278	0.0556940030277017	ACTB	1	NK_HBA2
GO:0099025	anchored component of postsynaptic membrane	1/128	5/19559	0.0322992837326351	0.0885923210952278	0.0556940030277017	ABHD17A	1	NK_HBA2
GO:1990913	sperm head plasma membrane	1/128	5/19559	0.0322992837326351	0.0885923210952278	0.0556940030277017	HSP90AB1	1	NK_HBA2
GO:0005770	late endosome	5/128	278/19559	0.036144936124841	0.0978067446055537	0.061486696170158	CD63/CST7/CXCR4/LITAF/TPT1	5	NK_HBA2
GO:0055037	recycling endosome	4/128	190/19559	0.03633792247498	0.0978067446055537	0.061486696170158	ABHD17A/HLA-A/HLA-C/HLA-F	4	NK_HBA2
GO:0030660	Golgi-associated vesicle membrane	3/128	112/19559	0.0372685880223377	0.0993441308626892	0.0624531816826847	HLA-A/HLA-C/HLA-F	3	NK_HBA2
GO:0005769	early endosome	6/128	377/19559	0.0377524107280408	0.0993441308626892	0.0624531816826847	CXCR4/HLA-A/HLA-C/HLA-F/LITAF/SNX17	6	NK_HBA2
GO:0000127	transcription factor TFIIIC complex	1/128	6/19559	0.0386338286688236	0.0993441308626892	0.0624531816826847	GTF3C1	1	NK_HBA2
GO:0031088	platelet dense granule membrane	1/128	6/19559	0.0386338286688236	0.0993441308626892	0.0624531816826847	CD63	1	NK_HBA2
GO:0097433	dense body	1/128	6/19559	0.0386338286688236	0.0993441308626892	0.0624531816826847	ACTB	1	NK_HBA2
GO:0005884	actin filament	3/128	118/19559	0.0424460353491919	0.107232089303222	0.0674119859654757	ACTB/COTL1/FYN	3	NK_HBA2
GO:0030665	clathrin-coated vesicle membrane	3/128	118/19559	0.0424460353491919	0.107232089303222	0.0674119859654757	CD3D/CD3G/IL7R	3	NK_HBA2
GO:0031300	intrinsic component of organelle membrane	6/128	398/19559	0.0469913810609937	0.117682763004923	0.0739818539358436	ABHD17A/HLA-A/HLA-C/HLA-F/SYNGR1/TECR	6	NK_HBA2
GO:0030658	transport vesicle membrane	4/128	209/19559	0.0486240071108605	0.120721672826964	0.0758922797011616	HLA-A/HLA-C/HLA-F/SYNGR1	4	NK_HBA2
GO:0005938	cell cortex	5/128	305/19559	0.0502927863131341	0.12181626899908	0.0765804030257374	ACTB/BIN2/COTL1/DSTN/EEF1A1	5	NK_HBA2
GO:0042824	MHC class I peptide loading complex	1/128	8/19559	0.0511797519058634	0.12181626899908	0.0765804030257374	HLA-A	1	NK_HBA2
GO:0097450	astrocyte end-foot	1/128	8/19559	0.0511797519058634	0.12181626899908	0.0765804030257374	ADGRG1	1	NK_HBA2
GO:0098837	postsynaptic recycling endosome	1/128	8/19559	0.0511797519058634	0.12181626899908	0.0765804030257374	ABHD17A	1	NK_HBA2
GO:0099571	postsynaptic cytoskeleton	1/128	8/19559	0.0511797519058634	0.12181626899908	0.0765804030257374	ACTB	1	NK_HBA2
GO:0016459	myosin complex	2/128	57/19559	0.0537007834394105	0.126769062545494	0.0796940013078395	MYO1F/MYO1G	2	NK_HBA2
GO:0031526	brush border membrane	2/128	58/19559	0.0553865544271544	0.128639739314681	0.080870011557475	HSP90AB1/MFSD10	2	NK_HBA2
GO:0035577	azurophil granule membrane	2/128	58/19559	0.0553865544271544	0.128639739314681	0.080870011557475	CD63/SYNGR1	2	NK_HBA2
GO:0044294	dendritic growth cone	1/128	9/19559	0.0573916588035185	0.130148013664672	0.0818181957248668	HSP90AB1	1	NK_HBA2
GO:0090576	RNA polymerase III transcription regulator complex	1/128	9/19559	0.0573916588035185	0.130148013664672	0.0818181957248668	GTF3C1	1	NK_HBA2
GO:0097524	sperm plasma membrane	1/128	9/19559	0.0573916588035185	0.130148013664672	0.0818181957248668	HSP90AB1	1	NK_HBA2
GO:0031252	cell leading edge	6/128	421/19559	0.0585988099260681	0.131665280049114	0.0827720327794137	ABI3/ACTB/CXCR4/EEF1A1/MYO1G/PLEK	6	NK_HBA2
GO:0070382	exocytic vesicle	4/128	223/19559	0.0589750733553322	0.131665280049114	0.0827720327794137	APBA2/BIN1/SYNGR1/SYTL3	4	NK_HBA2
GO:0005797	Golgi medial cisterna	1/128	10/19559	0.0635632121371834	0.139742023629838	0.0878495177789919	HLA-A	1	NK_HBA2
GO:0016461	unconventional myosin complex	1/128	10/19559	0.0635632121371834	0.139742023629838	0.0878495177789919	MYO1F	1	NK_HBA2
GO:0045121	membrane raft	5/128	329/19559	0.0652590727630707	0.142383431483063	0.0895100519557269	ADGRG1/CD48/EFHD2/FYN/ITGB2	5	NK_HBA2
GO:0098857	membrane microdomain	5/128	330/19559	0.065931575547772	0.142769125998183	0.0897525207298518	ADGRG1/CD48/EFHD2/FYN/ITGB2	5	NK_HBA2
GO:0098589	membrane region	5/128	343/19559	0.0750275486400496	0.160488628559021	0.100891974094121	ADGRG1/CD48/EFHD2/FYN/ITGB2	5	NK_HBA2
GO:0043020	NADPH oxidase complex	1/128	12/19559	0.0757862968195376	0.160488628559021	0.100891974094121	CYBA	1	NK_HBA2
GO:0099144	anchored component of synaptic membrane	1/128	12/19559	0.0757862968195376	0.160488628559021	0.100891974094121	ABHD17A	1	NK_HBA2
GO:0032585	multivesicular body membrane	1/128	13/19559	0.081838343374359	0.170793064433445	0.107369908927458	CD63	1	NK_HBA2
GO:0044292	dendrite terminus	1/128	13/19559	0.081838343374359	0.170793064433445	0.107369908927458	HSP90AB1	1	NK_HBA2
GO:0070821	tertiary granule membrane	2/128	73/19559	0.0827242937691305	0.171399975579206	0.10775144663605	CYBA/ITGB2	2	NK_HBA2
GO:0031089	platelet dense granule lumen	1/128	14/19559	0.087851066798491	0.180722194556896	0.113611905934891	CTSW	1	NK_HBA2
GO:0031301	integral component of organelle membrane	5/128	367/19559	0.0935185859610087	0.186355307112525	0.117153190143839	HLA-A/HLA-C/HLA-F/SYNGR1/TECR	5	NK_HBA2
GO:0000164	protein phosphatase type 1 complex	1/128	15/19559	0.0938247205948476	0.186355307112525	0.117153190143839	PPP1R15A	1	NK_HBA2
GO:0005665	RNA polymerase II, core complex	1/128	15/19559	0.0938247205948476	0.186355307112525	0.117153190143839	POLR2J3	1	NK_HBA2
GO:0033268	node of Ranvier	1/128	15/19559	0.0938247205948476	0.186355307112525	0.117153190143839	BIN1	1	NK_HBA2
GO:0098845	postsynaptic endosome	1/128	15/19559	0.0938247205948476	0.186355307112525	0.117153190143839	ABHD17A	1	NK_HBA2
GO:0019897	extrinsic component of plasma membrane	3/128	172/19559	0.10340310366976	0.202859184421212	0.127528434650762	FYN/RGS1/SYTL3	3	NK_HBA2
GO:0043194	axon initial segment	1/128	17/19559	0.105655825219381	0.202859184421212	0.127528434650762	BIN1	1	NK_HBA2
GO:0071004	U2-type prespliceosome	1/128	17/19559	0.105655825219381	0.202859184421212	0.127528434650762	LUC7L3	1	NK_HBA2
GO:0071010	prespliceosome	1/128	17/19559	0.105655825219381	0.202859184421212	0.127528434650762	LUC7L3	1	NK_HBA2
GO:0099092	postsynaptic density, intracellular component	1/128	17/19559	0.105655825219381	0.202859184421212	0.127528434650762	FYN	1	NK_HBA2
GO:0031256	leading edge membrane	3/128	175/19559	0.107465367348419	0.204967058253938	0.128853560013441	EEF1A1/MYO1G/PLEK	3	NK_HBA2
GO:0005798	Golgi-associated vesicle	3/128	181/19559	0.115773486696974	0.219360290583741	0.137901937062878	HLA-A/HLA-C/HLA-F	3	NK_HBA2
GO:0097449	astrocyte projection	1/128	19/19559	0.117333653028793	0.220863346877729	0.138846840873426	ADGRG1	1	NK_HBA2
GO:0035579	specific granule membrane	2/128	91/19559	0.119677569669023	0.223812597822589	0.140700902139931	CYBA/ITGB2	2	NK_HBA2
GO:0005902	microvillus	2/128	93/19559	0.124004323434256	0.230408033219778	0.144847155386703	MYO1F/MYO1G	2	NK_HBA2
GO:0032587	ruffle membrane	2/128	95/19559	0.128368600993129	0.233407108260848	0.146732538818954	EEF1A1/PLEK	2	NK_HBA2
GO:0035267	NuA4 histone acetyltransferase complex	1/128	21/19559	0.128860174352343	0.233407108260848	0.146732538818954	ACTB	1	NK_HBA2
GO:0043189	H4/H2A histone acetyltransferase complex	1/128	21/19559	0.128860174352343	0.233407108260848	0.146732538818954	ACTB	1	NK_HBA2
GO:0099091	postsynaptic specialization, intracellular component	1/128	21/19559	0.128860174352343	0.233407108260848	0.146732538818954	FYN	1	NK_HBA2
GO:0030136	clathrin-coated vesicle	3/128	194/19559	0.134562705864473	0.241108349657157	0.151573962503768	CD3D/CD3G/IL7R	3	NK_HBA2
GO:0005667	transcription regulator complex	5/128	413/19559	0.134786264912508	0.241108349657157	0.151573962503768	ASCL2/FOS/GTF3C1/JUN/JUNB	5	NK_HBA2
GO:0031234	extrinsic component of cytoplasmic side of plasma membrane	2/128	99/19559	0.137202985808362	0.243916419214865	0.153339269389462	FYN/RGS1	2	NK_HBA2
GO:0030027	lamellipodium	3/128	201/19559	0.145091933856643	0.256162838062783	0.161038041472218	ABI3/ACTB/MYO1G	3	NK_HBA2
GO:0044305	calyx of Held	1/128	24/19559	0.145870505007974	0.256162838062783	0.161038041472218	ACTB	1	NK_HBA2
GO:0008021	synaptic vesicle	3/128	205/19559	0.151227943496344	0.262232535832481	0.16485378714615	APBA2/BIN1/SYNGR1	3	NK_HBA2
GO:0101031	chaperone complex	1/128	25/19559	0.151467053529037	0.262232535832481	0.16485378714615	HSP90AB1	1	NK_HBA2
GO:0005903	brush border	2/128	106/19559	0.152968979235614	0.262232535832481	0.16485378714615	HSP90AB1/MFSD10	2	NK_HBA2
GO:0030175	filopodium	2/128	106/19559	0.152968979235614	0.262232535832481	0.16485378714615	ARL4C/MYO1G	2	NK_HBA2
GO:0032809	neuronal cell body membrane	1/128	28/19559	0.168039321192378	0.286362866884053	0.180023439707811	CX3CR1	1	NK_HBA2
GO:0002102	podosome	1/128	29/19559	0.173491728487826	0.292196595347917	0.183690842104685	BIN2	1	NK_HBA2
GO:0044295	axonal growth cone	1/128	29/19559	0.173491728487826	0.292196595347917	0.183690842104685	HSP90AB1	1	NK_HBA2
GO:0098858	actin-based cell projection	3/128	220/19559	0.174939597979806	0.292922117547583	0.184146945241901	ARL4C/MYO1F/MYO1G	3	NK_HBA2
GO:0014069	postsynaptic density	4/128	337/19559	0.179815916735432	0.299346728438177	0.188185808813474	ABHD17A/DNAJB1/FYN/RPS18	4	NK_HBA2
GO:0008305	integrin complex	1/128	31/19559	0.184290403831689	0.303289350305866	0.190664357648424	ITGB2	1	NK_HBA2
GO:0044298	cell body membrane	1/128	31/19559	0.184290403831689	0.303289350305866	0.190664357648424	CX3CR1	1	NK_HBA2
GO:0032279	asymmetric synapse	4/128	343/19559	0.187649647758774	0.307063059968903	0.193036718986299	ABHD17A/DNAJB1/FYN/RPS18	4	NK_HBA2
GO:0031253	cell projection membrane	4/128	344/19559	0.188966063684458	0.307470205317083	0.193292672933254	EEF1A1/HSP90AB1/MFSD10/PLEK	4	NK_HBA2
GO:0070971	endoplasmic reticulum exit site	1/128	33/19559	0.194949077934707	0.3154232272202	0.198292379685213	HLA-A	1	NK_HBA2
GO:0036464	cytoplasmic ribonucleoprotein granule	3/128	233/19559	0.196275147277693	0.315794650368579	0.198525876693697	ACTB/RPL28/SERPINB1	3	NK_HBA2
GO:0005719	nuclear euchromatin	1/128	34/19559	0.200226478222751	0.318592407337858	0.200284700519414	JUN	1	NK_HBA2
GO:0030285	integral component of synaptic vesicle membrane	1/128	34/19559	0.200226478222751	0.318592407337858	0.200284700519414	SYNGR1	1	NK_HBA2
GO:0008180	COP9 signalosome	1/128	36/19559	0.210678520073235	0.329695509515041	0.207264720893959	HSP90AB1	1	NK_HBA2
GO:0098636	protein complex involved in cell adhesion	1/128	36/19559	0.210678520073235	0.329695509515041	0.207264720893959	ITGB2	1	NK_HBA2
GO:0098978	glutamatergic synapse	4/128	361/19559	0.211783573820426	0.329695509515041	0.207264720893959	ABHD17A/ACTB/DNAJB1/FYN	4	NK_HBA2
GO:0099572	postsynaptic specialization	4/128	361/19559	0.211783573820426	0.329695509515041	0.207264720893959	ABHD17A/DNAJB1/FYN/RPS18	4	NK_HBA2
GO:0035770	ribonucleoprotein granule	3/128	243/19559	0.213101996984424	0.329964382427496	0.207433749186876	ACTB/RPL28/SERPINB1	3	NK_HBA2
GO:0005685	U1 snRNP	1/128	37/19559	0.21585360327923	0.332437634996888	0.20898857170857	LUC7L3	1	NK_HBA2
GO:0098984	neuron to neuron synapse	4/128	368/19559	0.22140056127367	0.339166817270303	0.213218905593904	ABHD17A/DNAJB1/FYN/RPS18	4	NK_HBA2
GO:0032994	protein-lipid complex	1/128	39/19559	0.226102987777629	0.344537886137339	0.216595454735462	BIN1	1	NK_HBA2
GO:0031902	late endosome membrane	2/128	140/19559	0.233227644616612	0.353524008682023	0.222244625341038	CD63/LITAF	2	NK_HBA2
GO:0000791	euchromatin	1/128	42/19559	0.241228348462481	0.363736986163322	0.228665064400919	JUN	1	NK_HBA2
GO:1902562	H4 histone acetyltransferase complex	1/128	46/19559	0.26094015021148	0.39141022531722	0.246061983752053	ACTB	1	NK_HBA2
GO:0098563	intrinsic component of synaptic vesicle membrane	1/128	47/19559	0.265788182844746	0.396616563001486	0.249334973816724	SYNGR1	1	NK_HBA2
GO:0005766	primary lysosome	2/128	155/19559	0.269551871359779	0.398107379239058	0.250272182854963	CD63/SYNGR1	2	NK_HBA2
GO:0042582	azurophil granule	2/128	155/19559	0.269551871359779	0.398107379239058	0.250272182854963	CD63/SYNGR1	2	NK_HBA2
GO:0098862	cluster of actin-based cell projections	2/128	159/19559	0.279249492630943	0.410325785090365	0.257953344428154	HSP90AB1/MFSD10	2	NK_HBA2
GO:0042581	specific granule	2/128	160/19559	0.281672890750426	0.411785748914328	0.258871157943218	CYBA/ITGB2	2	NK_HBA2
GO:0008287	protein serine/threonine phosphatase complex	1/128	51/19559	0.28486679516416	0.412269532699891	0.259175291024785	PPP1R15A	1	NK_HBA2
GO:1903293	phosphatase complex	1/128	51/19559	0.28486679516416	0.412269532699891	0.259175291024785	PPP1R15A	1	NK_HBA2
GO:0070820	tertiary granule	2/128	164/19559	0.291359557560485	0.419557762887098	0.263757073160018	CYBA/ITGB2	2	NK_HBA2
GO:0030315	T-tubule	1/128	54/19559	0.298852193405239	0.426086295548063	0.267861267669104	BIN1	1	NK_HBA2
GO:0099146	intrinsic component of postsynaptic density membrane	1/128	54/19559	0.298852193405239	0.426086295548063	0.267861267669104	ABHD17A	1	NK_HBA2
GO:0008023	transcription elongation factor complex	1/128	56/19559	0.308024685216858	0.435205349844659	0.273594006481291	SUPT4H1	1	NK_HBA2
GO:0031225	anchored component of membrane	2/128	171/19559	0.308270456139967	0.435205349844659	0.273594006481291	ABHD17A/CD48	2	NK_HBA2
GO:0019898	extrinsic component of membrane	3/128	306/19559	0.324002703058679	0.453463081642481	0.285071820330799	FYN/RGS1/SYTL3	3	NK_HBA2
GO:0005637	nuclear inner membrane	1/128	60/19559	0.326013991757353	0.453463081642481	0.285071820330799	MFSD10	1	NK_HBA2
GO:0046658	anchored component of plasma membrane	1/128	60/19559	0.326013991757353	0.453463081642481	0.285071820330799	ABHD17A	1	NK_HBA2
GO:0001726	ruffle	2/128	179/19559	0.32750111451957	0.453463081642481	0.285071820330799	EEF1A1/PLEK	2	NK_HBA2
GO:0101003	ficolin-1-rich granule membrane	1/128	61/19559	0.330438331931467	0.455340859312261	0.286252294596889	ITGB2	1	NK_HBA2
GO:0018995	host cellular component	1/128	65/19559	0.347849370139457	0.474789661612149	0.298478880838047	UBA52	1	NK_HBA2
GO:0043657	host cell	1/128	65/19559	0.347849370139457	0.474789661612149	0.298478880838047	UBA52	1	NK_HBA2
GO:0005741	mitochondrial outer membrane	2/128	192/19559	0.358434572670447	0.483052565591435	0.30367339649754	PPP1R15A/UBA52	2	NK_HBA2
GO:0001725	stress fiber	1/128	68/19559	0.360612158340828	0.483052565591435	0.30367339649754	CYBA	1	NK_HBA2
GO:0044304	main axon	1/128	68/19559	0.360612158340828	0.483052565591435	0.30367339649754	BIN1	1	NK_HBA2
GO:0097517	contractile actin filament bundle	1/128	68/19559	0.360612158340828	0.483052565591435	0.30367339649754	CYBA	1	NK_HBA2
GO:0017053	transcription repressor complex	1/128	76/19559	0.39344743990595	0.517410331931113	0.325272577091197	JUN	1	NK_HBA2
GO:0031594	neuromuscular junction	1/128	76/19559	0.39344743990595	0.517410331931113	0.325272577091197	SYNGR1	1	NK_HBA2
GO:0032432	actin filament bundle	1/128	76/19559	0.39344743990595	0.517410331931113	0.325272577091197	CYBA	1	NK_HBA2
GO:0048786	presynaptic active zone	1/128	76/19559	0.39344743990595	0.517410331931113	0.325272577091197	PNISR	1	NK_HBA2
GO:0098948	intrinsic component of postsynaptic specialization membrane	1/128	77/19559	0.397432387177522	0.518388838028923	0.325887719813504	ABHD17A	1	NK_HBA2
GO:0005881	cytoplasmic microtubule	1/128	78/19559	0.401391357223784	0.518388838028923	0.325887719813504	TPT1	1	NK_HBA2
GO:0015030	Cajal body	1/128	78/19559	0.401391357223784	0.518388838028923	0.325887719813504	ISG20	1	NK_HBA2
GO:0016234	inclusion body	1/128	78/19559	0.401391357223784	0.518388838028923	0.325887719813504	HSP90AB1	1	NK_HBA2
GO:0016591	RNA polymerase II, holoenzyme	1/128	79/19559	0.405324518061285	0.518815383118445	0.326155869504286	POLR2J3	1	NK_HBA2
GO:0042641	actomyosin	1/128	79/19559	0.405324518061285	0.518815383118445	0.326155869504286	CYBA	1	NK_HBA2
GO:0031968	organelle outer membrane	2/128	218/19559	0.418623440524018	0.533467039251846	0.335366705962418	PPP1R15A/UBA52	2	NK_HBA2
GO:0000123	histone acetyltransferase complex	1/128	83/19559	0.420802392063757	0.533881448961948	0.335627226686605	ACTB	1	NK_HBA2
GO:0019867	outer membrane	2/128	220/19559	0.423140612258773	0.53449340495845	0.336011935865692	PPP1R15A/UBA52	2	NK_HBA2
GO:0001750	photoreceptor outer segment	1/128	89/19559	0.44327282148777	0.557478482919117	0.350461619378977	LYAR	1	NK_HBA2
GO:0098839	postsynaptic density membrane	1/128	92/19559	0.454181485910273	0.563409683829045	0.354190298313581	ABHD17A	1	NK_HBA2
GO:0005684	U2-type spliceosomal complex	1/128	93/19559	0.457770368111099	0.563409683829045	0.354190298313581	LUC7L3	1	NK_HBA2
GO:0005811	lipid droplet	1/128	93/19559	0.457770368111099	0.563409683829045	0.354190298313581	GIMAP7	1	NK_HBA2
GO:0031248	protein acetyltransferase complex	1/128	93/19559	0.457770368111099	0.563409683829045	0.354190298313581	ACTB	1	NK_HBA2
GO:1902493	acetyltransferase complex	1/128	93/19559	0.457770368111099	0.563409683829045	0.354190298313581	ACTB	1	NK_HBA2
GO:0097525	spliceosomal snRNP complex	1/128	96/19559	0.468397132578846	0.574035634820033	0.36087035522312	LUC7L3	1	NK_HBA2
GO:0016605	PML body	1/128	102/19559	0.489034637311516	0.592414300979326	0.372424195060102	ISG20	1	NK_HBA2
GO:0030532	small nuclear ribonucleoprotein complex	1/128	102/19559	0.489034637311516	0.592414300979326	0.372424195060102	LUC7L3	1	NK_HBA2
GO:0055029	nuclear DNA-directed RNA polymerase complex	1/128	103/19559	0.492396078768273	0.592414300979326	0.372424195060102	POLR2J3	1	NK_HBA2
GO:0000428	DNA-directed RNA polymerase complex	1/128	104/19559	0.495735578250061	0.592414300979326	0.372424195060102	POLR2J3	1	NK_HBA2
GO:0030672	synaptic vesicle membrane	1/128	104/19559	0.495735578250061	0.592414300979326	0.372424195060102	SYNGR1	1	NK_HBA2
GO:0099501	exocytic vesicle membrane	1/128	104/19559	0.495735578250061	0.592414300979326	0.372424195060102	SYNGR1	1	NK_HBA2
GO:0030880	RNA polymerase complex	1/128	108/19559	0.508876984903052	0.605605667983798	0.380717013498586	POLR2J3	1	NK_HBA2
GO:1990204	oxidoreductase complex	1/128	110/19559	0.515319688058493	0.610749259921177	0.383950558137582	CYBA	1	NK_HBA2
GO:0044853	plasma membrane raft	1/128	113/19559	0.524826833694067	0.619467738130702	0.389431472801465	ITGB2	1	NK_HBA2
GO:0120114	Sm-like protein family complex	1/128	114/19559	0.52795458054623	0.620615996723732	0.390153331273691	LUC7L3	1	NK_HBA2
GO:0031985	Golgi cisterna	1/128	117/19559	0.537215781330406	0.626389251105898	0.393782716338503	HLA-A	1	NK_HBA2
GO:0097733	photoreceptor cell cilium	1/128	117/19559	0.537215781330406	0.626389251105898	0.393782716338503	LYAR	1	NK_HBA2
GO:0099634	postsynaptic specialization membrane	1/128	118/19559	0.540262606759359	0.627401736881836	0.394419220554371	ABHD17A	1	NK_HBA2
GO:0098936	intrinsic component of postsynaptic membrane	1/128	122/19559	0.552252157899517	0.638749483835586	0.401553038083775	ABHD17A	1	NK_HBA2
GO:0030018	Z disc	1/128	128/19559	0.569657174908157	0.656245065494197	0.412551722459802	BIN1	1	NK_HBA2
GO:0070160	tight junction	1/128	129/19559	0.572492020341318	0.656883274335855	0.412952935620494	ACTB	1	NK_HBA2
GO:0043679	axon terminus	1/128	130/19559	0.575308336419358	0.657495241622123	0.413337651896949	ACTB	1	NK_HBA2
GO:0042383	sarcolemma	1/128	135/19559	0.589116155324334	0.670614437681456	0.421585099712026	BIN1	1	NK_HBA2
GO:0097731	9+0 non-motile cilium	1/128	139/19559	0.599840934603209	0.678416170359331	0.426489697740515	LYAR	1	NK_HBA2
GO:0031674	I band	1/128	140/19559	0.602478440286566	0.678416170359331	0.426489697740515	BIN1	1	NK_HBA2
GO:0150034	distal axon	2/128	309/19559	0.603036595874961	0.678416170359331	0.426489697740515	ACTB/HSP90AB1	2	NK_HBA2
GO:0043296	apical junction complex	1/128	143/19559	0.610287908814445	0.683902403651985	0.429938645570692	ACTB	1	NK_HBA2
GO:0044306	neuron projection terminus	1/128	149/19559	0.625453056226084	0.698180155787256	0.438914425421813	ACTB	1	NK_HBA2
GO:0005795	Golgi stack	1/128	151/19559	0.630376823148638	0.700959556242501	0.440661709333736	HLA-A	1	NK_HBA2
GO:0000922	spindle pole	1/128	165/19559	0.663090610575521	0.730976018197519	0.459531707346393	TPT1	1	NK_HBA2
GO:0005912	adherens junction	1/128	166/19559	0.665314205596988	0.730976018197519	0.459531707346393	ACTB	1	NK_HBA2
GO:0099240	intrinsic component of synaptic membrane	1/128	166/19559	0.665314205596988	0.730976018197519	0.459531707346393	ABHD17A	1	NK_HBA2
GO:0097730	non-motile cilium	1/128	167/19559	0.667523238840095	0.730976018197519	0.459531707346393	LYAR	1	NK_HBA2
GO:0016324	apical plasma membrane	2/128	361/19559	0.687113391549314	0.749578245326524	0.471226089898253	CYBA/HSP90AB1	2	NK_HBA2
GO:0030426	growth cone	1/128	184/19559	0.702938214963207	0.763947946827938	0.480259674175458	HSP90AB1	1	NK_HBA2
GO:0030427	site of polarized growth	1/128	191/19559	0.716408636194112	0.774777002373875	0.48706741377305	HSP90AB1	1	NK_HBA2
GO:0005681	spliceosomal complex	1/128	192/19559	0.71828284595078	0.774777002373875	0.48706741377305	LUC7L3	1	NK_HBA2
GO:0016607	nuclear speck	2/128	401/19559	0.741467808571178	0.793935445111293	0.499111464031953	LUC7L3/PNISR	2	NK_HBA2
GO:0032993	protein-DNA complex	1/128	205/19559	0.741557759496312	0.793935445111293	0.499111464031953	FOS	1	NK_HBA2
GO:0030017	sarcomere	1/128	207/19559	0.74496502047756	0.794629355176063	0.499547694043432	BIN1	1	NK_HBA2
GO:0062023	collagen-containing extracellular matrix	2/128	427/19559	0.772343099316179	0.820792666431954	0.515995389715995	IGFBP7/SERPINB1	2	NK_HBA2
GO:0030016	myofibril	1/128	227/19559	0.776679089743167	0.821801745728523	0.516629752431674	BIN1	1	NK_HBA2
GO:0045177	apical part of cell	2/128	433/19559	0.778999571471829	0.821801745728523	0.516629752431674	CYBA/HSP90AB1	2	NK_HBA2
GO:0043292	contractile fiber	1/128	238/19559	0.792420161352992	0.832908782735991	0.523612246456837	BIN1	1	NK_HBA2
GO:0016323	basolateral plasma membrane	1/128	246/19559	0.803171911919925	0.84114003866523	0.528786866412352	HSP90AB1	1	NK_HBA2
GO:0061695	transferase complex, transferring phosphorus-containing groups	1/128	253/19559	0.812125272437408	0.845670820942242	0.531635165212228	POLR2J3	1	NK_HBA2
GO:0099568	cytoplasmic region	1/128	254/19559	0.813370893753476	0.845670820942242	0.531635165212228	ITGB2	1	NK_HBA2
GO:0005635	nuclear envelope	2/128	473/19559	0.81919328526451	0.848660669626543	0.533514748449435	BIN1/MFSD10	2	NK_HBA2
GO:0005911	cell-cell junction	2/128	493/19559	0.836749796350104	0.863741725264624	0.542995529040626	ACTB/CD3E	2	NK_HBA2
GO:0045211	postsynaptic membrane	1/128	280/19559	0.843031339652887	0.867117949357256	0.545118009098859	ABHD17A	1	NK_HBA2
GO:0031965	nuclear membrane	1/128	301/19559	0.863533101060079	0.885044601798231	0.55638768826497	MFSD10	1	NK_HBA2
GO:0005788	endoplasmic reticulum lumen	1/128	308/19559	0.869758116867301	0.888263608715541	0.558411332964448	IGFBP7	1	NK_HBA2
GO:0005819	spindle	1/128	367/19559	0.912188194822265	0.925629820610847	0.581901787810912	TPT1	1	NK_HBA2
GO:0098791	Golgi apparatus subcompartment	1/128	368/19559	0.91277385088014	0.925629820610847	0.581901787810912	HLA-A	1	NK_HBA2
GO:0097060	synaptic membrane	1/128	387/19559	0.923193158643789	0.932196967957503	0.586030257634103	ABHD17A	1	NK_HBA2
GO:0031984	organelle subcompartment	1/128	392/19559	0.925723377902242	0.932196967957503	0.586030257634103	HLA-A	1	NK_HBA2
GO:0005874	microtubule	1/128	431/19559	0.942819392733107	0.946104477725209	0.594773282780467	TPT1	1	NK_HBA2
GO:0005743	mitochondrial inner membrane	1/128	489/19559	0.961285860571487	0.961285860571487	0.604317134569795	UCP2	1	NK_HBA2
GO:0022626	cytosolic ribosome	9/65	110/19559	9.92271685815034e-11	1.56778926358775e-08	1.11761126718114e-08	RPL28/RPL39/RPL41/RPS14/RPS2/RPS25/RPS27/RPS28/RPS29	9	NK_HLA-DQB1
GO:0009897	external side of plasma membrane	13/65	417/19559	9.38271119187152e-10	7.4123418415785e-08	5.28394788173817e-08	ANXA1/CD3D/CD3G/CXCR4/FCER1G/FCGR3A/IGKC/IL2RB/IL7R/KLRD1/TRBC1/TRBC2/TRDC	13	NK_HLA-DQB1
GO:0042105	alpha-beta T cell receptor complex	4/65	7/19559	3.85820251354211e-09	2.03198665713218e-07	1.44851813666318e-07	CD247/CD3D/CD3G/PTPN6	4	NK_HLA-DQB1
GO:0022627	cytosolic small ribosomal subunit	6/65	47/19559	1.02650748874032e-08	3.50622871748892e-07	2.49944352279357e-07	RPS14/RPS2/RPS25/RPS27/RPS28/RPS29	6	NK_HLA-DQB1
GO:0044391	ribosomal subunit	9/65	187/19559	1.10956604983827e-08	3.50622871748892e-07	2.49944352279357e-07	RPL28/RPL39/RPL41/RPS14/RPS2/RPS25/RPS27/RPS28/RPS29	9	NK_HLA-DQB1
GO:0042101	T cell receptor complex	8/65	140/19559	2.01653422535383e-08	5.31020679343176e-07	3.78542389671684e-07	CD247/CD3D/CD3G/PTPN6/TRAC/TRBC1/TRBC2/TRDC	8	NK_HLA-DQB1
GO:0015935	small ribosomal subunit	6/65	74/19559	1.65145161506531e-07	3.7275622168617e-06	2.65722289942839e-06	RPS14/RPS2/RPS25/RPS27/RPS28/RPS29	6	NK_HLA-DQB1
GO:0005840	ribosome	9/65	270/19559	2.5929777368875e-07	5.12113103035281e-06	3.65063970851266e-06	RPL28/RPL39/RPL41/RPS14/RPS2/RPS25/RPS27/RPS28/RPS29	9	NK_HLA-DQB1
GO:0098802	plasma membrane signaling receptor complex	9/65	307/19559	7.60669615005708e-07	1.33539776856558e-05	9.51949108837552e-06	CD247/CD3D/CD3G/IL2RB/PTPN6/TRAC/TRBC1/TRBC2/TRDC	9	NK_HLA-DQB1
GO:0042788	polysomal ribosome	4/65	32/19559	3.72420309942253e-06	5.88424089708759e-05	4.19462875408642e-05	RPL39/RPL41/RPS28/RPS29	4	NK_HLA-DQB1
GO:0005844	polysome	4/65	69/19559	8.16480926343904e-05	0.00117276351238488	0.000836013962859308	RPL39/RPL41/RPS28/RPS29	4	NK_HLA-DQB1
GO:0044194	cytolytic granule	2/65	5/19559	0.000108049272921529	0.0013132142401232	0.000936135401020536	GNLY/PRF1	2	NK_HLA-DQB1
GO:0098556	cytoplasmic side of rough endoplasmic reticulum membrane	2/65	5/19559	0.000108049272921529	0.0013132142401232	0.000936135401020536	RPS28/RPS29	2	NK_HLA-DQB1
GO:0042571	immunoglobulin complex, circulating	4/65	76/19559	0.00011907919924781	0.00134389382008243	0.000958005587933509	IGKC/TRBC1/TRBC2/TRDC	4	NK_HLA-DQB1
GO:0022625	cytosolic large ribosomal subunit	3/65	58/19559	0.000948682223524914	0.00999278608779576	0.00712343845032742	RPL28/RPL39/RPL41	3	NK_HLA-DQB1
GO:0098554	cytoplasmic side of endoplasmic reticulum membrane	2/65	15/19559	0.00111042840562155	0.0109654805055128	0.00781683153957278	RPS28/RPS29	2	NK_HLA-DQB1
GO:0019814	immunoglobulin complex	4/65	163/19559	0.00212015260738066	0.0192452349558404	0.013719121520819	IGKC/TRBC1/TRBC2/TRDC	4	NK_HLA-DQB1
GO:0042827	platelet dense granule	2/65	21/19559	0.00219249512155144	0.0192452349558404	0.013719121520819	CD63/CTSW	2	NK_HLA-DQB1
GO:0030662	coated vesicle membrane	4/65	183/19559	0.00321913164459142	0.0267696210444971	0.0190829410510406	CD3D/CD3G/HLA-C/IL7R	4	NK_HLA-DQB1
GO:0098562	cytoplasmic side of membrane	4/65	188/19559	0.00354479441027825	0.0280038758411982	0.0199627895736722	FGR/RPS28/RPS29/S100A6	4	NK_HLA-DQB1
GO:0030867	rough endoplasmic reticulum membrane	2/65	29/19559	0.0041669188665626	0.0307510255101376	0.0219211174522633	RPS28/RPS29	2	NK_HLA-DQB1
GO:0034774	secretory granule lumen	5/65	322/19559	0.00432180498774317	0.0307510255101376	0.0219211174522633	CTSW/CYRIB/FGR/PLAC8/PTPN6	5	NK_HLA-DQB1
GO:0060205	cytoplasmic vesicle lumen	5/65	326/19559	0.00455247016699861	0.0307510255101376	0.0219211174522633	CTSW/CYRIB/FGR/PLAC8/PTPN6	5	NK_HLA-DQB1
GO:0031983	vesicle lumen	5/65	328/19559	0.00467104184964116	0.0307510255101376	0.0219211174522633	CTSW/CYRIB/FGR/PLAC8/PTPN6	5	NK_HLA-DQB1
GO:0031904	endosome lumen	2/65	35/19559	0.00602896060787218	0.0381030310417522	0.0271620541070452	CD63/PRF1	2	NK_HLA-DQB1
GO:0005893	interleukin-2 receptor complex	1/65	2/19559	0.00663568174829288	0.0397772273563151	0.0283555185018369	IL2RB	1	NK_HLA-DQB1
GO:0015934	large ribosomal subunit	3/65	116/19559	0.0067973742950665	0.0397772273563151	0.0283555185018369	RPL28/RPL39/RPL41	3	NK_HLA-DQB1
GO:0030665	clathrin-coated vesicle membrane	3/65	118/19559	0.00712472041595005	0.0402037794900039	0.0286595896431073	CD3D/CD3G/IL7R	3	NK_HLA-DQB1
GO:0032997	Fc receptor complex	1/65	3/19559	0.00993724541789276	0.0506478960008728	0.0361047626388633	FCER1G	1	NK_HLA-DQB1
GO:0032998	Fc-epsilon receptor I complex	1/65	3/19559	0.00993724541789276	0.0506478960008728	0.0361047626388633	FCER1G	1	NK_HLA-DQB1
GO:0097451	glial limiting end-foot	1/65	3/19559	0.00993724541789276	0.0506478960008728	0.0361047626388633	ADGRG1	1	NK_HLA-DQB1
GO:0097013	phagocytic vesicle lumen	1/65	4/19559	0.0132280042155937	0.0633340807898121	0.0451482121552958	GNLY	1	NK_HLA-DQB1
GO:0097487	multivesicular body, internal vesicle	1/65	4/19559	0.0132280042155937	0.0633340807898121	0.0451482121552958	CD63	1	NK_HLA-DQB1
GO:0030135	coated vesicle	4/65	298/19559	0.0172844163186657	0.0803216993632112	0.0572579735633818	CD3D/CD3G/HLA-C/IL7R	4	NK_HLA-DQB1
GO:0005771	multivesicular body	2/65	62/19559	0.018091717595412	0.0816711822878597	0.0582199633897467	CD63/CST7	2	NK_HLA-DQB1
GO:0030667	secretory granule membrane	4/65	306/19559	0.0188544704548271	0.0822317084014135	0.0586195389670303	CD63/FCER1G/HLA-C/TYROBP	4	NK_HLA-DQB1
GO:0019897	extrinsic component of plasma membrane	3/65	172/19559	0.0196057472493063	0.0822317084014135	0.0586195389670303	ANXA1/FGR/S100A6	3	NK_HLA-DQB1
GO:0031088	platelet dense granule membrane	1/65	6/19559	0.0197772463243906	0.0822317084014135	0.0586195389670303	CD63	1	NK_HLA-DQB1
GO:0031232	extrinsic component of external side of plasma membrane	1/65	8/19559	0.0262836852312147	0.103210127256527	0.0735741746598829	ANXA1	1	NK_HLA-DQB1
GO:0097450	astrocyte end-foot	1/65	8/19559	0.0262836852312147	0.103210127256527	0.0735741746598829	ADGRG1	1	NK_HLA-DQB1
GO:0030136	clathrin-coated vesicle	3/65	194/19559	0.0267823747944153	0.103210127256527	0.0735741746598829	CD3D/CD3G/IL7R	3	NK_HLA-DQB1
GO:0042612	MHC class I protein complex	1/65	9/19559	0.0295209396151325	0.11105496331407	0.0791664295443402	HLA-C	1	NK_HLA-DQB1
GO:0005791	rough endoplasmic reticulum	2/65	84/19559	0.0318359121197932	0.116978467789008	0.0833890476577203	RPS28/RPS29	2	NK_HLA-DQB1
GO:0031313	extrinsic component of endosome membrane	1/65	10/19559	0.0327475963376396	0.117593641394251	0.0838275791418047	ANXA1	1	NK_HLA-DQB1
GO:0000276	mitochondrial proton-transporting ATP synthase complex, coupling factor F(o)	1/65	12/19559	0.0391692533012158	0.137527600479824	0.0980376632334524	ATP5MG	1	NK_HLA-DQB1
GO:0032585	multivesicular body membrane	1/65	13/19559	0.0423643215232155	0.14430185026385	0.102866742026861	CD63	1	NK_HLA-DQB1
GO:0031234	extrinsic component of cytoplasmic side of plasma membrane	2/65	99/19559	0.0429252339392464	0.14430185026385	0.102866742026861	FGR/S100A6	2	NK_HLA-DQB1
GO:0031089	platelet dense granule lumen	1/65	14/19559	0.0455489280463396	0.146872053700442	0.104698932351414	CTSW	1	NK_HLA-DQB1
GO:0045263	proton-transporting ATP synthase complex, coupling factor F(o)	1/65	14/19559	0.0455489280463396	0.146872053700442	0.104698932351414	ATP5MG	1	NK_HLA-DQB1
GO:0033290	eukaryotic 48S preinitiation complex	1/65	15/19559	0.0487231065921057	0.152398607376182	0.108638580874427	EIF3G	1	NK_HLA-DQB1
GO:0005925	focal adhesion	4/65	415/19559	0.0491919555454765	0.152398607376182	0.108638580874427	ANXA1/RPS14/RPS2/RPS29	4	NK_HLA-DQB1
GO:0030014	CCR4-NOT complex	1/65	16/19559	0.0518868907750522	0.155297638242547	0.110705178494021	TOB1	1	NK_HLA-DQB1
GO:0030055	cell-substrate junction	4/65	423/19559	0.0520935115623732	0.155297638242547	0.110705178494021	ANXA1/RPS14/RPS2/RPS29	4	NK_HLA-DQB1
GO:0005852	eukaryotic translation initiation factor 3 complex	1/65	17/19559	0.0550403141030785	0.158115811423389	0.112714136057979	EIF3G	1	NK_HLA-DQB1
GO:0016282	eukaryotic 43S preinitiation complex	1/65	17/19559	0.0550403141030785	0.158115811423389	0.112714136057979	EIF3G	1	NK_HLA-DQB1
GO:0070993	translation preinitiation complex	1/65	18/19559	0.0581834099777742	0.164160335294434	0.117023023827478	EIF3G	1	NK_HLA-DQB1
GO:0097449	astrocyte projection	1/65	19/19559	0.0613162116947513	0.169964235925802	0.121160381372823	ADGRG1	1	NK_HLA-DQB1
GO:0071682	endocytic vesicle lumen	1/65	20/19559	0.0644387524439752	0.174678769337749	0.124521174677809	GNLY	1	NK_HLA-DQB1
GO:0005770	late endosome	3/65	278/19559	0.0652281480438429	0.174678769337749	0.124521174677809	CD63/CST7/CXCR4	3	NK_HLA-DQB1
GO:0005753	mitochondrial proton-transporting ATP synthase complex	1/65	22/19559	0.0706531832727764	0.183003327165552	0.130455403109354	ATP5MG	1	NK_HLA-DQB1
GO:0042629	mast cell granule	1/65	22/19559	0.0706531832727764	0.183003327165552	0.130455403109354	ANXA1	1	NK_HLA-DQB1
GO:0045259	proton-transporting ATP synthase complex	1/65	23/19559	0.0737451392070176	0.18793116120498	0.133968249493224	ATP5MG	1	NK_HLA-DQB1
GO:0033177	proton-transporting two-sector ATPase complex, proton-transporting domain	1/65	24/19559	0.0768269658834889	0.192677152533194	0.13735146782846	ATP5MG	1	NK_HLA-DQB1
GO:0045335	phagocytic vesicle	2/65	140/19559	0.0790295661217605	0.194215291739671	0.138447942812424	GNLY/HLA-C	2	NK_HLA-DQB1
GO:0042611	MHC protein complex	1/65	25/19559	0.0798986959688521	0.194215291739671	0.138447942812424	HLA-C	1	NK_HLA-DQB1
GO:0019898	extrinsic component of membrane	3/65	306/19559	0.0816721004525087	0.195518058659036	0.139376630756275	ANXA1/FGR/S100A6	3	NK_HLA-DQB1
GO:0001891	phagocytic cup	1/65	27/19559	0.0860119965148143	0.20283426043792	0.144592044416106	ANXA1	1	NK_HLA-DQB1
GO:0071556	integral component of lumenal side of endoplasmic reticulum membrane	1/65	29/19559	0.0920853001103703	0.206210511856448	0.14699883256922	HLA-C	1	NK_HLA-DQB1
GO:0097225	sperm midpiece	1/65	29/19559	0.0920853001103703	0.206210511856448	0.14699883256922	CD52	1	NK_HLA-DQB1
GO:0098553	lumenal side of endoplasmic reticulum membrane	1/65	29/19559	0.0920853001103703	0.206210511856448	0.14699883256922	HLA-C	1	NK_HLA-DQB1
GO:0005766	primary lysosome	2/65	155/19559	0.0939693471750901	0.206210511856448	0.14699883256922	CD63/PLAC8	2	NK_HLA-DQB1
GO:0042582	azurophil granule	2/65	155/19559	0.0939693471750901	0.206210511856448	0.14699883256922	CD63/PLAC8	2	NK_HLA-DQB1
GO:0031901	early endosome membrane	2/65	161/19559	0.100158870081904	0.214746754130522	0.153083961971791	ANXA1/HLA-C	2	NK_HLA-DQB1
GO:0014069	postsynaptic density	3/65	337/19559	0.10175005874421	0.214746754130522	0.153083961971791	RPS14/RPS25/RPS27	3	NK_HLA-DQB1
GO:0009898	cytoplasmic side of plasma membrane	2/65	164/19559	0.103295907050125	0.214746754130522	0.153083961971791	FGR/S100A6	2	NK_HLA-DQB1
GO:0070820	tertiary granule	2/65	164/19559	0.103295907050125	0.214746754130522	0.153083961971791	FCER1G/PTPN6	2	NK_HLA-DQB1
GO:0032279	asymmetric synapse	3/65	343/19559	0.105847201414083	0.216936550422193	0.154644975983842	RPS14/RPS25/RPS27	3	NK_HLA-DQB1
GO:0097386	glial cell projection	1/65	34/19559	0.107095259069184	0.216936550422193	0.154644975983842	ADGRG1	1	NK_HLA-DQB1
GO:0031225	anchored component of membrane	2/65	171/19559	0.110719463805829	0.221438927611658	0.15785453200831	CD160/CD52	2	NK_HLA-DQB1
GO:0098576	lumenal side of membrane	1/65	36/19559	0.113030591419136	0.223235418052794	0.159135174761152	HLA-C	1	NK_HLA-DQB1
GO:0099572	postsynaptic specialization	3/65	361/19559	0.118521349769619	0.230006861534581	0.163962253059295	RPS14/RPS25/RPS27	3	NK_HLA-DQB1
GO:0001726	ruffle	2/65	179/19559	0.119370649657188	0.230006861534581	0.163962253059295	FGR/S100A6	2	NK_HLA-DQB1
GO:0016235	aggresome	1/65	39/19559	0.121860823655382	0.231976025753618	0.165365987712439	FGR	1	NK_HLA-DQB1
GO:0098984	neuron to neuron synapse	3/65	368/19559	0.123598648412824	0.232483172014598	0.165727511029727	RPS14/RPS25/RPS27	3	NK_HLA-DQB1
GO:0005769	early endosome	3/65	377/19559	0.130242765847202	0.242098317692446	0.172581745456973	ANXA1/CXCR4/HLA-C	3	NK_HLA-DQB1
GO:0000307	cyclin-dependent protein kinase holoenzyme complex	1/65	43/19559	0.133499946416192	0.245267343415794	0.174840811095869	CCND3	1	NK_HLA-DQB1
GO:0001533	cornified envelope	1/65	45/19559	0.139262412890198	0.252913347547716	0.180291327032683	ANXA1	1	NK_HLA-DQB1
GO:0031514	motile cilium	2/65	199/19559	0.141685174301979	0.254389290224007	0.181343464716647	ANXA1/CD52	2	NK_HLA-DQB1
GO:0031312	extrinsic component of organelle membrane	1/65	49/19559	0.15067438022693	0.26748934916691	0.19068194777388	ANXA1	1	NK_HLA-DQB1
GO:0034707	chloride channel complex	1/65	50/19559	0.153504014531658	0.269484825511133	0.19210443923845	CLIC3	1	NK_HLA-DQB1
GO:0016469	proton-transporting two-sector ATPase complex	1/65	52/19559	0.15913546495745	0.276301136959088	0.196963502029463	ATP5MG	1	NK_HLA-DQB1
GO:0031252	cell leading edge	3/65	421/19559	0.164432686655996	0.282395266213558	0.201307751398073	CXCR4/FGR/S100A6	3	NK_HLA-DQB1
GO:1904724	tertiary granule lumen	1/65	55/19559	0.16751354337999	0.284555649399027	0.20284779803928	PTPN6	1	NK_HLA-DQB1
GO:0062023	collagen-containing extracellular matrix	3/65	427/19559	0.169292601541193	0.284555649399027	0.20284779803928	ANXA1/S100A4/S100A6	3	NK_HLA-DQB1
GO:0035577	azurophil granule membrane	1/65	58/19559	0.175809417215723	0.292398820211413	0.208438865840248	CD63	1	NK_HLA-DQB1
GO:0046658	anchored component of plasma membrane	1/65	60/19559	0.181294723017355	0.298036006396057	0.212457379642759	CD160	1	NK_HLA-DQB1
GO:0101003	ficolin-1-rich granule membrane	1/65	61/19559	0.184023880564095	0.298036006396057	0.212457379642759	FCER1G	1	NK_HLA-DQB1
GO:0012507	ER to Golgi transport vesicle membrane	1/65	62/19559	0.186744079957023	0.298036006396057	0.212457379642759	HLA-C	1	NK_HLA-DQB1
GO:0035580	specific granule lumen	1/65	62/19559	0.186744079957023	0.298036006396057	0.212457379642759	PTPN6	1	NK_HLA-DQB1
GO:0016328	lateral plasma membrane	1/65	65/19559	0.194851218214783	0.307864924779358	0.219464003673493	ANXA1	1	NK_HLA-DQB1
GO:0031093	platelet alpha granule lumen	1/65	67/19559	0.200211714515041	0.313202484092837	0.223268926035533	CYRIB	1	NK_HLA-DQB1
GO:0070821	tertiary granule membrane	1/65	73/19559	0.216083248286889	0.334717188522827	0.238605857241456	FCER1G	1	NK_HLA-DQB1
GO:0030670	phagocytic vesicle membrane	1/65	77/19559	0.226491558482334	0.347433652817561	0.247670891748694	HLA-C	1	NK_HLA-DQB1
GO:0016234	inclusion body	1/65	78/19559	0.229072302179011	0.348013689848881	0.248084375841641	FGR	1	NK_HLA-DQB1
GO:0005758	mitochondrial intermembrane space	1/65	80/19559	0.234208381809748	0.35242785072324	0.25123104615181	FGR	1	NK_HLA-DQB1
GO:0055038	recycling endosome membrane	1/65	85/19559	0.246901642437397	0.368023202878385	0.262348319173799	HLA-C	1	NK_HLA-DQB1
GO:1902554	serine/threonine protein kinase complex	1/65	89/19559	0.25690689821131	0.376126656361193	0.268124931583262	CCND3	1	NK_HLA-DQB1
GO:0031970	organelle envelope lumen	1/65	90/19559	0.259387691822828	0.376126656361193	0.268124931583262	FGR	1	NK_HLA-DQB1
GO:0031091	platelet alpha granule	1/65	91/19559	0.261860330378046	0.376126656361193	0.268124931583262	CYRIB	1	NK_HLA-DQB1
GO:0035578	azurophil granule lumen	1/65	91/19559	0.261860330378046	0.376126656361193	0.268124931583262	PLAC8	1	NK_HLA-DQB1
GO:0030134	COPII-coated ER to Golgi transport vesicle	1/65	95/19559	0.271669860584969	0.383248553325224	0.273201833483004	HLA-C	1	NK_HLA-DQB1
GO:0032587	ruffle membrane	1/65	95/19559	0.271669860584969	0.383248553325224	0.273201833483004	FGR	1	NK_HLA-DQB1
GO:0030139	endocytic vesicle	2/65	313/19559	0.27914743876863	0.390312348012774	0.278237316704643	GNLY/HLA-C	2	NK_HLA-DQB1
GO:1902911	protein kinase complex	1/65	104/19559	0.29327441516837	0.402676097713611	0.287050915758537	CCND3	1	NK_HLA-DQB1
GO:0042470	melanosome	1/65	105/19559	0.295635616042904	0.402676097713611	0.287050915758537	CD63	1	NK_HLA-DQB1
GO:0048770	pigment granule	1/65	105/19559	0.295635616042904	0.402676097713611	0.287050915758537	CD63	1	NK_HLA-DQB1
GO:0030660	Golgi-associated vesicle membrane	1/65	112/19559	0.311947923968765	0.421263008436453	0.300300745520989	HLA-C	1	NK_HLA-DQB1
GO:0036126	sperm flagellum	1/65	115/19559	0.31882451447423	0.426900621075664	0.304319563325091	CD52	1	NK_HLA-DQB1
GO:0005884	actin filament	1/65	118/19559	0.325633425273292	0.432353623472102	0.308206780223284	ANXA1	1	NK_HLA-DQB1
GO:0097729	9+2 motile cilium	1/65	120/19559	0.330135423412165	0.434678307492683	0.309863950044751	CD52	1	NK_HLA-DQB1
GO:0042383	sarcolemma	1/65	135/19559	0.362970165355303	0.473961042364776	0.337866965576489	ANXA1	1	NK_HLA-DQB1
GO:0098800	inner mitochondrial membrane protein complex	1/65	138/19559	0.369344338798572	0.478331192870282	0.340982262738975	ATP5MG	1	NK_HLA-DQB1
GO:0031902	late endosome membrane	1/65	140/19559	0.373558856168922	0.479856091664144	0.342069299187631	CD63	1	NK_HLA-DQB1
GO:0072562	blood microparticle	1/65	148/19559	0.390141375286289	0.497115623348659	0.354372896058005	IGKC	1	NK_HLA-DQB1
GO:0030176	integral component of endoplasmic reticulum membrane	1/65	158/19559	0.410262798420744	0.518572177203821	0.369668374155955	HLA-C	1	NK_HLA-DQB1
GO:0042581	specific granule	1/65	160/19559	0.414207923779955	0.519403586962165	0.370261051332123	PTPN6	1	NK_HLA-DQB1
GO:0030666	endocytic vesicle membrane	1/65	164/19559	0.422020378753158	0.521630317903098	0.371848394507871	HLA-C	1	NK_HLA-DQB1
GO:0005912	adherens junction	1/65	166/19559	0.425888044363922	0.521630317903098	0.371848394507871	ANXA1	1	NK_HLA-DQB1
GO:0031227	intrinsic component of endoplasmic reticulum membrane	1/65	166/19559	0.425888044363922	0.521630317903098	0.371848394507871	HLA-C	1	NK_HLA-DQB1
GO:0005775	vacuolar lumen	1/65	173/19559	0.439225256447699	0.533827619374895	0.380543339594362	PLAC8	1	NK_HLA-DQB1
GO:0031256	leading edge membrane	1/65	175/19559	0.442979531440443	0.534280656241145	0.380866290591622	FGR	1	NK_HLA-DQB1
GO:0005798	Golgi-associated vesicle	1/65	181/19559	0.454094497956977	0.543537353615169	0.387465002243991	HLA-C	1	NK_HLA-DQB1
GO:0055037	recycling endosome	1/65	190/19559	0.470358684542066	0.558771971110123	0.398325122643459	HLA-C	1	NK_HLA-DQB1
GO:0005743	mitochondrial inner membrane	2/65	489/19559	0.48598935272571	0.573032221870613	0.408490657829151	ATP5MG/FGR	2	NK_HLA-DQB1
GO:0005911	cell-cell junction	2/65	493/19559	0.490299284903536	0.57383175566488	0.409060611966303	ANXA1/PTPN6	2	NK_HLA-DQB1
GO:0030658	transport vesicle membrane	1/65	209/19559	0.503143446990026	0.584534298709001	0.416690006408148	HLA-C	1	NK_HLA-DQB1
GO:0036464	cytoplasmic ribonucleoprotein granule	1/65	233/19559	0.54171219735164	0.624748373588023	0.445356935202655	RPL28	1	NK_HLA-DQB1
GO:0035770	ribonucleoprotein granule	1/65	243/19559	0.556898270394979	0.637608164655121	0.454524141359746	RPL28	1	NK_HLA-DQB1
GO:0016323	basolateral plasma membrane	1/65	246/19559	0.56135669073397	0.638088900258758	0.454866837626163	ANXA1	1	NK_HLA-DQB1
GO:0061695	transferase complex, transferring phosphorus-containing groups	1/65	253/19559	0.571588617824211	0.645078582973038	0.459849489527749	CCND3	1	NK_HLA-DQB1
GO:0098798	mitochondrial protein complex	1/65	265/19559	0.588585081221803	0.659549239950672	0.470165014488487	ATP5MG	1	NK_HLA-DQB1
GO:0034702	ion channel complex	1/65	299/19559	0.633218215376866	0.704566746686935	0.502256108564304	CLIC3	1	NK_HLA-DQB1
GO:1902495	transmembrane transporter complex	1/65	322/19559	0.66067129476651	0.724784586617598	0.516668559414277	CLIC3	1	NK_HLA-DQB1
GO:0045121	membrane raft	1/65	329/19559	0.66861753846372	0.724784586617598	0.516668559414277	ADGRG1	1	NK_HLA-DQB1
GO:0098857	membrane microdomain	1/65	330/19559	0.669737655988413	0.724784586617598	0.516668559414277	ADGRG1	1	NK_HLA-DQB1
GO:1990351	transporter complex	1/65	330/19559	0.669737655988413	0.724784586617598	0.516668559414277	CLIC3	1	NK_HLA-DQB1
GO:0098589	membrane region	1/65	343/19559	0.683964334324754	0.731319393442975	0.521326949356418	ADGRG1	1	NK_HLA-DQB1
GO:0031253	cell projection membrane	1/65	344/19559	0.685033355883294	0.731319393442975	0.521326949356418	FGR	1	NK_HLA-DQB1
GO:0016324	apical plasma membrane	1/65	361/19559	0.702671359346803	0.744744986037355	0.530897491712172	ANXA1	1	NK_HLA-DQB1
GO:0031301	integral component of organelle membrane	1/65	367/19559	0.708661354122977	0.744744986037355	0.530897491712172	HLA-C	1	NK_HLA-DQB1
GO:0005765	lysosomal membrane	1/65	375/19559	0.716463530871379	0.744744986037355	0.530897491712172	CD63	1	NK_HLA-DQB1
GO:0098852	lytic vacuole membrane	1/65	375/19559	0.716463530871379	0.744744986037355	0.530897491712172	CD63	1	NK_HLA-DQB1
GO:0097060	synaptic membrane	1/65	387/19559	0.72778256692199	0.751566310939048	0.535760128384265	ANXA1	1	NK_HLA-DQB1
GO:0031300	intrinsic component of organelle membrane	1/65	398/19559	0.737766838651823	0.75692961368174	0.539583402158203	HLA-C	1	NK_HLA-DQB1
GO:0030133	transport vesicle	1/65	410/19559	0.748247763084993	0.76272997785438	0.543718238710318	HLA-C	1	NK_HLA-DQB1
GO:0005774	vacuolar membrane	1/65	427/19559	0.762393085346015	0.772082899642897	0.550385544715456	CD63	1	NK_HLA-DQB1
GO:0045177	apical part of cell	1/65	433/19559	0.767196299012246	0.772082899642897	0.550385544715456	ANXA1	1	NK_HLA-DQB1
GO:0005635	nuclear envelope	1/65	473/19559	0.796862269849769	0.796862269849769	0.568049719346604	S100A6	1	NK_HLA-DQB1
GO:0044194	cytolytic granule	2/33	5/19559	2.75179084822009e-05	0.00272427293973789	0.00170900694784195	GNLY/PRF1	2	NK_MTRNR2L10
GO:0009897	external side of plasma membrane	6/33	417/19559	6.15932908029879e-05	0.00288975162436696	0.00181281601103297	CD3D/CD69/FCGR3A/KLRD1/TNF/TRDC	6	NK_MTRNR2L10
GO:0042101	T cell receptor complex	4/33	140/19559	8.7568231041423e-05	0.00288975162436696	0.00181281601103297	CD3D/TRAC/TRAT1/TRDC	4	NK_MTRNR2L10
GO:0042611	MHC protein complex	2/33	25/19559	0.00080828388532939	0.017972983723561	0.0112749180190335	HLA-C/HLA-DPA1	2	NK_MTRNR2L10
GO:0071556	integral component of lumenal side of endoplasmic reticulum membrane	2/33	29/19559	0.00108927174082188	0.017972983723561	0.0112749180190335	HLA-C/HLA-DPA1	2	NK_MTRNR2L10
GO:0098553	lumenal side of endoplasmic reticulum membrane	2/33	29/19559	0.00108927174082188	0.017972983723561	0.0112749180190335	HLA-C/HLA-DPA1	2	NK_MTRNR2L10
GO:0045335	phagocytic vesicle	3/33	140/19559	0.00167340955997296	0.0180739574167945	0.0113382614310566	CYBA/GNLY/HLA-C	3	NK_MTRNR2L10
GO:0098576	lumenal side of membrane	2/33	36/19559	0.00167782100736294	0.0180739574167945	0.0113382614310566	HLA-C/HLA-DPA1	2	NK_MTRNR2L10
GO:0098802	plasma membrane signaling receptor complex	4/33	307/19559	0.0017010383477485	0.0180739574167945	0.0113382614310566	CD3D/TRAC/TRAT1/TRDC	4	NK_MTRNR2L10
GO:0030139	endocytic vesicle	4/33	313/19559	0.00182565226432268	0.0180739574167945	0.0113382614310566	CYBA/GNLY/HLA-C/HLA-DPA1	4	NK_MTRNR2L10
GO:0030666	endocytic vesicle membrane	3/33	164/19559	0.00262540296341841	0.0236286266707657	0.014822849267147	CYBA/HLA-C/HLA-DPA1	3	NK_MTRNR2L10
GO:0030662	coated vesicle membrane	3/33	183/19559	0.00357613344253554	0.0295031009009182	0.0185080590447015	CD3D/HLA-C/HLA-DPA1	3	NK_MTRNR2L10
GO:0012507	ER to Golgi transport vesicle membrane	2/33	62/19559	0.00490016546756584	0.0357342709510367	0.0224170333451479	HLA-C/HLA-DPA1	2	NK_MTRNR2L10
GO:0097451	glial limiting end-foot	1/33	3/19559	0.00505333124560114	0.0357342709510367	0.0224170333451479	ADGRG1	1	NK_MTRNR2L10
GO:0035976	transcription factor AP-1 complex	1/33	4/19559	0.00673226559152562	0.0416558933475648	0.0261318203881587	FOS	1	NK_MTRNR2L10
GO:0097013	phagocytic vesicle lumen	1/33	4/19559	0.00673226559152562	0.0416558933475648	0.0261318203881587	GNLY	1	NK_MTRNR2L10
GO:0030670	phagocytic vesicle membrane	2/33	77/19559	0.00746362756743392	0.0434646546574093	0.0272665031875295	CYBA/HLA-C	2	NK_MTRNR2L10
GO:0030134	COPII-coated ER to Golgi transport vesicle	2/33	95/19559	0.0111763018564242	0.0612372393644868	0.0384157057150954	HLA-C/HLA-DPA1	2	NK_MTRNR2L10
GO:0042105	alpha-beta T cell receptor complex	1/33	7/19559	0.0117526014941944	0.0612372393644868	0.0384157057150954	CD3D	1	NK_MTRNR2L10
GO:0097450	astrocyte end-foot	1/33	8/19559	0.0134205722465824	0.0630494914613195	0.0395525783755221	ADGRG1	1	NK_MTRNR2L10
GO:0030135	coated vesicle	3/33	298/19559	0.0136308981948236	0.0630494914613195	0.0395525783755221	CD3D/HLA-C/HLA-DPA1	3	NK_MTRNR2L10
GO:0030667	secretory granule membrane	3/33	306/19559	0.0146286388215849	0.0630494914613195	0.0395525783755221	CYBA/HLA-C/TYROBP	3	NK_MTRNR2L10
GO:0042612	MHC class I protein complex	1/33	9/19559	0.0150858129563094	0.0630494914613195	0.0395525783755221	HLA-C	1	NK_MTRNR2L10
GO:0030660	Golgi-associated vesicle membrane	2/33	112/19559	0.0152847252027441	0.0630494914613195	0.0395525783755221	HLA-C/HLA-DPA1	2	NK_MTRNR2L10
GO:0030665	clathrin-coated vesicle membrane	2/33	118/19559	0.0168678370659303	0.0667966347810839	0.0419032583953637	CD3D/HLA-DPA1	2	NK_MTRNR2L10
GO:0043020	NADPH oxidase complex	1/33	12/19559	0.0200651980859918	0.0764021004043535	0.0479290156709926	CYBA	1	NK_MTRNR2L10
GO:0031089	platelet dense granule lumen	1/33	14/19559	0.0233712171465876	0.0826339463397205	0.0518384139717545	CTSW	1	NK_MTRNR2L10
GO:0061827	sperm head	1/33	14/19559	0.0233712171465876	0.0826339463397205	0.0518384139717545	DNAJB1	1	NK_MTRNR2L10
GO:0042613	MHC class II protein complex	1/33	16/19559	0.0266664195273647	0.0910336390761761	0.0571077586974417	HLA-DPA1	1	NK_MTRNR2L10
GO:0030176	integral component of endoplasmic reticulum membrane	2/33	158/19559	0.0290685391791411	0.0959261792911657	0.0601769758445377	HLA-C/HLA-DPA1	2	NK_MTRNR2L10
GO:0097449	astrocyte projection	1/33	19/19559	0.0315890167995063	0.0984753677922876	0.0617761477910151	ADGRG1	1	NK_MTRNR2L10
GO:0031227	intrinsic component of endoplasmic reticulum membrane	2/33	166/19559	0.0318304219126586	0.0984753677922876	0.0617761477910151	HLA-C/HLA-DPA1	2	NK_MTRNR2L10
GO:0071682	endocytic vesicle lumen	1/33	20/19559	0.0332245112951879	0.0996735338855637	0.062527788402427	GNLY	1	NK_MTRNR2L10
GO:0042827	platelet dense granule	1/33	21/19559	0.0348573272595291	0.101496335255688	0.063671278895115	CTSW	1	NK_MTRNR2L10
GO:0097038	perinuclear endoplasmic reticulum	1/33	22/19559	0.0364874689424256	0.102509006455222	0.0643065537571301	CYBA	1	NK_MTRNR2L10
GO:0005798	Golgi-associated vesicle	2/33	181/19559	0.0372760023473534	0.102509006455222	0.0643065537571301	HLA-C/HLA-DPA1	2	NK_MTRNR2L10
GO:0055037	recycling endosome	2/33	190/19559	0.0407038486757908	0.108910297808197	0.0683222495553814	HLA-C/TNF	2	NK_MTRNR2L10
GO:0030136	clathrin-coated vesicle	2/33	194/19559	0.0422645941701147	0.110110390074772	0.0690750985051736	CD3D/HLA-DPA1	2	NK_MTRNR2L10
GO:0001891	phagocytic cup	1/33	27/19559	0.0445982114253386	0.113210844387398	0.0710200937677457	TNF	1	NK_MTRNR2L10
GO:0030658	transport vesicle membrane	2/33	209/19559	0.0483142270028919	0.119577711832157	0.0750141945571216	HLA-C/HLA-DPA1	2	NK_MTRNR2L10
GO:0097386	glial cell projection	1/33	34/19559	0.0558421132678809	0.134838273500493	0.0845875399949929	ADGRG1	1	NK_MTRNR2L10
GO:0031904	endosome lumen	1/33	35/19559	0.0574378730764424	0.135389272251614	0.0849331957771956	PRF1	1	NK_MTRNR2L10
GO:0001772	immunological synapse	1/33	39/19559	0.0637947991716645	0.146876398092902	0.0921393672246807	GZMB	1	NK_MTRNR2L10
GO:0030669	clathrin-coated endocytic vesicle membrane	1/33	40/19559	0.0653775231279834	0.147099427037963	0.0922792790562445	HLA-DPA1	1	NK_MTRNR2L10
GO:0022627	cytosolic small ribosomal subunit	1/33	47/19559	0.0763841678204322	0.168045169204951	0.105419085412994	RPS11	1	NK_MTRNR2L10
GO:0034707	chloride channel complex	1/33	50/19559	0.0810627286733924	0.174461089970997	0.109443958620827	CLIC3	1	NK_MTRNR2L10
GO:0045334	clathrin-coated endocytic vesicle	1/33	59/19559	0.0949609410730728	0.200024109919877	0.125480302873713	HLA-DPA1	1	NK_MTRNR2L10
GO:0045121	membrane raft	2/33	329/19559	0.106001110278229	0.210918975713667	0.132314934259504	ADGRG1/TNF	2	NK_MTRNR2L10
GO:0098857	membrane microdomain	2/33	330/19559	0.106538514135177	0.210918975713667	0.132314934259504	ADGRG1/TNF	2	NK_MTRNR2L10
GO:0001725	stress fiber	1/33	68/19559	0.108655229913101	0.210918975713667	0.132314934259504	CYBA	1	NK_MTRNR2L10
GO:0097517	contractile actin filament bundle	1/33	68/19559	0.108655229913101	0.210918975713667	0.132314934259504	CYBA	1	NK_MTRNR2L10
GO:0098589	membrane region	2/33	343/19559	0.113592916334997	0.213308018648647	0.133813642746095	ADGRG1/TNF	2	NK_MTRNR2L10
GO:0070821	tertiary granule membrane	1/33	73/19559	0.116176122095434	0.213308018648647	0.133813642746095	CYBA	1	NK_MTRNR2L10
GO:0015935	small ribosomal subunit	1/33	74/19559	0.117672898651467	0.213308018648647	0.133813642746095	RPS11	1	NK_MTRNR2L10
GO:0032432	actin filament bundle	1/33	76/19559	0.120659081255801	0.213308018648647	0.133813642746095	CYBA	1	NK_MTRNR2L10
GO:0042571	immunoglobulin complex, circulating	1/33	76/19559	0.120659081255801	0.213308018648647	0.133813642746095	TRDC	1	NK_MTRNR2L10
GO:0042641	actomyosin	1/33	79/19559	0.125119987468005	0.216652362448666	0.135911636198525	CYBA	1	NK_MTRNR2L10
GO:0031301	integral component of organelle membrane	2/33	367/19559	0.126927646687097	0.216652362448666	0.135911636198525	HLA-C/HLA-DPA1	2	NK_MTRNR2L10
GO:0055038	recycling endosome membrane	1/33	85/19559	0.133976061005933	0.224807288806565	0.141027432637824	HLA-C	1	NK_MTRNR2L10
GO:0035579	specific granule membrane	1/33	91/19559	0.142745177789181	0.234807380458727	0.147300749038436	CYBA	1	NK_MTRNR2L10
GO:0031300	intrinsic component of organelle membrane	2/33	398/19559	0.144679295030125	0.234807380458727	0.147300749038436	HLA-C/HLA-DPA1	2	NK_MTRNR2L10
GO:0032588	trans-Golgi network membrane	1/33	94/19559	0.147097386255829	0.234881310311727	0.147347127149302	HLA-DPA1	1	NK_MTRNR2L10
GO:0030133	transport vesicle	2/33	410/19559	0.151690817060773	0.238371283952643	0.149536477971355	HLA-C/HLA-DPA1	2	NK_MTRNR2L10
GO:0005925	focal adhesion	2/33	415/19559	0.154633112114696	0.23919809530242	0.150055158137616	CYBA/RPS11	2	NK_MTRNR2L10
GO:0030055	cell-substrate junction	2/33	423/19559	0.15936490561834	0.242725010095625	0.152267683100924	CYBA/RPS11	2	NK_MTRNR2L10
GO:0022626	cytosolic ribosome	1/33	110/19559	0.169949728477731	0.251119748049184	0.157533919563018	RPS11	1	NK_MTRNR2L10
GO:1990204	oxidoreductase complex	1/33	110/19559	0.169949728477731	0.251119748049184	0.157533919563018	CYBA	1	NK_MTRNR2L10
GO:0001650	fibrillar center	1/33	129/19559	0.196316309699832	0.28581345088652	0.17929817758963	KLF6	1	NK_MTRNR2L10
GO:0042581	specific granule	1/33	160/19559	0.237601250957513	0.329244368509939	0.206543516662269	CYBA	1	NK_MTRNR2L10
GO:0031901	early endosome membrane	1/33	161/19559	0.238898181661075	0.329244368509939	0.206543516662269	HLA-C	1	NK_MTRNR2L10
GO:0090575	RNA polymerase II transcription regulator complex	1/33	161/19559	0.238898181661075	0.329244368509939	0.206543516662269	FOS	1	NK_MTRNR2L10
GO:0019814	immunoglobulin complex	1/33	163/19559	0.24148562802438	0.329244368509939	0.206543516662269	TRDC	1	NK_MTRNR2L10
GO:0070820	tertiary granule	1/33	164/19559	0.24277615051743	0.329244368509939	0.206543516662269	CYBA	1	NK_MTRNR2L10
GO:0043197	dendritic spine	1/33	175/19559	0.256832113887002	0.342355748030153	0.214768624495258	DNAJB1	1	NK_MTRNR2L10
GO:0044309	neuron spine	1/33	177/19559	0.259360415174358	0.342355748030153	0.214768624495258	DNAJB1	1	NK_MTRNR2L10
GO:0044391	ribosomal subunit	1/33	187/19559	0.271877329033963	0.354155994399505	0.22217122455684	RPS11	1	NK_MTRNR2L10
GO:0032993	protein-DNA complex	1/33	205/19559	0.293892781209184	0.377862147268951	0.23704270801561	FOS	1	NK_MTRNR2L10
GO:0005802	trans-Golgi network	1/33	245/19559	0.340529659755097	0.432210721996854	0.271136976053316	HLA-DPA1	1	NK_MTRNR2L10
GO:0005840	ribosome	1/33	270/19559	0.368145763850088	0.461347223052642	0.28941505752372	RPS11	1	NK_MTRNR2L10
GO:0034702	ion channel complex	1/33	299/19559	0.398776729811801	0.493486203142103	0.309576671827582	CLIC3	1	NK_MTRNR2L10
GO:0034774	secretory granule lumen	1/33	322/19559	0.422041595940498	0.494156651756873	0.309997261601866	CTSW	1	NK_MTRNR2L10
GO:1902495	transmembrane transporter complex	1/33	322/19559	0.422041595940498	0.494156651756873	0.309997261601866	CLIC3	1	NK_MTRNR2L10
GO:0060205	cytoplasmic vesicle lumen	1/33	326/19559	0.425997532129292	0.494156651756873	0.309997261601866	CTSW	1	NK_MTRNR2L10
GO:0031983	vesicle lumen	1/33	328/19559	0.427965641382819	0.494156651756873	0.309997261601866	CTSW	1	NK_MTRNR2L10
GO:1990351	transporter complex	1/33	330/19559	0.429927206296839	0.494156651756873	0.309997261601866	CLIC3	1	NK_MTRNR2L10
GO:0014069	postsynaptic density	1/33	337/19559	0.436741450620288	0.494156651756873	0.309997261601866	DNAJB1	1	NK_MTRNR2L10
GO:0032279	asymmetric synapse	1/33	343/19559	0.442519309804628	0.494156651756873	0.309997261601866	DNAJB1	1	NK_MTRNR2L10
GO:0016324	apical plasma membrane	1/33	361/19559	0.459510155579989	0.494156651756873	0.309997261601866	CYBA	1	NK_MTRNR2L10
GO:0098978	glutamatergic synapse	1/33	361/19559	0.459510155579989	0.494156651756873	0.309997261601866	DNAJB1	1	NK_MTRNR2L10
GO:0099572	postsynaptic specialization	1/33	361/19559	0.459510155579989	0.494156651756873	0.309997261601866	DNAJB1	1	NK_MTRNR2L10
GO:0098791	Golgi apparatus subcompartment	1/33	368/19559	0.465981166550108	0.494156651756873	0.309997261601866	HLA-DPA1	1	NK_MTRNR2L10
GO:0098984	neuron to neuron synapse	1/33	368/19559	0.465981166550108	0.494156651756873	0.309997261601866	DNAJB1	1	NK_MTRNR2L10
GO:0005765	lysosomal membrane	1/33	375/19559	0.472377023793192	0.494156651756873	0.309997261601866	HLA-DPA1	1	NK_MTRNR2L10
GO:0098852	lytic vacuole membrane	1/33	375/19559	0.472377023793192	0.494156651756873	0.309997261601866	HLA-DPA1	1	NK_MTRNR2L10
GO:0005769	early endosome	1/33	377/19559	0.474190726433363	0.494156651756873	0.309997261601866	HLA-C	1	NK_MTRNR2L10
GO:0031984	organelle subcompartment	1/33	392/19559	0.487602113302055	0.502839679342744	0.315444349614268	HLA-DPA1	1	NK_MTRNR2L10
GO:0005667	transcription regulator complex	1/33	413/19559	0.505822145192079	0.516251467773359	0.323857911734483	FOS	1	NK_MTRNR2L10
GO:0005774	vacuolar membrane	1/33	427/19559	0.517618118280977	0.522589531313324	0.327833943088635	HLA-DPA1	1	NK_MTRNR2L10
GO:0045177	apical part of cell	1/33	433/19559	0.522589531313324	0.522589531313324	0.327833943088635	CYBA	1	NK_MTRNR2L10
GO:0042611	MHC protein complex	5/69	25/19559	2.37139294834532e-08	3.93651229425323e-06	2.57108919662703e-06	B2M/HLA-A/HLA-C/HLA-DPA1/HLA-DPB1	5	NK_XCL1
GO:0012507	ER to Golgi transport vesicle membrane	6/69	62/19559	8.12426996740543e-08	6.74314407294651e-06	4.4042095086461e-06	AREG/B2M/HLA-A/HLA-C/HLA-DPA1/HLA-DPB1	6	NK_XCL1
GO:0030134	COPII-coated ER to Golgi transport vesicle	6/69	95/19559	1.04850139624979e-06	5.80170772591551e-05	3.78932083556942e-05	AREG/B2M/HLA-A/HLA-C/HLA-DPA1/HLA-DPB1	6	NK_XCL1
GO:0030666	endocytic vesicle membrane	7/69	164/19559	1.78697650592326e-06	6.14436993721856e-05	4.01312684548834e-05	B2M/COLEC12/CYBA/HLA-A/HLA-C/HLA-DPA1/HLA-DPB1	7	NK_XCL1
GO:0009897	external side of plasma membrane	10/69	417/19559	1.9290245443662e-06	6.14436993721856e-05	4.01312684548834e-05	ANXA1/B2M/CD3D/CD69/CXCR4/FCER1G/FCGR3A/IL2RB/TNFRSF18/TRBC1	10	NK_XCL1
GO:0030660	Golgi-associated vesicle membrane	6/69	112/19559	2.75386160612905e-06	6.14436993721856e-05	4.01312684548834e-05	AREG/B2M/HLA-A/HLA-C/HLA-DPA1/HLA-DPB1	6	NK_XCL1
GO:0071556	integral component of lumenal side of endoplasmic reticulum membrane	4/69	29/19559	3.1515145927704e-06	6.14436993721856e-05	4.01312684548834e-05	HLA-A/HLA-C/HLA-DPA1/HLA-DPB1	4	NK_XCL1
GO:0098553	lumenal side of endoplasmic reticulum membrane	4/69	29/19559	3.1515145927704e-06	6.14436993721856e-05	4.01312684548834e-05	HLA-A/HLA-C/HLA-DPA1/HLA-DPB1	4	NK_XCL1
GO:0042612	MHC class I protein complex	3/69	9/19559	3.47645676401558e-06	6.14436993721856e-05	4.01312684548834e-05	B2M/HLA-A/HLA-C	3	NK_XCL1
GO:0030662	coated vesicle membrane	7/69	183/19559	3.70142767302323e-06	6.14436993721856e-05	4.01312684548834e-05	AREG/B2M/CD3D/HLA-A/HLA-C/HLA-DPA1/HLA-DPB1	7	NK_XCL1
GO:0098576	lumenal side of membrane	4/69	36/19559	7.67203533454983e-06	0.000115777987775934	7.56191042544146e-05	HLA-A/HLA-C/HLA-DPA1/HLA-DPB1	4	NK_XCL1
GO:0030139	endocytic vesicle	8/69	313/19559	1.40908995101985e-05	0.000194924109891079	0.00012731251311846	B2M/COLEC12/CYBA/GNLY/HLA-A/HLA-C/HLA-DPA1/HLA-DPB1	8	NK_XCL1
GO:0005798	Golgi-associated vesicle	6/69	181/19559	4.27361539919896e-05	0.000545707812513097	0.00035642298471052	AREG/B2M/HLA-A/HLA-C/HLA-DPA1/HLA-DPB1	6	NK_XCL1
GO:0030135	coated vesicle	7/69	298/19559	8.54350350634869e-05	0.00101301541575277	0.000661639745228507	AREG/B2M/CD3D/HLA-A/HLA-C/HLA-DPA1/HLA-DPB1	7	NK_XCL1
GO:0030658	transport vesicle membrane	6/69	209/19559	9.48404848676791e-05	0.00104956803253565	0.000685513680096207	AREG/B2M/HLA-A/HLA-C/HLA-DPA1/HLA-DPB1	6	NK_XCL1
GO:0044194	cytolytic granule	2/69	5/19559	0.000121817187003188	0.00126385331515807	0.00082547172771897	GNLY/PRF1	2	NK_XCL1
[truncated: 166 more rows]

## Sheet: NK_GO_MF
Supplementary Data Table S7:GO and KEGG enrichment in NK cluster
[truncated: 900 more rows]
